# Supplementary material for: An integrated workflow for quantitative analysis of the newly synthesized proteome
Source: Nat Commun. 2023 Dec 12;14:8237. doi: 10.1038/s41467-023-43919-3 (PMC10716174; doi:10.1038/s41467-023-43919-3)
Supplement: Supplementary file 4 — Supplementary Data 1 [file 41467_2023_43919_MOESM4_ESM.xlsx]

## Sheet: column description
column name	desciption
Protein_IDs	Uniprot Ids of protein groups
Majority_protein_IDs	Majority Uniprot Ids of protein groups
Protein_names	Protein names of protein groups, taken from Fasta header
Gene_names	Gene names of proteins of the protein group
Fasta_headers	Fasta headers of proteins of the protein group
Experiment	sample name
Ratio_norm_H/L	normalized heavy/light SILAC ratio
Ratio_norm_M/L	normalized intermediate/light SILAC ratio
Ratio_norm_H/M	normalized heavy/intermediate SILAC ratio
Ratio_H/M	heavy/light SILAC ratio
Ratio_H/L	intermediate/light SILAC ratio
Ratio_M/L	heavy/intermediate SILAC ratio
Intensity_M	intensity of the protein group in the intermediate SILAC channel
Intensity_H	intensity of the protein group in the heavy SILAC channel
Intensity_L	intensity of the protein group in the light SILAC channel
Peptide_Number	number of identified peptides for the protein group
Seq_cov_[%]	sequence coverage of the proteins in the protein group in percent
input	indicator of the sample condition (in this case MAA bead volume used for the NSP enrichment)
SILAC_enrich	intensity ratio of the heavy + intermediate intensity / light intensity of the protein group (used as a quantitative metric for NSP enrichments)

## Sheet: MAA_bead_dilution
Protein_IDs	Majority_protein_IDs	Protein_names	Gene_names	Fasta_headers	Experiment	Ratio_norm_H/L	Ratio_norm_M/L	Ratio_norm_H/M	Ratio_H/M	Ratio_H/L	Ratio_M/L	Intensity_M	Intensity_H	Intensity_L	Peptide_Number	Seq_cov_[%]	input	SILAC_enrich
A0A024RBG1	A0A024RBG1;Q9NZJ9	Diphosphoinositol polyphosphate phosphohydrolase 2	NUDT4	sp|A0A024RBG1|NUD4B_HUMAN Diphosphoinositol polyphosphate phosphohydrolase NUDT4B OS=Homo sapiens OX=9606 GN=NUDT4B PE=3 SV=1;sp|Q9NZJ9|NUDT4_HUMAN Diphosphoinositol polyphosphate phosphohydrolase 2 OS=Homo sapiens OX=9606 GN=NUDT4 PE=1 SV=2	8uL_R1	0.059602	0.055706	1.1291	1.0973	0.16059	0.14999	155070000	175280000	1086000000	2	14.9	8	0.31058
A0A024RBG1	A0A024RBG1;Q9NZJ9	Diphosphoinositol polyphosphate phosphohydrolase 2	NUDT4	sp|A0A024RBG1|NUD4B_HUMAN Diphosphoinositol polyphosphate phosphohydrolase NUDT4B OS=Homo sapiens OX=9606 GN=NUDT4B PE=3 SV=1;sp|Q9NZJ9|NUDT4_HUMAN Diphosphoinositol polyphosphate phosphohydrolase 2 OS=Homo sapiens OX=9606 GN=NUDT4 PE=1 SV=2	2uL_R1	0.090555	0.08398	1.0682	1.0651	0.18512	0.1774	132620000	147870000	715310000	1	6.6	2	0.36252
A0A024RBG1	A0A024RBG1;Q9NZJ9	Diphosphoinositol polyphosphate phosphohydrolase 2	NUDT4	sp|A0A024RBG1|NUD4B_HUMAN Diphosphoinositol polyphosphate phosphohydrolase NUDT4B OS=Homo sapiens OX=9606 GN=NUDT4B PE=3 SV=1;sp|Q9NZJ9|NUDT4_HUMAN Diphosphoinositol polyphosphate phosphohydrolase 2 OS=Homo sapiens OX=9606 GN=NUDT4 PE=1 SV=2	2uL_R2	0.10803	0.097301	1.1117	1.1039	0.19282	0.18003	102920000	111310000	569500000	1	6.6	2	0.37285
A0A024RBG1	A0A024RBG1;Q9NZJ9	Diphosphoinositol polyphosphate phosphohydrolase 2	NUDT4	sp|A0A024RBG1|NUD4B_HUMAN Diphosphoinositol polyphosphate phosphohydrolase NUDT4B OS=Homo sapiens OX=9606 GN=NUDT4B PE=3 SV=1;sp|Q9NZJ9|NUDT4_HUMAN Diphosphoinositol polyphosphate phosphohydrolase 2 OS=Homo sapiens OX=9606 GN=NUDT4 PE=1 SV=2	3uL_R1	0.099783	0.097121	1.1048	1.0659	0.17598	0.16963	136650000	141230000	800040000	1	6.6	3	0.34561
A0A024RBG1	A0A024RBG1;Q9NZJ9	Diphosphoinositol polyphosphate phosphohydrolase 2	NUDT4	sp|A0A024RBG1|NUD4B_HUMAN Diphosphoinositol polyphosphate phosphohydrolase NUDT4B OS=Homo sapiens OX=9606 GN=NUDT4B PE=3 SV=1;sp|Q9NZJ9|NUDT4_HUMAN Diphosphoinositol polyphosphate phosphohydrolase 2 OS=Homo sapiens OX=9606 GN=NUDT4 PE=1 SV=2	3uL_R2	0.10046	0.095439	1.0322	1.0223	0.18683	0.17936	93647000	94496000	498240000	1	6.6	3	0.36619
A0A024RBG1	A0A024RBG1;Q9NZJ9	Diphosphoinositol polyphosphate phosphohydrolase 2	NUDT4	sp|A0A024RBG1|NUD4B_HUMAN Diphosphoinositol polyphosphate phosphohydrolase NUDT4B OS=Homo sapiens OX=9606 GN=NUDT4B PE=3 SV=1;sp|Q9NZJ9|NUDT4_HUMAN Diphosphoinositol polyphosphate phosphohydrolase 2 OS=Homo sapiens OX=9606 GN=NUDT4 PE=1 SV=2	4uL_R1	0.10025	0.096488	1.0627	1.0506	0.16616	0.15737	127150000	183350000	1092300000	1	6.6	4	0.32353
A0A024RBG1	A0A024RBG1;Q9NZJ9	Diphosphoinositol polyphosphate phosphohydrolase 2	NUDT4	sp|A0A024RBG1|NUD4B_HUMAN Diphosphoinositol polyphosphate phosphohydrolase NUDT4B OS=Homo sapiens OX=9606 GN=NUDT4B PE=3 SV=1;sp|Q9NZJ9|NUDT4_HUMAN Diphosphoinositol polyphosphate phosphohydrolase 2 OS=Homo sapiens OX=9606 GN=NUDT4 PE=1 SV=2	4uL_R2	0.09647	0.084897	1.1001	1.0949	0.16665	0.15296	131320000	147370000	827730000	1	6.6	4	0.31961
A0A024RBG1	A0A024RBG1;Q9NZJ9	Diphosphoinositol polyphosphate phosphohydrolase 2	NUDT4	sp|A0A024RBG1|NUD4B_HUMAN Diphosphoinositol polyphosphate phosphohydrolase NUDT4B OS=Homo sapiens OX=9606 GN=NUDT4B PE=3 SV=1;sp|Q9NZJ9|NUDT4_HUMAN Diphosphoinositol polyphosphate phosphohydrolase 2 OS=Homo sapiens OX=9606 GN=NUDT4 PE=1 SV=2	5uL_R1	0.1001	0.088062	1.0718	1.0531	0.16414	0.15133	141920000	159580000	871560000	1	6.6	5	0.31547
A0A024RBG1	A0A024RBG1;Q9NZJ9	Diphosphoinositol polyphosphate phosphohydrolase 2	NUDT4	sp|A0A024RBG1|NUD4B_HUMAN Diphosphoinositol polyphosphate phosphohydrolase NUDT4B OS=Homo sapiens OX=9606 GN=NUDT4B PE=3 SV=1;sp|Q9NZJ9|NUDT4_HUMAN Diphosphoinositol polyphosphate phosphohydrolase 2 OS=Homo sapiens OX=9606 GN=NUDT4 PE=1 SV=2	5uL_R2	0.10102	0.092122	1.109	1.0947	0.17101	0.15675	180250000	217570000	1143300000	1	6.6	5	0.32776
A0A024RBG1	A0A024RBG1;Q9NZJ9	Diphosphoinositol polyphosphate phosphohydrolase 2	NUDT4	sp|A0A024RBG1|NUD4B_HUMAN Diphosphoinositol polyphosphate phosphohydrolase NUDT4B OS=Homo sapiens OX=9606 GN=NUDT4B PE=3 SV=1;sp|Q9NZJ9|NUDT4_HUMAN Diphosphoinositol polyphosphate phosphohydrolase 2 OS=Homo sapiens OX=9606 GN=NUDT4 PE=1 SV=2	6uL_R1	0.060732	0.057001	1.1054	1.0548	0.1661	0.15866	181650000	183130000	1047400000	1	6.6	6	0.32476
A0A024RBG1	A0A024RBG1;Q9NZJ9	Diphosphoinositol polyphosphate phosphohydrolase 2	NUDT4	sp|A0A024RBG1|NUD4B_HUMAN Diphosphoinositol polyphosphate phosphohydrolase NUDT4B OS=Homo sapiens OX=9606 GN=NUDT4B PE=3 SV=1;sp|Q9NZJ9|NUDT4_HUMAN Diphosphoinositol polyphosphate phosphohydrolase 2 OS=Homo sapiens OX=9606 GN=NUDT4 PE=1 SV=2	6uL_R2	0.06914	0.060147	1.0869	1.0489	0.16828	0.16144	152830000	193490000	1112200000	1	6.6	6	0.32972
A0A024RBG1	A0A024RBG1;Q9NZJ9	Diphosphoinositol polyphosphate phosphohydrolase 2	NUDT4	sp|A0A024RBG1|NUD4B_HUMAN Diphosphoinositol polyphosphate phosphohydrolase NUDT4B OS=Homo sapiens OX=9606 GN=NUDT4B PE=3 SV=1;sp|Q9NZJ9|NUDT4_HUMAN Diphosphoinositol polyphosphate phosphohydrolase 2 OS=Homo sapiens OX=9606 GN=NUDT4 PE=1 SV=2	7uL_R1	0.062373	0.045097	1.1496	1.1406	0.15831	0.13236	163840000	172790000	1009900000	1	6.6	7	0.29067
A0A024RBG1	A0A024RBG1;Q9NZJ9	Diphosphoinositol polyphosphate phosphohydrolase 2	NUDT4	sp|A0A024RBG1|NUD4B_HUMAN Diphosphoinositol polyphosphate phosphohydrolase NUDT4B OS=Homo sapiens OX=9606 GN=NUDT4B PE=3 SV=1;sp|Q9NZJ9|NUDT4_HUMAN Diphosphoinositol polyphosphate phosphohydrolase 2 OS=Homo sapiens OX=9606 GN=NUDT4 PE=1 SV=2	7uL_R2	0.10349	0.092352	1.1318	1.1163	0.16598	0.15126	141050000	169150000	932860000	1	6.6	7	0.31724
A0A024RBG1	A0A024RBG1;Q9NZJ9	Diphosphoinositol polyphosphate phosphohydrolase 2	NUDT4	sp|A0A024RBG1|NUD4B_HUMAN Diphosphoinositol polyphosphate phosphohydrolase NUDT4B OS=Homo sapiens OX=9606 GN=NUDT4B PE=3 SV=1;sp|Q9NZJ9|NUDT4_HUMAN Diphosphoinositol polyphosphate phosphohydrolase 2 OS=Homo sapiens OX=9606 GN=NUDT4 PE=1 SV=2	8uL_R2	0.057983	0.052032	1.1153	1.108	0.15544	0.13872	154420000	163290000	1020200000	1	6.6	8	0.29416
A0A024RBG1	A0A024RBG1;Q9NZJ9	Diphosphoinositol polyphosphate phosphohydrolase 2	NUDT4	sp|A0A024RBG1|NUD4B_HUMAN Diphosphoinositol polyphosphate phosphohydrolase NUDT4B OS=Homo sapiens OX=9606 GN=NUDT4B PE=3 SV=1;sp|Q9NZJ9|NUDT4_HUMAN Diphosphoinositol polyphosphate phosphohydrolase 2 OS=Homo sapiens OX=9606 GN=NUDT4 PE=1 SV=2	notEnriched_R1	0.28759	0.29239	0.98479	0.96726	0.094969	0.097571	21182000	22889000	211300000	1	6.6	nE	0.19254
A0A024RBG1	A0A024RBG1;Q9NZJ9	Diphosphoinositol polyphosphate phosphohydrolase 2	NUDT4	sp|A0A024RBG1|NUD4B_HUMAN Diphosphoinositol polyphosphate phosphohydrolase NUDT4B OS=Homo sapiens OX=9606 GN=NUDT4B PE=3 SV=1;sp|Q9NZJ9|NUDT4_HUMAN Diphosphoinositol polyphosphate phosphohydrolase 2 OS=Homo sapiens OX=9606 GN=NUDT4 PE=1 SV=2	notEnriched_R2	0.30885	0.34329	0.88575	0.87158	0.10038	0.11391	24899000	27696000	254780000	1	6.6	nE	0.21429
A0A0B4J2F2	A0A0B4J2F2;P57059	Serine/threonine-protein kinase SIK1	LOC102724428	sp|A0A0B4J2F2|SIK1B_HUMAN Probable serine/threonine-protein kinase SIK1B OS=Homo sapiens OX=9606 GN=SIK1B PE=1 SV=1;sp|P57059|SIK1_HUMAN Serine/threonine-protein kinase SIK1 OS=Homo sapiens OX=9606 GN=SIK1 PE=1 SV=2	2uL_R1	NA	NA	NA	NA	NA	NA	NA	NA	NA	NA	0	2	NA
A0A0B4J2F2	A0A0B4J2F2;P57059	Serine/threonine-protein kinase SIK1	LOC102724428	sp|A0A0B4J2F2|SIK1B_HUMAN Probable serine/threonine-protein kinase SIK1B OS=Homo sapiens OX=9606 GN=SIK1B PE=1 SV=1;sp|P57059|SIK1_HUMAN Serine/threonine-protein kinase SIK1 OS=Homo sapiens OX=9606 GN=SIK1 PE=1 SV=2	2uL_R2	NA	NA	NA	NA	NA	NA	NA	NA	NA	NA	0	2	NA
A0A0B4J2F2	A0A0B4J2F2;P57059	Serine/threonine-protein kinase SIK1	LOC102724428	sp|A0A0B4J2F2|SIK1B_HUMAN Probable serine/threonine-protein kinase SIK1B OS=Homo sapiens OX=9606 GN=SIK1B PE=1 SV=1;sp|P57059|SIK1_HUMAN Serine/threonine-protein kinase SIK1 OS=Homo sapiens OX=9606 GN=SIK1 PE=1 SV=2	3uL_R1	NA	NA	NA	NA	NA	NA	NA	NA	NA	NA	0	3	NA
A0A0B4J2F2	A0A0B4J2F2;P57059	Serine/threonine-protein kinase SIK1	LOC102724428	sp|A0A0B4J2F2|SIK1B_HUMAN Probable serine/threonine-protein kinase SIK1B OS=Homo sapiens OX=9606 GN=SIK1B PE=1 SV=1;sp|P57059|SIK1_HUMAN Serine/threonine-protein kinase SIK1 OS=Homo sapiens OX=9606 GN=SIK1 PE=1 SV=2	3uL_R2	NA	NA	NA	NA	NA	NA	NA	NA	NA	NA	0	3	NA
A0A0B4J2F2	A0A0B4J2F2;P57059	Serine/threonine-protein kinase SIK1	LOC102724428	sp|A0A0B4J2F2|SIK1B_HUMAN Probable serine/threonine-protein kinase SIK1B OS=Homo sapiens OX=9606 GN=SIK1B PE=1 SV=1;sp|P57059|SIK1_HUMAN Serine/threonine-protein kinase SIK1 OS=Homo sapiens OX=9606 GN=SIK1 PE=1 SV=2	4uL_R1	NA	NA	NA	NA	NA	NA	NA	NA	NA	NA	0	4	NA
A0A0B4J2F2	A0A0B4J2F2;P57059	Serine/threonine-protein kinase SIK1	LOC102724428	sp|A0A0B4J2F2|SIK1B_HUMAN Probable serine/threonine-protein kinase SIK1B OS=Homo sapiens OX=9606 GN=SIK1B PE=1 SV=1;sp|P57059|SIK1_HUMAN Serine/threonine-protein kinase SIK1 OS=Homo sapiens OX=9606 GN=SIK1 PE=1 SV=2	4uL_R2	NA	NA	NA	NA	NA	NA	NA	NA	NA	NA	0	4	NA
A0A0B4J2F2	A0A0B4J2F2;P57059	Serine/threonine-protein kinase SIK1	LOC102724428	sp|A0A0B4J2F2|SIK1B_HUMAN Probable serine/threonine-protein kinase SIK1B OS=Homo sapiens OX=9606 GN=SIK1B PE=1 SV=1;sp|P57059|SIK1_HUMAN Serine/threonine-protein kinase SIK1 OS=Homo sapiens OX=9606 GN=SIK1 PE=1 SV=2	5uL_R1	NA	NA	NA	NA	NA	NA	NA	NA	NA	NA	0	5	NA
A0A0B4J2F2	A0A0B4J2F2;P57059	Serine/threonine-protein kinase SIK1	LOC102724428	sp|A0A0B4J2F2|SIK1B_HUMAN Probable serine/threonine-protein kinase SIK1B OS=Homo sapiens OX=9606 GN=SIK1B PE=1 SV=1;sp|P57059|SIK1_HUMAN Serine/threonine-protein kinase SIK1 OS=Homo sapiens OX=9606 GN=SIK1 PE=1 SV=2	5uL_R2	NA	NA	NA	NA	NA	NA	NA	NA	NA	NA	0	5	NA
A0A0B4J2F2	A0A0B4J2F2;P57059	Serine/threonine-protein kinase SIK1	LOC102724428	sp|A0A0B4J2F2|SIK1B_HUMAN Probable serine/threonine-protein kinase SIK1B OS=Homo sapiens OX=9606 GN=SIK1B PE=1 SV=1;sp|P57059|SIK1_HUMAN Serine/threonine-protein kinase SIK1 OS=Homo sapiens OX=9606 GN=SIK1 PE=1 SV=2	6uL_R1	NA	NA	NA	NA	NA	NA	NA	NA	NA	NA	0	6	NA
A0A0B4J2F2	A0A0B4J2F2;P57059	Serine/threonine-protein kinase SIK1	LOC102724428	sp|A0A0B4J2F2|SIK1B_HUMAN Probable serine/threonine-protein kinase SIK1B OS=Homo sapiens OX=9606 GN=SIK1B PE=1 SV=1;sp|P57059|SIK1_HUMAN Serine/threonine-protein kinase SIK1 OS=Homo sapiens OX=9606 GN=SIK1 PE=1 SV=2	6uL_R2	NA	NA	NA	NA	NA	NA	NA	NA	NA	NA	0	6	NA
A0A0B4J2F2	A0A0B4J2F2;P57059	Serine/threonine-protein kinase SIK1	LOC102724428	sp|A0A0B4J2F2|SIK1B_HUMAN Probable serine/threonine-protein kinase SIK1B OS=Homo sapiens OX=9606 GN=SIK1B PE=1 SV=1;sp|P57059|SIK1_HUMAN Serine/threonine-protein kinase SIK1 OS=Homo sapiens OX=9606 GN=SIK1 PE=1 SV=2	7uL_R1	NA	NA	NA	NA	NA	NA	NA	NA	NA	NA	0	7	NA
A0A0B4J2F2	A0A0B4J2F2;P57059	Serine/threonine-protein kinase SIK1	LOC102724428	sp|A0A0B4J2F2|SIK1B_HUMAN Probable serine/threonine-protein kinase SIK1B OS=Homo sapiens OX=9606 GN=SIK1B PE=1 SV=1;sp|P57059|SIK1_HUMAN Serine/threonine-protein kinase SIK1 OS=Homo sapiens OX=9606 GN=SIK1 PE=1 SV=2	8uL_R2	NA	NA	NA	NA	NA	NA	NA	NA	NA	NA	0	8	NA
A0A0B4J2F2	A0A0B4J2F2;P57059	Serine/threonine-protein kinase SIK1	LOC102724428	sp|A0A0B4J2F2|SIK1B_HUMAN Probable serine/threonine-protein kinase SIK1B OS=Homo sapiens OX=9606 GN=SIK1B PE=1 SV=1;sp|P57059|SIK1_HUMAN Serine/threonine-protein kinase SIK1 OS=Homo sapiens OX=9606 GN=SIK1 PE=1 SV=2	notEnriched_R1	NA	NA	NA	NA	NA	NA	NA	NA	NA	NA	0	nE	NA
A0A0B4J2F2	A0A0B4J2F2;P57059	Serine/threonine-protein kinase SIK1	LOC102724428	sp|A0A0B4J2F2|SIK1B_HUMAN Probable serine/threonine-protein kinase SIK1B OS=Homo sapiens OX=9606 GN=SIK1B PE=1 SV=1;sp|P57059|SIK1_HUMAN Serine/threonine-protein kinase SIK1 OS=Homo sapiens OX=9606 GN=SIK1 PE=1 SV=2	notEnriched_R2	NA	NA	NA	NA	NA	NA	NA	NA	NA	NA	0	nE	NA
A0A0B4J2F2	A0A0B4J2F2;P57059	Serine/threonine-protein kinase SIK1	LOC102724428	sp|A0A0B4J2F2|SIK1B_HUMAN Probable serine/threonine-protein kinase SIK1B OS=Homo sapiens OX=9606 GN=SIK1B PE=1 SV=1;sp|P57059|SIK1_HUMAN Serine/threonine-protein kinase SIK1 OS=Homo sapiens OX=9606 GN=SIK1 PE=1 SV=2	7uL_R2	NA	NA	NA	NA	NA	NA	NA	NA	NA	1	2.8	7	NA
A0A0B4J2F2	A0A0B4J2F2;P57059	Serine/threonine-protein kinase SIK1	LOC102724428	sp|A0A0B4J2F2|SIK1B_HUMAN Probable serine/threonine-protein kinase SIK1B OS=Homo sapiens OX=9606 GN=SIK1B PE=1 SV=1;sp|P57059|SIK1_HUMAN Serine/threonine-protein kinase SIK1 OS=Homo sapiens OX=9606 GN=SIK1 PE=1 SV=2	8uL_R1	NA	NA	NA	NA	NA	NA	NA	NA	NA	1	2.8	8	NA
A0A1B0GTU1	A0A1B0GTU1			sp|A0A1B0GTU1|ZC11B_HUMAN Zinc finger CCCH domain-containing protein 11B OS=Homo sapiens OX=9606 GN=ZC3H11B PE=4 SV=1	6uL_R1	0.19479	0.47252	0.43115	0.40763	0.72399	1.7761	29015000	16443000	15114000	5	8.7	6	2.50009
A0A1B0GTU1	A0A1B0GTU1			sp|A0A1B0GTU1|ZC11B_HUMAN Zinc finger CCCH domain-containing protein 11B OS=Homo sapiens OX=9606 GN=ZC3H11B PE=4 SV=1	notEnriched_R1	NA	NA	NA	NA	NA	NA	NA	NA	NA	5	8.2	nE	NA
A0A1B0GTU1	A0A1B0GTU1			sp|A0A1B0GTU1|ZC11B_HUMAN Zinc finger CCCH domain-containing protein 11B OS=Homo sapiens OX=9606 GN=ZC3H11B PE=4 SV=1	2uL_R1	NA	NA	NA	NA	NA	NA	NA	NA	NA	4	7.2	2	NA
A0A1B0GTU1	A0A1B0GTU1			sp|A0A1B0GTU1|ZC11B_HUMAN Zinc finger CCCH domain-containing protein 11B OS=Homo sapiens OX=9606 GN=ZC3H11B PE=4 SV=1	2uL_R2	NA	NA	NA	NA	NA	NA	NA	NA	NA	4	7.2	2	NA
A0A1B0GTU1	A0A1B0GTU1			sp|A0A1B0GTU1|ZC11B_HUMAN Zinc finger CCCH domain-containing protein 11B OS=Homo sapiens OX=9606 GN=ZC3H11B PE=4 SV=1	6uL_R2	0.20796	0.51849	0.42552	0.39916	0.7517	1.8832	36953000	17662000	13119000	4	7.3	6	2.6349
A0A1B0GTU1	A0A1B0GTU1			sp|A0A1B0GTU1|ZC11B_HUMAN Zinc finger CCCH domain-containing protein 11B OS=Homo sapiens OX=9606 GN=ZC3H11B PE=4 SV=1	7uL_R2	0.26826	0.52386	0.50333	0.48573	0.92021	1.8945	31571000	17506000	10279000	4	7.3	7	2.81471
A0A1B0GTU1	A0A1B0GTU1			sp|A0A1B0GTU1|ZC11B_HUMAN Zinc finger CCCH domain-containing protein 11B OS=Homo sapiens OX=9606 GN=ZC3H11B PE=4 SV=1	3uL_R1	NA	NA	NA	NA	NA	NA	NA	NA	NA	3	5.8	3	NA
A0A1B0GTU1	A0A1B0GTU1			sp|A0A1B0GTU1|ZC11B_HUMAN Zinc finger CCCH domain-containing protein 11B OS=Homo sapiens OX=9606 GN=ZC3H11B PE=4 SV=1	3uL_R2	NA	NA	NA	NA	NA	NA	NA	NA	NA	3	5.8	3	NA
A0A1B0GTU1	A0A1B0GTU1			sp|A0A1B0GTU1|ZC11B_HUMAN Zinc finger CCCH domain-containing protein 11B OS=Homo sapiens OX=9606 GN=ZC3H11B PE=4 SV=1	4uL_R1	NA	NA	NA	NA	NA	NA	NA	NA	NA	3	5.8	4	NA
A0A1B0GTU1	A0A1B0GTU1			sp|A0A1B0GTU1|ZC11B_HUMAN Zinc finger CCCH domain-containing protein 11B OS=Homo sapiens OX=9606 GN=ZC3H11B PE=4 SV=1	4uL_R2	NA	NA	NA	NA	NA	NA	NA	NA	NA	3	5.8	4	NA
A0A1B0GTU1	A0A1B0GTU1			sp|A0A1B0GTU1|ZC11B_HUMAN Zinc finger CCCH domain-containing protein 11B OS=Homo sapiens OX=9606 GN=ZC3H11B PE=4 SV=1	5uL_R1	NA	NA	NA	NA	NA	NA	NA	NA	NA	3	5.8	5	NA
A0A1B0GTU1	A0A1B0GTU1			sp|A0A1B0GTU1|ZC11B_HUMAN Zinc finger CCCH domain-containing protein 11B OS=Homo sapiens OX=9606 GN=ZC3H11B PE=4 SV=1	5uL_R2	NA	NA	NA	NA	NA	NA	NA	NA	NA	3	5.8	5	NA
A0A1B0GTU1	A0A1B0GTU1			sp|A0A1B0GTU1|ZC11B_HUMAN Zinc finger CCCH domain-containing protein 11B OS=Homo sapiens OX=9606 GN=ZC3H11B PE=4 SV=1	8uL_R1	NA	NA	NA	NA	NA	NA	NA	NA	NA	3	5.8	8	NA
A0A1B0GTU1	A0A1B0GTU1			sp|A0A1B0GTU1|ZC11B_HUMAN Zinc finger CCCH domain-containing protein 11B OS=Homo sapiens OX=9606 GN=ZC3H11B PE=4 SV=1	8uL_R2	0.44585	0.99698	0.45286	0.43739	1.6268	3.7194	30671000	19489000	11519000	3	5.5	8	5.3462
A0A1B0GTU1	A0A1B0GTU1			sp|A0A1B0GTU1|ZC11B_HUMAN Zinc finger CCCH domain-containing protein 11B OS=Homo sapiens OX=9606 GN=ZC3H11B PE=4 SV=1	7uL_R1	NA	NA	NA	NA	NA	NA	NA	NA	NA	2	4	7	NA
A0A1B0GTU1	A0A1B0GTU1			sp|A0A1B0GTU1|ZC11B_HUMAN Zinc finger CCCH domain-containing protein 11B OS=Homo sapiens OX=9606 GN=ZC3H11B PE=4 SV=1	notEnriched_R2	NA	NA	NA	NA	NA	NA	NA	NA	NA	2	4	nE	NA
A0AV96	A0AV96	RNA-binding protein 47	RBM47	sp|A0AV96|RBM47_HUMAN RNA-binding protein 47 OS=Homo sapiens OX=9606 GN=RBM47 PE=1 SV=2	6uL_R2	1.5849	1.7787	1.054	1.0042	4.152	4.7501	80527000	77632000	11443000	6	14	6	8.9021
A0AV96	A0AV96	RNA-binding protein 47	RBM47	sp|A0AV96|RBM47_HUMAN RNA-binding protein 47 OS=Homo sapiens OX=9606 GN=RBM47 PE=1 SV=2	2uL_R1	1.4932	1.3206	1.0625	1.0168	5.7015	5.3641	35583000	53803000	5930100	4	10.3	2	11.0656
A0AV96	A0AV96	RNA-binding protein 47	RBM47	sp|A0AV96|RBM47_HUMAN RNA-binding protein 47 OS=Homo sapiens OX=9606 GN=RBM47 PE=1 SV=2	4uL_R1	0.052924	0.43824	0.12769	0.1199	0.23224	1.937	88205000	43417000	30058000	4	9.1	4	2.16924
A0AV96	A0AV96	RNA-binding protein 47	RBM47	sp|A0AV96|RBM47_HUMAN RNA-binding protein 47 OS=Homo sapiens OX=9606 GN=RBM47 PE=1 SV=2	4uL_R2	1.3659	1.195	0.9012	0.90241	3.0954	3.4605	50649000	36436000	11679000	4	8.9	4	6.5559
A0AV96	A0AV96	RNA-binding protein 47	RBM47	sp|A0AV96|RBM47_HUMAN RNA-binding protein 47 OS=Homo sapiens OX=9606 GN=RBM47 PE=1 SV=2	6uL_R1	0.93695	0.88139	1.0764	1.0463	2.9115	2.5215	135920000	76198000	33990000	4	12.3	6	5.433
A0AV96	A0AV96	RNA-binding protein 47	RBM47	sp|A0AV96|RBM47_HUMAN RNA-binding protein 47 OS=Homo sapiens OX=9606 GN=RBM47 PE=1 SV=2	8uL_R1	1.8347	1.8152	1.1342	1.0014	4.7602	4.7536	73606000	91528000	11217000	4	10.3	8	9.5138
A0AV96	A0AV96	RNA-binding protein 47	RBM47	sp|A0AV96|RBM47_HUMAN RNA-binding protein 47 OS=Homo sapiens OX=9606 GN=RBM47 PE=1 SV=2	8uL_R2	1.5687	1.5155	1.1646	1.1155	6.2427	5.3483	64639000	60421000	7570500	4	10.8	8	11.591
A0AV96	A0AV96	RNA-binding protein 47	RBM47	sp|A0AV96|RBM47_HUMAN RNA-binding protein 47 OS=Homo sapiens OX=9606 GN=RBM47 PE=1 SV=2	5uL_R1	2.8112	2.4635	1.2836	1.2354	10.516	8.8192	47290000	32994000	3761600	3	8.9	5	19.3352
A0AV96	A0AV96	RNA-binding protein 47	RBM47	sp|A0AV96|RBM47_HUMAN RNA-binding protein 47 OS=Homo sapiens OX=9606 GN=RBM47 PE=1 SV=2	5uL_R2	7.1821	7.5176	0.96171	0.9394	18.293	19.473	55284000	52464000	3517400	3	8.9	5	37.766
A0AV96	A0AV96	RNA-binding protein 47	RBM47	sp|A0AV96|RBM47_HUMAN RNA-binding protein 47 OS=Homo sapiens OX=9606 GN=RBM47 PE=1 SV=2	2uL_R2	1.8034	2.0312	0.89782	0.90114	3.3218	3.6862	11339000	11328000	1762900	2	4.2	2	7.008
A0AV96	A0AV96	RNA-binding protein 47	RBM47	sp|A0AV96|RBM47_HUMAN RNA-binding protein 47 OS=Homo sapiens OX=9606 GN=RBM47 PE=1 SV=2	3uL_R1	0.89975	0.99897	1.1052	1.0239	3.8104	3.7215	39362000	39807000	3694200	2	4.4	3	7.5319
A0AV96	A0AV96	RNA-binding protein 47	RBM47	sp|A0AV96|RBM47_HUMAN RNA-binding protein 47 OS=Homo sapiens OX=9606 GN=RBM47 PE=1 SV=2	3uL_R2	1.1468	1.2016	0.96775	0.94383	3.3423	3.5412	19949000	32249000	3034900	2	4.2	3	6.8835
A0AV96	A0AV96	RNA-binding protein 47	RBM47	sp|A0AV96|RBM47_HUMAN RNA-binding protein 47 OS=Homo sapiens OX=9606 GN=RBM47 PE=1 SV=2	7uL_R1	2.0164	1.8478	1.0649	1.062	6.5614	6.1785	61442000	52952000	8316100	2	6.9	7	12.7399
A0AV96	A0AV96	RNA-binding protein 47	RBM47	sp|A0AV96|RBM47_HUMAN RNA-binding protein 47 OS=Homo sapiens OX=9606 GN=RBM47 PE=1 SV=2	7uL_R2	1.1136	1.1433	0.97989	0.96506	3.0663	3.1773	25746000	25475000	4269100	2	4.4	7	6.2436
A0AV96	A0AV96	RNA-binding protein 47	RBM47	sp|A0AV96|RBM47_HUMAN RNA-binding protein 47 OS=Homo sapiens OX=9606 GN=RBM47 PE=1 SV=2	notEnriched_R1	0.60058	0.93738	1.602	1.5394	0.19592	0.31566	1660800	2170200	16637000	2	10.5	nE	0.51158
A0AV96	A0AV96	RNA-binding protein 47	RBM47	sp|A0AV96|RBM47_HUMAN RNA-binding protein 47 OS=Homo sapiens OX=9606 GN=RBM47 PE=1 SV=2	notEnriched_R2	0.58314	0.3214	1.7888	1.7559	0.1882	0.10719	997930	1933000	23109000	1	7.1	nE	0.29539
A0AVF1	A0AVF1	Intraflagellar transport protein 56	TTC26	sp|A0AVF1|IFT56_HUMAN Intraflagellar transport protein 56 OS=Homo sapiens OX=9606 GN=TTC26 PE=2 SV=1	2uL_R2	NA	NA	NA	NA	NA	NA	NA	NA	NA	NA	0	2	NA
A0AVF1	A0AVF1	Intraflagellar transport protein 56	TTC26	sp|A0AVF1|IFT56_HUMAN Intraflagellar transport protein 56 OS=Homo sapiens OX=9606 GN=TTC26 PE=2 SV=1	4uL_R1	NA	NA	NA	NA	NA	NA	NA	NA	NA	NA	0	4	NA
A0AVF1	A0AVF1	Intraflagellar transport protein 56	TTC26	sp|A0AVF1|IFT56_HUMAN Intraflagellar transport protein 56 OS=Homo sapiens OX=9606 GN=TTC26 PE=2 SV=1	6uL_R1	NA	NA	NA	NA	NA	NA	NA	NA	NA	NA	0	6	NA
A0AVF1	A0AVF1	Intraflagellar transport protein 56	TTC26	sp|A0AVF1|IFT56_HUMAN Intraflagellar transport protein 56 OS=Homo sapiens OX=9606 GN=TTC26 PE=2 SV=1	7uL_R1	NA	NA	NA	NA	NA	NA	NA	NA	NA	NA	0	7	NA
A0AVF1	A0AVF1	Intraflagellar transport protein 56	TTC26	sp|A0AVF1|IFT56_HUMAN Intraflagellar transport protein 56 OS=Homo sapiens OX=9606 GN=TTC26 PE=2 SV=1	7uL_R2	NA	NA	NA	NA	NA	NA	NA	NA	NA	NA	0	7	NA
A0AVF1	A0AVF1	Intraflagellar transport protein 56	TTC26	sp|A0AVF1|IFT56_HUMAN Intraflagellar transport protein 56 OS=Homo sapiens OX=9606 GN=TTC26 PE=2 SV=1	8uL_R2	NA	NA	NA	NA	NA	NA	NA	NA	NA	NA	0	8	NA
A0AVF1	A0AVF1	Intraflagellar transport protein 56	TTC26	sp|A0AVF1|IFT56_HUMAN Intraflagellar transport protein 56 OS=Homo sapiens OX=9606 GN=TTC26 PE=2 SV=1	notEnriched_R1	NA	NA	NA	NA	NA	NA	NA	NA	NA	NA	0	nE	NA
A0AVF1	A0AVF1	Intraflagellar transport protein 56	TTC26	sp|A0AVF1|IFT56_HUMAN Intraflagellar transport protein 56 OS=Homo sapiens OX=9606 GN=TTC26 PE=2 SV=1	notEnriched_R2	NA	NA	NA	NA	NA	NA	NA	NA	NA	NA	0	nE	NA
A0AVF1	A0AVF1	Intraflagellar transport protein 56	TTC26	sp|A0AVF1|IFT56_HUMAN Intraflagellar transport protein 56 OS=Homo sapiens OX=9606 GN=TTC26 PE=2 SV=1	2uL_R1	NA	NA	NA	NA	NA	NA	NA	1511500	NA	1	3.6	2	NA
A0AVF1	A0AVF1	Intraflagellar transport protein 56	TTC26	sp|A0AVF1|IFT56_HUMAN Intraflagellar transport protein 56 OS=Homo sapiens OX=9606 GN=TTC26 PE=2 SV=1	3uL_R1	NA	NA	NA	NA	NA	NA	1791200	2496300	NA	1	3.6	3	NA
A0AVF1	A0AVF1	Intraflagellar transport protein 56	TTC26	sp|A0AVF1|IFT56_HUMAN Intraflagellar transport protein 56 OS=Homo sapiens OX=9606 GN=TTC26 PE=2 SV=1	3uL_R2	NA	NA	NA	NA	NA	NA	1380000	1453800	NA	1	3.6	3	NA
A0AVF1	A0AVF1	Intraflagellar transport protein 56	TTC26	sp|A0AVF1|IFT56_HUMAN Intraflagellar transport protein 56 OS=Homo sapiens OX=9606 GN=TTC26 PE=2 SV=1	4uL_R2	NA	NA	NA	NA	NA	NA	NA	NA	NA	1	3.6	4	NA
A0AVF1	A0AVF1	Intraflagellar transport protein 56	TTC26	sp|A0AVF1|IFT56_HUMAN Intraflagellar transport protein 56 OS=Homo sapiens OX=9606 GN=TTC26 PE=2 SV=1	5uL_R1	NA	NA	NA	NA	NA	NA	3825800	NA	NA	1	3.6	5	NA
A0AVF1	A0AVF1	Intraflagellar transport protein 56	TTC26	sp|A0AVF1|IFT56_HUMAN Intraflagellar transport protein 56 OS=Homo sapiens OX=9606 GN=TTC26 PE=2 SV=1	5uL_R2	NA	NA	NA	NA	NA	NA	4072800	3483100	NA	1	3.6	5	NA
A0AVF1	A0AVF1	Intraflagellar transport protein 56	TTC26	sp|A0AVF1|IFT56_HUMAN Intraflagellar transport protein 56 OS=Homo sapiens OX=9606 GN=TTC26 PE=2 SV=1	6uL_R2	NA	NA	NA	NA	NA	NA	NA	2277400	NA	1	3.6	6	NA
A0AVF1	A0AVF1	Intraflagellar transport protein 56	TTC26	sp|A0AVF1|IFT56_HUMAN Intraflagellar transport protein 56 OS=Homo sapiens OX=9606 GN=TTC26 PE=2 SV=1	8uL_R1	NA	NA	NA	NA	NA	NA	3926500	NA	NA	1	3.6	8	NA
A0AVT1	A0AVT1	Ubiquitin-like modifier-activating enzyme 6	UBA6	sp|A0AVT1|UBA6_HUMAN Ubiquitin-like modifier-activating enzyme 6 OS=Homo sapiens OX=9606 GN=UBA6 PE=1 SV=1	2uL_R1	NA	NA	NA	NA	NA	NA	NA	NA	NA	NA	0	2	NA
A0AVT1	A0AVT1	Ubiquitin-like modifier-activating enzyme 6	UBA6	sp|A0AVT1|UBA6_HUMAN Ubiquitin-like modifier-activating enzyme 6 OS=Homo sapiens OX=9606 GN=UBA6 PE=1 SV=1	2uL_R2	NA	NA	NA	NA	NA	NA	NA	NA	NA	NA	0	2	NA
A0AVT1	A0AVT1	Ubiquitin-like modifier-activating enzyme 6	UBA6	sp|A0AVT1|UBA6_HUMAN Ubiquitin-like modifier-activating enzyme 6 OS=Homo sapiens OX=9606 GN=UBA6 PE=1 SV=1	3uL_R1	NA	NA	NA	NA	NA	NA	NA	NA	NA	NA	0	3	NA
A0AVT1	A0AVT1	Ubiquitin-like modifier-activating enzyme 6	UBA6	sp|A0AVT1|UBA6_HUMAN Ubiquitin-like modifier-activating enzyme 6 OS=Homo sapiens OX=9606 GN=UBA6 PE=1 SV=1	3uL_R2	NA	NA	NA	NA	NA	NA	NA	NA	NA	NA	0	3	NA
A0AVT1	A0AVT1	Ubiquitin-like modifier-activating enzyme 6	UBA6	sp|A0AVT1|UBA6_HUMAN Ubiquitin-like modifier-activating enzyme 6 OS=Homo sapiens OX=9606 GN=UBA6 PE=1 SV=1	4uL_R1	NA	NA	NA	NA	NA	NA	NA	NA	NA	NA	0	4	NA
A0AVT1	A0AVT1	Ubiquitin-like modifier-activating enzyme 6	UBA6	sp|A0AVT1|UBA6_HUMAN Ubiquitin-like modifier-activating enzyme 6 OS=Homo sapiens OX=9606 GN=UBA6 PE=1 SV=1	4uL_R2	NA	NA	NA	NA	NA	NA	NA	NA	NA	NA	0	4	NA
A0AVT1	A0AVT1	Ubiquitin-like modifier-activating enzyme 6	UBA6	sp|A0AVT1|UBA6_HUMAN Ubiquitin-like modifier-activating enzyme 6 OS=Homo sapiens OX=9606 GN=UBA6 PE=1 SV=1	5uL_R1	NA	NA	NA	NA	NA	NA	NA	NA	NA	NA	0	5	NA
A0AVT1	A0AVT1	Ubiquitin-like modifier-activating enzyme 6	UBA6	sp|A0AVT1|UBA6_HUMAN Ubiquitin-like modifier-activating enzyme 6 OS=Homo sapiens OX=9606 GN=UBA6 PE=1 SV=1	6uL_R1	NA	NA	NA	NA	NA	NA	NA	NA	NA	NA	0	6	NA
A0AVT1	A0AVT1	Ubiquitin-like modifier-activating enzyme 6	UBA6	sp|A0AVT1|UBA6_HUMAN Ubiquitin-like modifier-activating enzyme 6 OS=Homo sapiens OX=9606 GN=UBA6 PE=1 SV=1	6uL_R2	NA	NA	NA	NA	NA	NA	NA	NA	NA	NA	0	6	NA
A0AVT1	A0AVT1	Ubiquitin-like modifier-activating enzyme 6	UBA6	sp|A0AVT1|UBA6_HUMAN Ubiquitin-like modifier-activating enzyme 6 OS=Homo sapiens OX=9606 GN=UBA6 PE=1 SV=1	7uL_R1	NA	NA	NA	NA	NA	NA	NA	NA	NA	NA	0	7	NA
A0AVT1	A0AVT1	Ubiquitin-like modifier-activating enzyme 6	UBA6	sp|A0AVT1|UBA6_HUMAN Ubiquitin-like modifier-activating enzyme 6 OS=Homo sapiens OX=9606 GN=UBA6 PE=1 SV=1	7uL_R2	NA	NA	NA	NA	NA	NA	NA	NA	NA	NA	0	7	NA
A0AVT1	A0AVT1	Ubiquitin-like modifier-activating enzyme 6	UBA6	sp|A0AVT1|UBA6_HUMAN Ubiquitin-like modifier-activating enzyme 6 OS=Homo sapiens OX=9606 GN=UBA6 PE=1 SV=1	8uL_R1	NA	NA	NA	NA	NA	NA	NA	NA	NA	NA	0	8	NA
A0AVT1	A0AVT1	Ubiquitin-like modifier-activating enzyme 6	UBA6	sp|A0AVT1|UBA6_HUMAN Ubiquitin-like modifier-activating enzyme 6 OS=Homo sapiens OX=9606 GN=UBA6 PE=1 SV=1	notEnriched_R2	NA	NA	NA	NA	NA	NA	NA	NA	NA	NA	0	nE	NA
A0AVT1	A0AVT1	Ubiquitin-like modifier-activating enzyme 6	UBA6	sp|A0AVT1|UBA6_HUMAN Ubiquitin-like modifier-activating enzyme 6 OS=Homo sapiens OX=9606 GN=UBA6 PE=1 SV=1	notEnriched_R1	1.3339	1.9823	0.69115	0.6569	0.15349	0.23366	330900	246350	1455900	3	3.4	nE	0.38715
A0AVT1	A0AVT1	Ubiquitin-like modifier-activating enzyme 6	UBA6	sp|A0AVT1|UBA6_HUMAN Ubiquitin-like modifier-activating enzyme 6 OS=Homo sapiens OX=9606 GN=UBA6 PE=1 SV=1	8uL_R2	1.1799	0.28527	4.1864	4.159	3.163	0.76053	2816100	13404000	3004100	2	2.5	8	3.92353
A0AVT1	A0AVT1	Ubiquitin-like modifier-activating enzyme 6	UBA6	sp|A0AVT1|UBA6_HUMAN Ubiquitin-like modifier-activating enzyme 6 OS=Homo sapiens OX=9606 GN=UBA6 PE=1 SV=1	5uL_R2	1.0737	0.54554	1.9498	1.9243	2.2108	1.1489	4281300	7639000	5806100	1	1	5	3.3597
A0FGR8	A0FGR8	Extended synaptotagmin-2	ESYT2	sp|A0FGR8|ESYT2_HUMAN Extended synaptotagmin-2 OS=Homo sapiens OX=9606 GN=ESYT2 PE=1 SV=1	notEnriched_R1	0.67568	1.18	0.56628	0.54546	0.14747	0.18303	6921400	4214500	57801000	9	13.7	nE	0.3305
A0FGR8	A0FGR8	Extended synaptotagmin-2	ESYT2	sp|A0FGR8|ESYT2_HUMAN Extended synaptotagmin-2 OS=Homo sapiens OX=9606 GN=ESYT2 PE=1 SV=1	3uL_R2	0.84931	0.83921	0.95823	0.94989	2.668	3.3292	72658000	69218000	27564000	8	11.2	3	5.9972
A0FGR8	A0FGR8	Extended synaptotagmin-2	ESYT2	sp|A0FGR8|ESYT2_HUMAN Extended synaptotagmin-2 OS=Homo sapiens OX=9606 GN=ESYT2 PE=1 SV=1	6uL_R1	0.88991	1.0693	0.87711	0.84486	3.1377	3.7139	178990000	150600000	46876000	8	11.9	6	6.8516
A0FGR8	A0FGR8	Extended synaptotagmin-2	ESYT2	sp|A0FGR8|ESYT2_HUMAN Extended synaptotagmin-2 OS=Homo sapiens OX=9606 GN=ESYT2 PE=1 SV=1	notEnriched_R2	0.65642	1.0706	0.79607	0.7695	0.21335	0.36006	9774600	16283000	69183000	8	12.8	nE	0.57341
A0FGR8	A0FGR8	Extended synaptotagmin-2	ESYT2	sp|A0FGR8|ESYT2_HUMAN Extended synaptotagmin-2 OS=Homo sapiens OX=9606 GN=ESYT2 PE=1 SV=1	4uL_R2	0.65552	0.78893	0.99483	0.98049	2.5517	3.0839	97695000	92767000	62296000	7	9.9	4	5.6356
A0FGR8	A0FGR8	Extended synaptotagmin-2	ESYT2	sp|A0FGR8|ESYT2_HUMAN Extended synaptotagmin-2 OS=Homo sapiens OX=9606 GN=ESYT2 PE=1 SV=1	6uL_R2	1.0347	1.202	0.90807	0.86138	3.1027	3.602	119590000	82130000	29046000	7	10.5	6	6.7047
A0FGR8	A0FGR8	Extended synaptotagmin-2	ESYT2	sp|A0FGR8|ESYT2_HUMAN Extended synaptotagmin-2 OS=Homo sapiens OX=9606 GN=ESYT2 PE=1 SV=1	8uL_R2	0.99568	1.1414	1.0228	0.98295	2.1539	2.47	96862000	82975000	30690000	7	9.8	8	4.6239
A0FGR8	A0FGR8	Extended synaptotagmin-2	ESYT2	sp|A0FGR8|ESYT2_HUMAN Extended synaptotagmin-2 OS=Homo sapiens OX=9606 GN=ESYT2 PE=1 SV=1	4uL_R1	0.72113	0.79065	0.95343	0.91638	1.8641	2.0745	114010000	87851000	47622000	6	8.8	4	3.9386
A0FGR8	A0FGR8	Extended synaptotagmin-2	ESYT2	sp|A0FGR8|ESYT2_HUMAN Extended synaptotagmin-2 OS=Homo sapiens OX=9606 GN=ESYT2 PE=1 SV=1	5uL_R1	0.6046	0.55077	0.89164	0.87232	1.507	1.3147	101120000	98314000	48753000	6	8.8	5	2.8217
A0FGR8	A0FGR8	Extended synaptotagmin-2	ESYT2	sp|A0FGR8|ESYT2_HUMAN Extended synaptotagmin-2 OS=Homo sapiens OX=9606 GN=ESYT2 PE=1 SV=1	5uL_R2	0.81146	0.41726	0.80897	0.78154	1.5319	1.0859	85511000	64479000	37523000	6	8.8	5	2.6178
A0FGR8	A0FGR8	Extended synaptotagmin-2	ESYT2	sp|A0FGR8|ESYT2_HUMAN Extended synaptotagmin-2 OS=Homo sapiens OX=9606 GN=ESYT2 PE=1 SV=1	7uL_R2	0.77731	1.0227	0.83489	0.81157	2.3208	3.075	107320000	84963000	36134000	6	8.4	7	5.3958
A0FGR8	A0FGR8	Extended synaptotagmin-2	ESYT2	sp|A0FGR8|ESYT2_HUMAN Extended synaptotagmin-2 OS=Homo sapiens OX=9606 GN=ESYT2 PE=1 SV=1	2uL_R1	1.3347	1.4197	0.97237	0.91844	2.8559	2.9445	54356000	52102000	14350000	5	6.4	2	5.8004
A0FGR8	A0FGR8	Extended synaptotagmin-2	ESYT2	sp|A0FGR8|ESYT2_HUMAN Extended synaptotagmin-2 OS=Homo sapiens OX=9606 GN=ESYT2 PE=1 SV=1	3uL_R1	1.0805	1.2302	0.98788	0.92469	4.2896	4.7613	102140000	91334000	29296000	5	7.5	3	9.0509
A0FGR8	A0FGR8	Extended synaptotagmin-2	ESYT2	sp|A0FGR8|ESYT2_HUMAN Extended synaptotagmin-2 OS=Homo sapiens OX=9606 GN=ESYT2 PE=1 SV=1	8uL_R1	0.28117	0.34718	0.84348	0.83067	1.1251	1.3163	81342000	59477000	57500000	5	7.8	8	2.4414
A0FGR8	A0FGR8	Extended synaptotagmin-2	ESYT2	sp|A0FGR8|ESYT2_HUMAN Extended synaptotagmin-2 OS=Homo sapiens OX=9606 GN=ESYT2 PE=1 SV=1	7uL_R1	1.0969	1.3499	0.88572	0.90552	3.0028	3.3161	74542000	75735000	23127000	4	5.3	7	6.3189
A0FGR8	A0FGR8	Extended synaptotagmin-2	ESYT2	sp|A0FGR8|ESYT2_HUMAN Extended synaptotagmin-2 OS=Homo sapiens OX=9606 GN=ESYT2 PE=1 SV=1	2uL_R2	2.7699	3.9534	0.72197	0.7173	5.5506	7.7382	16852000	8895200	2016400	3	4.7	2	13.2888
A0JLT2	A0JLT2	Mediator of RNA polymerase II transcription subunit 19	MED19	sp|A0JLT2|MED19_HUMAN Mediator of RNA polymerase II transcription subunit 19 OS=Homo sapiens OX=9606 GN=MED19 PE=1 SV=2	2uL_R1	NA	NA	NA	NA	NA	NA	NA	NA	NA	NA	0	2	NA
A0JLT2	A0JLT2	Mediator of RNA polymerase II transcription subunit 19	MED19	sp|A0JLT2|MED19_HUMAN Mediator of RNA polymerase II transcription subunit 19 OS=Homo sapiens OX=9606 GN=MED19 PE=1 SV=2	2uL_R2	NA	NA	NA	NA	NA	NA	NA	NA	NA	NA	0	2	NA
A0JLT2	A0JLT2	Mediator of RNA polymerase II transcription subunit 19	MED19	sp|A0JLT2|MED19_HUMAN Mediator of RNA polymerase II transcription subunit 19 OS=Homo sapiens OX=9606 GN=MED19 PE=1 SV=2	4uL_R2	NA	NA	NA	NA	NA	NA	NA	NA	NA	NA	0	4	NA
A0JLT2	A0JLT2	Mediator of RNA polymerase II transcription subunit 19	MED19	sp|A0JLT2|MED19_HUMAN Mediator of RNA polymerase II transcription subunit 19 OS=Homo sapiens OX=9606 GN=MED19 PE=1 SV=2	6uL_R2	NA	NA	NA	NA	NA	NA	NA	NA	NA	NA	0	6	NA
A0JLT2	A0JLT2	Mediator of RNA polymerase II transcription subunit 19	MED19	sp|A0JLT2|MED19_HUMAN Mediator of RNA polymerase II transcription subunit 19 OS=Homo sapiens OX=9606 GN=MED19 PE=1 SV=2	8uL_R2	NA	NA	NA	NA	NA	NA	NA	NA	NA	NA	0	8	NA
A0JLT2	A0JLT2	Mediator of RNA polymerase II transcription subunit 19	MED19	sp|A0JLT2|MED19_HUMAN Mediator of RNA polymerase II transcription subunit 19 OS=Homo sapiens OX=9606 GN=MED19 PE=1 SV=2	notEnriched_R1	NA	NA	NA	NA	NA	NA	NA	NA	NA	NA	0	nE	NA
A0JLT2	A0JLT2	Mediator of RNA polymerase II transcription subunit 19	MED19	sp|A0JLT2|MED19_HUMAN Mediator of RNA polymerase II transcription subunit 19 OS=Homo sapiens OX=9606 GN=MED19 PE=1 SV=2	4uL_R1	NA	NA	NA	NA	NA	NA	NA	11186000	NA	2	15.2	4	NA
A0JLT2	A0JLT2	Mediator of RNA polymerase II transcription subunit 19	MED19	sp|A0JLT2|MED19_HUMAN Mediator of RNA polymerase II transcription subunit 19 OS=Homo sapiens OX=9606 GN=MED19 PE=1 SV=2	5uL_R1	0.51134	0.7076	0.90293	0.88718	1.214	1.359	31859000	19999000	25759000	2	20.9	5	2.573
A0JLT2	A0JLT2	Mediator of RNA polymerase II transcription subunit 19	MED19	sp|A0JLT2|MED19_HUMAN Mediator of RNA polymerase II transcription subunit 19 OS=Homo sapiens OX=9606 GN=MED19 PE=1 SV=2	3uL_R1	NA	NA	NA	NA	NA	NA	NA	NA	NA	1	10.7	3	NA
A0JLT2	A0JLT2	Mediator of RNA polymerase II transcription subunit 19	MED19	sp|A0JLT2|MED19_HUMAN Mediator of RNA polymerase II transcription subunit 19 OS=Homo sapiens OX=9606 GN=MED19 PE=1 SV=2	3uL_R2	NA	NA	NA	NA	NA	NA	NA	NA	NA	1	4.5	3	NA
A0JLT2	A0JLT2	Mediator of RNA polymerase II transcription subunit 19	MED19	sp|A0JLT2|MED19_HUMAN Mediator of RNA polymerase II transcription subunit 19 OS=Homo sapiens OX=9606 GN=MED19 PE=1 SV=2	5uL_R2	NA	NA	NA	NA	NA	NA	NA	NA	NA	1	10.7	5	NA
A0JLT2	A0JLT2	Mediator of RNA polymerase II transcription subunit 19	MED19	sp|A0JLT2|MED19_HUMAN Mediator of RNA polymerase II transcription subunit 19 OS=Homo sapiens OX=9606 GN=MED19 PE=1 SV=2	6uL_R1	0.21663	0.29494	0.7563	0.72172	0.59249	0.82095	8774600	5779100	9308000	1	10.2	6	1.41344
A0JLT2	A0JLT2	Mediator of RNA polymerase II transcription subunit 19	MED19	sp|A0JLT2|MED19_HUMAN Mediator of RNA polymerase II transcription subunit 19 OS=Homo sapiens OX=9606 GN=MED19 PE=1 SV=2	7uL_R1	0.14743	0.17303	0.74261	0.73679	0.37419	0.50787	5720700	4291000	9517000	1	10.2	7	0.88206
A0JLT2	A0JLT2	Mediator of RNA polymerase II transcription subunit 19	MED19	sp|A0JLT2|MED19_HUMAN Mediator of RNA polymerase II transcription subunit 19 OS=Homo sapiens OX=9606 GN=MED19 PE=1 SV=2	7uL_R2	0.25278	0.51192	0.49017	0.48349	0.4054	0.83848	3964100	2063300	7153200	1	10.2	7	1.24388
A0JLT2	A0JLT2	Mediator of RNA polymerase II transcription subunit 19	MED19	sp|A0JLT2|MED19_HUMAN Mediator of RNA polymerase II transcription subunit 19 OS=Homo sapiens OX=9606 GN=MED19 PE=1 SV=2	8uL_R1	0.43378	0.6309	0.66224	0.65032	0.9846	1.514	12103000	5621900	4748700	1	10.7	8	2.4986
A0JLT2	A0JLT2	Mediator of RNA polymerase II transcription subunit 19	MED19	sp|A0JLT2|MED19_HUMAN Mediator of RNA polymerase II transcription subunit 19 OS=Homo sapiens OX=9606 GN=MED19 PE=1 SV=2	notEnriched_R2	NA	NA	NA	NA	NA	NA	NA	NA	8440600	1	10.2	nE	NA
A0MZ66	A0MZ66	Shootin-1	KIAA1598	sp|A0MZ66|SHOT1_HUMAN Shootin-1 OS=Homo sapiens OX=9606 GN=SHTN1 PE=1 SV=4	2uL_R2	NA	NA	NA	NA	NA	NA	NA	NA	NA	NA	0	2	NA
A0MZ66	A0MZ66	Shootin-1	KIAA1598	sp|A0MZ66|SHOT1_HUMAN Shootin-1 OS=Homo sapiens OX=9606 GN=SHTN1 PE=1 SV=4	3uL_R1	NA	NA	NA	NA	NA	NA	NA	NA	NA	NA	0	3	NA
A0MZ66	A0MZ66	Shootin-1	KIAA1598	sp|A0MZ66|SHOT1_HUMAN Shootin-1 OS=Homo sapiens OX=9606 GN=SHTN1 PE=1 SV=4	3uL_R2	NA	NA	NA	NA	NA	NA	NA	NA	NA	NA	0	3	NA
A0MZ66	A0MZ66	Shootin-1	KIAA1598	sp|A0MZ66|SHOT1_HUMAN Shootin-1 OS=Homo sapiens OX=9606 GN=SHTN1 PE=1 SV=4	4uL_R1	NA	NA	NA	NA	NA	NA	NA	NA	NA	NA	0	4	NA
A0MZ66	A0MZ66	Shootin-1	KIAA1598	sp|A0MZ66|SHOT1_HUMAN Shootin-1 OS=Homo sapiens OX=9606 GN=SHTN1 PE=1 SV=4	5uL_R1	NA	NA	NA	NA	NA	NA	NA	NA	NA	NA	0	5	NA
A0MZ66	A0MZ66	Shootin-1	KIAA1598	sp|A0MZ66|SHOT1_HUMAN Shootin-1 OS=Homo sapiens OX=9606 GN=SHTN1 PE=1 SV=4	5uL_R2	NA	NA	NA	NA	NA	NA	NA	NA	NA	NA	0	5	NA
A0MZ66	A0MZ66	Shootin-1	KIAA1598	sp|A0MZ66|SHOT1_HUMAN Shootin-1 OS=Homo sapiens OX=9606 GN=SHTN1 PE=1 SV=4	6uL_R1	NA	NA	NA	NA	NA	NA	NA	NA	NA	NA	0	6	NA
A0MZ66	A0MZ66	Shootin-1	KIAA1598	sp|A0MZ66|SHOT1_HUMAN Shootin-1 OS=Homo sapiens OX=9606 GN=SHTN1 PE=1 SV=4	7uL_R2	NA	NA	NA	NA	NA	NA	NA	NA	NA	NA	0	7	NA
A0MZ66	A0MZ66	Shootin-1	KIAA1598	sp|A0MZ66|SHOT1_HUMAN Shootin-1 OS=Homo sapiens OX=9606 GN=SHTN1 PE=1 SV=4	8uL_R1	NA	NA	NA	NA	NA	NA	NA	NA	NA	NA	0	8	NA
A0MZ66	A0MZ66	Shootin-1	KIAA1598	sp|A0MZ66|SHOT1_HUMAN Shootin-1 OS=Homo sapiens OX=9606 GN=SHTN1 PE=1 SV=4	8uL_R2	NA	NA	NA	NA	NA	NA	NA	NA	NA	NA	0	8	NA
A0MZ66	A0MZ66	Shootin-1	KIAA1598	sp|A0MZ66|SHOT1_HUMAN Shootin-1 OS=Homo sapiens OX=9606 GN=SHTN1 PE=1 SV=4	notEnriched_R2	NA	1.1571	NA	NA	NA	0.38913	644890	253360	22622000	4	9.2	nE	NA
A0MZ66	A0MZ66	Shootin-1	KIAA1598	sp|A0MZ66|SHOT1_HUMAN Shootin-1 OS=Homo sapiens OX=9606 GN=SHTN1 PE=1 SV=4	2uL_R1	0.24052	0.27296	0.89298	0.87184	0.39958	0.45832	3040900	5900000	4283400	2	4.6	2	0.8579
A0MZ66	A0MZ66	Shootin-1	KIAA1598	sp|A0MZ66|SHOT1_HUMAN Shootin-1 OS=Homo sapiens OX=9606 GN=SHTN1 PE=1 SV=4	7uL_R1	0.57005	0.59303	0.92373	0.92878	1.1629	1.2521	12584000	10708000	7543900	2	4	7	2.415
A0MZ66	A0MZ66	Shootin-1	KIAA1598	sp|A0MZ66|SHOT1_HUMAN Shootin-1 OS=Homo sapiens OX=9606 GN=SHTN1 PE=1 SV=4	notEnriched_R1	NA	0.68165	NA	NA	NA	0.23069	1056100	59643	7901100	2	4.9	nE	NA
A0MZ66	A0MZ66	Shootin-1	KIAA1598	sp|A0MZ66|SHOT1_HUMAN Shootin-1 OS=Homo sapiens OX=9606 GN=SHTN1 PE=1 SV=4	4uL_R2	2.3538	2.2797	1.0659	0.95849	12.967	12.725	53558000	56057000	5438200	1	1.6	4	25.692
A0MZ66	A0MZ66	Shootin-1	KIAA1598	sp|A0MZ66|SHOT1_HUMAN Shootin-1 OS=Homo sapiens OX=9606 GN=SHTN1 PE=1 SV=4	6uL_R2	0.67935	0.40663	1.57	1.515	1.6535	1.0914	5615000	7114600	4069200	1	2.4	6	2.7449
A0PJW6	A0PJW6	Transmembrane protein 223	TMEM223	sp|A0PJW6|TM223_HUMAN Transmembrane protein 223 OS=Homo sapiens OX=9606 GN=TMEM223 PE=1 SV=1	2uL_R1	NA	NA	NA	NA	NA	NA	NA	NA	NA	NA	0	2	NA
A0PJW6	A0PJW6	Transmembrane protein 223	TMEM223	sp|A0PJW6|TM223_HUMAN Transmembrane protein 223 OS=Homo sapiens OX=9606 GN=TMEM223 PE=1 SV=1	2uL_R2	NA	NA	NA	NA	NA	NA	NA	NA	NA	NA	0	2	NA
A0PJW6	A0PJW6	Transmembrane protein 223	TMEM223	sp|A0PJW6|TM223_HUMAN Transmembrane protein 223 OS=Homo sapiens OX=9606 GN=TMEM223 PE=1 SV=1	3uL_R2	NA	NA	NA	NA	NA	NA	NA	NA	NA	NA	0	3	NA
A0PJW6	A0PJW6	Transmembrane protein 223	TMEM223	sp|A0PJW6|TM223_HUMAN Transmembrane protein 223 OS=Homo sapiens OX=9606 GN=TMEM223 PE=1 SV=1	4uL_R1	NA	NA	NA	NA	NA	NA	NA	NA	NA	NA	0	4	NA
A0PJW6	A0PJW6	Transmembrane protein 223	TMEM223	sp|A0PJW6|TM223_HUMAN Transmembrane protein 223 OS=Homo sapiens OX=9606 GN=TMEM223 PE=1 SV=1	4uL_R2	NA	NA	NA	NA	NA	NA	NA	NA	NA	NA	0	4	NA
A0PJW6	A0PJW6	Transmembrane protein 223	TMEM223	sp|A0PJW6|TM223_HUMAN Transmembrane protein 223 OS=Homo sapiens OX=9606 GN=TMEM223 PE=1 SV=1	5uL_R1	NA	NA	NA	NA	NA	NA	NA	NA	NA	NA	0	5	NA
A0PJW6	A0PJW6	Transmembrane protein 223	TMEM223	sp|A0PJW6|TM223_HUMAN Transmembrane protein 223 OS=Homo sapiens OX=9606 GN=TMEM223 PE=1 SV=1	5uL_R2	NA	NA	NA	NA	NA	NA	NA	NA	NA	NA	0	5	NA
A0PJW6	A0PJW6	Transmembrane protein 223	TMEM223	sp|A0PJW6|TM223_HUMAN Transmembrane protein 223 OS=Homo sapiens OX=9606 GN=TMEM223 PE=1 SV=1	6uL_R1	NA	NA	NA	NA	NA	NA	NA	NA	NA	NA	0	6	NA
A0PJW6	A0PJW6	Transmembrane protein 223	TMEM223	sp|A0PJW6|TM223_HUMAN Transmembrane protein 223 OS=Homo sapiens OX=9606 GN=TMEM223 PE=1 SV=1	6uL_R2	NA	NA	NA	NA	NA	NA	NA	NA	NA	NA	0	6	NA
A0PJW6	A0PJW6	Transmembrane protein 223	TMEM223	sp|A0PJW6|TM223_HUMAN Transmembrane protein 223 OS=Homo sapiens OX=9606 GN=TMEM223 PE=1 SV=1	7uL_R1	NA	NA	NA	NA	NA	NA	NA	NA	NA	NA	0	7	NA
A0PJW6	A0PJW6	Transmembrane protein 223	TMEM223	sp|A0PJW6|TM223_HUMAN Transmembrane protein 223 OS=Homo sapiens OX=9606 GN=TMEM223 PE=1 SV=1	7uL_R2	NA	NA	NA	NA	NA	NA	NA	NA	NA	NA	0	7	NA
A0PJW6	A0PJW6	Transmembrane protein 223	TMEM223	sp|A0PJW6|TM223_HUMAN Transmembrane protein 223 OS=Homo sapiens OX=9606 GN=TMEM223 PE=1 SV=1	8uL_R1	NA	NA	NA	NA	NA	NA	NA	NA	NA	NA	0	8	NA
A0PJW6	A0PJW6	Transmembrane protein 223	TMEM223	sp|A0PJW6|TM223_HUMAN Transmembrane protein 223 OS=Homo sapiens OX=9606 GN=TMEM223 PE=1 SV=1	8uL_R2	NA	NA	NA	NA	NA	NA	NA	NA	NA	NA	0	8	NA
A0PJW6	A0PJW6	Transmembrane protein 223	TMEM223	sp|A0PJW6|TM223_HUMAN Transmembrane protein 223 OS=Homo sapiens OX=9606 GN=TMEM223 PE=1 SV=1	notEnriched_R1	NA	NA	NA	NA	NA	NA	NA	NA	NA	NA	0	nE	NA
A0PJW6	A0PJW6	Transmembrane protein 223	TMEM223	sp|A0PJW6|TM223_HUMAN Transmembrane protein 223 OS=Homo sapiens OX=9606 GN=TMEM223 PE=1 SV=1	3uL_R1	0.39201	0.67053	0.6738	0.641	1.0716	1.6717	9915700	5261700	7703100	1	5	3	2.7433
A0PJW6	A0PJW6	Transmembrane protein 223	TMEM223	sp|A0PJW6|TM223_HUMAN Transmembrane protein 223 OS=Homo sapiens OX=9606 GN=TMEM223 PE=1 SV=1	notEnriched_R2	3.3867	0.66702	5.0834	5.0936	1.1426	0.22433	477390	2159400	7943700	1	12.4	nE	1.36693
A0PJZ3	A0PJZ3	Glucoside xylosyltransferase 2	GXYLT2	sp|A0PJZ3|GXLT2_HUMAN Glucoside xylosyltransferase 2 OS=Homo sapiens OX=9606 GN=GXYLT2 PE=2 SV=2	2uL_R1	NA	NA	NA	NA	NA	NA	NA	NA	NA	NA	0	2	NA
A0PJZ3	A0PJZ3	Glucoside xylosyltransferase 2	GXYLT2	sp|A0PJZ3|GXLT2_HUMAN Glucoside xylosyltransferase 2 OS=Homo sapiens OX=9606 GN=GXYLT2 PE=2 SV=2	2uL_R2	NA	NA	NA	NA	NA	NA	NA	NA	NA	NA	0	2	NA
A0PJZ3	A0PJZ3	Glucoside xylosyltransferase 2	GXYLT2	sp|A0PJZ3|GXLT2_HUMAN Glucoside xylosyltransferase 2 OS=Homo sapiens OX=9606 GN=GXYLT2 PE=2 SV=2	3uL_R1	NA	NA	NA	NA	NA	NA	NA	NA	NA	NA	0	3	NA
A0PJZ3	A0PJZ3	Glucoside xylosyltransferase 2	GXYLT2	sp|A0PJZ3|GXLT2_HUMAN Glucoside xylosyltransferase 2 OS=Homo sapiens OX=9606 GN=GXYLT2 PE=2 SV=2	3uL_R2	NA	NA	NA	NA	NA	NA	NA	NA	NA	NA	0	3	NA
A0PJZ3	A0PJZ3	Glucoside xylosyltransferase 2	GXYLT2	sp|A0PJZ3|GXLT2_HUMAN Glucoside xylosyltransferase 2 OS=Homo sapiens OX=9606 GN=GXYLT2 PE=2 SV=2	4uL_R1	NA	NA	NA	NA	NA	NA	NA	NA	NA	NA	0	4	NA
A0PJZ3	A0PJZ3	Glucoside xylosyltransferase 2	GXYLT2	sp|A0PJZ3|GXLT2_HUMAN Glucoside xylosyltransferase 2 OS=Homo sapiens OX=9606 GN=GXYLT2 PE=2 SV=2	4uL_R2	NA	NA	NA	NA	NA	NA	NA	NA	NA	NA	0	4	NA
A0PJZ3	A0PJZ3	Glucoside xylosyltransferase 2	GXYLT2	sp|A0PJZ3|GXLT2_HUMAN Glucoside xylosyltransferase 2 OS=Homo sapiens OX=9606 GN=GXYLT2 PE=2 SV=2	5uL_R1	NA	NA	NA	NA	NA	NA	NA	NA	NA	NA	0	5	NA
A0PJZ3	A0PJZ3	Glucoside xylosyltransferase 2	GXYLT2	sp|A0PJZ3|GXLT2_HUMAN Glucoside xylosyltransferase 2 OS=Homo sapiens OX=9606 GN=GXYLT2 PE=2 SV=2	5uL_R2	NA	NA	NA	NA	NA	NA	NA	NA	NA	NA	0	5	NA
A0PJZ3	A0PJZ3	Glucoside xylosyltransferase 2	GXYLT2	sp|A0PJZ3|GXLT2_HUMAN Glucoside xylosyltransferase 2 OS=Homo sapiens OX=9606 GN=GXYLT2 PE=2 SV=2	6uL_R1	NA	NA	NA	NA	NA	NA	NA	NA	NA	NA	0	6	NA
A0PJZ3	A0PJZ3	Glucoside xylosyltransferase 2	GXYLT2	sp|A0PJZ3|GXLT2_HUMAN Glucoside xylosyltransferase 2 OS=Homo sapiens OX=9606 GN=GXYLT2 PE=2 SV=2	6uL_R2	NA	NA	NA	NA	NA	NA	NA	NA	NA	NA	0	6	NA
A0PJZ3	A0PJZ3	Glucoside xylosyltransferase 2	GXYLT2	sp|A0PJZ3|GXLT2_HUMAN Glucoside xylosyltransferase 2 OS=Homo sapiens OX=9606 GN=GXYLT2 PE=2 SV=2	7uL_R1	NA	NA	NA	NA	NA	NA	NA	NA	NA	NA	0	7	NA
A0PJZ3	A0PJZ3	Glucoside xylosyltransferase 2	GXYLT2	sp|A0PJZ3|GXLT2_HUMAN Glucoside xylosyltransferase 2 OS=Homo sapiens OX=9606 GN=GXYLT2 PE=2 SV=2	7uL_R2	NA	NA	NA	NA	NA	NA	NA	NA	NA	NA	0	7	NA
A0PJZ3	A0PJZ3	Glucoside xylosyltransferase 2	GXYLT2	sp|A0PJZ3|GXLT2_HUMAN Glucoside xylosyltransferase 2 OS=Homo sapiens OX=9606 GN=GXYLT2 PE=2 SV=2	8uL_R1	NA	NA	NA	NA	NA	NA	NA	NA	NA	NA	0	8	NA
A0PJZ3	A0PJZ3	Glucoside xylosyltransferase 2	GXYLT2	sp|A0PJZ3|GXLT2_HUMAN Glucoside xylosyltransferase 2 OS=Homo sapiens OX=9606 GN=GXYLT2 PE=2 SV=2	8uL_R2	NA	NA	NA	NA	NA	NA	NA	NA	NA	NA	0	8	NA
A0PJZ3	A0PJZ3	Glucoside xylosyltransferase 2	GXYLT2	sp|A0PJZ3|GXLT2_HUMAN Glucoside xylosyltransferase 2 OS=Homo sapiens OX=9606 GN=GXYLT2 PE=2 SV=2	notEnriched_R1	NA	NA	NA	NA	NA	NA	NA	NA	NA	NA	0	nE	NA
A0PJZ3	A0PJZ3	Glucoside xylosyltransferase 2	GXYLT2	sp|A0PJZ3|GXLT2_HUMAN Glucoside xylosyltransferase 2 OS=Homo sapiens OX=9606 GN=GXYLT2 PE=2 SV=2	notEnriched_R2	NA	NA	NA	NA	NA	NA	NA	NA	NA	NA	0	nE	NA
A1KXE4	A1KXE4	Myelin-associated neurite-outgrowth inhibitor	FAM168B	sp|A1KXE4|F168B_HUMAN Myelin-associated neurite-outgrowth inhibitor OS=Homo sapiens OX=9606 GN=FAM168B PE=1 SV=1	3uL_R1	NA	NA	NA	NA	NA	NA	NA	NA	NA	NA	0	3	NA
A1KXE4	A1KXE4	Myelin-associated neurite-outgrowth inhibitor	FAM168B	sp|A1KXE4|F168B_HUMAN Myelin-associated neurite-outgrowth inhibitor OS=Homo sapiens OX=9606 GN=FAM168B PE=1 SV=1	4uL_R2	NA	NA	NA	NA	NA	NA	NA	NA	NA	NA	0	4	NA
A1KXE4	A1KXE4	Myelin-associated neurite-outgrowth inhibitor	FAM168B	sp|A1KXE4|F168B_HUMAN Myelin-associated neurite-outgrowth inhibitor OS=Homo sapiens OX=9606 GN=FAM168B PE=1 SV=1	5uL_R1	NA	NA	NA	NA	NA	NA	NA	NA	NA	NA	0	5	NA
A1KXE4	A1KXE4	Myelin-associated neurite-outgrowth inhibitor	FAM168B	sp|A1KXE4|F168B_HUMAN Myelin-associated neurite-outgrowth inhibitor OS=Homo sapiens OX=9606 GN=FAM168B PE=1 SV=1	6uL_R1	NA	NA	NA	NA	NA	NA	NA	NA	NA	NA	0	6	NA
A1KXE4	A1KXE4	Myelin-associated neurite-outgrowth inhibitor	FAM168B	sp|A1KXE4|F168B_HUMAN Myelin-associated neurite-outgrowth inhibitor OS=Homo sapiens OX=9606 GN=FAM168B PE=1 SV=1	7uL_R1	NA	NA	NA	NA	NA	NA	NA	NA	NA	NA	0	7	NA
A1KXE4	A1KXE4	Myelin-associated neurite-outgrowth inhibitor	FAM168B	sp|A1KXE4|F168B_HUMAN Myelin-associated neurite-outgrowth inhibitor OS=Homo sapiens OX=9606 GN=FAM168B PE=1 SV=1	7uL_R2	NA	NA	NA	NA	NA	NA	NA	NA	NA	NA	0	7	NA
A1KXE4	A1KXE4	Myelin-associated neurite-outgrowth inhibitor	FAM168B	sp|A1KXE4|F168B_HUMAN Myelin-associated neurite-outgrowth inhibitor OS=Homo sapiens OX=9606 GN=FAM168B PE=1 SV=1	8uL_R1	NA	NA	NA	NA	NA	NA	NA	NA	NA	NA	0	8	NA
A1KXE4	A1KXE4	Myelin-associated neurite-outgrowth inhibitor	FAM168B	sp|A1KXE4|F168B_HUMAN Myelin-associated neurite-outgrowth inhibitor OS=Homo sapiens OX=9606 GN=FAM168B PE=1 SV=1	8uL_R2	NA	NA	NA	NA	NA	NA	NA	NA	NA	NA	0	8	NA
A1KXE4	A1KXE4	Myelin-associated neurite-outgrowth inhibitor	FAM168B	sp|A1KXE4|F168B_HUMAN Myelin-associated neurite-outgrowth inhibitor OS=Homo sapiens OX=9606 GN=FAM168B PE=1 SV=1	notEnriched_R1	NA	NA	NA	NA	NA	NA	NA	NA	NA	NA	0	nE	NA
A1KXE4	A1KXE4	Myelin-associated neurite-outgrowth inhibitor	FAM168B	sp|A1KXE4|F168B_HUMAN Myelin-associated neurite-outgrowth inhibitor OS=Homo sapiens OX=9606 GN=FAM168B PE=1 SV=1	notEnriched_R2	NA	NA	NA	NA	NA	NA	NA	NA	NA	NA	0	nE	NA
A1KXE4	A1KXE4	Myelin-associated neurite-outgrowth inhibitor	FAM168B	sp|A1KXE4|F168B_HUMAN Myelin-associated neurite-outgrowth inhibitor OS=Homo sapiens OX=9606 GN=FAM168B PE=1 SV=1	2uL_R1	NA	NA	NA	NA	NA	NA	5725300	7283800	NA	1	14.4	2	NA
A1KXE4	A1KXE4	Myelin-associated neurite-outgrowth inhibitor	FAM168B	sp|A1KXE4|F168B_HUMAN Myelin-associated neurite-outgrowth inhibitor OS=Homo sapiens OX=9606 GN=FAM168B PE=1 SV=1	2uL_R2	NA	NA	NA	NA	NA	NA	NA	NA	NA	1	7.2	2	NA
A1KXE4	A1KXE4	Myelin-associated neurite-outgrowth inhibitor	FAM168B	sp|A1KXE4|F168B_HUMAN Myelin-associated neurite-outgrowth inhibitor OS=Homo sapiens OX=9606 GN=FAM168B PE=1 SV=1	3uL_R2	NA	NA	NA	NA	NA	NA	NA	6587600	NA	1	14.4	3	NA
A1KXE4	A1KXE4	Myelin-associated neurite-outgrowth inhibitor	FAM168B	sp|A1KXE4|F168B_HUMAN Myelin-associated neurite-outgrowth inhibitor OS=Homo sapiens OX=9606 GN=FAM168B PE=1 SV=1	4uL_R1	NA	NA	NA	NA	NA	NA	NA	NA	NA	1	14.4	4	NA
A1KXE4	A1KXE4	Myelin-associated neurite-outgrowth inhibitor	FAM168B	sp|A1KXE4|F168B_HUMAN Myelin-associated neurite-outgrowth inhibitor OS=Homo sapiens OX=9606 GN=FAM168B PE=1 SV=1	5uL_R2	NA	NA	NA	NA	NA	NA	NA	6927600	NA	1	14.4	5	NA
A1KXE4	A1KXE4	Myelin-associated neurite-outgrowth inhibitor	FAM168B	sp|A1KXE4|F168B_HUMAN Myelin-associated neurite-outgrowth inhibitor OS=Homo sapiens OX=9606 GN=FAM168B PE=1 SV=1	6uL_R2	NA	NA	NA	NA	NA	NA	NA	NA	NA	1	14.4	6	NA
A1L0T0	A1L0T0	Acetolactate synthase-like protein	ILVBL	sp|A1L0T0|HACL2_HUMAN 2-hydroxyacyl-CoA lyase 2 OS=Homo sapiens OX=9606 GN=ILVBL PE=1 SV=2	notEnriched_R2	1.3528	0.60312	5.5398	5.3549	0.43969	0.15174	4202400	18242000	46462000	6	16.8	nE	0.59143
A1L0T0	A1L0T0	Acetolactate synthase-like protein	ILVBL	sp|A1L0T0|HACL2_HUMAN 2-hydroxyacyl-CoA lyase 2 OS=Homo sapiens OX=9606 GN=ILVBL PE=1 SV=2	8uL_R1	1.003	0.93682	1.1755	1.1443	2.5177	2.3163	33091000	26563000	10327000	5	15	8	4.834
A1L0T0	A1L0T0	Acetolactate synthase-like protein	ILVBL	sp|A1L0T0|HACL2_HUMAN 2-hydroxyacyl-CoA lyase 2 OS=Homo sapiens OX=9606 GN=ILVBL PE=1 SV=2	notEnriched_R1	0.14519	0.4984	0.70248	0.68576	0.04851	0.061448	1307500	1992100	34777000	5	14.1	nE	0.109958
A1L0T0	A1L0T0	Acetolactate synthase-like protein	ILVBL	sp|A1L0T0|HACL2_HUMAN 2-hydroxyacyl-CoA lyase 2 OS=Homo sapiens OX=9606 GN=ILVBL PE=1 SV=2	7uL_R1	0.82004	0.83064	1.0073	1.0142	1.9836	1.9377	23701000	18553000	8604200	4	10	7	3.9213
A1L0T0	A1L0T0	Acetolactate synthase-like protein	ILVBL	sp|A1L0T0|HACL2_HUMAN 2-hydroxyacyl-CoA lyase 2 OS=Homo sapiens OX=9606 GN=ILVBL PE=1 SV=2	2uL_R1	1.8706	2.1282	0.85878	0.88974	1.4312	1.8202	23888000	16077000	6270100	3	8.5	2	3.2514
A1L0T0	A1L0T0	Acetolactate synthase-like protein	ILVBL	sp|A1L0T0|HACL2_HUMAN 2-hydroxyacyl-CoA lyase 2 OS=Homo sapiens OX=9606 GN=ILVBL PE=1 SV=2	3uL_R1	1.2844	1.2826	0.97807	0.96467	2.009	1.9215	24817000	19354000	8309900	3	8.5	3	3.9305
A1L0T0	A1L0T0	Acetolactate synthase-like protein	ILVBL	sp|A1L0T0|HACL2_HUMAN 2-hydroxyacyl-CoA lyase 2 OS=Homo sapiens OX=9606 GN=ILVBL PE=1 SV=2	5uL_R2	1.7931	1.8652	0.94476	0.9395	2.3791	2.5323	8218200	3120100	1233800	3	9	5	4.9114
A1L0T0	A1L0T0	Acetolactate synthase-like protein	ILVBL	sp|A1L0T0|HACL2_HUMAN 2-hydroxyacyl-CoA lyase 2 OS=Homo sapiens OX=9606 GN=ILVBL PE=1 SV=2	6uL_R1	1.3919	1.8215	0.81348	0.80231	2.2242	2.679	19699000	7135900	2827600	3	9	6	4.9032
A1L0T0	A1L0T0	Acetolactate synthase-like protein	ILVBL	sp|A1L0T0|HACL2_HUMAN 2-hydroxyacyl-CoA lyase 2 OS=Homo sapiens OX=9606 GN=ILVBL PE=1 SV=2	7uL_R2	1.3446	1.3773	1.4078	1.3462	2.9025	1.8754	24540000	22265000	6839500	3	8.5	7	4.7779
A1L0T0	A1L0T0	Acetolactate synthase-like protein	ILVBL	sp|A1L0T0|HACL2_HUMAN 2-hydroxyacyl-CoA lyase 2 OS=Homo sapiens OX=9606 GN=ILVBL PE=1 SV=2	8uL_R2	1.0743	1.0398	1.0256	1.0064	2.0942	2.0922	4653000	11181000	2464300	3	9	8	4.1864
A1L0T0	A1L0T0	Acetolactate synthase-like protein	ILVBL	sp|A1L0T0|HACL2_HUMAN 2-hydroxyacyl-CoA lyase 2 OS=Homo sapiens OX=9606 GN=ILVBL PE=1 SV=2	2uL_R2	3.0615	3.0371	1.0306	1.0616	2.3586	2.2217	6016300	1125800	507630	2	4.9	2	4.5803
A1L0T0	A1L0T0	Acetolactate synthase-like protein	ILVBL	sp|A1L0T0|HACL2_HUMAN 2-hydroxyacyl-CoA lyase 2 OS=Homo sapiens OX=9606 GN=ILVBL PE=1 SV=2	3uL_R2	3.0004	3.0265	0.98007	1.0095	2.1611	2.1408	9441200	5752800	1324900	2	5.2	3	4.3019
A1L0T0	A1L0T0	Acetolactate synthase-like protein	ILVBL	sp|A1L0T0|HACL2_HUMAN 2-hydroxyacyl-CoA lyase 2 OS=Homo sapiens OX=9606 GN=ILVBL PE=1 SV=2	4uL_R1	1.3864	1.3351	1.014	1.0012	2.1314	2.1288	8773400	8835300	4312700	2	7.4	4	4.2602
A1L0T0	A1L0T0	Acetolactate synthase-like protein	ILVBL	sp|A1L0T0|HACL2_HUMAN 2-hydroxyacyl-CoA lyase 2 OS=Homo sapiens OX=9606 GN=ILVBL PE=1 SV=2	5uL_R1	1.6049	1.5019	1.0039	0.98425	3.1273	2.9966	7466000	7212400	2231700	2	5.2	5	6.1239
A1L0T0	A1L0T0	Acetolactate synthase-like protein	ILVBL	sp|A1L0T0|HACL2_HUMAN 2-hydroxyacyl-CoA lyase 2 OS=Homo sapiens OX=9606 GN=ILVBL PE=1 SV=2	6uL_R2	0.93794	1.1441	0.90035	0.87584	1.6109	1.9762	10355000	3299300	1686100	2	7.4	6	3.5871
A1L0T0	A1L0T0	Acetolactate synthase-like protein	ILVBL	sp|A1L0T0|HACL2_HUMAN 2-hydroxyacyl-CoA lyase 2 OS=Homo sapiens OX=9606 GN=ILVBL PE=1 SV=2	4uL_R2	1.9294	1.9523	1.0647	1.0598	2.4575	2.7077	3634500	4029500	1310900	1	3.6	4	5.1652
A2VDF0	A2VDF0	Fucose mutarotase	FUOM	sp|A2VDF0|FUCM_HUMAN Fucose mutarotase OS=Homo sapiens OX=9606 GN=FUOM PE=1 SV=2	2uL_R1	NA	NA	NA	NA	NA	NA	NA	NA	NA	NA	0	2	NA
A2VDF0	A2VDF0	Fucose mutarotase	FUOM	sp|A2VDF0|FUCM_HUMAN Fucose mutarotase OS=Homo sapiens OX=9606 GN=FUOM PE=1 SV=2	2uL_R2	NA	NA	NA	NA	NA	NA	NA	NA	NA	NA	0	2	NA
A2VDF0	A2VDF0	Fucose mutarotase	FUOM	sp|A2VDF0|FUCM_HUMAN Fucose mutarotase OS=Homo sapiens OX=9606 GN=FUOM PE=1 SV=2	3uL_R1	NA	NA	NA	NA	NA	NA	NA	NA	NA	NA	0	3	NA
A2VDF0	A2VDF0	Fucose mutarotase	FUOM	sp|A2VDF0|FUCM_HUMAN Fucose mutarotase OS=Homo sapiens OX=9606 GN=FUOM PE=1 SV=2	3uL_R2	NA	NA	NA	NA	NA	NA	NA	NA	NA	NA	0	3	NA
A2VDF0	A2VDF0	Fucose mutarotase	FUOM	sp|A2VDF0|FUCM_HUMAN Fucose mutarotase OS=Homo sapiens OX=9606 GN=FUOM PE=1 SV=2	4uL_R1	NA	NA	NA	NA	NA	NA	NA	NA	NA	NA	0	4	NA
A2VDF0	A2VDF0	Fucose mutarotase	FUOM	sp|A2VDF0|FUCM_HUMAN Fucose mutarotase OS=Homo sapiens OX=9606 GN=FUOM PE=1 SV=2	4uL_R2	NA	NA	NA	NA	NA	NA	NA	NA	NA	NA	0	4	NA
A2VDF0	A2VDF0	Fucose mutarotase	FUOM	sp|A2VDF0|FUCM_HUMAN Fucose mutarotase OS=Homo sapiens OX=9606 GN=FUOM PE=1 SV=2	5uL_R1	NA	NA	NA	NA	NA	NA	NA	NA	NA	NA	0	5	NA
A2VDF0	A2VDF0	Fucose mutarotase	FUOM	sp|A2VDF0|FUCM_HUMAN Fucose mutarotase OS=Homo sapiens OX=9606 GN=FUOM PE=1 SV=2	5uL_R2	NA	NA	NA	NA	NA	NA	NA	NA	NA	NA	0	5	NA
A2VDF0	A2VDF0	Fucose mutarotase	FUOM	sp|A2VDF0|FUCM_HUMAN Fucose mutarotase OS=Homo sapiens OX=9606 GN=FUOM PE=1 SV=2	6uL_R1	NA	NA	NA	NA	NA	NA	NA	NA	NA	NA	0	6	NA
A2VDF0	A2VDF0	Fucose mutarotase	FUOM	sp|A2VDF0|FUCM_HUMAN Fucose mutarotase OS=Homo sapiens OX=9606 GN=FUOM PE=1 SV=2	6uL_R2	NA	NA	NA	NA	NA	NA	NA	NA	NA	NA	0	6	NA
A2VDF0	A2VDF0	Fucose mutarotase	FUOM	sp|A2VDF0|FUCM_HUMAN Fucose mutarotase OS=Homo sapiens OX=9606 GN=FUOM PE=1 SV=2	7uL_R1	NA	NA	NA	NA	NA	NA	NA	NA	NA	NA	0	7	NA
A2VDF0	A2VDF0	Fucose mutarotase	FUOM	sp|A2VDF0|FUCM_HUMAN Fucose mutarotase OS=Homo sapiens OX=9606 GN=FUOM PE=1 SV=2	7uL_R2	NA	NA	NA	NA	NA	NA	NA	NA	NA	NA	0	7	NA
A2VDF0	A2VDF0	Fucose mutarotase	FUOM	sp|A2VDF0|FUCM_HUMAN Fucose mutarotase OS=Homo sapiens OX=9606 GN=FUOM PE=1 SV=2	8uL_R1	NA	NA	NA	NA	NA	NA	NA	NA	NA	NA	0	8	NA
A2VDF0	A2VDF0	Fucose mutarotase	FUOM	sp|A2VDF0|FUCM_HUMAN Fucose mutarotase OS=Homo sapiens OX=9606 GN=FUOM PE=1 SV=2	8uL_R2	NA	NA	NA	NA	NA	NA	NA	NA	NA	NA	0	8	NA
A2VDF0	A2VDF0	Fucose mutarotase	FUOM	sp|A2VDF0|FUCM_HUMAN Fucose mutarotase OS=Homo sapiens OX=9606 GN=FUOM PE=1 SV=2	notEnriched_R1	NA	NA	NA	NA	NA	NA	NA	NA	NA	NA	0	nE	NA
A2VDF0	A2VDF0	Fucose mutarotase	FUOM	sp|A2VDF0|FUCM_HUMAN Fucose mutarotase OS=Homo sapiens OX=9606 GN=FUOM PE=1 SV=2	notEnriched_R2	NA	NA	NA	NA	NA	NA	NA	NA	NA	NA	0	nE	NA
A3KMH1	A3KMH1	von Willebrand factor A domain-containing protein 8	VWA8	sp|A3KMH1|VWA8_HUMAN von Willebrand factor A domain-containing protein 8 OS=Homo sapiens OX=9606 GN=VWA8 PE=1 SV=2	2uL_R1	NA	NA	NA	NA	NA	NA	NA	NA	NA	NA	0	2	NA
A3KMH1	A3KMH1	von Willebrand factor A domain-containing protein 8	VWA8	sp|A3KMH1|VWA8_HUMAN von Willebrand factor A domain-containing protein 8 OS=Homo sapiens OX=9606 GN=VWA8 PE=1 SV=2	2uL_R2	NA	NA	NA	NA	NA	NA	NA	NA	NA	NA	0	2	NA
A3KMH1	A3KMH1	von Willebrand factor A domain-containing protein 8	VWA8	sp|A3KMH1|VWA8_HUMAN von Willebrand factor A domain-containing protein 8 OS=Homo sapiens OX=9606 GN=VWA8 PE=1 SV=2	4uL_R1	1.5766	1.8986	0.93856	0.92771	2.4811	3.0991	15739000	19477000	9290300	4	2.6	4	5.5802
A3KMH1	A3KMH1	von Willebrand factor A domain-containing protein 8	VWA8	sp|A3KMH1|VWA8_HUMAN von Willebrand factor A domain-containing protein 8 OS=Homo sapiens OX=9606 GN=VWA8 PE=1 SV=2	6uL_R1	2.3143	2.3703	1.0564	1.0157	3.88	3.6651	34824000	40859000	24262000	4	3.3	6	7.5451
A3KMH1	A3KMH1	von Willebrand factor A domain-containing protein 8	VWA8	sp|A3KMH1|VWA8_HUMAN von Willebrand factor A domain-containing protein 8 OS=Homo sapiens OX=9606 GN=VWA8 PE=1 SV=2	8uL_R2	0.96661	1.1306	0.90318	0.83148	1.7057	2.0386	31024000	33584000	52646000	4	3.1	8	3.7443
A3KMH1	A3KMH1	von Willebrand factor A domain-containing protein 8	VWA8	sp|A3KMH1|VWA8_HUMAN von Willebrand factor A domain-containing protein 8 OS=Homo sapiens OX=9606 GN=VWA8 PE=1 SV=2	5uL_R2	0.81277	0.70816	1.1699	1.1558	1.6519	1.4292	26362000	22852000	30209000	3	2.6	5	3.0811
A3KMH1	A3KMH1	von Willebrand factor A domain-containing protein 8	VWA8	sp|A3KMH1|VWA8_HUMAN von Willebrand factor A domain-containing protein 8 OS=Homo sapiens OX=9606 GN=VWA8 PE=1 SV=2	7uL_R2	NA	NA	NA	NA	NA	NA	NA	2864200	NA	3	2.6	7	NA
A3KMH1	A3KMH1	von Willebrand factor A domain-containing protein 8	VWA8	sp|A3KMH1|VWA8_HUMAN von Willebrand factor A domain-containing protein 8 OS=Homo sapiens OX=9606 GN=VWA8 PE=1 SV=2	notEnriched_R2	NA	NA	NA	NA	NA	NA	NA	NA	16730000	3	2.6	nE	NA
A3KMH1	A3KMH1	von Willebrand factor A domain-containing protein 8	VWA8	sp|A3KMH1|VWA8_HUMAN von Willebrand factor A domain-containing protein 8 OS=Homo sapiens OX=9606 GN=VWA8 PE=1 SV=2	3uL_R1	0.1134	0.15361	0.84978	0.77083	0.53392	0.69265	21081000	23172000	34413000	2	2.1	3	1.22657
A3KMH1	A3KMH1	von Willebrand factor A domain-containing protein 8	VWA8	sp|A3KMH1|VWA8_HUMAN von Willebrand factor A domain-containing protein 8 OS=Homo sapiens OX=9606 GN=VWA8 PE=1 SV=2	4uL_R2	NA	NA	NA	NA	NA	NA	3184900	2707900	NA	2	1.4	4	NA
A3KMH1	A3KMH1	von Willebrand factor A domain-containing protein 8	VWA8	sp|A3KMH1|VWA8_HUMAN von Willebrand factor A domain-containing protein 8 OS=Homo sapiens OX=9606 GN=VWA8 PE=1 SV=2	5uL_R1	2.4013	2.9112	0.82198	0.80834	3.4141	4.2236	11195000	7984000	550350	2	1.4	5	7.6377
A3KMH1	A3KMH1	von Willebrand factor A domain-containing protein 8	VWA8	sp|A3KMH1|VWA8_HUMAN von Willebrand factor A domain-containing protein 8 OS=Homo sapiens OX=9606 GN=VWA8 PE=1 SV=2	7uL_R1	1.95	1.9221	1.0759	1.0674	3.2062	3.5822	13744000	13550000	3195400	2	1.4	7	6.7884
A3KMH1	A3KMH1	von Willebrand factor A domain-containing protein 8	VWA8	sp|A3KMH1|VWA8_HUMAN von Willebrand factor A domain-containing protein 8 OS=Homo sapiens OX=9606 GN=VWA8 PE=1 SV=2	8uL_R1	3.6236	4.1052	0.94201	0.92376	3.6369	3.9371	4724100	8410900	904440	2	1.4	8	7.574
A3KMH1	A3KMH1	von Willebrand factor A domain-containing protein 8	VWA8	sp|A3KMH1|VWA8_HUMAN von Willebrand factor A domain-containing protein 8 OS=Homo sapiens OX=9606 GN=VWA8 PE=1 SV=2	3uL_R2	0.12176	0.11588	1.0677	1.0294	0.48901	0.47505	8134400	9497900	20390000	1	1.2	3	0.96406
A3KMH1	A3KMH1	von Willebrand factor A domain-containing protein 8	VWA8	sp|A3KMH1|VWA8_HUMAN von Willebrand factor A domain-containing protein 8 OS=Homo sapiens OX=9606 GN=VWA8 PE=1 SV=2	6uL_R2	2.1647	2.3186	0.95961	0.92805	4.2026	4.5285	5655600	5430200	1332100	1	0.5	6	8.7311
A3KMH1	A3KMH1	von Willebrand factor A domain-containing protein 8	VWA8	sp|A3KMH1|VWA8_HUMAN von Willebrand factor A domain-containing protein 8 OS=Homo sapiens OX=9606 GN=VWA8 PE=1 SV=2	notEnriched_R1	1.2552	1.4361	0.89774	0.85326	0.14444	0.16928	458910	1296600	11268000	1	1.2	nE	0.31372
A3KN83	A3KN83	Protein strawberry notch homolog 1	SBNO1	sp|A3KN83|SBNO1_HUMAN Protein strawberry notch homolog 1 OS=Homo sapiens OX=9606 GN=SBNO1 PE=1 SV=1	4uL_R1	NA	NA	NA	NA	NA	NA	NA	NA	NA	NA	0	4	NA
A3KN83	A3KN83	Protein strawberry notch homolog 1	SBNO1	sp|A3KN83|SBNO1_HUMAN Protein strawberry notch homolog 1 OS=Homo sapiens OX=9606 GN=SBNO1 PE=1 SV=1	5uL_R2	NA	NA	NA	NA	NA	NA	NA	NA	NA	NA	0	5	NA
A3KN83	A3KN83	Protein strawberry notch homolog 1	SBNO1	sp|A3KN83|SBNO1_HUMAN Protein strawberry notch homolog 1 OS=Homo sapiens OX=9606 GN=SBNO1 PE=1 SV=1	7uL_R1	NA	NA	NA	NA	NA	NA	NA	NA	NA	NA	0	7	NA
A3KN83	A3KN83	Protein strawberry notch homolog 1	SBNO1	sp|A3KN83|SBNO1_HUMAN Protein strawberry notch homolog 1 OS=Homo sapiens OX=9606 GN=SBNO1 PE=1 SV=1	notEnriched_R1	0.83038	1.0751	0.77963	0.76341	0.27582	0.3613	2189500	2058500	12168000	5	4.2	nE	0.63712
A3KN83	A3KN83	Protein strawberry notch homolog 1	SBNO1	sp|A3KN83|SBNO1_HUMAN Protein strawberry notch homolog 1 OS=Homo sapiens OX=9606 GN=SBNO1 PE=1 SV=1	6uL_R2	0.66483	0.98111	0.68764	0.68007	1.1979	1.7614	17810000	7105200	4388400	3	4.9	6	2.9593
A3KN83	A3KN83	Protein strawberry notch homolog 1	SBNO1	sp|A3KN83|SBNO1_HUMAN Protein strawberry notch homolog 1 OS=Homo sapiens OX=9606 GN=SBNO1 PE=1 SV=1	3uL_R2	NA	NA	NA	NA	NA	NA	NA	10617000	NA	2	1.9	3	NA
A3KN83	A3KN83	Protein strawberry notch homolog 1	SBNO1	sp|A3KN83|SBNO1_HUMAN Protein strawberry notch homolog 1 OS=Homo sapiens OX=9606 GN=SBNO1 PE=1 SV=1	7uL_R2	NA	NA	NA	NA	NA	NA	NA	NA	NA	2	3.9	7	NA
A3KN83	A3KN83	Protein strawberry notch homolog 1	SBNO1	sp|A3KN83|SBNO1_HUMAN Protein strawberry notch homolog 1 OS=Homo sapiens OX=9606 GN=SBNO1 PE=1 SV=1	8uL_R1	4.5632	6.3811	0.66207	0.65528	7.1115	10.852	7230700	3591800	597310	2	2.2	8	17.9635
A3KN83	A3KN83	Protein strawberry notch homolog 1	SBNO1	sp|A3KN83|SBNO1_HUMAN Protein strawberry notch homolog 1 OS=Homo sapiens OX=9606 GN=SBNO1 PE=1 SV=1	notEnriched_R2	1.1921	2.4583	0.48273	0.47501	0.38746	0.8157	1615700	1326000	3479700	2	2	nE	1.20316
A3KN83	A3KN83	Protein strawberry notch homolog 1	SBNO1	sp|A3KN83|SBNO1_HUMAN Protein strawberry notch homolog 1 OS=Homo sapiens OX=9606 GN=SBNO1 PE=1 SV=1	2uL_R1	NA	NA	NA	NA	NA	NA	5311900	NA	NA	1	0.9	2	NA
A3KN83	A3KN83	Protein strawberry notch homolog 1	SBNO1	sp|A3KN83|SBNO1_HUMAN Protein strawberry notch homolog 1 OS=Homo sapiens OX=9606 GN=SBNO1 PE=1 SV=1	2uL_R2	NA	NA	NA	NA	NA	NA	NA	NA	NA	1	0.9	2	NA
A3KN83	A3KN83	Protein strawberry notch homolog 1	SBNO1	sp|A3KN83|SBNO1_HUMAN Protein strawberry notch homolog 1 OS=Homo sapiens OX=9606 GN=SBNO1 PE=1 SV=1	3uL_R1	3.0368	2.6059	1.3092	1.2585	6.9818	5.5478	7565300	9104700	1507800	1	0.9	3	12.5296
A3KN83	A3KN83	Protein strawberry notch homolog 1	SBNO1	sp|A3KN83|SBNO1_HUMAN Protein strawberry notch homolog 1 OS=Homo sapiens OX=9606 GN=SBNO1 PE=1 SV=1	4uL_R2	NA	NA	NA	NA	NA	NA	NA	NA	NA	1	0.9	4	NA
A3KN83	A3KN83	Protein strawberry notch homolog 1	SBNO1	sp|A3KN83|SBNO1_HUMAN Protein strawberry notch homolog 1 OS=Homo sapiens OX=9606 GN=SBNO1 PE=1 SV=1	5uL_R1	1.4871	2.1892	0.69676	0.69333	2.0166	2.9085	5786700	3758900	1253900	1	0.8	5	4.9251
A3KN83	A3KN83	Protein strawberry notch homolog 1	SBNO1	sp|A3KN83|SBNO1_HUMAN Protein strawberry notch homolog 1 OS=Homo sapiens OX=9606 GN=SBNO1 PE=1 SV=1	6uL_R1	1.9674	3.4612	0.6202	0.61014	3.42	5.6052	6282600	3405500	857340	1	0.8	6	9.0252
A3KN83	A3KN83	Protein strawberry notch homolog 1	SBNO1	sp|A3KN83|SBNO1_HUMAN Protein strawberry notch homolog 1 OS=Homo sapiens OX=9606 GN=SBNO1 PE=1 SV=1	8uL_R2	NA	NA	NA	NA	NA	NA	9548100	NA	NA	1	2.7	8	NA
A4D1E9	A4D1E9	GTP-binding protein 10	GTPBP10	sp|A4D1E9|GTPBA_HUMAN GTP-binding protein 10 OS=Homo sapiens OX=9606 GN=GTPBP10 PE=1 SV=1	4uL_R1	0.86226	0.71685	1.2827	1.25	1.4983	1.1986	37374000	16671000	9224700	5	15.8	4	2.6969
A4D1E9	A4D1E9	GTP-binding protein 10	GTPBP10	sp|A4D1E9|GTPBA_HUMAN GTP-binding protein 10 OS=Homo sapiens OX=9606 GN=GTPBP10 PE=1 SV=1	5uL_R1	2.1779	2.3031	0.9975	0.98882	3.4761	3.5154	43230000	26084000	7407100	5	18.3	5	6.9915
A4D1E9	A4D1E9	GTP-binding protein 10	GTPBP10	sp|A4D1E9|GTPBA_HUMAN GTP-binding protein 10 OS=Homo sapiens OX=9606 GN=GTPBP10 PE=1 SV=1	2uL_R1	2.2401	3.6268	0.77955	0.78085	3.2851	3.8949	29993000	27680000	8643300	4	13.4	2	7.18
A4D1E9	A4D1E9	GTP-binding protein 10	GTPBP10	sp|A4D1E9|GTPBA_HUMAN GTP-binding protein 10 OS=Homo sapiens OX=9606 GN=GTPBP10 PE=1 SV=1	3uL_R1	2.1973	2.3073	0.8993	0.89621	3.1947	3.5647	20872000	15226000	3843300	4	13.4	3	6.7594
A4D1E9	A4D1E9	GTP-binding protein 10	GTPBP10	sp|A4D1E9|GTPBA_HUMAN GTP-binding protein 10 OS=Homo sapiens OX=9606 GN=GTPBP10 PE=1 SV=1	3uL_R2	1.303	1.0263	1.0214	0.98521	2.472	1.9548	25901000	29264000	11385000	4	12.7	3	4.4268
A4D1E9	A4D1E9	GTP-binding protein 10	GTPBP10	sp|A4D1E9|GTPBA_HUMAN GTP-binding protein 10 OS=Homo sapiens OX=9606 GN=GTPBP10 PE=1 SV=1	8uL_R2	1.9488	2.0818	0.93501	0.92152	3.3649	3.6515	22289000	13417000	30445000	4	11.1	8	7.0164
A4D1E9	A4D1E9	GTP-binding protein 10	GTPBP10	sp|A4D1E9|GTPBA_HUMAN GTP-binding protein 10 OS=Homo sapiens OX=9606 GN=GTPBP10 PE=1 SV=1	5uL_R2	2.0919	1.584	0.955	0.94425	3.3687	2.6354	35813000	28566000	8117000	3	12.4	5	6.0041
A4D1E9	A4D1E9	GTP-binding protein 10	GTPBP10	sp|A4D1E9|GTPBA_HUMAN GTP-binding protein 10 OS=Homo sapiens OX=9606 GN=GTPBP10 PE=1 SV=1	6uL_R1	2.6725	2.8269	0.96265	0.94792	4.3014	4.2178	28200000	14307000	2850800	3	10.9	6	8.5192
A4D1E9	A4D1E9	GTP-binding protein 10	GTPBP10	sp|A4D1E9|GTPBA_HUMAN GTP-binding protein 10 OS=Homo sapiens OX=9606 GN=GTPBP10 PE=1 SV=1	2uL_R2	1.3185	1.7386	0.82306	0.79832	2.5992	3.2559	9689400	10403000	2882900	2	6.7	2	5.8551
A4D1E9	A4D1E9	GTP-binding protein 10	GTPBP10	sp|A4D1E9|GTPBA_HUMAN GTP-binding protein 10 OS=Homo sapiens OX=9606 GN=GTPBP10 PE=1 SV=1	4uL_R2	1.7037	1.8372	0.95103	0.95357	3.1285	3.2809	21143000	19764000	5351200	2	6.7	4	6.4094
A4D1E9	A4D1E9	GTP-binding protein 10	GTPBP10	sp|A4D1E9|GTPBA_HUMAN GTP-binding protein 10 OS=Homo sapiens OX=9606 GN=GTPBP10 PE=1 SV=1	6uL_R2	1.8788	2.3332	0.81558	0.80424	3.6909	4.5893	6752100	12132000	439830	2	4.4	6	8.2802
A4D1E9	A4D1E9	GTP-binding protein 10	GTPBP10	sp|A4D1E9|GTPBA_HUMAN GTP-binding protein 10 OS=Homo sapiens OX=9606 GN=GTPBP10 PE=1 SV=1	7uL_R1	1.6922	1.861	1.384	1.397	4.0874	4.0221	27649000	35497000	9673400	2	6.7	7	8.1095
A4D1E9	A4D1E9	GTP-binding protein 10	GTPBP10	sp|A4D1E9|GTPBA_HUMAN GTP-binding protein 10 OS=Homo sapiens OX=9606 GN=GTPBP10 PE=1 SV=1	7uL_R2	2.4384	2.5893	0.91076	0.92888	3.3866	3.6459	21645000	16977000	3102800	2	6.7	7	7.0325
A4D1E9	A4D1E9	GTP-binding protein 10	GTPBP10	sp|A4D1E9|GTPBA_HUMAN GTP-binding protein 10 OS=Homo sapiens OX=9606 GN=GTPBP10 PE=1 SV=1	8uL_R1	1.7391	2.1428	0.81123	0.80244	3.0022	3.7413	22108000	24862000	7234900	2	6.7	8	6.7435
A4D1E9	A4D1E9	GTP-binding protein 10	GTPBP10	sp|A4D1E9|GTPBA_HUMAN GTP-binding protein 10 OS=Homo sapiens OX=9606 GN=GTPBP10 PE=1 SV=1	notEnriched_R1	NA	NA	NA	NA	NA	NA	NA	NA	17842000	2	8.5	nE	NA
A4D1E9	A4D1E9	GTP-binding protein 10	GTPBP10	sp|A4D1E9|GTPBA_HUMAN GTP-binding protein 10 OS=Homo sapiens OX=9606 GN=GTPBP10 PE=1 SV=1	notEnriched_R2	NA	3.5099	NA	NA	NA	1.1346	1824700	483310	10379000	2	8	nE	NA
A5PLL7	A5PLL7	Transmembrane protein 189	TMEM189	sp|A5PLL7|PDES1_HUMAN Plasmanylethanolamine desaturase OS=Homo sapiens OX=9606 GN=PEDS1 PE=1 SV=3	2uL_R1	NA	NA	NA	NA	NA	NA	NA	NA	NA	NA	0	2	NA
A5PLL7	A5PLL7	Transmembrane protein 189	TMEM189	sp|A5PLL7|PDES1_HUMAN Plasmanylethanolamine desaturase OS=Homo sapiens OX=9606 GN=PEDS1 PE=1 SV=3	2uL_R2	NA	NA	NA	NA	NA	NA	NA	NA	NA	NA	0	2	NA
A5PLL7	A5PLL7	Transmembrane protein 189	TMEM189	sp|A5PLL7|PDES1_HUMAN Plasmanylethanolamine desaturase OS=Homo sapiens OX=9606 GN=PEDS1 PE=1 SV=3	3uL_R1	NA	NA	NA	NA	NA	NA	NA	NA	NA	NA	0	3	NA
A5PLL7	A5PLL7	Transmembrane protein 189	TMEM189	sp|A5PLL7|PDES1_HUMAN Plasmanylethanolamine desaturase OS=Homo sapiens OX=9606 GN=PEDS1 PE=1 SV=3	4uL_R1	NA	NA	NA	NA	NA	NA	NA	NA	NA	NA	0	4	NA
A5PLL7	A5PLL7	Transmembrane protein 189	TMEM189	sp|A5PLL7|PDES1_HUMAN Plasmanylethanolamine desaturase OS=Homo sapiens OX=9606 GN=PEDS1 PE=1 SV=3	4uL_R2	NA	NA	NA	NA	NA	NA	NA	NA	NA	NA	0	4	NA
A5PLL7	A5PLL7	Transmembrane protein 189	TMEM189	sp|A5PLL7|PDES1_HUMAN Plasmanylethanolamine desaturase OS=Homo sapiens OX=9606 GN=PEDS1 PE=1 SV=3	6uL_R1	NA	NA	NA	NA	NA	NA	NA	NA	NA	NA	0	6	NA
A5PLL7	A5PLL7	Transmembrane protein 189	TMEM189	sp|A5PLL7|PDES1_HUMAN Plasmanylethanolamine desaturase OS=Homo sapiens OX=9606 GN=PEDS1 PE=1 SV=3	6uL_R2	NA	NA	NA	NA	NA	NA	NA	NA	NA	NA	0	6	NA
A5PLL7	A5PLL7	Transmembrane protein 189	TMEM189	sp|A5PLL7|PDES1_HUMAN Plasmanylethanolamine desaturase OS=Homo sapiens OX=9606 GN=PEDS1 PE=1 SV=3	notEnriched_R2	NA	NA	NA	NA	NA	NA	NA	NA	NA	NA	0	nE	NA
A5PLL7	A5PLL7	Transmembrane protein 189	TMEM189	sp|A5PLL7|PDES1_HUMAN Plasmanylethanolamine desaturase OS=Homo sapiens OX=9606 GN=PEDS1 PE=1 SV=3	3uL_R2	0.92748	0.77417	1.0486	1.0384	1.0888	1.0485	8164300	9689700	9515200	1	5.6	3	2.1373
A5PLL7	A5PLL7	Transmembrane protein 189	TMEM189	sp|A5PLL7|PDES1_HUMAN Plasmanylethanolamine desaturase OS=Homo sapiens OX=9606 GN=PEDS1 PE=1 SV=3	5uL_R1	NA	NA	NA	NA	NA	NA	NA	NA	NA	1	5.6	5	NA
A5PLL7	A5PLL7	Transmembrane protein 189	TMEM189	sp|A5PLL7|PDES1_HUMAN Plasmanylethanolamine desaturase OS=Homo sapiens OX=9606 GN=PEDS1 PE=1 SV=3	5uL_R2	2.1737	1.4155	0.91779	0.90392	2.2279	2.4647	8163300	7174500	2471600	1	5.6	5	4.6926
A5PLL7	A5PLL7	Transmembrane protein 189	TMEM189	sp|A5PLL7|PDES1_HUMAN Plasmanylethanolamine desaturase OS=Homo sapiens OX=9606 GN=PEDS1 PE=1 SV=3	7uL_R1	NA	NA	NA	NA	NA	NA	NA	NA	NA	1	5.6	7	NA
A5PLL7	A5PLL7	Transmembrane protein 189	TMEM189	sp|A5PLL7|PDES1_HUMAN Plasmanylethanolamine desaturase OS=Homo sapiens OX=9606 GN=PEDS1 PE=1 SV=3	7uL_R2	1.2478	1.3951	0.84458	0.81838	1.8319	2.2384	10668000	5228200	2228300	1	5.6	7	4.0703
A5PLL7	A5PLL7	Transmembrane protein 189	TMEM189	sp|A5PLL7|PDES1_HUMAN Plasmanylethanolamine desaturase OS=Homo sapiens OX=9606 GN=PEDS1 PE=1 SV=3	8uL_R1	NA	NA	NA	NA	NA	NA	NA	NA	NA	1	5.6	8	NA
A5PLL7	A5PLL7	Transmembrane protein 189	TMEM189	sp|A5PLL7|PDES1_HUMAN Plasmanylethanolamine desaturase OS=Homo sapiens OX=9606 GN=PEDS1 PE=1 SV=3	8uL_R2	1.5533	2.8083	0.59721	0.59025	2.2456	3.8045	12272000	8084000	3094200	1	5.6	8	6.0501
A5PLL7	A5PLL7	Transmembrane protein 189	TMEM189	sp|A5PLL7|PDES1_HUMAN Plasmanylethanolamine desaturase OS=Homo sapiens OX=9606 GN=PEDS1 PE=1 SV=3	notEnriched_R1	1.5891	0.25521	6.2395	6.0163	0.5281	0.087779	294940	1350400	4297600	1	5.6	nE	0.615879
A5YKK6	A5YKK6	CCR4-NOT transcription complex subunit 1	CNOT1	sp|A5YKK6|CNOT1_HUMAN CCR4-NOT transcription complex subunit 1 OS=Homo sapiens OX=9606 GN=CNOT1 PE=1 SV=2	notEnriched_R1	1.5804	0.74424	1.4305	1.3596	0.3697	0.12659	9238100	18358000	79103000	14	9	nE	0.49629
A5YKK6	A5YKK6	CCR4-NOT transcription complex subunit 1	CNOT1	sp|A5YKK6|CNOT1_HUMAN CCR4-NOT transcription complex subunit 1 OS=Homo sapiens OX=9606 GN=CNOT1 PE=1 SV=2	4uL_R1	1.3264	1.2056	1.217	1.1736	3.4739	2.7194	159990000	163830000	62855000	12	5.6	4	6.1933
A5YKK6	A5YKK6	CCR4-NOT transcription complex subunit 1	CNOT1	sp|A5YKK6|CNOT1_HUMAN CCR4-NOT transcription complex subunit 1 OS=Homo sapiens OX=9606 GN=CNOT1 PE=1 SV=2	5uL_R2	1.0472	0.98916	1.0805	1.0607	2.4947	2.2851	167580000	148290000	71847000	12	6.3	5	4.7798
A5YKK6	A5YKK6	CCR4-NOT transcription complex subunit 1	CNOT1	sp|A5YKK6|CNOT1_HUMAN CCR4-NOT transcription complex subunit 1 OS=Homo sapiens OX=9606 GN=CNOT1 PE=1 SV=2	4uL_R2	0.94318	0.60323	1.0975	1.0907	2.0294	1.622	97369000	82079000	40486000	11	5.1	4	3.6514
A5YKK6	A5YKK6	CCR4-NOT transcription complex subunit 1	CNOT1	sp|A5YKK6|CNOT1_HUMAN CCR4-NOT transcription complex subunit 1 OS=Homo sapiens OX=9606 GN=CNOT1 PE=1 SV=2	6uL_R2	1.0936	1.1921	1.1059	1.0839	2.9062	3.8409	161510000	153000000	83427000	11	6.3	6	6.7471
A5YKK6	A5YKK6	CCR4-NOT transcription complex subunit 1	CNOT1	sp|A5YKK6|CNOT1_HUMAN CCR4-NOT transcription complex subunit 1 OS=Homo sapiens OX=9606 GN=CNOT1 PE=1 SV=2	notEnriched_R2	1.2984	0.96483	1.1968	1.1568	0.17965	0.21221	8530600	19354000	62212000	11	6.4	nE	0.39186
A5YKK6	A5YKK6	CCR4-NOT transcription complex subunit 1	CNOT1	sp|A5YKK6|CNOT1_HUMAN CCR4-NOT transcription complex subunit 1 OS=Homo sapiens OX=9606 GN=CNOT1 PE=1 SV=2	2uL_R1	2.3176	1.4334	1.2964	1.2541	2.8492	2.299	52183000	69874000	24094000	9	4.1	2	5.1482
A5YKK6	A5YKK6	CCR4-NOT transcription complex subunit 1	CNOT1	sp|A5YKK6|CNOT1_HUMAN CCR4-NOT transcription complex subunit 1 OS=Homo sapiens OX=9606 GN=CNOT1 PE=1 SV=2	7uL_R1	1.18	1.112	0.96553	0.97519	2.5781	2.3537	120660000	105100000	42654000	9	5.3	7	4.9318
A5YKK6	A5YKK6	CCR4-NOT transcription complex subunit 1	CNOT1	sp|A5YKK6|CNOT1_HUMAN CCR4-NOT transcription complex subunit 1 OS=Homo sapiens OX=9606 GN=CNOT1 PE=1 SV=2	7uL_R2	1.5443	1.0884	1.3051	1.2348	3.0936	2.548	105250000	112340000	54140000	9	4.3	7	5.6416
A5YKK6	A5YKK6	CCR4-NOT transcription complex subunit 1	CNOT1	sp|A5YKK6|CNOT1_HUMAN CCR4-NOT transcription complex subunit 1 OS=Homo sapiens OX=9606 GN=CNOT1 PE=1 SV=2	8uL_R1	1.4877	1.4639	1.0426	1.03	3.6716	3.5214	113970000	94289000	31332000	9	4.4	8	7.193
A5YKK6	A5YKK6	CCR4-NOT transcription complex subunit 1	CNOT1	sp|A5YKK6|CNOT1_HUMAN CCR4-NOT transcription complex subunit 1 OS=Homo sapiens OX=9606 GN=CNOT1 PE=1 SV=2	8uL_R2	1.7645	1.6155	1.1651	1.1245	3.9895	3.8564	86014000	90766000	32219000	9	5	8	7.8459
A5YKK6	A5YKK6	CCR4-NOT transcription complex subunit 1	CNOT1	sp|A5YKK6|CNOT1_HUMAN CCR4-NOT transcription complex subunit 1 OS=Homo sapiens OX=9606 GN=CNOT1 PE=1 SV=2	2uL_R2	1.8475	1.6647	1.1633	1.1582	3.1103	2.562	25783000	35821000	17965000	8	4	2	5.6723
A5YKK6	A5YKK6	CCR4-NOT transcription complex subunit 1	CNOT1	sp|A5YKK6|CNOT1_HUMAN CCR4-NOT transcription complex subunit 1 OS=Homo sapiens OX=9606 GN=CNOT1 PE=1 SV=2	3uL_R1	1.8921	1.7557	1.1973	1.1542	4.8495	3.4676	99781000	127000000	45406000	8	3.8	3	8.3171
A5YKK6	A5YKK6	CCR4-NOT transcription complex subunit 1	CNOT1	sp|A5YKK6|CNOT1_HUMAN CCR4-NOT transcription complex subunit 1 OS=Homo sapiens OX=9606 GN=CNOT1 PE=1 SV=2	3uL_R2	1.7939	1.5041	1.168	1.1633	4.0852	3.2052	58756000	62661000	25280000	8	3.8	3	7.2904
A5YKK6	A5YKK6	CCR4-NOT transcription complex subunit 1	CNOT1	sp|A5YKK6|CNOT1_HUMAN CCR4-NOT transcription complex subunit 1 OS=Homo sapiens OX=9606 GN=CNOT1 PE=1 SV=2	5uL_R1	1.1911	1.0144	1.0904	1.068	2.5925	2.1779	94839000	113890000	38321000	8	3.8	5	4.7704
A5YKK6	A5YKK6	CCR4-NOT transcription complex subunit 1	CNOT1	sp|A5YKK6|CNOT1_HUMAN CCR4-NOT transcription complex subunit 1 OS=Homo sapiens OX=9606 GN=CNOT1 PE=1 SV=2	6uL_R1	1.5783	1.5826	1.0828	1.0518	4.3083	3.922	138470000	139170000	47712000	8	3.8	6	8.2303
A6NCE7	A6NCE7;Q9GZQ8;Q9H492	Microtubule-associated proteins 1A/1B light chain 3 beta 2;Microtubule-associated proteins 1A/1B light chain 3B;Microtubule-associated proteins 1A/1B light chain 3A	MAP1LC3B2	sp|A6NCE7|MP3B2_HUMAN Microtubule-associated proteins 1A/1B light chain 3 beta 2 OS=Homo sapiens OX=9606 GN=MAP1LC3B2 PE=2 SV=1;sp|Q9GZQ8|MLP3B_HUMAN Microtubule-associated proteins 1A/1B light chain 3B OS=Homo sapiens OX=9606 GN=MAP1LC3B PE=1 SV=3;sp|Q9H4	7uL_R1	NA	NA	NA	NA	NA	NA	NA	NA	NA	NA	0	7	NA
A6NCE7	A6NCE7;Q9GZQ8;Q9H492	Microtubule-associated proteins 1A/1B light chain 3 beta 2;Microtubule-associated proteins 1A/1B light chain 3B;Microtubule-associated proteins 1A/1B light chain 3A	MAP1LC3B2	sp|A6NCE7|MP3B2_HUMAN Microtubule-associated proteins 1A/1B light chain 3 beta 2 OS=Homo sapiens OX=9606 GN=MAP1LC3B2 PE=2 SV=1;sp|Q9GZQ8|MLP3B_HUMAN Microtubule-associated proteins 1A/1B light chain 3B OS=Homo sapiens OX=9606 GN=MAP1LC3B PE=1 SV=3;sp|Q9H4	2uL_R2	1.9885	1.949	1.1713	1.1045	8.5132	8.0432	85178000	92304000	13790000	3	22.4	2	16.5564
A6NCE7	A6NCE7;Q9GZQ8;Q9H492	Microtubule-associated proteins 1A/1B light chain 3 beta 2;Microtubule-associated proteins 1A/1B light chain 3B;Microtubule-associated proteins 1A/1B light chain 3A	MAP1LC3B2	sp|A6NCE7|MP3B2_HUMAN Microtubule-associated proteins 1A/1B light chain 3 beta 2 OS=Homo sapiens OX=9606 GN=MAP1LC3B2 PE=2 SV=1;sp|Q9GZQ8|MLP3B_HUMAN Microtubule-associated proteins 1A/1B light chain 3B OS=Homo sapiens OX=9606 GN=MAP1LC3B PE=1 SV=3;sp|Q9H4	3uL_R2	3.0453	2.9522	1.1412	1.0851	14.871	15.452	59290000	63485000	8453100	3	22.4	3	30.323
A6NCE7	A6NCE7;Q9GZQ8;Q9H492	Microtubule-associated proteins 1A/1B light chain 3 beta 2;Microtubule-associated proteins 1A/1B light chain 3B;Microtubule-associated proteins 1A/1B light chain 3A	MAP1LC3B2	sp|A6NCE7|MP3B2_HUMAN Microtubule-associated proteins 1A/1B light chain 3 beta 2 OS=Homo sapiens OX=9606 GN=MAP1LC3B2 PE=2 SV=1;sp|Q9GZQ8|MLP3B_HUMAN Microtubule-associated proteins 1A/1B light chain 3B OS=Homo sapiens OX=9606 GN=MAP1LC3B PE=1 SV=3;sp|Q9H4	8uL_R1	1.3331	2.6665	1.1771	1.1471	4.51	10.247	93901000	112850000	19878000	3	22.4	8	14.757
A6NCE7	A6NCE7;Q9GZQ8;Q9H492	Microtubule-associated proteins 1A/1B light chain 3 beta 2;Microtubule-associated proteins 1A/1B light chain 3B;Microtubule-associated proteins 1A/1B light chain 3A	MAP1LC3B2	sp|A6NCE7|MP3B2_HUMAN Microtubule-associated proteins 1A/1B light chain 3 beta 2 OS=Homo sapiens OX=9606 GN=MAP1LC3B2 PE=2 SV=1;sp|Q9GZQ8|MLP3B_HUMAN Microtubule-associated proteins 1A/1B light chain 3B OS=Homo sapiens OX=9606 GN=MAP1LC3B PE=1 SV=3;sp|Q9H4	2uL_R1	1.5559	1.4775	1.1649	1.0713	6.8088	6.691	72488000	76774000	12160000	2	16.8	2	13.4998
A6NCE7	A6NCE7;Q9GZQ8;Q9H492	Microtubule-associated proteins 1A/1B light chain 3 beta 2;Microtubule-associated proteins 1A/1B light chain 3B;Microtubule-associated proteins 1A/1B light chain 3A	MAP1LC3B2	sp|A6NCE7|MP3B2_HUMAN Microtubule-associated proteins 1A/1B light chain 3 beta 2 OS=Homo sapiens OX=9606 GN=MAP1LC3B2 PE=2 SV=1;sp|Q9GZQ8|MLP3B_HUMAN Microtubule-associated proteins 1A/1B light chain 3B OS=Homo sapiens OX=9606 GN=MAP1LC3B PE=1 SV=3;sp|Q9H4	3uL_R1	2.5296	2.3756	1.1766	1.0534	12.971	12.313	121770000	134110000	16521000	2	11.2	3	25.284
A6NCE7	A6NCE7;Q9GZQ8;Q9H492	Microtubule-associated proteins 1A/1B light chain 3 beta 2;Microtubule-associated proteins 1A/1B light chain 3B;Microtubule-associated proteins 1A/1B light chain 3A	MAP1LC3B2	sp|A6NCE7|MP3B2_HUMAN Microtubule-associated proteins 1A/1B light chain 3 beta 2 OS=Homo sapiens OX=9606 GN=MAP1LC3B2 PE=2 SV=1;sp|Q9GZQ8|MLP3B_HUMAN Microtubule-associated proteins 1A/1B light chain 3B OS=Homo sapiens OX=9606 GN=MAP1LC3B PE=1 SV=3;sp|Q9H4	4uL_R2	1.7114	1.6959	1.0288	0.99631	7.4515	7.479	54207000	54215000	7352500	2	16.8	4	14.9305
A6NCE7	A6NCE7;Q9GZQ8;Q9H492	Microtubule-associated proteins 1A/1B light chain 3 beta 2;Microtubule-associated proteins 1A/1B light chain 3B;Microtubule-associated proteins 1A/1B light chain 3A	MAP1LC3B2	sp|A6NCE7|MP3B2_HUMAN Microtubule-associated proteins 1A/1B light chain 3 beta 2 OS=Homo sapiens OX=9606 GN=MAP1LC3B2 PE=2 SV=1;sp|Q9GZQ8|MLP3B_HUMAN Microtubule-associated proteins 1A/1B light chain 3B OS=Homo sapiens OX=9606 GN=MAP1LC3B PE=1 SV=3;sp|Q9H4	5uL_R1	3.5521	3.4157	1.0456	1.0063	14.392	14.302	101790000	108620000	14439000	2	16.8	5	28.694
A6NCE7	A6NCE7;Q9GZQ8;Q9H492	Microtubule-associated proteins 1A/1B light chain 3 beta 2;Microtubule-associated proteins 1A/1B light chain 3B;Microtubule-associated proteins 1A/1B light chain 3A	MAP1LC3B2	sp|A6NCE7|MP3B2_HUMAN Microtubule-associated proteins 1A/1B light chain 3 beta 2 OS=Homo sapiens OX=9606 GN=MAP1LC3B2 PE=2 SV=1;sp|Q9GZQ8|MLP3B_HUMAN Microtubule-associated proteins 1A/1B light chain 3B OS=Homo sapiens OX=9606 GN=MAP1LC3B PE=1 SV=3;sp|Q9H4	5uL_R2	3.0823	2.9507	1.1253	1.0921	13.058	11.958	103520000	111560000	11232000	2	16.8	5	25.016
A6NCE7	A6NCE7;Q9GZQ8;Q9H492	Microtubule-associated proteins 1A/1B light chain 3 beta 2;Microtubule-associated proteins 1A/1B light chain 3B;Microtubule-associated proteins 1A/1B light chain 3A	MAP1LC3B2	sp|A6NCE7|MP3B2_HUMAN Microtubule-associated proteins 1A/1B light chain 3 beta 2 OS=Homo sapiens OX=9606 GN=MAP1LC3B2 PE=2 SV=1;sp|Q9GZQ8|MLP3B_HUMAN Microtubule-associated proteins 1A/1B light chain 3B OS=Homo sapiens OX=9606 GN=MAP1LC3B PE=1 SV=3;sp|Q9H4	6uL_R1	1.8709	1.6896	1.17	1.1035	6.7145	6.0846	51022000	58556000	7446500	2	11.2	6	12.7991
A6NCE7	A6NCE7;Q9GZQ8;Q9H492	Microtubule-associated proteins 1A/1B light chain 3 beta 2;Microtubule-associated proteins 1A/1B light chain 3B;Microtubule-associated proteins 1A/1B light chain 3A	MAP1LC3B2	sp|A6NCE7|MP3B2_HUMAN Microtubule-associated proteins 1A/1B light chain 3 beta 2 OS=Homo sapiens OX=9606 GN=MAP1LC3B2 PE=2 SV=1;sp|Q9GZQ8|MLP3B_HUMAN Microtubule-associated proteins 1A/1B light chain 3B OS=Homo sapiens OX=9606 GN=MAP1LC3B PE=1 SV=3;sp|Q9H4	6uL_R2	1.4763	3.0374	0.91307	0.88124	5.1304	11.882	94050000	94657000	11805000	2	16.8	6	17.0124
A6NCE7	A6NCE7;Q9GZQ8;Q9H492	Microtubule-associated proteins 1A/1B light chain 3 beta 2;Microtubule-associated proteins 1A/1B light chain 3B;Microtubule-associated proteins 1A/1B light chain 3A	MAP1LC3B2	sp|A6NCE7|MP3B2_HUMAN Microtubule-associated proteins 1A/1B light chain 3 beta 2 OS=Homo sapiens OX=9606 GN=MAP1LC3B2 PE=2 SV=1;sp|Q9GZQ8|MLP3B_HUMAN Microtubule-associated proteins 1A/1B light chain 3B OS=Homo sapiens OX=9606 GN=MAP1LC3B PE=1 SV=3;sp|Q9H4	8uL_R2	2.957	3.4758	1.0148	0.96547	10.446	11.897	58527000	51375000	5029800	2	16.8	8	22.343
A6NCE7	A6NCE7;Q9GZQ8;Q9H492	Microtubule-associated proteins 1A/1B light chain 3 beta 2;Microtubule-associated proteins 1A/1B light chain 3B;Microtubule-associated proteins 1A/1B light chain 3A	MAP1LC3B2	sp|A6NCE7|MP3B2_HUMAN Microtubule-associated proteins 1A/1B light chain 3 beta 2 OS=Homo sapiens OX=9606 GN=MAP1LC3B2 PE=2 SV=1;sp|Q9GZQ8|MLP3B_HUMAN Microtubule-associated proteins 1A/1B light chain 3B OS=Homo sapiens OX=9606 GN=MAP1LC3B PE=1 SV=3;sp|Q9H4	4uL_R1	3.0004	2.8049	1.141	1.0607	13.58	12.803	104040000	104720000	9762200	1	5.6	4	26.383
A6NCE7	A6NCE7;Q9GZQ8;Q9H492	Microtubule-associated proteins 1A/1B light chain 3 beta 2;Microtubule-associated proteins 1A/1B light chain 3B;Microtubule-associated proteins 1A/1B light chain 3A	MAP1LC3B2	sp|A6NCE7|MP3B2_HUMAN Microtubule-associated proteins 1A/1B light chain 3 beta 2 OS=Homo sapiens OX=9606 GN=MAP1LC3B2 PE=2 SV=1;sp|Q9GZQ8|MLP3B_HUMAN Microtubule-associated proteins 1A/1B light chain 3B OS=Homo sapiens OX=9606 GN=MAP1LC3B PE=1 SV=3;sp|Q9H4	7uL_R2	1.8232	1.7231	1.0451	1.0067	6.3301	6.2878	56835000	58419000	7385400	1	5.6	7	12.6179
A6NCE7	A6NCE7;Q9GZQ8;Q9H492	Microtubule-associated proteins 1A/1B light chain 3 beta 2;Microtubule-associated proteins 1A/1B light chain 3B;Microtubule-associated proteins 1A/1B light chain 3A	MAP1LC3B2	sp|A6NCE7|MP3B2_HUMAN Microtubule-associated proteins 1A/1B light chain 3 beta 2 OS=Homo sapiens OX=9606 GN=MAP1LC3B2 PE=2 SV=1;sp|Q9GZQ8|MLP3B_HUMAN Microtubule-associated proteins 1A/1B light chain 3B OS=Homo sapiens OX=9606 GN=MAP1LC3B PE=1 SV=3;sp|Q9H4	notEnriched_R1	1.1334	1.5061	0.76106	0.74294	0.37868	0.5097	1200300	1085300	2990600	1	11.2	nE	0.88838
A6NCE7	A6NCE7;Q9GZQ8;Q9H492	Microtubule-associated proteins 1A/1B light chain 3 beta 2;Microtubule-associated proteins 1A/1B light chain 3B;Microtubule-associated proteins 1A/1B light chain 3A	MAP1LC3B2	sp|A6NCE7|MP3B2_HUMAN Microtubule-associated proteins 1A/1B light chain 3 beta 2 OS=Homo sapiens OX=9606 GN=MAP1LC3B2 PE=2 SV=1;sp|Q9GZQ8|MLP3B_HUMAN Microtubule-associated proteins 1A/1B light chain 3B OS=Homo sapiens OX=9606 GN=MAP1LC3B PE=1 SV=3;sp|Q9H4	notEnriched_R2	0.81231	1.5337	0.53029	0.53135	0.27406	0.51579	1726100	865530	3430100	1	11.2	nE	0.78985
A6NDG6	A6NDG6	Phosphoglycolate phosphatase	PGP	sp|A6NDG6|PGP_HUMAN Glycerol-3-phosphate phosphatase OS=Homo sapiens OX=9606 GN=PGP PE=1 SV=1	4uL_R1	NA	NA	NA	NA	NA	NA	NA	NA	NA	NA	0	4	NA
A6NDG6	A6NDG6	Phosphoglycolate phosphatase	PGP	sp|A6NDG6|PGP_HUMAN Glycerol-3-phosphate phosphatase OS=Homo sapiens OX=9606 GN=PGP PE=1 SV=1	7uL_R1	NA	NA	NA	NA	NA	NA	NA	NA	NA	NA	0	7	NA
A6NDG6	A6NDG6	Phosphoglycolate phosphatase	PGP	sp|A6NDG6|PGP_HUMAN Glycerol-3-phosphate phosphatase OS=Homo sapiens OX=9606 GN=PGP PE=1 SV=1	7uL_R2	NA	NA	NA	NA	NA	NA	NA	NA	NA	NA	0	7	NA
A6NDG6	A6NDG6	Phosphoglycolate phosphatase	PGP	sp|A6NDG6|PGP_HUMAN Glycerol-3-phosphate phosphatase OS=Homo sapiens OX=9606 GN=PGP PE=1 SV=1	notEnriched_R2	0.54239	1.0893	0.933	0.93486	0.14945	0.12295	31549000	13759000	108670000	7	35.5	nE	0.2724
A6NDG6	A6NDG6	Phosphoglycolate phosphatase	PGP	sp|A6NDG6|PGP_HUMAN Glycerol-3-phosphate phosphatase OS=Homo sapiens OX=9606 GN=PGP PE=1 SV=1	notEnriched_R1	0.80157	3.3802	0.23215	0.22662	0.13452	1.1439	33301000	10981000	73742000	6	34	nE	1.27842
A6NDG6	A6NDG6	Phosphoglycolate phosphatase	PGP	sp|A6NDG6|PGP_HUMAN Glycerol-3-phosphate phosphatase OS=Homo sapiens OX=9606 GN=PGP PE=1 SV=1	4uL_R2	0.56334	0.45878	1.1448	1.1253	1.8443	1.639	24871000	27625000	15123000	2	8.4	4	3.4833
A6NDG6	A6NDG6	Phosphoglycolate phosphatase	PGP	sp|A6NDG6|PGP_HUMAN Glycerol-3-phosphate phosphatase OS=Homo sapiens OX=9606 GN=PGP PE=1 SV=1	6uL_R1	0.29433	0.25296	1.311	1.2511	0.80499	0.70408	7955100	10283000	13946000	2	7.2	6	1.50907
A6NDG6	A6NDG6	Phosphoglycolate phosphatase	PGP	sp|A6NDG6|PGP_HUMAN Glycerol-3-phosphate phosphatase OS=Homo sapiens OX=9606 GN=PGP PE=1 SV=1	6uL_R2	0.54363	0.44426	1.2224	1.1692	1.4953	1.2789	22081000	32727000	16397000	2	7.2	6	2.7742
A6NDG6	A6NDG6	Phosphoglycolate phosphatase	PGP	sp|A6NDG6|PGP_HUMAN Glycerol-3-phosphate phosphatase OS=Homo sapiens OX=9606 GN=PGP PE=1 SV=1	2uL_R1	0.48637	0.46528	1.0295	0.99446	1.5275	1.536	11055000	10398000	6636800	1	4	2	3.0635
A6NDG6	A6NDG6	Phosphoglycolate phosphatase	PGP	sp|A6NDG6|PGP_HUMAN Glycerol-3-phosphate phosphatase OS=Homo sapiens OX=9606 GN=PGP PE=1 SV=1	2uL_R2	0.72238	0.70982	1.0547	1.0457	1.7446	1.6684	6028900	6292000	3673700	1	4	2	3.413
A6NDG6	A6NDG6	Phosphoglycolate phosphatase	PGP	sp|A6NDG6|PGP_HUMAN Glycerol-3-phosphate phosphatase OS=Homo sapiens OX=9606 GN=PGP PE=1 SV=1	3uL_R1	NA	NA	NA	NA	NA	NA	NA	NA	NA	1	4	3	NA
A6NDG6	A6NDG6	Phosphoglycolate phosphatase	PGP	sp|A6NDG6|PGP_HUMAN Glycerol-3-phosphate phosphatase OS=Homo sapiens OX=9606 GN=PGP PE=1 SV=1	3uL_R2	1.0618	0.93932	1.1457	1.12	2.9001	2.5893	16164000	20267000	9295600	1	4	3	5.4894
A6NDG6	A6NDG6	Phosphoglycolate phosphatase	PGP	sp|A6NDG6|PGP_HUMAN Glycerol-3-phosphate phosphatase OS=Homo sapiens OX=9606 GN=PGP PE=1 SV=1	5uL_R1	NA	NA	NA	NA	NA	NA	NA	NA	NA	1	4	5	NA
A6NDG6	A6NDG6	Phosphoglycolate phosphatase	PGP	sp|A6NDG6|PGP_HUMAN Glycerol-3-phosphate phosphatase OS=Homo sapiens OX=9606 GN=PGP PE=1 SV=1	5uL_R2	NA	NA	NA	NA	NA	NA	NA	NA	NA	1	4	5	NA
A6NDG6	A6NDG6	Phosphoglycolate phosphatase	PGP	sp|A6NDG6|PGP_HUMAN Glycerol-3-phosphate phosphatase OS=Homo sapiens OX=9606 GN=PGP PE=1 SV=1	8uL_R1	NA	NA	NA	NA	NA	NA	NA	NA	NA	1	4	8	NA
A6NDG6	A6NDG6	Phosphoglycolate phosphatase	PGP	sp|A6NDG6|PGP_HUMAN Glycerol-3-phosphate phosphatase OS=Homo sapiens OX=9606 GN=PGP PE=1 SV=1	8uL_R2	0.70406	0.57954	1.2067	1.1639	2.4125	2.0728	17810000	24121000	8398300	1	4	8	4.4853
A6NDU8	A6NDU8	UPF0600 protein C5orf51	C5orf51	sp|A6NDU8|CE051_HUMAN UPF0600 protein C5orf51 OS=Homo sapiens OX=9606 GN=C5orf51 PE=1 SV=1	2uL_R1	NA	NA	NA	NA	NA	NA	NA	NA	NA	NA	0	2	NA
A6NDU8	A6NDU8	UPF0600 protein C5orf51	C5orf51	sp|A6NDU8|CE051_HUMAN UPF0600 protein C5orf51 OS=Homo sapiens OX=9606 GN=C5orf51 PE=1 SV=1	2uL_R2	NA	NA	NA	NA	NA	NA	NA	NA	NA	NA	0	2	NA
A6NDU8	A6NDU8	UPF0600 protein C5orf51	C5orf51	sp|A6NDU8|CE051_HUMAN UPF0600 protein C5orf51 OS=Homo sapiens OX=9606 GN=C5orf51 PE=1 SV=1	3uL_R2	NA	NA	NA	NA	NA	NA	NA	NA	NA	NA	0	3	NA
A6NDU8	A6NDU8	UPF0600 protein C5orf51	C5orf51	sp|A6NDU8|CE051_HUMAN UPF0600 protein C5orf51 OS=Homo sapiens OX=9606 GN=C5orf51 PE=1 SV=1	4uL_R1	NA	NA	NA	NA	NA	NA	NA	NA	NA	NA	0	4	NA
A6NDU8	A6NDU8	UPF0600 protein C5orf51	C5orf51	sp|A6NDU8|CE051_HUMAN UPF0600 protein C5orf51 OS=Homo sapiens OX=9606 GN=C5orf51 PE=1 SV=1	4uL_R2	NA	NA	NA	NA	NA	NA	NA	NA	NA	NA	0	4	NA
A6NDU8	A6NDU8	UPF0600 protein C5orf51	C5orf51	sp|A6NDU8|CE051_HUMAN UPF0600 protein C5orf51 OS=Homo sapiens OX=9606 GN=C5orf51 PE=1 SV=1	5uL_R1	NA	NA	NA	NA	NA	NA	NA	NA	NA	NA	0	5	NA
A6NDU8	A6NDU8	UPF0600 protein C5orf51	C5orf51	sp|A6NDU8|CE051_HUMAN UPF0600 protein C5orf51 OS=Homo sapiens OX=9606 GN=C5orf51 PE=1 SV=1	6uL_R1	NA	NA	NA	NA	NA	NA	NA	NA	NA	NA	0	6	NA
A6NDU8	A6NDU8	UPF0600 protein C5orf51	C5orf51	sp|A6NDU8|CE051_HUMAN UPF0600 protein C5orf51 OS=Homo sapiens OX=9606 GN=C5orf51 PE=1 SV=1	6uL_R2	NA	NA	NA	NA	NA	NA	NA	NA	NA	NA	0	6	NA
A6NDU8	A6NDU8	UPF0600 protein C5orf51	C5orf51	sp|A6NDU8|CE051_HUMAN UPF0600 protein C5orf51 OS=Homo sapiens OX=9606 GN=C5orf51 PE=1 SV=1	7uL_R2	NA	NA	NA	NA	NA	NA	NA	NA	NA	NA	0	7	NA
A6NDU8	A6NDU8	UPF0600 protein C5orf51	C5orf51	sp|A6NDU8|CE051_HUMAN UPF0600 protein C5orf51 OS=Homo sapiens OX=9606 GN=C5orf51 PE=1 SV=1	8uL_R1	NA	NA	NA	NA	NA	NA	NA	NA	NA	NA	0	8	NA
A6NDU8	A6NDU8	UPF0600 protein C5orf51	C5orf51	sp|A6NDU8|CE051_HUMAN UPF0600 protein C5orf51 OS=Homo sapiens OX=9606 GN=C5orf51 PE=1 SV=1	8uL_R2	NA	NA	NA	NA	NA	NA	NA	NA	NA	NA	0	8	NA
A6NDU8	A6NDU8	UPF0600 protein C5orf51	C5orf51	sp|A6NDU8|CE051_HUMAN UPF0600 protein C5orf51 OS=Homo sapiens OX=9606 GN=C5orf51 PE=1 SV=1	notEnriched_R1	NA	NA	NA	NA	NA	NA	NA	NA	NA	NA	0	nE	NA
A6NDU8	A6NDU8	UPF0600 protein C5orf51	C5orf51	sp|A6NDU8|CE051_HUMAN UPF0600 protein C5orf51 OS=Homo sapiens OX=9606 GN=C5orf51 PE=1 SV=1	notEnriched_R2	NA	NA	NA	NA	NA	NA	NA	NA	NA	NA	0	nE	NA
A6NDU8	A6NDU8	UPF0600 protein C5orf51	C5orf51	sp|A6NDU8|CE051_HUMAN UPF0600 protein C5orf51 OS=Homo sapiens OX=9606 GN=C5orf51 PE=1 SV=1	3uL_R1	NA	NA	NA	NA	NA	NA	NA	NA	NA	1	4.8	3	NA
A6NDU8	A6NDU8	UPF0600 protein C5orf51	C5orf51	sp|A6NDU8|CE051_HUMAN UPF0600 protein C5orf51 OS=Homo sapiens OX=9606 GN=C5orf51 PE=1 SV=1	5uL_R2	2.7092	2.2398	1.1943	1.1824	4.6503	3.9329	5326800	7721600	230820	1	3.1	5	8.5832
A6NDU8	A6NDU8	UPF0600 protein C5orf51	C5orf51	sp|A6NDU8|CE051_HUMAN UPF0600 protein C5orf51 OS=Homo sapiens OX=9606 GN=C5orf51 PE=1 SV=1	7uL_R1	1.0752	1.3416	0.77424	0.77014	2.19	2.8437	7666800	9234700	2393600	1	3.1	7	5.0337
A6NHL2	A6NHL2	Tubulin alpha chain-like 3	TUBAL3	sp|A6NHL2|TBAL3_HUMAN Tubulin alpha chain-like 3 OS=Homo sapiens OX=9606 GN=TUBAL3 PE=1 SV=2	3uL_R1	NA	NA	NA	NA	NA	NA	NA	NA	NA	5	10.3	3	NA
A6NHL2	A6NHL2	Tubulin alpha chain-like 3	TUBAL3	sp|A6NHL2|TBAL3_HUMAN Tubulin alpha chain-like 3 OS=Homo sapiens OX=9606 GN=TUBAL3 PE=1 SV=2	2uL_R1	NA	NA	NA	NA	NA	NA	NA	NA	NA	4	6.5	2	NA
A6NHL2	A6NHL2	Tubulin alpha chain-like 3	TUBAL3	sp|A6NHL2|TBAL3_HUMAN Tubulin alpha chain-like 3 OS=Homo sapiens OX=9606 GN=TUBAL3 PE=1 SV=2	3uL_R2	NA	NA	NA	NA	NA	NA	NA	NA	NA	4	8.3	3	NA
A6NHL2	A6NHL2	Tubulin alpha chain-like 3	TUBAL3	sp|A6NHL2|TBAL3_HUMAN Tubulin alpha chain-like 3 OS=Homo sapiens OX=9606 GN=TUBAL3 PE=1 SV=2	4uL_R1	NA	NA	NA	NA	NA	NA	NA	NA	NA	4	8.3	4	NA
A6NHL2	A6NHL2	Tubulin alpha chain-like 3	TUBAL3	sp|A6NHL2|TBAL3_HUMAN Tubulin alpha chain-like 3 OS=Homo sapiens OX=9606 GN=TUBAL3 PE=1 SV=2	4uL_R2	NA	NA	NA	NA	NA	NA	NA	NA	NA	4	6.5	4	NA
A6NHL2	A6NHL2	Tubulin alpha chain-like 3	TUBAL3	sp|A6NHL2|TBAL3_HUMAN Tubulin alpha chain-like 3 OS=Homo sapiens OX=9606 GN=TUBAL3 PE=1 SV=2	8uL_R2	NA	NA	NA	NA	NA	NA	NA	NA	NA	4	6.5	8	NA
A6NHL2	A6NHL2	Tubulin alpha chain-like 3	TUBAL3	sp|A6NHL2|TBAL3_HUMAN Tubulin alpha chain-like 3 OS=Homo sapiens OX=9606 GN=TUBAL3 PE=1 SV=2	2uL_R2	0.011244	0.016981	0.73428	0.7039	0.057381	0.081519	2606500	1881000	33860000	3	7.4	2	0.1389
A6NHL2	A6NHL2	Tubulin alpha chain-like 3	TUBAL3	sp|A6NHL2|TBAL3_HUMAN Tubulin alpha chain-like 3 OS=Homo sapiens OX=9606 GN=TUBAL3 PE=1 SV=2	5uL_R1	NA	NA	NA	NA	NA	NA	NA	NA	NA	3	4.5	5	NA
A6NHL2	A6NHL2	Tubulin alpha chain-like 3	TUBAL3	sp|A6NHL2|TBAL3_HUMAN Tubulin alpha chain-like 3 OS=Homo sapiens OX=9606 GN=TUBAL3 PE=1 SV=2	5uL_R2	NA	NA	NA	NA	NA	NA	NA	NA	NA	3	4.5	5	NA
A6NHL2	A6NHL2	Tubulin alpha chain-like 3	TUBAL3	sp|A6NHL2|TBAL3_HUMAN Tubulin alpha chain-like 3 OS=Homo sapiens OX=9606 GN=TUBAL3 PE=1 SV=2	6uL_R1	NA	NA	NA	NA	NA	NA	NA	NA	NA	3	4.5	6	NA
A6NHL2	A6NHL2	Tubulin alpha chain-like 3	TUBAL3	sp|A6NHL2|TBAL3_HUMAN Tubulin alpha chain-like 3 OS=Homo sapiens OX=9606 GN=TUBAL3 PE=1 SV=2	6uL_R2	NA	NA	NA	NA	NA	NA	NA	NA	NA	3	4.5	6	NA
A6NHL2	A6NHL2	Tubulin alpha chain-like 3	TUBAL3	sp|A6NHL2|TBAL3_HUMAN Tubulin alpha chain-like 3 OS=Homo sapiens OX=9606 GN=TUBAL3 PE=1 SV=2	7uL_R1	NA	NA	NA	NA	NA	NA	NA	NA	NA	3	4.5	7	NA
A6NHL2	A6NHL2	Tubulin alpha chain-like 3	TUBAL3	sp|A6NHL2|TBAL3_HUMAN Tubulin alpha chain-like 3 OS=Homo sapiens OX=9606 GN=TUBAL3 PE=1 SV=2	7uL_R2	NA	NA	NA	NA	NA	NA	NA	NA	NA	3	4.5	7	NA
A6NHL2	A6NHL2	Tubulin alpha chain-like 3	TUBAL3	sp|A6NHL2|TBAL3_HUMAN Tubulin alpha chain-like 3 OS=Homo sapiens OX=9606 GN=TUBAL3 PE=1 SV=2	8uL_R1	NA	NA	NA	NA	NA	NA	NA	NA	NA	3	4.5	8	NA
A6NHL2	A6NHL2	Tubulin alpha chain-like 3	TUBAL3	sp|A6NHL2|TBAL3_HUMAN Tubulin alpha chain-like 3 OS=Homo sapiens OX=9606 GN=TUBAL3 PE=1 SV=2	notEnriched_R1	NA	NA	NA	NA	NA	NA	NA	NA	NA	3	4.5	nE	NA
A6NHL2	A6NHL2	Tubulin alpha chain-like 3	TUBAL3	sp|A6NHL2|TBAL3_HUMAN Tubulin alpha chain-like 3 OS=Homo sapiens OX=9606 GN=TUBAL3 PE=1 SV=2	notEnriched_R2	NA	NA	NA	NA	NA	NA	NA	NA	NA	3	4.5	nE	NA
A6NHQ2	A6NHQ2	rRNA/tRNA 2-O-methyltransferase fibrillarin-like protein 1	FBLL1	sp|A6NHQ2|FBLL1_HUMAN rRNA/tRNA 2-O-methyltransferase fibrillarin-like protein 1 OS=Homo sapiens OX=9606 GN=FBLL1 PE=3 SV=2	2uL_R1	0.92528	0.95793	0.95952	0.87156	6.2838	7.2099	121990000	109440000	22782000	3	11.1	2	13.4937
A6NHQ2	A6NHQ2	rRNA/tRNA 2-O-methyltransferase fibrillarin-like protein 1	FBLL1	sp|A6NHQ2|FBLL1_HUMAN rRNA/tRNA 2-O-methyltransferase fibrillarin-like protein 1 OS=Homo sapiens OX=9606 GN=FBLL1 PE=3 SV=2	2uL_R2	0.85957	1.074	0.89632	0.833	5.6676	6.4896	43107000	38273000	6249300	3	11.1	2	12.1572
A6NHQ2	A6NHQ2	rRNA/tRNA 2-O-methyltransferase fibrillarin-like protein 1	FBLL1	sp|A6NHQ2|FBLL1_HUMAN rRNA/tRNA 2-O-methyltransferase fibrillarin-like protein 1 OS=Homo sapiens OX=9606 GN=FBLL1 PE=3 SV=2	4uL_R2	0.90501	1.0092	0.93426	0.87417	5.145	5.6613	62730000	57360000	10730000	3	11.1	4	10.8063
A6NHQ2	A6NHQ2	rRNA/tRNA 2-O-methyltransferase fibrillarin-like protein 1	FBLL1	sp|A6NHQ2|FBLL1_HUMAN rRNA/tRNA 2-O-methyltransferase fibrillarin-like protein 1 OS=Homo sapiens OX=9606 GN=FBLL1 PE=3 SV=2	5uL_R2	0.8502	0.94234	0.97304	0.89333	4.1163	4.6079	195520000	211300000	41454000	3	11.1	5	8.7242
A6NHQ2	A6NHQ2	rRNA/tRNA 2-O-methyltransferase fibrillarin-like protein 1	FBLL1	sp|A6NHQ2|FBLL1_HUMAN rRNA/tRNA 2-O-methyltransferase fibrillarin-like protein 1 OS=Homo sapiens OX=9606 GN=FBLL1 PE=3 SV=2	7uL_R1	0.91646	1.0287	0.94093	0.88109	3.9723	4.5084	72119000	69682000	20884000	3	11.1	7	8.4807
A6NHQ2	A6NHQ2	rRNA/tRNA 2-O-methyltransferase fibrillarin-like protein 1	FBLL1	sp|A6NHQ2|FBLL1_HUMAN rRNA/tRNA 2-O-methyltransferase fibrillarin-like protein 1 OS=Homo sapiens OX=9606 GN=FBLL1 PE=3 SV=2	8uL_R1	0.83461	0.9576	0.94556	0.88389	4.0088	4.5354	69315000	66742000	15872000	3	11.1	8	8.5442
A6NHQ2	A6NHQ2	rRNA/tRNA 2-O-methyltransferase fibrillarin-like protein 1	FBLL1	sp|A6NHQ2|FBLL1_HUMAN rRNA/tRNA 2-O-methyltransferase fibrillarin-like protein 1 OS=Homo sapiens OX=9606 GN=FBLL1 PE=3 SV=2	3uL_R2	0.90217	1.0602	0.93315	0.86675	5.3102	6.375	56315000	57398000	10131000	2	6.6	3	11.6852
A6NHQ2	A6NHQ2	rRNA/tRNA 2-O-methyltransferase fibrillarin-like protein 1	FBLL1	sp|A6NHQ2|FBLL1_HUMAN rRNA/tRNA 2-O-methyltransferase fibrillarin-like protein 1 OS=Homo sapiens OX=9606 GN=FBLL1 PE=3 SV=2	4uL_R1	1.0892	1.0915	1.078	0.9724	5.268	5.4176	76286000	87615000	15662000	2	6.6	4	10.6856
A6NHQ2	A6NHQ2	rRNA/tRNA 2-O-methyltransferase fibrillarin-like protein 1	FBLL1	sp|A6NHQ2|FBLL1_HUMAN rRNA/tRNA 2-O-methyltransferase fibrillarin-like protein 1 OS=Homo sapiens OX=9606 GN=FBLL1 PE=3 SV=2	5uL_R1	0.83614	0.90762	0.99679	0.91282	3.829	4.1947	64462000	57481000	18189000	2	6.6	5	8.0237
A6NHQ2	A6NHQ2	rRNA/tRNA 2-O-methyltransferase fibrillarin-like protein 1	FBLL1	sp|A6NHQ2|FBLL1_HUMAN rRNA/tRNA 2-O-methyltransferase fibrillarin-like protein 1 OS=Homo sapiens OX=9606 GN=FBLL1 PE=3 SV=2	6uL_R1	1.0588	0.93818	1.1161	1.0162	4.4982	4.134	36466000	59135000	15206000	2	6.6	6	8.6322
A6NHQ2	A6NHQ2	rRNA/tRNA 2-O-methyltransferase fibrillarin-like protein 1	FBLL1	sp|A6NHQ2|FBLL1_HUMAN rRNA/tRNA 2-O-methyltransferase fibrillarin-like protein 1 OS=Homo sapiens OX=9606 GN=FBLL1 PE=3 SV=2	7uL_R2	0.88445	0.93683	0.95826	0.89426	3.6922	3.9033	59173000	31177000	15150000	2	6.6	7	7.5955
A6NHQ2	A6NHQ2	rRNA/tRNA 2-O-methyltransferase fibrillarin-like protein 1	FBLL1	sp|A6NHQ2|FBLL1_HUMAN rRNA/tRNA 2-O-methyltransferase fibrillarin-like protein 1 OS=Homo sapiens OX=9606 GN=FBLL1 PE=3 SV=2	8uL_R2	0.84597	0.91404	1.0079	0.9412	3.8045	4.0421	113010000	105630000	30667000	2	6.6	8	7.8466
A6NHQ2	A6NHQ2	rRNA/tRNA 2-O-methyltransferase fibrillarin-like protein 1	FBLL1	sp|A6NHQ2|FBLL1_HUMAN rRNA/tRNA 2-O-methyltransferase fibrillarin-like protein 1 OS=Homo sapiens OX=9606 GN=FBLL1 PE=3 SV=2	notEnriched_R1	0.28342	0.2632	1.0385	0.98705	0.032614	0.031025	1120000	1595900	41196000	2	6.6	nE	0.063639
A6NHQ2	A6NHQ2	rRNA/tRNA 2-O-methyltransferase fibrillarin-like protein 1	FBLL1	sp|A6NHQ2|FBLL1_HUMAN rRNA/tRNA 2-O-methyltransferase fibrillarin-like protein 1 OS=Homo sapiens OX=9606 GN=FBLL1 PE=3 SV=2	notEnriched_R2	0.21443	0.26397	0.95365	0.92182	0.024834	0.029795	1313900	1432500	57299000	2	6.6	nE	0.054629
A6NHQ2	A6NHQ2	rRNA/tRNA 2-O-methyltransferase fibrillarin-like protein 1	FBLL1	sp|A6NHQ2|FBLL1_HUMAN rRNA/tRNA 2-O-methyltransferase fibrillarin-like protein 1 OS=Homo sapiens OX=9606 GN=FBLL1 PE=3 SV=2	3uL_R1	NA	NA	NA	NA	NA	NA	NA	NA	NA	1	3.3	3	NA
A6NHQ2	A6NHQ2	rRNA/tRNA 2-O-methyltransferase fibrillarin-like protein 1	FBLL1	sp|A6NHQ2|FBLL1_HUMAN rRNA/tRNA 2-O-methyltransferase fibrillarin-like protein 1 OS=Homo sapiens OX=9606 GN=FBLL1 PE=3 SV=2	6uL_R2	NA	NA	NA	NA	NA	NA	NA	NA	NA	1	3.3	6	NA
A6NHR9	A6NHR9	Structural maintenance of chromosomes flexible hinge domain-containing protein 1	SMCHD1	sp|A6NHR9|SMHD1_HUMAN Structural maintenance of chromosomes flexible hinge domain-containing protein 1 OS=Homo sapiens OX=9606 GN=SMCHD1 PE=1 SV=2	2uL_R1	NA	NA	NA	NA	NA	NA	NA	NA	NA	NA	0	2	NA
A6NHR9	A6NHR9	Structural maintenance of chromosomes flexible hinge domain-containing protein 1	SMCHD1	sp|A6NHR9|SMHD1_HUMAN Structural maintenance of chromosomes flexible hinge domain-containing protein 1 OS=Homo sapiens OX=9606 GN=SMCHD1 PE=1 SV=2	3uL_R2	NA	NA	NA	NA	NA	NA	NA	NA	NA	NA	0	3	NA
A6NHR9	A6NHR9	Structural maintenance of chromosomes flexible hinge domain-containing protein 1	SMCHD1	sp|A6NHR9|SMHD1_HUMAN Structural maintenance of chromosomes flexible hinge domain-containing protein 1 OS=Homo sapiens OX=9606 GN=SMCHD1 PE=1 SV=2	8uL_R2	NA	NA	NA	NA	NA	NA	NA	NA	NA	NA	0	8	NA
A6NHR9	A6NHR9	Structural maintenance of chromosomes flexible hinge domain-containing protein 1	SMCHD1	sp|A6NHR9|SMHD1_HUMAN Structural maintenance of chromosomes flexible hinge domain-containing protein 1 OS=Homo sapiens OX=9606 GN=SMCHD1 PE=1 SV=2	notEnriched_R2	0.31285	1.0643	0.57228	0.56313	0.10168	0.35315	8082300	3017400	55373000	13	9	nE	0.45483
A6NHR9	A6NHR9	Structural maintenance of chromosomes flexible hinge domain-containing protein 1	SMCHD1	sp|A6NHR9|SMHD1_HUMAN Structural maintenance of chromosomes flexible hinge domain-containing protein 1 OS=Homo sapiens OX=9606 GN=SMCHD1 PE=1 SV=2	notEnriched_R1	0.89539	0.68956	9.1276	8.9103	0.29916	0.23336	8215600	8990900	51466000	11	7.9	nE	0.53252
A6NHR9	A6NHR9	Structural maintenance of chromosomes flexible hinge domain-containing protein 1	SMCHD1	sp|A6NHR9|SMHD1_HUMAN Structural maintenance of chromosomes flexible hinge domain-containing protein 1 OS=Homo sapiens OX=9606 GN=SMCHD1 PE=1 SV=2	7uL_R1	0.60657	0.72767	0.90697	0.89986	1.2787	1.3955	22216000	17638000	11372000	4	3	7	2.6742
A6NHR9	A6NHR9	Structural maintenance of chromosomes flexible hinge domain-containing protein 1	SMCHD1	sp|A6NHR9|SMHD1_HUMAN Structural maintenance of chromosomes flexible hinge domain-containing protein 1 OS=Homo sapiens OX=9606 GN=SMCHD1 PE=1 SV=2	4uL_R1	1.0503	1.0956	0.97261	0.96018	1.2128	1.2631	7399700	5778900	2743800	3	2	4	2.4759
A6NHR9	A6NHR9	Structural maintenance of chromosomes flexible hinge domain-containing protein 1	SMCHD1	sp|A6NHR9|SMHD1_HUMAN Structural maintenance of chromosomes flexible hinge domain-containing protein 1 OS=Homo sapiens OX=9606 GN=SMCHD1 PE=1 SV=2	4uL_R2	1.8628	1.216	1.4747	1.473	2.7887	1.8931	8234200	11693000	2812600	3	2.1	4	4.6818
A6NHR9	A6NHR9	Structural maintenance of chromosomes flexible hinge domain-containing protein 1	SMCHD1	sp|A6NHR9|SMHD1_HUMAN Structural maintenance of chromosomes flexible hinge domain-containing protein 1 OS=Homo sapiens OX=9606 GN=SMCHD1 PE=1 SV=2	5uL_R1	1.5481	1.9361	0.694	0.68189	1.681	2.89	19840000	10188000	4713400	3	2.1	5	4.571
A6NHR9	A6NHR9	Structural maintenance of chromosomes flexible hinge domain-containing protein 1	SMCHD1	sp|A6NHR9|SMHD1_HUMAN Structural maintenance of chromosomes flexible hinge domain-containing protein 1 OS=Homo sapiens OX=9606 GN=SMCHD1 PE=1 SV=2	5uL_R2	1.4567	1.5661	0.71661	0.70734	1.8849	2.5622	12892000	10746000	3756400	3	2.4	5	4.4471
A6NHR9	A6NHR9	Structural maintenance of chromosomes flexible hinge domain-containing protein 1	SMCHD1	sp|A6NHR9|SMHD1_HUMAN Structural maintenance of chromosomes flexible hinge domain-containing protein 1 OS=Homo sapiens OX=9606 GN=SMCHD1 PE=1 SV=2	6uL_R2	0.91597	0.78921	1.1818	1.1749	1.4138	1.2033	6438900	5964700	3219000	3	2.1	6	2.6171
A6NHR9	A6NHR9	Structural maintenance of chromosomes flexible hinge domain-containing protein 1	SMCHD1	sp|A6NHR9|SMHD1_HUMAN Structural maintenance of chromosomes flexible hinge domain-containing protein 1 OS=Homo sapiens OX=9606 GN=SMCHD1 PE=1 SV=2	8uL_R1	0.34382	0.38693	0.76171	0.7462	0.74306	0.86936	21862000	17574000	11670000	3	2.5	8	1.61242
A6NHR9	A6NHR9	Structural maintenance of chromosomes flexible hinge domain-containing protein 1	SMCHD1	sp|A6NHR9|SMHD1_HUMAN Structural maintenance of chromosomes flexible hinge domain-containing protein 1 OS=Homo sapiens OX=9606 GN=SMCHD1 PE=1 SV=2	6uL_R1	1.4252	1.2708	1.2209	1.2143	1.4538	1.1972	1930400	2239800	1532100	2	1.1	6	2.651
A6NHR9	A6NHR9	Structural maintenance of chromosomes flexible hinge domain-containing protein 1	SMCHD1	sp|A6NHR9|SMHD1_HUMAN Structural maintenance of chromosomes flexible hinge domain-containing protein 1 OS=Homo sapiens OX=9606 GN=SMCHD1 PE=1 SV=2	7uL_R2	0.81271	0.90828	0.95237	0.95198	1.1926	1.2528	9279200	6968300	3092900	2	1.1	7	2.4454
A6NHR9	A6NHR9	Structural maintenance of chromosomes flexible hinge domain-containing protein 1	SMCHD1	sp|A6NHR9|SMHD1_HUMAN Structural maintenance of chromosomes flexible hinge domain-containing protein 1 OS=Homo sapiens OX=9606 GN=SMCHD1 PE=1 SV=2	2uL_R2	0.057636	0.12124	0.46182	0.45859	0.10287	0.22432	1891100	754290	4487800	1	0.6	2	0.32719
A6NHR9	A6NHR9	Structural maintenance of chromosomes flexible hinge domain-containing protein 1	SMCHD1	sp|A6NHR9|SMHD1_HUMAN Structural maintenance of chromosomes flexible hinge domain-containing protein 1 OS=Homo sapiens OX=9606 GN=SMCHD1 PE=1 SV=2	3uL_R1	2.761	2.0053	1.2236	1.2934	1.2959	1.0019	652010	895780	651530	1	0.5	3	2.2978
A6NHX0	A6NHX0	GATS-like protein 2	GATSL2	sp|A6NHX0|CAST2_HUMAN Cytosolic arginine sensor for mTORC1 subunit 2 OS=Homo sapiens OX=9606 GN=CASTOR2 PE=1 SV=3	2uL_R1	NA	NA	NA	NA	NA	NA	NA	NA	NA	NA	0	2	NA
A6NHX0	A6NHX0	GATS-like protein 2	GATSL2	sp|A6NHX0|CAST2_HUMAN Cytosolic arginine sensor for mTORC1 subunit 2 OS=Homo sapiens OX=9606 GN=CASTOR2 PE=1 SV=3	2uL_R2	NA	NA	NA	NA	NA	NA	NA	NA	NA	NA	0	2	NA
A6NHX0	A6NHX0	GATS-like protein 2	GATSL2	sp|A6NHX0|CAST2_HUMAN Cytosolic arginine sensor for mTORC1 subunit 2 OS=Homo sapiens OX=9606 GN=CASTOR2 PE=1 SV=3	3uL_R1	NA	NA	NA	NA	NA	NA	NA	NA	NA	NA	0	3	NA
A6NHX0	A6NHX0	GATS-like protein 2	GATSL2	sp|A6NHX0|CAST2_HUMAN Cytosolic arginine sensor for mTORC1 subunit 2 OS=Homo sapiens OX=9606 GN=CASTOR2 PE=1 SV=3	3uL_R2	NA	NA	NA	NA	NA	NA	NA	NA	NA	NA	0	3	NA
A6NHX0	A6NHX0	GATS-like protein 2	GATSL2	sp|A6NHX0|CAST2_HUMAN Cytosolic arginine sensor for mTORC1 subunit 2 OS=Homo sapiens OX=9606 GN=CASTOR2 PE=1 SV=3	4uL_R1	NA	NA	NA	NA	NA	NA	NA	NA	NA	NA	0	4	NA
A6NHX0	A6NHX0	GATS-like protein 2	GATSL2	sp|A6NHX0|CAST2_HUMAN Cytosolic arginine sensor for mTORC1 subunit 2 OS=Homo sapiens OX=9606 GN=CASTOR2 PE=1 SV=3	4uL_R2	NA	NA	NA	NA	NA	NA	NA	NA	NA	NA	0	4	NA
A6NHX0	A6NHX0	GATS-like protein 2	GATSL2	sp|A6NHX0|CAST2_HUMAN Cytosolic arginine sensor for mTORC1 subunit 2 OS=Homo sapiens OX=9606 GN=CASTOR2 PE=1 SV=3	5uL_R1	NA	NA	NA	NA	NA	NA	NA	NA	NA	NA	0	5	NA
A6NHX0	A6NHX0	GATS-like protein 2	GATSL2	sp|A6NHX0|CAST2_HUMAN Cytosolic arginine sensor for mTORC1 subunit 2 OS=Homo sapiens OX=9606 GN=CASTOR2 PE=1 SV=3	5uL_R2	NA	NA	NA	NA	NA	NA	NA	NA	NA	NA	0	5	NA
A6NHX0	A6NHX0	GATS-like protein 2	GATSL2	sp|A6NHX0|CAST2_HUMAN Cytosolic arginine sensor for mTORC1 subunit 2 OS=Homo sapiens OX=9606 GN=CASTOR2 PE=1 SV=3	6uL_R1	NA	NA	NA	NA	NA	NA	NA	NA	NA	NA	0	6	NA
A6NHX0	A6NHX0	GATS-like protein 2	GATSL2	sp|A6NHX0|CAST2_HUMAN Cytosolic arginine sensor for mTORC1 subunit 2 OS=Homo sapiens OX=9606 GN=CASTOR2 PE=1 SV=3	6uL_R2	NA	NA	NA	NA	NA	NA	NA	NA	NA	NA	0	6	NA
A6NHX0	A6NHX0	GATS-like protein 2	GATSL2	sp|A6NHX0|CAST2_HUMAN Cytosolic arginine sensor for mTORC1 subunit 2 OS=Homo sapiens OX=9606 GN=CASTOR2 PE=1 SV=3	7uL_R1	NA	NA	NA	NA	NA	NA	NA	NA	NA	NA	0	7	NA
A6NHX0	A6NHX0	GATS-like protein 2	GATSL2	sp|A6NHX0|CAST2_HUMAN Cytosolic arginine sensor for mTORC1 subunit 2 OS=Homo sapiens OX=9606 GN=CASTOR2 PE=1 SV=3	7uL_R2	NA	NA	NA	NA	NA	NA	NA	NA	NA	NA	0	7	NA
A6NHX0	A6NHX0	GATS-like protein 2	GATSL2	sp|A6NHX0|CAST2_HUMAN Cytosolic arginine sensor for mTORC1 subunit 2 OS=Homo sapiens OX=9606 GN=CASTOR2 PE=1 SV=3	8uL_R1	NA	NA	NA	NA	NA	NA	NA	NA	NA	NA	0	8	NA
A6NHX0	A6NHX0	GATS-like protein 2	GATSL2	sp|A6NHX0|CAST2_HUMAN Cytosolic arginine sensor for mTORC1 subunit 2 OS=Homo sapiens OX=9606 GN=CASTOR2 PE=1 SV=3	8uL_R2	NA	NA	NA	NA	NA	NA	NA	NA	NA	NA	0	8	NA
A6NHX0	A6NHX0	GATS-like protein 2	GATSL2	sp|A6NHX0|CAST2_HUMAN Cytosolic arginine sensor for mTORC1 subunit 2 OS=Homo sapiens OX=9606 GN=CASTOR2 PE=1 SV=3	notEnriched_R1	NA	NA	NA	NA	NA	NA	NA	NA	NA	NA	0	nE	NA
A6NHX0	A6NHX0	GATS-like protein 2	GATSL2	sp|A6NHX0|CAST2_HUMAN Cytosolic arginine sensor for mTORC1 subunit 2 OS=Homo sapiens OX=9606 GN=CASTOR2 PE=1 SV=3	notEnriched_R2	NA	NA	NA	NA	NA	NA	NA	NA	NA	NA	0	nE	NA
A6NHZ5	A6NHZ5	Leucine-rich repeat-containing protein 14B	LRRC14B	sp|A6NHZ5|LR14B_HUMAN Leucine-rich repeat-containing protein 14B OS=Homo sapiens OX=9606 GN=LRRC14B PE=3 SV=3	2uL_R1	NA	NA	NA	NA	NA	NA	NA	NA	NA	NA	0	2	NA
A6NHZ5	A6NHZ5	Leucine-rich repeat-containing protein 14B	LRRC14B	sp|A6NHZ5|LR14B_HUMAN Leucine-rich repeat-containing protein 14B OS=Homo sapiens OX=9606 GN=LRRC14B PE=3 SV=3	2uL_R2	NA	NA	NA	NA	NA	NA	NA	NA	NA	NA	0	2	NA
A6NHZ5	A6NHZ5	Leucine-rich repeat-containing protein 14B	LRRC14B	sp|A6NHZ5|LR14B_HUMAN Leucine-rich repeat-containing protein 14B OS=Homo sapiens OX=9606 GN=LRRC14B PE=3 SV=3	3uL_R1	NA	NA	NA	NA	NA	NA	NA	NA	NA	NA	0	3	NA
A6NHZ5	A6NHZ5	Leucine-rich repeat-containing protein 14B	LRRC14B	sp|A6NHZ5|LR14B_HUMAN Leucine-rich repeat-containing protein 14B OS=Homo sapiens OX=9606 GN=LRRC14B PE=3 SV=3	3uL_R2	NA	NA	NA	NA	NA	NA	NA	NA	NA	NA	0	3	NA
A6NHZ5	A6NHZ5	Leucine-rich repeat-containing protein 14B	LRRC14B	sp|A6NHZ5|LR14B_HUMAN Leucine-rich repeat-containing protein 14B OS=Homo sapiens OX=9606 GN=LRRC14B PE=3 SV=3	4uL_R1	NA	NA	NA	NA	NA	NA	NA	NA	NA	NA	0	4	NA
A6NHZ5	A6NHZ5	Leucine-rich repeat-containing protein 14B	LRRC14B	sp|A6NHZ5|LR14B_HUMAN Leucine-rich repeat-containing protein 14B OS=Homo sapiens OX=9606 GN=LRRC14B PE=3 SV=3	4uL_R2	NA	NA	NA	NA	NA	NA	NA	NA	NA	NA	0	4	NA
A6NHZ5	A6NHZ5	Leucine-rich repeat-containing protein 14B	LRRC14B	sp|A6NHZ5|LR14B_HUMAN Leucine-rich repeat-containing protein 14B OS=Homo sapiens OX=9606 GN=LRRC14B PE=3 SV=3	5uL_R1	NA	NA	NA	NA	NA	NA	NA	NA	NA	NA	0	5	NA
A6NHZ5	A6NHZ5	Leucine-rich repeat-containing protein 14B	LRRC14B	sp|A6NHZ5|LR14B_HUMAN Leucine-rich repeat-containing protein 14B OS=Homo sapiens OX=9606 GN=LRRC14B PE=3 SV=3	5uL_R2	NA	NA	NA	NA	NA	NA	NA	NA	NA	NA	0	5	NA
A6NHZ5	A6NHZ5	Leucine-rich repeat-containing protein 14B	LRRC14B	sp|A6NHZ5|LR14B_HUMAN Leucine-rich repeat-containing protein 14B OS=Homo sapiens OX=9606 GN=LRRC14B PE=3 SV=3	6uL_R1	NA	NA	NA	NA	NA	NA	NA	NA	NA	NA	0	6	NA
A6NHZ5	A6NHZ5	Leucine-rich repeat-containing protein 14B	LRRC14B	sp|A6NHZ5|LR14B_HUMAN Leucine-rich repeat-containing protein 14B OS=Homo sapiens OX=9606 GN=LRRC14B PE=3 SV=3	7uL_R1	NA	NA	NA	NA	NA	NA	NA	NA	NA	NA	0	7	NA
A6NHZ5	A6NHZ5	Leucine-rich repeat-containing protein 14B	LRRC14B	sp|A6NHZ5|LR14B_HUMAN Leucine-rich repeat-containing protein 14B OS=Homo sapiens OX=9606 GN=LRRC14B PE=3 SV=3	8uL_R1	NA	NA	NA	NA	NA	NA	NA	NA	NA	NA	0	8	NA
A6NHZ5	A6NHZ5	Leucine-rich repeat-containing protein 14B	LRRC14B	sp|A6NHZ5|LR14B_HUMAN Leucine-rich repeat-containing protein 14B OS=Homo sapiens OX=9606 GN=LRRC14B PE=3 SV=3	notEnriched_R1	NA	NA	NA	NA	NA	NA	NA	NA	NA	NA	0	nE	NA
A6NHZ5	A6NHZ5	Leucine-rich repeat-containing protein 14B	LRRC14B	sp|A6NHZ5|LR14B_HUMAN Leucine-rich repeat-containing protein 14B OS=Homo sapiens OX=9606 GN=LRRC14B PE=3 SV=3	notEnriched_R2	NA	NA	NA	NA	NA	NA	NA	NA	NA	NA	0	nE	NA
A6NHZ5	A6NHZ5	Leucine-rich repeat-containing protein 14B	LRRC14B	sp|A6NHZ5|LR14B_HUMAN Leucine-rich repeat-containing protein 14B OS=Homo sapiens OX=9606 GN=LRRC14B PE=3 SV=3	6uL_R2	0.39157	0.39413	1.0681	0.99954	1.4759	1.4765	27548000	29525000	17937000	1	1.6	6	2.9524
A6NHZ5	A6NHZ5	Leucine-rich repeat-containing protein 14B	LRRC14B	sp|A6NHZ5|LR14B_HUMAN Leucine-rich repeat-containing protein 14B OS=Homo sapiens OX=9606 GN=LRRC14B PE=3 SV=3	7uL_R2	0.35632	0.33887	1.027	1.0005	1.1531	1.1526	16811000	17656000	15437000	1	1.6	7	2.3057
A6NHZ5	A6NHZ5	Leucine-rich repeat-containing protein 14B	LRRC14B	sp|A6NHZ5|LR14B_HUMAN Leucine-rich repeat-containing protein 14B OS=Homo sapiens OX=9606 GN=LRRC14B PE=3 SV=3	8uL_R2	0.31926	0.31138	1.0483	1.0126	1.199	1.1841	22477000	24707000	20294000	1	1.6	8	2.3831
A6NKT7	A6NKT7;Q7Z3J3	RanBP2-like and GRIP domain-containing protein 3;RanBP2-like and GRIP domain-containing protein 4	RGPD3	sp|A6NKT7|RGPD3_HUMAN RanBP2-like and GRIP domain-containing protein 3 OS=Homo sapiens OX=9606 GN=RGPD3 PE=3 SV=2;sp|Q7Z3J3|RGPD4_HUMAN RanBP2-like and GRIP domain-containing protein 4 OS=Homo sapiens OX=9606 GN=RGPD4 PE=2 SV=3	notEnriched_R2	NA	NA	NA	NA	NA	NA	NA	NA	12793000	13	7.7	nE	NA
A6NKT7	A6NKT7;Q7Z3J3	RanBP2-like and GRIP domain-containing protein 3;RanBP2-like and GRIP domain-containing protein 4	RGPD3	sp|A6NKT7|RGPD3_HUMAN RanBP2-like and GRIP domain-containing protein 3 OS=Homo sapiens OX=9606 GN=RGPD3 PE=3 SV=2;sp|Q7Z3J3|RGPD4_HUMAN RanBP2-like and GRIP domain-containing protein 4 OS=Homo sapiens OX=9606 GN=RGPD4 PE=2 SV=3	notEnriched_R1	NA	NA	NA	NA	NA	NA	NA	NA	11726000	9	6.1	nE	NA
A6NKT7	A6NKT7;Q7Z3J3	RanBP2-like and GRIP domain-containing protein 3;RanBP2-like and GRIP domain-containing protein 4	RGPD3	sp|A6NKT7|RGPD3_HUMAN RanBP2-like and GRIP domain-containing protein 3 OS=Homo sapiens OX=9606 GN=RGPD3 PE=3 SV=2;sp|Q7Z3J3|RGPD4_HUMAN RanBP2-like and GRIP domain-containing protein 4 OS=Homo sapiens OX=9606 GN=RGPD4 PE=2 SV=3	6uL_R1	0.67193	0.78395	0.92045	0.89504	1.8018	2.0131	9292400	8780100	3337800	5	3.7	6	3.8149
A6NKT7	A6NKT7;Q7Z3J3	RanBP2-like and GRIP domain-containing protein 3;RanBP2-like and GRIP domain-containing protein 4	RGPD3	sp|A6NKT7|RGPD3_HUMAN RanBP2-like and GRIP domain-containing protein 3 OS=Homo sapiens OX=9606 GN=RGPD3 PE=3 SV=2;sp|Q7Z3J3|RGPD4_HUMAN RanBP2-like and GRIP domain-containing protein 4 OS=Homo sapiens OX=9606 GN=RGPD4 PE=2 SV=3	3uL_R1	1.1934	0.84713	1.383	1.3219	2.8123	2.1275	7414600	11767000	3493300	4	3	3	4.9398
A6NKT7	A6NKT7;Q7Z3J3	RanBP2-like and GRIP domain-containing protein 3;RanBP2-like and GRIP domain-containing protein 4	RGPD3	sp|A6NKT7|RGPD3_HUMAN RanBP2-like and GRIP domain-containing protein 3 OS=Homo sapiens OX=9606 GN=RGPD3 PE=3 SV=2;sp|Q7Z3J3|RGPD4_HUMAN RanBP2-like and GRIP domain-containing protein 4 OS=Homo sapiens OX=9606 GN=RGPD4 PE=2 SV=3	3uL_R2	0.73078	0.52548	1.4103	1.3879	1.738	1.2523	5957700	7966500	3806600	4	3.1	3	2.9903
A6NKT7	A6NKT7;Q7Z3J3	RanBP2-like and GRIP domain-containing protein 3;RanBP2-like and GRIP domain-containing protein 4	RGPD3	sp|A6NKT7|RGPD3_HUMAN RanBP2-like and GRIP domain-containing protein 3 OS=Homo sapiens OX=9606 GN=RGPD3 PE=3 SV=2;sp|Q7Z3J3|RGPD4_HUMAN RanBP2-like and GRIP domain-containing protein 4 OS=Homo sapiens OX=9606 GN=RGPD4 PE=2 SV=3	4uL_R1	NA	NA	NA	NA	NA	NA	NA	NA	NA	4	3	4	NA
A6NKT7	A6NKT7;Q7Z3J3	RanBP2-like and GRIP domain-containing protein 3;RanBP2-like and GRIP domain-containing protein 4	RGPD3	sp|A6NKT7|RGPD3_HUMAN RanBP2-like and GRIP domain-containing protein 3 OS=Homo sapiens OX=9606 GN=RGPD3 PE=3 SV=2;sp|Q7Z3J3|RGPD4_HUMAN RanBP2-like and GRIP domain-containing protein 4 OS=Homo sapiens OX=9606 GN=RGPD4 PE=2 SV=3	5uL_R1	NA	NA	NA	NA	NA	NA	NA	NA	NA	4	2.9	5	NA
A6NKT7	A6NKT7;Q7Z3J3	RanBP2-like and GRIP domain-containing protein 3;RanBP2-like and GRIP domain-containing protein 4	RGPD3	sp|A6NKT7|RGPD3_HUMAN RanBP2-like and GRIP domain-containing protein 3 OS=Homo sapiens OX=9606 GN=RGPD3 PE=3 SV=2;sp|Q7Z3J3|RGPD4_HUMAN RanBP2-like and GRIP domain-containing protein 4 OS=Homo sapiens OX=9606 GN=RGPD4 PE=2 SV=3	5uL_R2	NA	NA	NA	NA	NA	NA	NA	NA	NA	4	2.8	5	NA
A6NKT7	A6NKT7;Q7Z3J3	RanBP2-like and GRIP domain-containing protein 3;RanBP2-like and GRIP domain-containing protein 4	RGPD3	sp|A6NKT7|RGPD3_HUMAN RanBP2-like and GRIP domain-containing protein 3 OS=Homo sapiens OX=9606 GN=RGPD3 PE=3 SV=2;sp|Q7Z3J3|RGPD4_HUMAN RanBP2-like and GRIP domain-containing protein 4 OS=Homo sapiens OX=9606 GN=RGPD4 PE=2 SV=3	6uL_R2	NA	NA	NA	NA	NA	NA	NA	NA	NA	4	3	6	NA
A6NKT7	A6NKT7;Q7Z3J3	RanBP2-like and GRIP domain-containing protein 3;RanBP2-like and GRIP domain-containing protein 4	RGPD3	sp|A6NKT7|RGPD3_HUMAN RanBP2-like and GRIP domain-containing protein 3 OS=Homo sapiens OX=9606 GN=RGPD3 PE=3 SV=2;sp|Q7Z3J3|RGPD4_HUMAN RanBP2-like and GRIP domain-containing protein 4 OS=Homo sapiens OX=9606 GN=RGPD4 PE=2 SV=3	2uL_R2	NA	NA	NA	NA	NA	NA	NA	NA	NA	3	2.3	2	NA
A6NKT7	A6NKT7;Q7Z3J3	RanBP2-like and GRIP domain-containing protein 3;RanBP2-like and GRIP domain-containing protein 4	RGPD3	sp|A6NKT7|RGPD3_HUMAN RanBP2-like and GRIP domain-containing protein 3 OS=Homo sapiens OX=9606 GN=RGPD3 PE=3 SV=2;sp|Q7Z3J3|RGPD4_HUMAN RanBP2-like and GRIP domain-containing protein 4 OS=Homo sapiens OX=9606 GN=RGPD4 PE=2 SV=3	4uL_R2	NA	NA	NA	NA	NA	NA	NA	NA	NA	3	2.3	4	NA
A6NKT7	A6NKT7;Q7Z3J3	RanBP2-like and GRIP domain-containing protein 3;RanBP2-like and GRIP domain-containing protein 4	RGPD3	sp|A6NKT7|RGPD3_HUMAN RanBP2-like and GRIP domain-containing protein 3 OS=Homo sapiens OX=9606 GN=RGPD3 PE=3 SV=2;sp|Q7Z3J3|RGPD4_HUMAN RanBP2-like and GRIP domain-containing protein 4 OS=Homo sapiens OX=9606 GN=RGPD4 PE=2 SV=3	7uL_R2	NA	NA	NA	NA	NA	NA	NA	NA	NA	3	2.3	7	NA
A6NKT7	A6NKT7;Q7Z3J3	RanBP2-like and GRIP domain-containing protein 3;RanBP2-like and GRIP domain-containing protein 4	RGPD3	sp|A6NKT7|RGPD3_HUMAN RanBP2-like and GRIP domain-containing protein 3 OS=Homo sapiens OX=9606 GN=RGPD3 PE=3 SV=2;sp|Q7Z3J3|RGPD4_HUMAN RanBP2-like and GRIP domain-containing protein 4 OS=Homo sapiens OX=9606 GN=RGPD4 PE=2 SV=3	8uL_R2	0.88833	0.93943	0.98632	0.95216	2.1366	2.244	8532500	7775800	4319200	3	2.4	8	4.3806
A6NKT7	A6NKT7;Q7Z3J3	RanBP2-like and GRIP domain-containing protein 3;RanBP2-like and GRIP domain-containing protein 4	RGPD3	sp|A6NKT7|RGPD3_HUMAN RanBP2-like and GRIP domain-containing protein 3 OS=Homo sapiens OX=9606 GN=RGPD3 PE=3 SV=2;sp|Q7Z3J3|RGPD4_HUMAN RanBP2-like and GRIP domain-containing protein 4 OS=Homo sapiens OX=9606 GN=RGPD4 PE=2 SV=3	7uL_R1	NA	NA	NA	NA	NA	NA	NA	NA	NA	2	1.6	7	NA
A6NKT7	A6NKT7;Q7Z3J3	RanBP2-like and GRIP domain-containing protein 3;RanBP2-like and GRIP domain-containing protein 4	RGPD3	sp|A6NKT7|RGPD3_HUMAN RanBP2-like and GRIP domain-containing protein 3 OS=Homo sapiens OX=9606 GN=RGPD3 PE=3 SV=2;sp|Q7Z3J3|RGPD4_HUMAN RanBP2-like and GRIP domain-containing protein 4 OS=Homo sapiens OX=9606 GN=RGPD4 PE=2 SV=3	8uL_R1	NA	NA	NA	NA	NA	NA	NA	NA	NA	2	1.3	8	NA
A6NKT7	A6NKT7;Q7Z3J3	RanBP2-like and GRIP domain-containing protein 3;RanBP2-like and GRIP domain-containing protein 4	RGPD3	sp|A6NKT7|RGPD3_HUMAN RanBP2-like and GRIP domain-containing protein 3 OS=Homo sapiens OX=9606 GN=RGPD3 PE=3 SV=2;sp|Q7Z3J3|RGPD4_HUMAN RanBP2-like and GRIP domain-containing protein 4 OS=Homo sapiens OX=9606 GN=RGPD4 PE=2 SV=3	2uL_R1	NA	NA	NA	NA	NA	NA	NA	NA	NA	1	0.7	2	NA
A6ZKI3	A6ZKI3	Protein FAM127A	FAM127A	sp|A6ZKI3|RTL8C_HUMAN Retrotransposon Gag-like protein 8C OS=Homo sapiens OX=9606 GN=RTL8C PE=1 SV=1	2uL_R1	1.5886	1.413	1.1081	1.0734	4.7075	4.3856	12268000	28225000	2344800	4	29.2	2	9.0931
A6ZKI3	A6ZKI3	Protein FAM127A	FAM127A	sp|A6ZKI3|RTL8C_HUMAN Retrotransposon Gag-like protein 8C OS=Homo sapiens OX=9606 GN=RTL8C PE=1 SV=1	2uL_R2	1.9726	1.7412	1.161	1.1813	2.3128	1.9579	15857000	18232000	1977100	4	29.2	2	4.2707
A6ZKI3	A6ZKI3	Protein FAM127A	FAM127A	sp|A6ZKI3|RTL8C_HUMAN Retrotransposon Gag-like protein 8C OS=Homo sapiens OX=9606 GN=RTL8C PE=1 SV=1	3uL_R1	1.6118	1.5933	1.1905	1.1077	5.0774	4.5212	57551000	66862000	41557000	3	29.2	3	9.5986
A6ZKI3	A6ZKI3	Protein FAM127A	FAM127A	sp|A6ZKI3|RTL8C_HUMAN Retrotransposon Gag-like protein 8C OS=Homo sapiens OX=9606 GN=RTL8C PE=1 SV=1	3uL_R2	0.27758	1.5738	0.87951	0.86581	0.64983	4.273	31638000	34919000	19339000	3	29.2	3	4.92283
A6ZKI3	A6ZKI3	Protein FAM127A	FAM127A	sp|A6ZKI3|RTL8C_HUMAN Retrotransposon Gag-like protein 8C OS=Homo sapiens OX=9606 GN=RTL8C PE=1 SV=1	4uL_R1	5.4603	4.8894	1.14	1.118	8.8738	7.6349	65717000	64522000	6029000	3	29.2	4	16.5087
A6ZKI3	A6ZKI3	Protein FAM127A	FAM127A	sp|A6ZKI3|RTL8C_HUMAN Retrotransposon Gag-like protein 8C OS=Homo sapiens OX=9606 GN=RTL8C PE=1 SV=1	4uL_R2	2.8748	2.2147	1.2059	1.1904	6.8233	5.7318	34537000	43007000	6893300	3	29.2	4	12.5551
A6ZKI3	A6ZKI3	Protein FAM127A	FAM127A	sp|A6ZKI3|RTL8C_HUMAN Retrotransposon Gag-like protein 8C OS=Homo sapiens OX=9606 GN=RTL8C PE=1 SV=1	5uL_R1	4.803	4.2276	1.1356	1.1045	10.061	8.9557	68846000	89628000	11942000	3	29.2	5	19.0167
A6ZKI3	A6ZKI3	Protein FAM127A	FAM127A	sp|A6ZKI3|RTL8C_HUMAN Retrotransposon Gag-like protein 8C OS=Homo sapiens OX=9606 GN=RTL8C PE=1 SV=1	6uL_R1	1.8313	1.98	1.1103	1.0895	4.6578	4.6389	79381000	103900000	19715000	3	29.2	6	9.2967
A6ZKI3	A6ZKI3	Protein FAM127A	FAM127A	sp|A6ZKI3|RTL8C_HUMAN Retrotransposon Gag-like protein 8C OS=Homo sapiens OX=9606 GN=RTL8C PE=1 SV=1	6uL_R2	4.1667	3.4831	1.1208	1.105	8.1614	6.9026	73443000	87722000	24384000	3	29.2	6	15.064
A6ZKI3	A6ZKI3	Protein FAM127A	FAM127A	sp|A6ZKI3|RTL8C_HUMAN Retrotransposon Gag-like protein 8C OS=Homo sapiens OX=9606 GN=RTL8C PE=1 SV=1	7uL_R1	1.921	1.7438	1.061	1.0569	4.8085	4.5496	103520000	113530000	46806000	3	29.2	7	9.3581
A6ZKI3	A6ZKI3	Protein FAM127A	FAM127A	sp|A6ZKI3|RTL8C_HUMAN Retrotransposon Gag-like protein 8C OS=Homo sapiens OX=9606 GN=RTL8C PE=1 SV=1	8uL_R2	0.67013	0.63765	1.0697	1.0317	1.7822	1.7274	37048000	35871000	8836600	3	29.2	8	3.5096
A6ZKI3	A6ZKI3	Protein FAM127A	FAM127A	sp|A6ZKI3|RTL8C_HUMAN Retrotransposon Gag-like protein 8C OS=Homo sapiens OX=9606 GN=RTL8C PE=1 SV=1	5uL_R2	12.393	9.78	1.2434	1.2362	25.234	20.413	53875000	33625000	2936700	2	16.8	5	45.647
A6ZKI3	A6ZKI3	Protein FAM127A	FAM127A	sp|A6ZKI3|RTL8C_HUMAN Retrotransposon Gag-like protein 8C OS=Homo sapiens OX=9606 GN=RTL8C PE=1 SV=1	7uL_R2	1.2029	1.0654	1.1534	1.1028	3.2593	2.9554	22812000	31649000	3320300	2	23	7	6.2147
A6ZKI3	A6ZKI3	Protein FAM127A	FAM127A	sp|A6ZKI3|RTL8C_HUMAN Retrotransposon Gag-like protein 8C OS=Homo sapiens OX=9606 GN=RTL8C PE=1 SV=1	8uL_R1	0.21202	0.22751	0.95662	0.93247	0.70284	0.75375	38013000	43308000	9681600	2	23	8	1.45659
A6ZKI3	A6ZKI3	Protein FAM127A	FAM127A	sp|A6ZKI3|RTL8C_HUMAN Retrotransposon Gag-like protein 8C OS=Homo sapiens OX=9606 GN=RTL8C PE=1 SV=1	notEnriched_R1	0.63209	0.83323	0.74658	0.7362	0.20517	0.27869	569270	367400	2633400	1	10.6	nE	0.48386
A6ZKI3	A6ZKI3	Protein FAM127A	FAM127A	sp|A6ZKI3|RTL8C_HUMAN Retrotransposon Gag-like protein 8C OS=Homo sapiens OX=9606 GN=RTL8C PE=1 SV=1	notEnriched_R2	0.67308	0.33153	1.9746	1.9005	0.20834	0.10963	452030	706770	4218500	1	10.6	nE	0.31797
A8CG34	A8CG34	Nuclear envelope pore membrane protein POM 121C	POM121C	sp|A8CG34|P121C_HUMAN Nuclear envelope pore membrane protein POM 121C OS=Homo sapiens OX=9606 GN=POM121C PE=1 SV=3	5uL_R1	NA	NA	NA	NA	NA	NA	NA	NA	NA	3	5.1	5	NA
A8CG34	A8CG34	Nuclear envelope pore membrane protein POM 121C	POM121C	sp|A8CG34|P121C_HUMAN Nuclear envelope pore membrane protein POM 121C OS=Homo sapiens OX=9606 GN=POM121C PE=1 SV=3	7uL_R1	1.3205	1.3808	1.0363	1.0579	2.8583	2.7019	7282800	7245600	2216100	3	5.1	7	5.5602
A8CG34	A8CG34	Nuclear envelope pore membrane protein POM 121C	POM121C	sp|A8CG34|P121C_HUMAN Nuclear envelope pore membrane protein POM 121C OS=Homo sapiens OX=9606 GN=POM121C PE=1 SV=3	8uL_R1	0.98189	0.97518	0.94243	0.9257	2.2016	2.3141	9828200	8960500	3194200	3	5.1	8	4.5157
A8CG34	A8CG34	Nuclear envelope pore membrane protein POM 121C	POM121C	sp|A8CG34|P121C_HUMAN Nuclear envelope pore membrane protein POM 121C OS=Homo sapiens OX=9606 GN=POM121C PE=1 SV=3	notEnriched_R1	NA	NA	NA	NA	NA	NA	NA	NA	NA	3	3.7	nE	NA
A8CG34	A8CG34	Nuclear envelope pore membrane protein POM 121C	POM121C	sp|A8CG34|P121C_HUMAN Nuclear envelope pore membrane protein POM 121C OS=Homo sapiens OX=9606 GN=POM121C PE=1 SV=3	3uL_R2	NA	NA	NA	NA	NA	NA	NA	NA	NA	2	4	3	NA
A8CG34	A8CG34	Nuclear envelope pore membrane protein POM 121C	POM121C	sp|A8CG34|P121C_HUMAN Nuclear envelope pore membrane protein POM 121C OS=Homo sapiens OX=9606 GN=POM121C PE=1 SV=3	4uL_R1	NA	NA	NA	NA	NA	NA	NA	NA	NA	2	3.1	4	NA
A8CG34	A8CG34	Nuclear envelope pore membrane protein POM 121C	POM121C	sp|A8CG34|P121C_HUMAN Nuclear envelope pore membrane protein POM 121C OS=Homo sapiens OX=9606 GN=POM121C PE=1 SV=3	4uL_R2	NA	NA	NA	NA	NA	NA	NA	NA	NA	2	4	4	NA
A8CG34	A8CG34	Nuclear envelope pore membrane protein POM 121C	POM121C	sp|A8CG34|P121C_HUMAN Nuclear envelope pore membrane protein POM 121C OS=Homo sapiens OX=9606 GN=POM121C PE=1 SV=3	5uL_R2	NA	NA	NA	NA	NA	NA	NA	NA	NA	2	3.1	5	NA
A8CG34	A8CG34	Nuclear envelope pore membrane protein POM 121C	POM121C	sp|A8CG34|P121C_HUMAN Nuclear envelope pore membrane protein POM 121C OS=Homo sapiens OX=9606 GN=POM121C PE=1 SV=3	6uL_R1	NA	NA	NA	NA	NA	NA	NA	NA	NA	2	3.1	6	NA
A8CG34	A8CG34	Nuclear envelope pore membrane protein POM 121C	POM121C	sp|A8CG34|P121C_HUMAN Nuclear envelope pore membrane protein POM 121C OS=Homo sapiens OX=9606 GN=POM121C PE=1 SV=3	6uL_R2	NA	NA	NA	NA	NA	NA	NA	NA	NA	2	3.1	6	NA
A8CG34	A8CG34	Nuclear envelope pore membrane protein POM 121C	POM121C	sp|A8CG34|P121C_HUMAN Nuclear envelope pore membrane protein POM 121C OS=Homo sapiens OX=9606 GN=POM121C PE=1 SV=3	7uL_R2	NA	NA	NA	NA	NA	NA	NA	NA	NA	2	4	7	NA
A8CG34	A8CG34	Nuclear envelope pore membrane protein POM 121C	POM121C	sp|A8CG34|P121C_HUMAN Nuclear envelope pore membrane protein POM 121C OS=Homo sapiens OX=9606 GN=POM121C PE=1 SV=3	notEnriched_R2	NA	NA	NA	NA	NA	NA	NA	NA	NA	2	3.1	nE	NA
A8CG34	A8CG34	Nuclear envelope pore membrane protein POM 121C	POM121C	sp|A8CG34|P121C_HUMAN Nuclear envelope pore membrane protein POM 121C OS=Homo sapiens OX=9606 GN=POM121C PE=1 SV=3	2uL_R1	NA	NA	NA	NA	NA	NA	NA	NA	NA	1	2	2	NA
A8CG34	A8CG34	Nuclear envelope pore membrane protein POM 121C	POM121C	sp|A8CG34|P121C_HUMAN Nuclear envelope pore membrane protein POM 121C OS=Homo sapiens OX=9606 GN=POM121C PE=1 SV=3	2uL_R2	NA	NA	NA	NA	NA	NA	NA	NA	NA	1	2	2	NA
A8CG34	A8CG34	Nuclear envelope pore membrane protein POM 121C	POM121C	sp|A8CG34|P121C_HUMAN Nuclear envelope pore membrane protein POM 121C OS=Homo sapiens OX=9606 GN=POM121C PE=1 SV=3	3uL_R1	NA	NA	NA	NA	NA	NA	NA	NA	NA	1	2	3	NA
A8CG34	A8CG34	Nuclear envelope pore membrane protein POM 121C	POM121C	sp|A8CG34|P121C_HUMAN Nuclear envelope pore membrane protein POM 121C OS=Homo sapiens OX=9606 GN=POM121C PE=1 SV=3	8uL_R2	NA	NA	NA	NA	NA	NA	NA	NA	NA	1	2	8	NA
A8MXV4	A8MXV4	Nucleoside diphosphate-linked moiety X motif 19, mitochondrial	NUDT19	sp|A8MXV4|NUD19_HUMAN Nucleoside diphosphate-linked moiety X motif 19 OS=Homo sapiens OX=9606 GN=NUDT19 PE=1 SV=1	2uL_R1	NA	NA	NA	NA	NA	NA	NA	NA	NA	NA	0	2	NA
A8MXV4	A8MXV4	Nucleoside diphosphate-linked moiety X motif 19, mitochondrial	NUDT19	sp|A8MXV4|NUD19_HUMAN Nucleoside diphosphate-linked moiety X motif 19 OS=Homo sapiens OX=9606 GN=NUDT19 PE=1 SV=1	2uL_R2	NA	NA	NA	NA	NA	NA	NA	NA	NA	NA	0	2	NA
A8MXV4	A8MXV4	Nucleoside diphosphate-linked moiety X motif 19, mitochondrial	NUDT19	sp|A8MXV4|NUD19_HUMAN Nucleoside diphosphate-linked moiety X motif 19 OS=Homo sapiens OX=9606 GN=NUDT19 PE=1 SV=1	3uL_R1	NA	NA	NA	NA	NA	NA	NA	NA	NA	NA	0	3	NA
A8MXV4	A8MXV4	Nucleoside diphosphate-linked moiety X motif 19, mitochondrial	NUDT19	sp|A8MXV4|NUD19_HUMAN Nucleoside diphosphate-linked moiety X motif 19 OS=Homo sapiens OX=9606 GN=NUDT19 PE=1 SV=1	3uL_R2	NA	NA	NA	NA	NA	NA	NA	NA	NA	NA	0	3	NA
A8MXV4	A8MXV4	Nucleoside diphosphate-linked moiety X motif 19, mitochondrial	NUDT19	sp|A8MXV4|NUD19_HUMAN Nucleoside diphosphate-linked moiety X motif 19 OS=Homo sapiens OX=9606 GN=NUDT19 PE=1 SV=1	4uL_R1	NA	NA	NA	NA	NA	NA	NA	NA	NA	NA	0	4	NA
A8MXV4	A8MXV4	Nucleoside diphosphate-linked moiety X motif 19, mitochondrial	NUDT19	sp|A8MXV4|NUD19_HUMAN Nucleoside diphosphate-linked moiety X motif 19 OS=Homo sapiens OX=9606 GN=NUDT19 PE=1 SV=1	4uL_R2	NA	NA	NA	NA	NA	NA	NA	NA	NA	NA	0	4	NA
A8MXV4	A8MXV4	Nucleoside diphosphate-linked moiety X motif 19, mitochondrial	NUDT19	sp|A8MXV4|NUD19_HUMAN Nucleoside diphosphate-linked moiety X motif 19 OS=Homo sapiens OX=9606 GN=NUDT19 PE=1 SV=1	5uL_R1	NA	NA	NA	NA	NA	NA	NA	NA	NA	NA	0	5	NA
A8MXV4	A8MXV4	Nucleoside diphosphate-linked moiety X motif 19, mitochondrial	NUDT19	sp|A8MXV4|NUD19_HUMAN Nucleoside diphosphate-linked moiety X motif 19 OS=Homo sapiens OX=9606 GN=NUDT19 PE=1 SV=1	5uL_R2	NA	NA	NA	NA	NA	NA	NA	NA	NA	NA	0	5	NA
A8MXV4	A8MXV4	Nucleoside diphosphate-linked moiety X motif 19, mitochondrial	NUDT19	sp|A8MXV4|NUD19_HUMAN Nucleoside diphosphate-linked moiety X motif 19 OS=Homo sapiens OX=9606 GN=NUDT19 PE=1 SV=1	6uL_R1	NA	NA	NA	NA	NA	NA	NA	NA	NA	NA	0	6	NA
A8MXV4	A8MXV4	Nucleoside diphosphate-linked moiety X motif 19, mitochondrial	NUDT19	sp|A8MXV4|NUD19_HUMAN Nucleoside diphosphate-linked moiety X motif 19 OS=Homo sapiens OX=9606 GN=NUDT19 PE=1 SV=1	6uL_R2	NA	NA	NA	NA	NA	NA	NA	NA	NA	NA	0	6	NA
A8MXV4	A8MXV4	Nucleoside diphosphate-linked moiety X motif 19, mitochondrial	NUDT19	sp|A8MXV4|NUD19_HUMAN Nucleoside diphosphate-linked moiety X motif 19 OS=Homo sapiens OX=9606 GN=NUDT19 PE=1 SV=1	7uL_R1	NA	NA	NA	NA	NA	NA	NA	NA	NA	NA	0	7	NA
A8MXV4	A8MXV4	Nucleoside diphosphate-linked moiety X motif 19, mitochondrial	NUDT19	sp|A8MXV4|NUD19_HUMAN Nucleoside diphosphate-linked moiety X motif 19 OS=Homo sapiens OX=9606 GN=NUDT19 PE=1 SV=1	7uL_R2	NA	NA	NA	NA	NA	NA	NA	NA	NA	NA	0	7	NA
A8MXV4	A8MXV4	Nucleoside diphosphate-linked moiety X motif 19, mitochondrial	NUDT19	sp|A8MXV4|NUD19_HUMAN Nucleoside diphosphate-linked moiety X motif 19 OS=Homo sapiens OX=9606 GN=NUDT19 PE=1 SV=1	8uL_R1	NA	NA	NA	NA	NA	NA	NA	NA	NA	NA	0	8	NA
A8MXV4	A8MXV4	Nucleoside diphosphate-linked moiety X motif 19, mitochondrial	NUDT19	sp|A8MXV4|NUD19_HUMAN Nucleoside diphosphate-linked moiety X motif 19 OS=Homo sapiens OX=9606 GN=NUDT19 PE=1 SV=1	8uL_R2	NA	NA	NA	NA	NA	NA	NA	NA	NA	NA	0	8	NA
A8MXV4	A8MXV4	Nucleoside diphosphate-linked moiety X motif 19, mitochondrial	NUDT19	sp|A8MXV4|NUD19_HUMAN Nucleoside diphosphate-linked moiety X motif 19 OS=Homo sapiens OX=9606 GN=NUDT19 PE=1 SV=1	notEnriched_R1	NA	NA	NA	NA	NA	NA	NA	NA	NA	NA	0	nE	NA
A8MXV4	A8MXV4	Nucleoside diphosphate-linked moiety X motif 19, mitochondrial	NUDT19	sp|A8MXV4|NUD19_HUMAN Nucleoside diphosphate-linked moiety X motif 19 OS=Homo sapiens OX=9606 GN=NUDT19 PE=1 SV=1	notEnriched_R2	NA	NA	NA	NA	NA	NA	NA	NA	NA	NA	0	nE	NA
B0YJ81	B0YJ81	Very-long-chain (3R)-3-hydroxyacyl-CoA dehydratase 1	HACD1	sp|B0YJ81|HACD1_HUMAN Very-long-chain (3R)-3-hydroxyacyl-CoA dehydratase 1 OS=Homo sapiens OX=9606 GN=HACD1 PE=1 SV=1	6uL_R1	NA	NA	NA	NA	NA	NA	NA	NA	NA	NA	0	6	NA
B0YJ81	B0YJ81	Very-long-chain (3R)-3-hydroxyacyl-CoA dehydratase 1	HACD1	sp|B0YJ81|HACD1_HUMAN Very-long-chain (3R)-3-hydroxyacyl-CoA dehydratase 1 OS=Homo sapiens OX=9606 GN=HACD1 PE=1 SV=1	6uL_R2	NA	NA	NA	NA	NA	NA	NA	NA	NA	NA	0	6	NA
B0YJ81	B0YJ81	Very-long-chain (3R)-3-hydroxyacyl-CoA dehydratase 1	HACD1	sp|B0YJ81|HACD1_HUMAN Very-long-chain (3R)-3-hydroxyacyl-CoA dehydratase 1 OS=Homo sapiens OX=9606 GN=HACD1 PE=1 SV=1	7uL_R1	NA	NA	NA	NA	NA	NA	NA	NA	NA	NA	0	7	NA
B0YJ81	B0YJ81	Very-long-chain (3R)-3-hydroxyacyl-CoA dehydratase 1	HACD1	sp|B0YJ81|HACD1_HUMAN Very-long-chain (3R)-3-hydroxyacyl-CoA dehydratase 1 OS=Homo sapiens OX=9606 GN=HACD1 PE=1 SV=1	7uL_R2	NA	NA	NA	NA	NA	NA	NA	NA	NA	NA	0	7	NA
B0YJ81	B0YJ81	Very-long-chain (3R)-3-hydroxyacyl-CoA dehydratase 1	HACD1	sp|B0YJ81|HACD1_HUMAN Very-long-chain (3R)-3-hydroxyacyl-CoA dehydratase 1 OS=Homo sapiens OX=9606 GN=HACD1 PE=1 SV=1	8uL_R2	NA	NA	NA	NA	NA	NA	NA	NA	NA	NA	0	8	NA
B0YJ81	B0YJ81	Very-long-chain (3R)-3-hydroxyacyl-CoA dehydratase 1	HACD1	sp|B0YJ81|HACD1_HUMAN Very-long-chain (3R)-3-hydroxyacyl-CoA dehydratase 1 OS=Homo sapiens OX=9606 GN=HACD1 PE=1 SV=1	notEnriched_R1	NA	NA	NA	NA	NA	NA	NA	NA	NA	NA	0	nE	NA
B0YJ81	B0YJ81	Very-long-chain (3R)-3-hydroxyacyl-CoA dehydratase 1	HACD1	sp|B0YJ81|HACD1_HUMAN Very-long-chain (3R)-3-hydroxyacyl-CoA dehydratase 1 OS=Homo sapiens OX=9606 GN=HACD1 PE=1 SV=1	notEnriched_R2	NA	NA	NA	NA	NA	NA	NA	NA	NA	NA	0	nE	NA
B0YJ81	B0YJ81	Very-long-chain (3R)-3-hydroxyacyl-CoA dehydratase 1	HACD1	sp|B0YJ81|HACD1_HUMAN Very-long-chain (3R)-3-hydroxyacyl-CoA dehydratase 1 OS=Homo sapiens OX=9606 GN=HACD1 PE=1 SV=1	2uL_R1	0.7043	0.6383	1.0861	1.0469	2.3127	2.2091	22543000	24427000	12245000	2	11.1	2	4.5218
B0YJ81	B0YJ81	Very-long-chain (3R)-3-hydroxyacyl-CoA dehydratase 1	HACD1	sp|B0YJ81|HACD1_HUMAN Very-long-chain (3R)-3-hydroxyacyl-CoA dehydratase 1 OS=Homo sapiens OX=9606 GN=HACD1 PE=1 SV=1	2uL_R2	0.65556	0.76228	0.89804	0.88706	1.7219	1.9412	12509000	13732000	9355200	2	11.1	2	3.6631
B0YJ81	B0YJ81	Very-long-chain (3R)-3-hydroxyacyl-CoA dehydratase 1	HACD1	sp|B0YJ81|HACD1_HUMAN Very-long-chain (3R)-3-hydroxyacyl-CoA dehydratase 1 OS=Homo sapiens OX=9606 GN=HACD1 PE=1 SV=1	3uL_R2	0.89772	0.87353	1.0411	1.0206	2.2664	2.2206	29030000	31314000	8521000	2	11.1	3	4.487
B0YJ81	B0YJ81	Very-long-chain (3R)-3-hydroxyacyl-CoA dehydratase 1	HACD1	sp|B0YJ81|HACD1_HUMAN Very-long-chain (3R)-3-hydroxyacyl-CoA dehydratase 1 OS=Homo sapiens OX=9606 GN=HACD1 PE=1 SV=1	3uL_R1	0.44142	0.52427	1.0139	0.94756	1.6244	1.7143	13794000	12278000	7895900	1	4.2	3	3.3387
B0YJ81	B0YJ81	Very-long-chain (3R)-3-hydroxyacyl-CoA dehydratase 1	HACD1	sp|B0YJ81|HACD1_HUMAN Very-long-chain (3R)-3-hydroxyacyl-CoA dehydratase 1 OS=Homo sapiens OX=9606 GN=HACD1 PE=1 SV=1	4uL_R1	0.73497	0.65914	1.0964	1.0711	2.3768	2.219	14673000	14930000	8861000	1	4.2	4	4.5958
B0YJ81	B0YJ81	Very-long-chain (3R)-3-hydroxyacyl-CoA dehydratase 1	HACD1	sp|B0YJ81|HACD1_HUMAN Very-long-chain (3R)-3-hydroxyacyl-CoA dehydratase 1 OS=Homo sapiens OX=9606 GN=HACD1 PE=1 SV=1	4uL_R2	0.48985	0.50589	0.90199	0.8875	1.4906	1.6795	12608000	12132000	5762600	1	4.2	4	3.1701
B0YJ81	B0YJ81	Very-long-chain (3R)-3-hydroxyacyl-CoA dehydratase 1	HACD1	sp|B0YJ81|HACD1_HUMAN Very-long-chain (3R)-3-hydroxyacyl-CoA dehydratase 1 OS=Homo sapiens OX=9606 GN=HACD1 PE=1 SV=1	5uL_R1	0.42558	0.43389	0.97641	0.95341	1.2807	1.3433	12411000	12283000	8063900	1	4.2	5	2.624
B0YJ81	B0YJ81	Very-long-chain (3R)-3-hydroxyacyl-CoA dehydratase 1	HACD1	sp|B0YJ81|HACD1_HUMAN Very-long-chain (3R)-3-hydroxyacyl-CoA dehydratase 1 OS=Homo sapiens OX=9606 GN=HACD1 PE=1 SV=1	5uL_R2	0.82673	0.74346	1.1141	1.0913	2.6575	2.4352	11976000	18496000	5858500	1	4.2	5	5.0927
B0YJ81	B0YJ81	Very-long-chain (3R)-3-hydroxyacyl-CoA dehydratase 1	HACD1	sp|B0YJ81|HACD1_HUMAN Very-long-chain (3R)-3-hydroxyacyl-CoA dehydratase 1 OS=Homo sapiens OX=9606 GN=HACD1 PE=1 SV=1	8uL_R1	0.49573	0.36953	1.4456	1.4041	1.7051	1.2143	14281000	21013000	12637000	1	4.2	8	2.9194
C4AMC7	C4AMC7;Q6VEQ5;Q9NQA3;A8K0Z3;A8MWX3	Putative WAS protein family homolog 3;WAS protein family homolog 2;WAS protein family homolog 6;WAS protein family homolog 1;Putative WAS protein family homolog 4	WASH3P	sp|C4AMC7|WASH3_HUMAN Putative WAS protein family homolog 3 OS=Homo sapiens OX=9606 GN=WASH3P PE=1 SV=2;sp|Q6VEQ5|WASH2_HUMAN WAS protein family homolog 2 OS=Homo sapiens OX=9606 GN=WASH2P PE=2 SV=2;sp|Q9NQA3|WASH6_HUMAN WAS protein family homolog 6 OS=Hom	2uL_R1	NA	NA	NA	NA	NA	NA	NA	NA	NA	NA	0	2	NA
C4AMC7	C4AMC7;Q6VEQ5;Q9NQA3;A8K0Z3;A8MWX3	Putative WAS protein family homolog 3;WAS protein family homolog 2;WAS protein family homolog 6;WAS protein family homolog 1;Putative WAS protein family homolog 4	WASH3P	sp|C4AMC7|WASH3_HUMAN Putative WAS protein family homolog 3 OS=Homo sapiens OX=9606 GN=WASH3P PE=1 SV=2;sp|Q6VEQ5|WASH2_HUMAN WAS protein family homolog 2 OS=Homo sapiens OX=9606 GN=WASH2P PE=2 SV=2;sp|Q9NQA3|WASH6_HUMAN WAS protein family homolog 6 OS=Hom	2uL_R2	NA	NA	NA	NA	NA	NA	NA	NA	NA	NA	0	2	NA
C4AMC7	C4AMC7;Q6VEQ5;Q9NQA3;A8K0Z3;A8MWX3	Putative WAS protein family homolog 3;WAS protein family homolog 2;WAS protein family homolog 6;WAS protein family homolog 1;Putative WAS protein family homolog 4	WASH3P	sp|C4AMC7|WASH3_HUMAN Putative WAS protein family homolog 3 OS=Homo sapiens OX=9606 GN=WASH3P PE=1 SV=2;sp|Q6VEQ5|WASH2_HUMAN WAS protein family homolog 2 OS=Homo sapiens OX=9606 GN=WASH2P PE=2 SV=2;sp|Q9NQA3|WASH6_HUMAN WAS protein family homolog 6 OS=Hom	3uL_R1	NA	NA	NA	NA	NA	NA	NA	NA	NA	NA	0	3	NA
C4AMC7	C4AMC7;Q6VEQ5;Q9NQA3;A8K0Z3;A8MWX3	Putative WAS protein family homolog 3;WAS protein family homolog 2;WAS protein family homolog 6;WAS protein family homolog 1;Putative WAS protein family homolog 4	WASH3P	sp|C4AMC7|WASH3_HUMAN Putative WAS protein family homolog 3 OS=Homo sapiens OX=9606 GN=WASH3P PE=1 SV=2;sp|Q6VEQ5|WASH2_HUMAN WAS protein family homolog 2 OS=Homo sapiens OX=9606 GN=WASH2P PE=2 SV=2;sp|Q9NQA3|WASH6_HUMAN WAS protein family homolog 6 OS=Hom	3uL_R2	NA	NA	NA	NA	NA	NA	NA	NA	NA	NA	0	3	NA
C4AMC7	C4AMC7;Q6VEQ5;Q9NQA3;A8K0Z3;A8MWX3	Putative WAS protein family homolog 3;WAS protein family homolog 2;WAS protein family homolog 6;WAS protein family homolog 1;Putative WAS protein family homolog 4	WASH3P	sp|C4AMC7|WASH3_HUMAN Putative WAS protein family homolog 3 OS=Homo sapiens OX=9606 GN=WASH3P PE=1 SV=2;sp|Q6VEQ5|WASH2_HUMAN WAS protein family homolog 2 OS=Homo sapiens OX=9606 GN=WASH2P PE=2 SV=2;sp|Q9NQA3|WASH6_HUMAN WAS protein family homolog 6 OS=Hom	4uL_R1	NA	NA	NA	NA	NA	NA	NA	NA	NA	NA	0	4	NA
C4AMC7	C4AMC7;Q6VEQ5;Q9NQA3;A8K0Z3;A8MWX3	Putative WAS protein family homolog 3;WAS protein family homolog 2;WAS protein family homolog 6;WAS protein family homolog 1;Putative WAS protein family homolog 4	WASH3P	sp|C4AMC7|WASH3_HUMAN Putative WAS protein family homolog 3 OS=Homo sapiens OX=9606 GN=WASH3P PE=1 SV=2;sp|Q6VEQ5|WASH2_HUMAN WAS protein family homolog 2 OS=Homo sapiens OX=9606 GN=WASH2P PE=2 SV=2;sp|Q9NQA3|WASH6_HUMAN WAS protein family homolog 6 OS=Hom	4uL_R2	NA	NA	NA	NA	NA	NA	NA	NA	NA	NA	0	4	NA
C4AMC7	C4AMC7;Q6VEQ5;Q9NQA3;A8K0Z3;A8MWX3	Putative WAS protein family homolog 3;WAS protein family homolog 2;WAS protein family homolog 6;WAS protein family homolog 1;Putative WAS protein family homolog 4	WASH3P	sp|C4AMC7|WASH3_HUMAN Putative WAS protein family homolog 3 OS=Homo sapiens OX=9606 GN=WASH3P PE=1 SV=2;sp|Q6VEQ5|WASH2_HUMAN WAS protein family homolog 2 OS=Homo sapiens OX=9606 GN=WASH2P PE=2 SV=2;sp|Q9NQA3|WASH6_HUMAN WAS protein family homolog 6 OS=Hom	5uL_R1	NA	NA	NA	NA	NA	NA	NA	NA	NA	NA	0	5	NA
C4AMC7	C4AMC7;Q6VEQ5;Q9NQA3;A8K0Z3;A8MWX3	Putative WAS protein family homolog 3;WAS protein family homolog 2;WAS protein family homolog 6;WAS protein family homolog 1;Putative WAS protein family homolog 4	WASH3P	sp|C4AMC7|WASH3_HUMAN Putative WAS protein family homolog 3 OS=Homo sapiens OX=9606 GN=WASH3P PE=1 SV=2;sp|Q6VEQ5|WASH2_HUMAN WAS protein family homolog 2 OS=Homo sapiens OX=9606 GN=WASH2P PE=2 SV=2;sp|Q9NQA3|WASH6_HUMAN WAS protein family homolog 6 OS=Hom	5uL_R2	NA	NA	NA	NA	NA	NA	NA	NA	NA	NA	0	5	NA
C4AMC7	C4AMC7;Q6VEQ5;Q9NQA3;A8K0Z3;A8MWX3	Putative WAS protein family homolog 3;WAS protein family homolog 2;WAS protein family homolog 6;WAS protein family homolog 1;Putative WAS protein family homolog 4	WASH3P	sp|C4AMC7|WASH3_HUMAN Putative WAS protein family homolog 3 OS=Homo sapiens OX=9606 GN=WASH3P PE=1 SV=2;sp|Q6VEQ5|WASH2_HUMAN WAS protein family homolog 2 OS=Homo sapiens OX=9606 GN=WASH2P PE=2 SV=2;sp|Q9NQA3|WASH6_HUMAN WAS protein family homolog 6 OS=Hom	6uL_R1	NA	NA	NA	NA	NA	NA	NA	NA	NA	NA	0	6	NA
C4AMC7	C4AMC7;Q6VEQ5;Q9NQA3;A8K0Z3;A8MWX3	Putative WAS protein family homolog 3;WAS protein family homolog 2;WAS protein family homolog 6;WAS protein family homolog 1;Putative WAS protein family homolog 4	WASH3P	sp|C4AMC7|WASH3_HUMAN Putative WAS protein family homolog 3 OS=Homo sapiens OX=9606 GN=WASH3P PE=1 SV=2;sp|Q6VEQ5|WASH2_HUMAN WAS protein family homolog 2 OS=Homo sapiens OX=9606 GN=WASH2P PE=2 SV=2;sp|Q9NQA3|WASH6_HUMAN WAS protein family homolog 6 OS=Hom	6uL_R2	NA	NA	NA	NA	NA	NA	NA	NA	NA	NA	0	6	NA
C4AMC7	C4AMC7;Q6VEQ5;Q9NQA3;A8K0Z3;A8MWX3	Putative WAS protein family homolog 3;WAS protein family homolog 2;WAS protein family homolog 6;WAS protein family homolog 1;Putative WAS protein family homolog 4	WASH3P	sp|C4AMC7|WASH3_HUMAN Putative WAS protein family homolog 3 OS=Homo sapiens OX=9606 GN=WASH3P PE=1 SV=2;sp|Q6VEQ5|WASH2_HUMAN WAS protein family homolog 2 OS=Homo sapiens OX=9606 GN=WASH2P PE=2 SV=2;sp|Q9NQA3|WASH6_HUMAN WAS protein family homolog 6 OS=Hom	7uL_R1	NA	NA	NA	NA	NA	NA	NA	NA	NA	NA	0	7	NA
C4AMC7	C4AMC7;Q6VEQ5;Q9NQA3;A8K0Z3;A8MWX3	Putative WAS protein family homolog 3;WAS protein family homolog 2;WAS protein family homolog 6;WAS protein family homolog 1;Putative WAS protein family homolog 4	WASH3P	sp|C4AMC7|WASH3_HUMAN Putative WAS protein family homolog 3 OS=Homo sapiens OX=9606 GN=WASH3P PE=1 SV=2;sp|Q6VEQ5|WASH2_HUMAN WAS protein family homolog 2 OS=Homo sapiens OX=9606 GN=WASH2P PE=2 SV=2;sp|Q9NQA3|WASH6_HUMAN WAS protein family homolog 6 OS=Hom	7uL_R2	NA	NA	NA	NA	NA	NA	NA	NA	NA	NA	0	7	NA
C4AMC7	C4AMC7;Q6VEQ5;Q9NQA3;A8K0Z3;A8MWX3	Putative WAS protein family homolog 3;WAS protein family homolog 2;WAS protein family homolog 6;WAS protein family homolog 1;Putative WAS protein family homolog 4	WASH3P	sp|C4AMC7|WASH3_HUMAN Putative WAS protein family homolog 3 OS=Homo sapiens OX=9606 GN=WASH3P PE=1 SV=2;sp|Q6VEQ5|WASH2_HUMAN WAS protein family homolog 2 OS=Homo sapiens OX=9606 GN=WASH2P PE=2 SV=2;sp|Q9NQA3|WASH6_HUMAN WAS protein family homolog 6 OS=Hom	8uL_R2	NA	NA	NA	NA	NA	NA	NA	NA	NA	NA	0	8	NA
C4AMC7	C4AMC7;Q6VEQ5;Q9NQA3;A8K0Z3;A8MWX3	Putative WAS protein family homolog 3;WAS protein family homolog 2;WAS protein family homolog 6;WAS protein family homolog 1;Putative WAS protein family homolog 4	WASH3P	sp|C4AMC7|WASH3_HUMAN Putative WAS protein family homolog 3 OS=Homo sapiens OX=9606 GN=WASH3P PE=1 SV=2;sp|Q6VEQ5|WASH2_HUMAN WAS protein family homolog 2 OS=Homo sapiens OX=9606 GN=WASH2P PE=2 SV=2;sp|Q9NQA3|WASH6_HUMAN WAS protein family homolog 6 OS=Hom	8uL_R1	NA	NA	NA	NA	NA	NA	NA	NA	NA	1	2.8	8	NA
C4AMC7	C4AMC7;Q6VEQ5;Q9NQA3;A8K0Z3;A8MWX3	Putative WAS protein family homolog 3;WAS protein family homolog 2;WAS protein family homolog 6;WAS protein family homolog 1;Putative WAS protein family homolog 4	WASH3P	sp|C4AMC7|WASH3_HUMAN Putative WAS protein family homolog 3 OS=Homo sapiens OX=9606 GN=WASH3P PE=1 SV=2;sp|Q6VEQ5|WASH2_HUMAN WAS protein family homolog 2 OS=Homo sapiens OX=9606 GN=WASH2P PE=2 SV=2;sp|Q9NQA3|WASH6_HUMAN WAS protein family homolog 6 OS=Hom	notEnriched_R1	NA	NA	NA	NA	NA	NA	NA	NA	2136800	1	4.3	nE	NA
C4AMC7	C4AMC7;Q6VEQ5;Q9NQA3;A8K0Z3;A8MWX3	Putative WAS protein family homolog 3;WAS protein family homolog 2;WAS protein family homolog 6;WAS protein family homolog 1;Putative WAS protein family homolog 4	WASH3P	sp|C4AMC7|WASH3_HUMAN Putative WAS protein family homolog 3 OS=Homo sapiens OX=9606 GN=WASH3P PE=1 SV=2;sp|Q6VEQ5|WASH2_HUMAN WAS protein family homolog 2 OS=Homo sapiens OX=9606 GN=WASH2P PE=2 SV=2;sp|Q9NQA3|WASH6_HUMAN WAS protein family homolog 6 OS=Hom	notEnriched_R2	NA	NA	NA	NA	NA	NA	NA	NA	2814900	1	4.3	nE	NA
C9J7I0	C9J7I0	UBAP1-MVB12-associated (UMA)-domain containing protein 1	UMAD1	sp|C9J7I0|UMAD1_HUMAN UBAP1-MVB12-associated (UMA)-domain containing protein 1 OS=Homo sapiens OX=9606 GN=UMAD1 PE=1 SV=2	2uL_R1	NA	NA	NA	NA	NA	NA	NA	NA	NA	NA	0	2	NA
C9J7I0	C9J7I0	UBAP1-MVB12-associated (UMA)-domain containing protein 1	UMAD1	sp|C9J7I0|UMAD1_HUMAN UBAP1-MVB12-associated (UMA)-domain containing protein 1 OS=Homo sapiens OX=9606 GN=UMAD1 PE=1 SV=2	2uL_R2	NA	NA	NA	NA	NA	NA	NA	NA	NA	NA	0	2	NA
C9J7I0	C9J7I0	UBAP1-MVB12-associated (UMA)-domain containing protein 1	UMAD1	sp|C9J7I0|UMAD1_HUMAN UBAP1-MVB12-associated (UMA)-domain containing protein 1 OS=Homo sapiens OX=9606 GN=UMAD1 PE=1 SV=2	3uL_R1	NA	NA	NA	NA	NA	NA	NA	NA	NA	NA	0	3	NA
C9J7I0	C9J7I0	UBAP1-MVB12-associated (UMA)-domain containing protein 1	UMAD1	sp|C9J7I0|UMAD1_HUMAN UBAP1-MVB12-associated (UMA)-domain containing protein 1 OS=Homo sapiens OX=9606 GN=UMAD1 PE=1 SV=2	3uL_R2	NA	NA	NA	NA	NA	NA	NA	NA	NA	NA	0	3	NA
C9J7I0	C9J7I0	UBAP1-MVB12-associated (UMA)-domain containing protein 1	UMAD1	sp|C9J7I0|UMAD1_HUMAN UBAP1-MVB12-associated (UMA)-domain containing protein 1 OS=Homo sapiens OX=9606 GN=UMAD1 PE=1 SV=2	4uL_R1	NA	NA	NA	NA	NA	NA	NA	NA	NA	NA	0	4	NA
C9J7I0	C9J7I0	UBAP1-MVB12-associated (UMA)-domain containing protein 1	UMAD1	sp|C9J7I0|UMAD1_HUMAN UBAP1-MVB12-associated (UMA)-domain containing protein 1 OS=Homo sapiens OX=9606 GN=UMAD1 PE=1 SV=2	4uL_R2	NA	NA	NA	NA	NA	NA	NA	NA	NA	NA	0	4	NA
C9J7I0	C9J7I0	UBAP1-MVB12-associated (UMA)-domain containing protein 1	UMAD1	sp|C9J7I0|UMAD1_HUMAN UBAP1-MVB12-associated (UMA)-domain containing protein 1 OS=Homo sapiens OX=9606 GN=UMAD1 PE=1 SV=2	5uL_R1	NA	NA	NA	NA	NA	NA	NA	NA	NA	NA	0	5	NA
C9J7I0	C9J7I0	UBAP1-MVB12-associated (UMA)-domain containing protein 1	UMAD1	sp|C9J7I0|UMAD1_HUMAN UBAP1-MVB12-associated (UMA)-domain containing protein 1 OS=Homo sapiens OX=9606 GN=UMAD1 PE=1 SV=2	5uL_R2	NA	NA	NA	NA	NA	NA	NA	NA	NA	NA	0	5	NA
C9J7I0	C9J7I0	UBAP1-MVB12-associated (UMA)-domain containing protein 1	UMAD1	sp|C9J7I0|UMAD1_HUMAN UBAP1-MVB12-associated (UMA)-domain containing protein 1 OS=Homo sapiens OX=9606 GN=UMAD1 PE=1 SV=2	6uL_R1	NA	NA	NA	NA	NA	NA	NA	NA	NA	NA	0	6	NA
C9J7I0	C9J7I0	UBAP1-MVB12-associated (UMA)-domain containing protein 1	UMAD1	sp|C9J7I0|UMAD1_HUMAN UBAP1-MVB12-associated (UMA)-domain containing protein 1 OS=Homo sapiens OX=9606 GN=UMAD1 PE=1 SV=2	6uL_R2	NA	NA	NA	NA	NA	NA	NA	NA	NA	NA	0	6	NA
C9J7I0	C9J7I0	UBAP1-MVB12-associated (UMA)-domain containing protein 1	UMAD1	sp|C9J7I0|UMAD1_HUMAN UBAP1-MVB12-associated (UMA)-domain containing protein 1 OS=Homo sapiens OX=9606 GN=UMAD1 PE=1 SV=2	7uL_R1	NA	NA	NA	NA	NA	NA	NA	NA	NA	NA	0	7	NA
C9J7I0	C9J7I0	UBAP1-MVB12-associated (UMA)-domain containing protein 1	UMAD1	sp|C9J7I0|UMAD1_HUMAN UBAP1-MVB12-associated (UMA)-domain containing protein 1 OS=Homo sapiens OX=9606 GN=UMAD1 PE=1 SV=2	7uL_R2	NA	NA	NA	NA	NA	NA	NA	NA	NA	NA	0	7	NA
C9J7I0	C9J7I0	UBAP1-MVB12-associated (UMA)-domain containing protein 1	UMAD1	sp|C9J7I0|UMAD1_HUMAN UBAP1-MVB12-associated (UMA)-domain containing protein 1 OS=Homo sapiens OX=9606 GN=UMAD1 PE=1 SV=2	8uL_R1	NA	NA	NA	NA	NA	NA	NA	NA	NA	NA	0	8	NA
C9J7I0	C9J7I0	UBAP1-MVB12-associated (UMA)-domain containing protein 1	UMAD1	sp|C9J7I0|UMAD1_HUMAN UBAP1-MVB12-associated (UMA)-domain containing protein 1 OS=Homo sapiens OX=9606 GN=UMAD1 PE=1 SV=2	8uL_R2	NA	NA	NA	NA	NA	NA	NA	NA	NA	NA	0	8	NA
C9J7I0	C9J7I0	UBAP1-MVB12-associated (UMA)-domain containing protein 1	UMAD1	sp|C9J7I0|UMAD1_HUMAN UBAP1-MVB12-associated (UMA)-domain containing protein 1 OS=Homo sapiens OX=9606 GN=UMAD1 PE=1 SV=2	notEnriched_R1	NA	NA	NA	NA	NA	NA	NA	NA	NA	NA	0	nE	NA
C9J7I0	C9J7I0	UBAP1-MVB12-associated (UMA)-domain containing protein 1	UMAD1	sp|C9J7I0|UMAD1_HUMAN UBAP1-MVB12-associated (UMA)-domain containing protein 1 OS=Homo sapiens OX=9606 GN=UMAD1 PE=1 SV=2	notEnriched_R2	NA	NA	NA	NA	NA	NA	NA	NA	NA	NA	0	nE	NA
E9PAV3	E9PAV3;Q13765	Nascent polypeptide-associated complex subunit alpha, muscle-specific form;Nascent polypeptide-associated complex subunit alpha	NACA	sp|E9PAV3|NACAM_HUMAN Nascent polypeptide-associated complex subunit alpha, muscle-specific form OS=Homo sapiens OX=9606 GN=NACA PE=1 SV=1;sp|Q13765|NACA_HUMAN Nascent polypeptide-associated complex subunit alpha OS=Homo sapiens OX=9606 GN=NACA PE=1 SV=1	notEnriched_R1	0.18158	0.25172	0.8762	0.85534	0.059947	0.071134	33054000	32822000	481450000	5	2.7	nE	0.131081
E9PAV3	E9PAV3;Q13765	Nascent polypeptide-associated complex subunit alpha, muscle-specific form;Nascent polypeptide-associated complex subunit alpha	NACA	sp|E9PAV3|NACAM_HUMAN Nascent polypeptide-associated complex subunit alpha, muscle-specific form OS=Homo sapiens OX=9606 GN=NACA PE=1 SV=1;sp|Q13765|NACA_HUMAN Nascent polypeptide-associated complex subunit alpha OS=Homo sapiens OX=9606 GN=NACA PE=1 SV=1	notEnriched_R2	0.16677	0.2082	1.0135	1.0156	0.056267	0.07002	35489000	34738000	585090000	5	2.8	nE	0.126287
E9PAV3	E9PAV3;Q13765	Nascent polypeptide-associated complex subunit alpha, muscle-specific form;Nascent polypeptide-associated complex subunit alpha	NACA	sp|E9PAV3|NACAM_HUMAN Nascent polypeptide-associated complex subunit alpha, muscle-specific form OS=Homo sapiens OX=9606 GN=NACA PE=1 SV=1;sp|Q13765|NACA_HUMAN Nascent polypeptide-associated complex subunit alpha OS=Homo sapiens OX=9606 GN=NACA PE=1 SV=1	2uL_R1	3.361	3.0177	1.1558	1.0868	9.7169	8.8277	1052100000	1156000000	104070000	4	2.6	2	18.5446
E9PAV3	E9PAV3;Q13765	Nascent polypeptide-associated complex subunit alpha, muscle-specific form;Nascent polypeptide-associated complex subunit alpha	NACA	sp|E9PAV3|NACAM_HUMAN Nascent polypeptide-associated complex subunit alpha, muscle-specific form OS=Homo sapiens OX=9606 GN=NACA PE=1 SV=1;sp|Q13765|NACA_HUMAN Nascent polypeptide-associated complex subunit alpha OS=Homo sapiens OX=9606 GN=NACA PE=1 SV=1	2uL_R2	3.167	2.949	1.1629	1.0876	9.3309	8.8673	747260000	836370000	85598000	4	2.6	2	18.1982
E9PAV3	E9PAV3;Q13765	Nascent polypeptide-associated complex subunit alpha, muscle-specific form;Nascent polypeptide-associated complex subunit alpha	NACA	sp|E9PAV3|NACAM_HUMAN Nascent polypeptide-associated complex subunit alpha, muscle-specific form OS=Homo sapiens OX=9606 GN=NACA PE=1 SV=1;sp|Q13765|NACA_HUMAN Nascent polypeptide-associated complex subunit alpha OS=Homo sapiens OX=9606 GN=NACA PE=1 SV=1	3uL_R1	2.2649	2.2314	1.1364	1.0658	6.3652	6.0369	1315300000	1408400000	198750000	4	2.6	3	12.4021
E9PAV3	E9PAV3;Q13765	Nascent polypeptide-associated complex subunit alpha, muscle-specific form;Nascent polypeptide-associated complex subunit alpha	NACA	sp|E9PAV3|NACAM_HUMAN Nascent polypeptide-associated complex subunit alpha, muscle-specific form OS=Homo sapiens OX=9606 GN=NACA PE=1 SV=1;sp|Q13765|NACA_HUMAN Nascent polypeptide-associated complex subunit alpha OS=Homo sapiens OX=9606 GN=NACA PE=1 SV=1	3uL_R2	2.6979	2.5776	1.1338	1.0601	7.6429	7.1566	991570000	1050900000	117220000	4	2.6	3	14.7995
E9PAV3	E9PAV3;Q13765	Nascent polypeptide-associated complex subunit alpha, muscle-specific form;Nascent polypeptide-associated complex subunit alpha	NACA	sp|E9PAV3|NACAM_HUMAN Nascent polypeptide-associated complex subunit alpha, muscle-specific form OS=Homo sapiens OX=9606 GN=NACA PE=1 SV=1;sp|Q13765|NACA_HUMAN Nascent polypeptide-associated complex subunit alpha OS=Homo sapiens OX=9606 GN=NACA PE=1 SV=1	4uL_R1	1.9954	1.9522	1.1732	1.0862	6.0449	5.7557	1313600000	1469700000	224660000	4	2.6	4	11.8006
E9PAV3	E9PAV3;Q13765	Nascent polypeptide-associated complex subunit alpha, muscle-specific form;Nascent polypeptide-associated complex subunit alpha	NACA	sp|E9PAV3|NACAM_HUMAN Nascent polypeptide-associated complex subunit alpha, muscle-specific form OS=Homo sapiens OX=9606 GN=NACA PE=1 SV=1;sp|Q13765|NACA_HUMAN Nascent polypeptide-associated complex subunit alpha OS=Homo sapiens OX=9606 GN=NACA PE=1 SV=1	4uL_R2	2.2907	2.2702	1.1539	1.0788	6.5079	5.9791	996040000	1067600000	152440000	4	2.6	4	12.487
E9PAV3	E9PAV3;Q13765	Nascent polypeptide-associated complex subunit alpha, muscle-specific form;Nascent polypeptide-associated complex subunit alpha	NACA	sp|E9PAV3|NACAM_HUMAN Nascent polypeptide-associated complex subunit alpha, muscle-specific form OS=Homo sapiens OX=9606 GN=NACA PE=1 SV=1;sp|Q13765|NACA_HUMAN Nascent polypeptide-associated complex subunit alpha OS=Homo sapiens OX=9606 GN=NACA PE=1 SV=1	5uL_R1	1.7757	1.7765	1.151	1.0592	4.9353	4.8148	1102900000	1209200000	216030000	4	2.6	5	9.7501
E9PAV3	E9PAV3;Q13765	Nascent polypeptide-associated complex subunit alpha, muscle-specific form;Nascent polypeptide-associated complex subunit alpha	NACA	sp|E9PAV3|NACAM_HUMAN Nascent polypeptide-associated complex subunit alpha, muscle-specific form OS=Homo sapiens OX=9606 GN=NACA PE=1 SV=1;sp|Q13765|NACA_HUMAN Nascent polypeptide-associated complex subunit alpha OS=Homo sapiens OX=9606 GN=NACA PE=1 SV=1	5uL_R2	1.9946	1.976	1.1332	1.0724	5.4748	5.2054	1281900000	1346800000	237210000	4	2.6	5	10.6802
E9PAV3	E9PAV3;Q13765	Nascent polypeptide-associated complex subunit alpha, muscle-specific form;Nascent polypeptide-associated complex subunit alpha	NACA	sp|E9PAV3|NACAM_HUMAN Nascent polypeptide-associated complex subunit alpha, muscle-specific form OS=Homo sapiens OX=9606 GN=NACA PE=1 SV=1;sp|Q13765|NACA_HUMAN Nascent polypeptide-associated complex subunit alpha OS=Homo sapiens OX=9606 GN=NACA PE=1 SV=1	6uL_R1	1.5512	1.4881	1.1358	1.0866	4.379	4.1631	1153100000	1151900000	225870000	4	2.6	6	8.5421
E9PAV3	E9PAV3;Q13765	Nascent polypeptide-associated complex subunit alpha, muscle-specific form;Nascent polypeptide-associated complex subunit alpha	NACA	sp|E9PAV3|NACAM_HUMAN Nascent polypeptide-associated complex subunit alpha, muscle-specific form OS=Homo sapiens OX=9606 GN=NACA PE=1 SV=1;sp|Q13765|NACA_HUMAN Nascent polypeptide-associated complex subunit alpha OS=Homo sapiens OX=9606 GN=NACA PE=1 SV=1	6uL_R2	1.463	1.4928	1.121	1.1051	5.7964	5.2022	1474700000	1497200000	343060000	4	2.6	6	10.9986
E9PAV3	E9PAV3;Q13765	Nascent polypeptide-associated complex subunit alpha, muscle-specific form;Nascent polypeptide-associated complex subunit alpha	NACA	sp|E9PAV3|NACAM_HUMAN Nascent polypeptide-associated complex subunit alpha, muscle-specific form OS=Homo sapiens OX=9606 GN=NACA PE=1 SV=1;sp|Q13765|NACA_HUMAN Nascent polypeptide-associated complex subunit alpha OS=Homo sapiens OX=9606 GN=NACA PE=1 SV=1	7uL_R1	1.3665	1.3093	1.2022	1.1601	4.4735	4.0158	1213200000	1377900000	280800000	4	2.6	7	8.4893
E9PAV3	E9PAV3;Q13765	Nascent polypeptide-associated complex subunit alpha, muscle-specific form;Nascent polypeptide-associated complex subunit alpha	NACA	sp|E9PAV3|NACAM_HUMAN Nascent polypeptide-associated complex subunit alpha, muscle-specific form OS=Homo sapiens OX=9606 GN=NACA PE=1 SV=1;sp|Q13765|NACA_HUMAN Nascent polypeptide-associated complex subunit alpha OS=Homo sapiens OX=9606 GN=NACA PE=1 SV=1	7uL_R2	1.8202	1.7559	1.1031	1.0741	4.6592	4.3169	1010800000	1090200000	203800000	4	2.6	7	8.9761
E9PAV3	E9PAV3;Q13765	Nascent polypeptide-associated complex subunit alpha, muscle-specific form;Nascent polypeptide-associated complex subunit alpha	NACA	sp|E9PAV3|NACAM_HUMAN Nascent polypeptide-associated complex subunit alpha, muscle-specific form OS=Homo sapiens OX=9606 GN=NACA PE=1 SV=1;sp|Q13765|NACA_HUMAN Nascent polypeptide-associated complex subunit alpha OS=Homo sapiens OX=9606 GN=NACA PE=1 SV=1	8uL_R1	2.6854	2.5545	1.193	1.1589	5.6619	5.7712	1368400000	1504400000	299660000	4	2.6	8	11.4331
E9PAV3	E9PAV3;Q13765	Nascent polypeptide-associated complex subunit alpha, muscle-specific form;Nascent polypeptide-associated complex subunit alpha	NACA	sp|E9PAV3|NACAM_HUMAN Nascent polypeptide-associated complex subunit alpha, muscle-specific form OS=Homo sapiens OX=9606 GN=NACA PE=1 SV=1;sp|Q13765|NACA_HUMAN Nascent polypeptide-associated complex subunit alpha OS=Homo sapiens OX=9606 GN=NACA PE=1 SV=1	8uL_R2	1.8654	1.8387	1.142	1.0677	5.2581	4.9855	1015700000	1094000000	196850000	4	2.6	8	10.2436
E9PRG8	E9PRG8	Uncharacterized protein C11orf98	C11orf98	sp|E9PRG8|CK098_HUMAN Uncharacterized protein C11orf98 OS=Homo sapiens OX=9606 GN=C11orf98 PE=4 SV=2	2uL_R1	1.5137	1.2505	1.2219	1.1151	8.65	7.6426	69204000	66461000	8675000	2	17.1	2	16.2926
E9PRG8	E9PRG8	Uncharacterized protein C11orf98	C11orf98	sp|E9PRG8|CK098_HUMAN Uncharacterized protein C11orf98 OS=Homo sapiens OX=9606 GN=C11orf98 PE=4 SV=2	6uL_R1	1.0199	0.84903	1.273	1.194	3.8715	3.2524	69353000	72625000	17597000	2	17.1	6	7.1239
E9PRG8	E9PRG8	Uncharacterized protein C11orf98	C11orf98	sp|E9PRG8|CK098_HUMAN Uncharacterized protein C11orf98 OS=Homo sapiens OX=9606 GN=C11orf98 PE=4 SV=2	7uL_R2	1.4133	1.169	1.2471	1.1819	4.7166	3.9737	49094000	53675000	12870000	2	17.1	7	8.6903
E9PRG8	E9PRG8	Uncharacterized protein C11orf98	C11orf98	sp|E9PRG8|CK098_HUMAN Uncharacterized protein C11orf98 OS=Homo sapiens OX=9606 GN=C11orf98 PE=4 SV=2	2uL_R2	1.2007	1.4373	0.95252	0.89983	7.3491	8.1672	26102000	26486000	2698700	1	10.6	2	15.5163
E9PRG8	E9PRG8	Uncharacterized protein C11orf98	C11orf98	sp|E9PRG8|CK098_HUMAN Uncharacterized protein C11orf98 OS=Homo sapiens OX=9606 GN=C11orf98 PE=4 SV=2	3uL_R1	1.3916	1.5639	0.9682	0.86591	7.1883	8.1998	61596000	49880000	6706600	1	10.6	3	15.3881
E9PRG8	E9PRG8	Uncharacterized protein C11orf98	C11orf98	sp|E9PRG8|CK098_HUMAN Uncharacterized protein C11orf98 OS=Homo sapiens OX=9606 GN=C11orf98 PE=4 SV=2	3uL_R2	1.318	1.4877	0.93288	0.88132	7.0642	8.2109	40960000	37066000	4623100	1	10.6	3	15.2751
E9PRG8	E9PRG8	Uncharacterized protein C11orf98	C11orf98	sp|E9PRG8|CK098_HUMAN Uncharacterized protein C11orf98 OS=Homo sapiens OX=9606 GN=C11orf98 PE=4 SV=2	4uL_R1	1.3184	1.4324	0.98651	0.90407	6.142	6.7938	64120000	57259000	10561000	1	10.6	4	12.9358
E9PRG8	E9PRG8	Uncharacterized protein C11orf98	C11orf98	sp|E9PRG8|CK098_HUMAN Uncharacterized protein C11orf98 OS=Homo sapiens OX=9606 GN=C11orf98 PE=4 SV=2	4uL_R2	1.2645	1.3945	0.91305	0.87363	6.6294	7.292	45973000	39776000	5464800	1	10.6	4	13.9214
E9PRG8	E9PRG8	Uncharacterized protein C11orf98	C11orf98	sp|E9PRG8|CK098_HUMAN Uncharacterized protein C11orf98 OS=Homo sapiens OX=9606 GN=C11orf98 PE=4 SV=2	5uL_R1	1.1255	1.3935	0.93931	0.87856	4.869	6.0792	52781000	48060000	9901200	1	10.6	5	10.9482
E9PRG8	E9PRG8	Uncharacterized protein C11orf98	C11orf98	sp|E9PRG8|CK098_HUMAN Uncharacterized protein C11orf98 OS=Homo sapiens OX=9606 GN=C11orf98 PE=4 SV=2	5uL_R2	1.0266	1.1946	0.95502	0.89525	4.8572	5.5688	59631000	60693000	13998000	1	10.6	5	10.426
E9PRG8	E9PRG8	Uncharacterized protein C11orf98	C11orf98	sp|E9PRG8|CK098_HUMAN Uncharacterized protein C11orf98 OS=Homo sapiens OX=9606 GN=C11orf98 PE=4 SV=2	6uL_R2	0.85541	1.0277	1.0042	0.92802	3.6746	4.3356	65221000	49236000	13049000	1	10.6	6	8.0102
E9PRG8	E9PRG8	Uncharacterized protein C11orf98	C11orf98	sp|E9PRG8|CK098_HUMAN Uncharacterized protein C11orf98 OS=Homo sapiens OX=9606 GN=C11orf98 PE=4 SV=2	7uL_R1	0.84652	0.95567	0.93172	0.89013	3.4658	3.9845	59619000	50218000	16024000	1	10.6	7	7.4503
E9PRG8	E9PRG8	Uncharacterized protein C11orf98	C11orf98	sp|E9PRG8|CK098_HUMAN Uncharacterized protein C11orf98 OS=Homo sapiens OX=9606 GN=C11orf98 PE=4 SV=2	8uL_R1	0.93703	1.1022	0.88395	0.84175	4.2875	4.9177	60259000	50228000	11367000	1	10.6	8	9.2052
E9PRG8	E9PRG8	Uncharacterized protein C11orf98	C11orf98	sp|E9PRG8|CK098_HUMAN Uncharacterized protein C11orf98 OS=Homo sapiens OX=9606 GN=C11orf98 PE=4 SV=2	8uL_R2	0.93039	1.2094	0.89424	0.84909	3.9506	4.9875	44500000	36692000	9519900	1	10.6	8	8.9381
E9PRG8	E9PRG8	Uncharacterized protein C11orf98	C11orf98	sp|E9PRG8|CK098_HUMAN Uncharacterized protein C11orf98 OS=Homo sapiens OX=9606 GN=C11orf98 PE=4 SV=2	notEnriched_R1	0.56334	0.7228	0.80054	0.76087	0.064826	0.085199	547230	491290	9045500	1	10.6	nE	0.150025
E9PRG8	E9PRG8	Uncharacterized protein C11orf98	C11orf98	sp|E9PRG8|CK098_HUMAN Uncharacterized protein C11orf98 OS=Homo sapiens OX=9606 GN=C11orf98 PE=4 SV=2	notEnriched_R2	NA	NA	NA	NA	NA	NA	NA	NA	3133700	1	10.6	nE	NA
G9CGD6	G9CGD6;Q6P9H4	Connector enhancer of kinase suppressor of ras 3	CNKSR3	sp|G9CGD6|CNIPF_HUMAN CNK3/IPCEF1 fusion protein OS=Homo sapiens OX=9606 GN=CNK3/IPCEF1 PE=1 SV=1;sp|Q6P9H4|CNKR3_HUMAN Connector enhancer of kinase suppressor of ras 3 OS=Homo sapiens OX=9606 GN=CNKSR3 PE=1 SV=1	2uL_R1	NA	NA	NA	NA	NA	NA	NA	NA	NA	NA	0	2	NA
G9CGD6	G9CGD6;Q6P9H4	Connector enhancer of kinase suppressor of ras 3	CNKSR3	sp|G9CGD6|CNIPF_HUMAN CNK3/IPCEF1 fusion protein OS=Homo sapiens OX=9606 GN=CNK3/IPCEF1 PE=1 SV=1;sp|Q6P9H4|CNKR3_HUMAN Connector enhancer of kinase suppressor of ras 3 OS=Homo sapiens OX=9606 GN=CNKSR3 PE=1 SV=1	2uL_R2	NA	NA	NA	NA	NA	NA	NA	NA	NA	NA	0	2	NA
G9CGD6	G9CGD6;Q6P9H4	Connector enhancer of kinase suppressor of ras 3	CNKSR3	sp|G9CGD6|CNIPF_HUMAN CNK3/IPCEF1 fusion protein OS=Homo sapiens OX=9606 GN=CNK3/IPCEF1 PE=1 SV=1;sp|Q6P9H4|CNKR3_HUMAN Connector enhancer of kinase suppressor of ras 3 OS=Homo sapiens OX=9606 GN=CNKSR3 PE=1 SV=1	3uL_R1	NA	NA	NA	NA	NA	NA	NA	NA	NA	NA	0	3	NA
G9CGD6	G9CGD6;Q6P9H4	Connector enhancer of kinase suppressor of ras 3	CNKSR3	sp|G9CGD6|CNIPF_HUMAN CNK3/IPCEF1 fusion protein OS=Homo sapiens OX=9606 GN=CNK3/IPCEF1 PE=1 SV=1;sp|Q6P9H4|CNKR3_HUMAN Connector enhancer of kinase suppressor of ras 3 OS=Homo sapiens OX=9606 GN=CNKSR3 PE=1 SV=1	3uL_R2	NA	NA	NA	NA	NA	NA	NA	NA	NA	NA	0	3	NA
G9CGD6	G9CGD6;Q6P9H4	Connector enhancer of kinase suppressor of ras 3	CNKSR3	sp|G9CGD6|CNIPF_HUMAN CNK3/IPCEF1 fusion protein OS=Homo sapiens OX=9606 GN=CNK3/IPCEF1 PE=1 SV=1;sp|Q6P9H4|CNKR3_HUMAN Connector enhancer of kinase suppressor of ras 3 OS=Homo sapiens OX=9606 GN=CNKSR3 PE=1 SV=1	4uL_R1	NA	NA	NA	NA	NA	NA	NA	NA	NA	NA	0	4	NA
G9CGD6	G9CGD6;Q6P9H4	Connector enhancer of kinase suppressor of ras 3	CNKSR3	sp|G9CGD6|CNIPF_HUMAN CNK3/IPCEF1 fusion protein OS=Homo sapiens OX=9606 GN=CNK3/IPCEF1 PE=1 SV=1;sp|Q6P9H4|CNKR3_HUMAN Connector enhancer of kinase suppressor of ras 3 OS=Homo sapiens OX=9606 GN=CNKSR3 PE=1 SV=1	4uL_R2	NA	NA	NA	NA	NA	NA	NA	NA	NA	NA	0	4	NA
G9CGD6	G9CGD6;Q6P9H4	Connector enhancer of kinase suppressor of ras 3	CNKSR3	sp|G9CGD6|CNIPF_HUMAN CNK3/IPCEF1 fusion protein OS=Homo sapiens OX=9606 GN=CNK3/IPCEF1 PE=1 SV=1;sp|Q6P9H4|CNKR3_HUMAN Connector enhancer of kinase suppressor of ras 3 OS=Homo sapiens OX=9606 GN=CNKSR3 PE=1 SV=1	5uL_R1	NA	NA	NA	NA	NA	NA	NA	NA	NA	NA	0	5	NA
G9CGD6	G9CGD6;Q6P9H4	Connector enhancer of kinase suppressor of ras 3	CNKSR3	sp|G9CGD6|CNIPF_HUMAN CNK3/IPCEF1 fusion protein OS=Homo sapiens OX=9606 GN=CNK3/IPCEF1 PE=1 SV=1;sp|Q6P9H4|CNKR3_HUMAN Connector enhancer of kinase suppressor of ras 3 OS=Homo sapiens OX=9606 GN=CNKSR3 PE=1 SV=1	5uL_R2	NA	NA	NA	NA	NA	NA	NA	NA	NA	NA	0	5	NA
G9CGD6	G9CGD6;Q6P9H4	Connector enhancer of kinase suppressor of ras 3	CNKSR3	sp|G9CGD6|CNIPF_HUMAN CNK3/IPCEF1 fusion protein OS=Homo sapiens OX=9606 GN=CNK3/IPCEF1 PE=1 SV=1;sp|Q6P9H4|CNKR3_HUMAN Connector enhancer of kinase suppressor of ras 3 OS=Homo sapiens OX=9606 GN=CNKSR3 PE=1 SV=1	6uL_R1	NA	NA	NA	NA	NA	NA	NA	NA	NA	NA	0	6	NA
G9CGD6	G9CGD6;Q6P9H4	Connector enhancer of kinase suppressor of ras 3	CNKSR3	sp|G9CGD6|CNIPF_HUMAN CNK3/IPCEF1 fusion protein OS=Homo sapiens OX=9606 GN=CNK3/IPCEF1 PE=1 SV=1;sp|Q6P9H4|CNKR3_HUMAN Connector enhancer of kinase suppressor of ras 3 OS=Homo sapiens OX=9606 GN=CNKSR3 PE=1 SV=1	6uL_R2	NA	NA	NA	NA	NA	NA	NA	NA	NA	NA	0	6	NA
G9CGD6	G9CGD6;Q6P9H4	Connector enhancer of kinase suppressor of ras 3	CNKSR3	sp|G9CGD6|CNIPF_HUMAN CNK3/IPCEF1 fusion protein OS=Homo sapiens OX=9606 GN=CNK3/IPCEF1 PE=1 SV=1;sp|Q6P9H4|CNKR3_HUMAN Connector enhancer of kinase suppressor of ras 3 OS=Homo sapiens OX=9606 GN=CNKSR3 PE=1 SV=1	7uL_R1	NA	NA	NA	NA	NA	NA	NA	NA	NA	NA	0	7	NA
G9CGD6	G9CGD6;Q6P9H4	Connector enhancer of kinase suppressor of ras 3	CNKSR3	sp|G9CGD6|CNIPF_HUMAN CNK3/IPCEF1 fusion protein OS=Homo sapiens OX=9606 GN=CNK3/IPCEF1 PE=1 SV=1;sp|Q6P9H4|CNKR3_HUMAN Connector enhancer of kinase suppressor of ras 3 OS=Homo sapiens OX=9606 GN=CNKSR3 PE=1 SV=1	7uL_R2	NA	NA	NA	NA	NA	NA	NA	NA	NA	NA	0	7	NA
G9CGD6	G9CGD6;Q6P9H4	Connector enhancer of kinase suppressor of ras 3	CNKSR3	sp|G9CGD6|CNIPF_HUMAN CNK3/IPCEF1 fusion protein OS=Homo sapiens OX=9606 GN=CNK3/IPCEF1 PE=1 SV=1;sp|Q6P9H4|CNKR3_HUMAN Connector enhancer of kinase suppressor of ras 3 OS=Homo sapiens OX=9606 GN=CNKSR3 PE=1 SV=1	8uL_R1	NA	NA	NA	NA	NA	NA	NA	NA	NA	NA	0	8	NA
G9CGD6	G9CGD6;Q6P9H4	Connector enhancer of kinase suppressor of ras 3	CNKSR3	sp|G9CGD6|CNIPF_HUMAN CNK3/IPCEF1 fusion protein OS=Homo sapiens OX=9606 GN=CNK3/IPCEF1 PE=1 SV=1;sp|Q6P9H4|CNKR3_HUMAN Connector enhancer of kinase suppressor of ras 3 OS=Homo sapiens OX=9606 GN=CNKSR3 PE=1 SV=1	8uL_R2	NA	NA	NA	NA	NA	NA	NA	NA	NA	NA	0	8	NA
G9CGD6	G9CGD6;Q6P9H4	Connector enhancer of kinase suppressor of ras 3	CNKSR3	sp|G9CGD6|CNIPF_HUMAN CNK3/IPCEF1 fusion protein OS=Homo sapiens OX=9606 GN=CNK3/IPCEF1 PE=1 SV=1;sp|Q6P9H4|CNKR3_HUMAN Connector enhancer of kinase suppressor of ras 3 OS=Homo sapiens OX=9606 GN=CNKSR3 PE=1 SV=1	notEnriched_R1	NA	NA	NA	NA	NA	NA	NA	NA	NA	NA	0	nE	NA
G9CGD6	G9CGD6;Q6P9H4	Connector enhancer of kinase suppressor of ras 3	CNKSR3	sp|G9CGD6|CNIPF_HUMAN CNK3/IPCEF1 fusion protein OS=Homo sapiens OX=9606 GN=CNK3/IPCEF1 PE=1 SV=1;sp|Q6P9H4|CNKR3_HUMAN Connector enhancer of kinase suppressor of ras 3 OS=Homo sapiens OX=9606 GN=CNKSR3 PE=1 SV=1	notEnriched_R2	NA	NA	NA	NA	NA	NA	NA	NA	NA	NA	0	nE	NA
L0R6Q1	L0R6Q1		SLC35A4	sp|L0R6Q1|S35U4_HUMAN SLC35A4 upstream open reading frame protein OS=Homo sapiens OX=9606 GN=SLC35A4 PE=3 SV=1	3uL_R1	NA	NA	NA	NA	NA	NA	NA	NA	NA	NA	0	3	NA
L0R6Q1	L0R6Q1		SLC35A4	sp|L0R6Q1|S35U4_HUMAN SLC35A4 upstream open reading frame protein OS=Homo sapiens OX=9606 GN=SLC35A4 PE=3 SV=1	3uL_R2	NA	NA	NA	NA	NA	NA	NA	NA	NA	NA	0	3	NA
L0R6Q1	L0R6Q1		SLC35A4	sp|L0R6Q1|S35U4_HUMAN SLC35A4 upstream open reading frame protein OS=Homo sapiens OX=9606 GN=SLC35A4 PE=3 SV=1	4uL_R1	NA	NA	NA	NA	NA	NA	NA	NA	NA	NA	0	4	NA
L0R6Q1	L0R6Q1		SLC35A4	sp|L0R6Q1|S35U4_HUMAN SLC35A4 upstream open reading frame protein OS=Homo sapiens OX=9606 GN=SLC35A4 PE=3 SV=1	4uL_R2	NA	NA	NA	NA	NA	NA	NA	NA	NA	NA	0	4	NA
L0R6Q1	L0R6Q1		SLC35A4	sp|L0R6Q1|S35U4_HUMAN SLC35A4 upstream open reading frame protein OS=Homo sapiens OX=9606 GN=SLC35A4 PE=3 SV=1	5uL_R1	NA	NA	NA	NA	NA	NA	NA	NA	NA	NA	0	5	NA
L0R6Q1	L0R6Q1		SLC35A4	sp|L0R6Q1|S35U4_HUMAN SLC35A4 upstream open reading frame protein OS=Homo sapiens OX=9606 GN=SLC35A4 PE=3 SV=1	5uL_R2	NA	NA	NA	NA	NA	NA	NA	NA	NA	NA	0	5	NA
L0R6Q1	L0R6Q1		SLC35A4	sp|L0R6Q1|S35U4_HUMAN SLC35A4 upstream open reading frame protein OS=Homo sapiens OX=9606 GN=SLC35A4 PE=3 SV=1	6uL_R1	NA	NA	NA	NA	NA	NA	NA	NA	NA	NA	0	6	NA
L0R6Q1	L0R6Q1		SLC35A4	sp|L0R6Q1|S35U4_HUMAN SLC35A4 upstream open reading frame protein OS=Homo sapiens OX=9606 GN=SLC35A4 PE=3 SV=1	6uL_R2	NA	NA	NA	NA	NA	NA	NA	NA	NA	NA	0	6	NA
L0R6Q1	L0R6Q1		SLC35A4	sp|L0R6Q1|S35U4_HUMAN SLC35A4 upstream open reading frame protein OS=Homo sapiens OX=9606 GN=SLC35A4 PE=3 SV=1	7uL_R1	NA	NA	NA	NA	NA	NA	NA	NA	NA	NA	0	7	NA
L0R6Q1	L0R6Q1		SLC35A4	sp|L0R6Q1|S35U4_HUMAN SLC35A4 upstream open reading frame protein OS=Homo sapiens OX=9606 GN=SLC35A4 PE=3 SV=1	7uL_R2	NA	NA	NA	NA	NA	NA	NA	NA	NA	NA	0	7	NA
L0R6Q1	L0R6Q1		SLC35A4	sp|L0R6Q1|S35U4_HUMAN SLC35A4 upstream open reading frame protein OS=Homo sapiens OX=9606 GN=SLC35A4 PE=3 SV=1	8uL_R1	NA	NA	NA	NA	NA	NA	NA	NA	NA	NA	0	8	NA
L0R6Q1	L0R6Q1		SLC35A4	sp|L0R6Q1|S35U4_HUMAN SLC35A4 upstream open reading frame protein OS=Homo sapiens OX=9606 GN=SLC35A4 PE=3 SV=1	8uL_R2	NA	NA	NA	NA	NA	NA	NA	NA	NA	NA	0	8	NA
L0R6Q1	L0R6Q1		SLC35A4	sp|L0R6Q1|S35U4_HUMAN SLC35A4 upstream open reading frame protein OS=Homo sapiens OX=9606 GN=SLC35A4 PE=3 SV=1	notEnriched_R1	NA	NA	NA	NA	NA	NA	NA	NA	NA	NA	0	nE	NA
L0R6Q1	L0R6Q1		SLC35A4	sp|L0R6Q1|S35U4_HUMAN SLC35A4 upstream open reading frame protein OS=Homo sapiens OX=9606 GN=SLC35A4 PE=3 SV=1	notEnriched_R2	NA	NA	NA	NA	NA	NA	NA	NA	NA	NA	0	nE	NA
L0R6Q1	L0R6Q1		SLC35A4	sp|L0R6Q1|S35U4_HUMAN SLC35A4 upstream open reading frame protein OS=Homo sapiens OX=9606 GN=SLC35A4 PE=3 SV=1	2uL_R1	0.72911	0.75879	0.98704	0.94273	1.7126	1.8166	8305900	5630400	5317600	1	9.7	2	3.5292
L0R6Q1	L0R6Q1		SLC35A4	sp|L0R6Q1|S35U4_HUMAN SLC35A4 upstream open reading frame protein OS=Homo sapiens OX=9606 GN=SLC35A4 PE=3 SV=1	2uL_R2	0.76292	0.76827	1.0445	1.0298	1.5723	1.5269	3541000	3818300	2726200	1	9.7	2	3.0992
O00115	O00115	Deoxyribonuclease-2-alpha	DNASE2	sp|O00115|DNS2A_HUMAN Deoxyribonuclease-2-alpha OS=Homo sapiens OX=9606 GN=DNASE2 PE=1 SV=2	2uL_R1	NA	NA	NA	NA	NA	NA	NA	NA	NA	NA	0	2	NA
O00115	O00115	Deoxyribonuclease-2-alpha	DNASE2	sp|O00115|DNS2A_HUMAN Deoxyribonuclease-2-alpha OS=Homo sapiens OX=9606 GN=DNASE2 PE=1 SV=2	2uL_R2	NA	NA	NA	NA	NA	NA	NA	NA	NA	NA	0	2	NA
O00115	O00115	Deoxyribonuclease-2-alpha	DNASE2	sp|O00115|DNS2A_HUMAN Deoxyribonuclease-2-alpha OS=Homo sapiens OX=9606 GN=DNASE2 PE=1 SV=2	3uL_R1	NA	NA	NA	NA	NA	NA	NA	NA	NA	NA	0	3	NA
O00115	O00115	Deoxyribonuclease-2-alpha	DNASE2	sp|O00115|DNS2A_HUMAN Deoxyribonuclease-2-alpha OS=Homo sapiens OX=9606 GN=DNASE2 PE=1 SV=2	3uL_R2	NA	NA	NA	NA	NA	NA	NA	NA	NA	NA	0	3	NA
O00115	O00115	Deoxyribonuclease-2-alpha	DNASE2	sp|O00115|DNS2A_HUMAN Deoxyribonuclease-2-alpha OS=Homo sapiens OX=9606 GN=DNASE2 PE=1 SV=2	5uL_R2	NA	NA	NA	NA	NA	NA	NA	NA	NA	NA	0	5	NA
O00115	O00115	Deoxyribonuclease-2-alpha	DNASE2	sp|O00115|DNS2A_HUMAN Deoxyribonuclease-2-alpha OS=Homo sapiens OX=9606 GN=DNASE2 PE=1 SV=2	6uL_R2	NA	NA	NA	NA	NA	NA	NA	NA	NA	NA	0	6	NA
O00115	O00115	Deoxyribonuclease-2-alpha	DNASE2	sp|O00115|DNS2A_HUMAN Deoxyribonuclease-2-alpha OS=Homo sapiens OX=9606 GN=DNASE2 PE=1 SV=2	7uL_R2	NA	NA	NA	NA	NA	NA	NA	NA	NA	NA	0	7	NA
O00115	O00115	Deoxyribonuclease-2-alpha	DNASE2	sp|O00115|DNS2A_HUMAN Deoxyribonuclease-2-alpha OS=Homo sapiens OX=9606 GN=DNASE2 PE=1 SV=2	8uL_R2	NA	NA	NA	NA	NA	NA	NA	NA	NA	NA	0	8	NA
O00115	O00115	Deoxyribonuclease-2-alpha	DNASE2	sp|O00115|DNS2A_HUMAN Deoxyribonuclease-2-alpha OS=Homo sapiens OX=9606 GN=DNASE2 PE=1 SV=2	notEnriched_R1	NA	NA	NA	NA	NA	NA	NA	NA	NA	NA	0	nE	NA
O00115	O00115	Deoxyribonuclease-2-alpha	DNASE2	sp|O00115|DNS2A_HUMAN Deoxyribonuclease-2-alpha OS=Homo sapiens OX=9606 GN=DNASE2 PE=1 SV=2	notEnriched_R2	NA	NA	NA	NA	NA	NA	NA	NA	NA	NA	0	nE	NA
O00115	O00115	Deoxyribonuclease-2-alpha	DNASE2	sp|O00115|DNS2A_HUMAN Deoxyribonuclease-2-alpha OS=Homo sapiens OX=9606 GN=DNASE2 PE=1 SV=2	4uL_R1	0.29861	0.27829	1.0318	0.99983	1.1141	1.0931	45138000	43889000	49420000	2	5.3	4	2.2072
O00115	O00115	Deoxyribonuclease-2-alpha	DNASE2	sp|O00115|DNS2A_HUMAN Deoxyribonuclease-2-alpha OS=Homo sapiens OX=9606 GN=DNASE2 PE=1 SV=2	5uL_R1	1.0905	1.2201	0.93836	0.92551	2.0714	2.2382	8139200	6977000	3021000	2	5.3	5	4.3096
O00115	O00115	Deoxyribonuclease-2-alpha	DNASE2	sp|O00115|DNS2A_HUMAN Deoxyribonuclease-2-alpha OS=Homo sapiens OX=9606 GN=DNASE2 PE=1 SV=2	7uL_R1	0.37147	0.32821	1.1505	1.1556	1.084	0.98165	38779000	43174000	49058000	2	5.3	7	2.06565
O00115	O00115	Deoxyribonuclease-2-alpha	DNASE2	sp|O00115|DNS2A_HUMAN Deoxyribonuclease-2-alpha OS=Homo sapiens OX=9606 GN=DNASE2 PE=1 SV=2	8uL_R1	0.36063	0.28197	1.3459	1.3153	1.3733	1.0256	42748000	50867000	48796000	2	5.3	8	2.3989
O00115	O00115	Deoxyribonuclease-2-alpha	DNASE2	sp|O00115|DNS2A_HUMAN Deoxyribonuclease-2-alpha OS=Homo sapiens OX=9606 GN=DNASE2 PE=1 SV=2	4uL_R2	0.35653	0.27802	1.1974	1.1748	1.3433	1.1434	14121000	17285000	9772500	1	3.3	4	2.4867
O00115	O00115	Deoxyribonuclease-2-alpha	DNASE2	sp|O00115|DNS2A_HUMAN Deoxyribonuclease-2-alpha OS=Homo sapiens OX=9606 GN=DNASE2 PE=1 SV=2	6uL_R1	0.23888	0.27913	0.89352	0.84135	0.8982	1.0676	21593000	17131000	24967000	1	3.3	6	1.9658
O00116	O00116	Alkyldihydroxyacetonephosphate synthase, peroxisomal	AGPS	sp|O00116|ADAS_HUMAN Alkyldihydroxyacetonephosphate synthase, peroxisomal OS=Homo sapiens OX=9606 GN=AGPS PE=1 SV=1	notEnriched_R1	0.84899	1.3536	0.73255	0.69625	0.16795	0.30029	27786000	12709000	120300000	14	33.4	nE	0.46824
O00116	O00116	Alkyldihydroxyacetonephosphate synthase, peroxisomal	AGPS	sp|O00116|ADAS_HUMAN Alkyldihydroxyacetonephosphate synthase, peroxisomal OS=Homo sapiens OX=9606 GN=AGPS PE=1 SV=1	notEnriched_R2	0.45957	1.1334	0.47365	0.46607	0.14745	0.28936	30884000	21926000	138390000	13	31.9	nE	0.43681
O00116	O00116	Alkyldihydroxyacetonephosphate synthase, peroxisomal	AGPS	sp|O00116|ADAS_HUMAN Alkyldihydroxyacetonephosphate synthase, peroxisomal OS=Homo sapiens OX=9606 GN=AGPS PE=1 SV=1	4uL_R2	0.77426	0.84454	0.93462	0.90825	2.0817	2.2704	80476000	86342000	37708000	8	17.5	4	4.3521
O00116	O00116	Alkyldihydroxyacetonephosphate synthase, peroxisomal	AGPS	sp|O00116|ADAS_HUMAN Alkyldihydroxyacetonephosphate synthase, peroxisomal OS=Homo sapiens OX=9606 GN=AGPS PE=1 SV=1	3uL_R1	0.81332	0.92808	0.95819	0.90597	2.2794	2.6227	96670000	79527000	29226000	7	13.8	3	4.9021
O00116	O00116	Alkyldihydroxyacetonephosphate synthase, peroxisomal	AGPS	sp|O00116|ADAS_HUMAN Alkyldihydroxyacetonephosphate synthase, peroxisomal OS=Homo sapiens OX=9606 GN=AGPS PE=1 SV=1	3uL_R2	1.8535	2.0241	0.92258	0.91154	4.1781	4.5789	54125000	48147000	22642000	7	17.8	3	8.757
O00116	O00116	Alkyldihydroxyacetonephosphate synthase, peroxisomal	AGPS	sp|O00116|ADAS_HUMAN Alkyldihydroxyacetonephosphate synthase, peroxisomal OS=Homo sapiens OX=9606 GN=AGPS PE=1 SV=1	6uL_R1	0.73233	0.86829	0.90833	0.87892	2.4235	2.7454	103550000	104290000	50737000	7	15.5	6	5.1689
O00116	O00116	Alkyldihydroxyacetonephosphate synthase, peroxisomal	AGPS	sp|O00116|ADAS_HUMAN Alkyldihydroxyacetonephosphate synthase, peroxisomal OS=Homo sapiens OX=9606 GN=AGPS PE=1 SV=1	8uL_R1	0.9887	0.95191	0.90367	0.87883	2.8804	3.2787	110800000	97003000	24712000	7	15.3	8	6.1591
O00116	O00116	Alkyldihydroxyacetonephosphate synthase, peroxisomal	AGPS	sp|O00116|ADAS_HUMAN Alkyldihydroxyacetonephosphate synthase, peroxisomal OS=Homo sapiens OX=9606 GN=AGPS PE=1 SV=1	2uL_R1	1.685	1.4028	1.0376	1.0212	3.0942	2.6604	37476000	55378000	9369000	6	12.5	2	5.7546
O00116	O00116	Alkyldihydroxyacetonephosphate synthase, peroxisomal	AGPS	sp|O00116|ADAS_HUMAN Alkyldihydroxyacetonephosphate synthase, peroxisomal OS=Homo sapiens OX=9606 GN=AGPS PE=1 SV=1	4uL_R1	1.0466	1.2091	0.87486	0.84822	2.4189	2.9253	113960000	104120000	51123000	6	12.8	4	5.3442
O00116	O00116	Alkyldihydroxyacetonephosphate synthase, peroxisomal	AGPS	sp|O00116|ADAS_HUMAN Alkyldihydroxyacetonephosphate synthase, peroxisomal OS=Homo sapiens OX=9606 GN=AGPS PE=1 SV=1	5uL_R2	0.90588	1.0712	0.96277	0.94788	2.2738	2.9566	82140000	90025000	22990000	6	12	5	5.2304
O00116	O00116	Alkyldihydroxyacetonephosphate synthase, peroxisomal	AGPS	sp|O00116|ADAS_HUMAN Alkyldihydroxyacetonephosphate synthase, peroxisomal OS=Homo sapiens OX=9606 GN=AGPS PE=1 SV=1	6uL_R2	0.93276	0.92816	1.0153	0.96598	2.5524	2.6423	93137000	88381000	26564000	6	12	6	5.1947
O00116	O00116	Alkyldihydroxyacetonephosphate synthase, peroxisomal	AGPS	sp|O00116|ADAS_HUMAN Alkyldihydroxyacetonephosphate synthase, peroxisomal OS=Homo sapiens OX=9606 GN=AGPS PE=1 SV=1	7uL_R2	0.79656	0.87546	0.96816	0.90601	2.1365	2.3656	76897000	69463000	22657000	6	15.7	7	4.5021
O00116	O00116	Alkyldihydroxyacetonephosphate synthase, peroxisomal	AGPS	sp|O00116|ADAS_HUMAN Alkyldihydroxyacetonephosphate synthase, peroxisomal OS=Homo sapiens OX=9606 GN=AGPS PE=1 SV=1	8uL_R2	0.78717	1.1453	0.80394	0.78417	2.1575	2.9612	95400000	90230000	25569000	6	14.3	8	5.1187
O00116	O00116	Alkyldihydroxyacetonephosphate synthase, peroxisomal	AGPS	sp|O00116|ADAS_HUMAN Alkyldihydroxyacetonephosphate synthase, peroxisomal OS=Homo sapiens OX=9606 GN=AGPS PE=1 SV=1	5uL_R1	0.81416	0.99805	0.8607	0.84317	2.3933	2.8385	97390000	92472000	46701000	4	12	5	5.2318
O00116	O00116	Alkyldihydroxyacetonephosphate synthase, peroxisomal	AGPS	sp|O00116|ADAS_HUMAN Alkyldihydroxyacetonephosphate synthase, peroxisomal OS=Homo sapiens OX=9606 GN=AGPS PE=1 SV=1	7uL_R1	0.4487	0.48908	0.89678	0.90076	1.4504	1.6184	73167000	69970000	72758000	3	7.1	7	3.0688
O00116	O00116	Alkyldihydroxyacetonephosphate synthase, peroxisomal	AGPS	sp|O00116|ADAS_HUMAN Alkyldihydroxyacetonephosphate synthase, peroxisomal OS=Homo sapiens OX=9606 GN=AGPS PE=1 SV=1	2uL_R2	NA	NA	NA	NA	NA	NA	7683000	6997100	NA	2	5.3	2	NA
O00124	O00124	UBX domain-containing protein 8	UBXN8	sp|O00124|UBXN8_HUMAN UBX domain-containing protein 8 OS=Homo sapiens OX=9606 GN=UBXN8 PE=1 SV=2	2uL_R1	NA	NA	NA	NA	NA	NA	NA	NA	NA	NA	0	2	NA
O00124	O00124	UBX domain-containing protein 8	UBXN8	sp|O00124|UBXN8_HUMAN UBX domain-containing protein 8 OS=Homo sapiens OX=9606 GN=UBXN8 PE=1 SV=2	2uL_R2	NA	NA	NA	NA	NA	NA	NA	NA	NA	NA	0	2	NA
O00124	O00124	UBX domain-containing protein 8	UBXN8	sp|O00124|UBXN8_HUMAN UBX domain-containing protein 8 OS=Homo sapiens OX=9606 GN=UBXN8 PE=1 SV=2	3uL_R1	NA	NA	NA	NA	NA	NA	NA	NA	NA	NA	0	3	NA
O00124	O00124	UBX domain-containing protein 8	UBXN8	sp|O00124|UBXN8_HUMAN UBX domain-containing protein 8 OS=Homo sapiens OX=9606 GN=UBXN8 PE=1 SV=2	3uL_R2	NA	NA	NA	NA	NA	NA	NA	NA	NA	NA	0	3	NA
O00124	O00124	UBX domain-containing protein 8	UBXN8	sp|O00124|UBXN8_HUMAN UBX domain-containing protein 8 OS=Homo sapiens OX=9606 GN=UBXN8 PE=1 SV=2	4uL_R1	NA	NA	NA	NA	NA	NA	NA	NA	NA	NA	0	4	NA
O00124	O00124	UBX domain-containing protein 8	UBXN8	sp|O00124|UBXN8_HUMAN UBX domain-containing protein 8 OS=Homo sapiens OX=9606 GN=UBXN8 PE=1 SV=2	4uL_R2	NA	NA	NA	NA	NA	NA	NA	NA	NA	NA	0	4	NA
O00124	O00124	UBX domain-containing protein 8	UBXN8	sp|O00124|UBXN8_HUMAN UBX domain-containing protein 8 OS=Homo sapiens OX=9606 GN=UBXN8 PE=1 SV=2	5uL_R1	NA	NA	NA	NA	NA	NA	NA	NA	NA	NA	0	5	NA
O00124	O00124	UBX domain-containing protein 8	UBXN8	sp|O00124|UBXN8_HUMAN UBX domain-containing protein 8 OS=Homo sapiens OX=9606 GN=UBXN8 PE=1 SV=2	5uL_R2	NA	NA	NA	NA	NA	NA	NA	NA	NA	NA	0	5	NA
O00124	O00124	UBX domain-containing protein 8	UBXN8	sp|O00124|UBXN8_HUMAN UBX domain-containing protein 8 OS=Homo sapiens OX=9606 GN=UBXN8 PE=1 SV=2	6uL_R1	NA	NA	NA	NA	NA	NA	NA	NA	NA	NA	0	6	NA
O00124	O00124	UBX domain-containing protein 8	UBXN8	sp|O00124|UBXN8_HUMAN UBX domain-containing protein 8 OS=Homo sapiens OX=9606 GN=UBXN8 PE=1 SV=2	6uL_R2	NA	NA	NA	NA	NA	NA	NA	NA	NA	NA	0	6	NA
O00124	O00124	UBX domain-containing protein 8	UBXN8	sp|O00124|UBXN8_HUMAN UBX domain-containing protein 8 OS=Homo sapiens OX=9606 GN=UBXN8 PE=1 SV=2	7uL_R1	NA	NA	NA	NA	NA	NA	NA	NA	NA	NA	0	7	NA
O00124	O00124	UBX domain-containing protein 8	UBXN8	sp|O00124|UBXN8_HUMAN UBX domain-containing protein 8 OS=Homo sapiens OX=9606 GN=UBXN8 PE=1 SV=2	7uL_R2	NA	NA	NA	NA	NA	NA	NA	NA	NA	NA	0	7	NA
O00124	O00124	UBX domain-containing protein 8	UBXN8	sp|O00124|UBXN8_HUMAN UBX domain-containing protein 8 OS=Homo sapiens OX=9606 GN=UBXN8 PE=1 SV=2	8uL_R1	NA	NA	NA	NA	NA	NA	NA	NA	NA	NA	0	8	NA
O00124	O00124	UBX domain-containing protein 8	UBXN8	sp|O00124|UBXN8_HUMAN UBX domain-containing protein 8 OS=Homo sapiens OX=9606 GN=UBXN8 PE=1 SV=2	8uL_R2	NA	NA	NA	NA	NA	NA	NA	NA	NA	NA	0	8	NA
O00124	O00124	UBX domain-containing protein 8	UBXN8	sp|O00124|UBXN8_HUMAN UBX domain-containing protein 8 OS=Homo sapiens OX=9606 GN=UBXN8 PE=1 SV=2	notEnriched_R1	NA	NA	NA	NA	NA	NA	NA	NA	NA	NA	0	nE	NA
O00124	O00124	UBX domain-containing protein 8	UBXN8	sp|O00124|UBXN8_HUMAN UBX domain-containing protein 8 OS=Homo sapiens OX=9606 GN=UBXN8 PE=1 SV=2	notEnriched_R2	NA	NA	NA	NA	NA	NA	NA	NA	NA	NA	0	nE	NA
O00139	O00139	Kinesin-like protein KIF2A	KIF2A	sp|O00139|KIF2A_HUMAN Kinesin-like protein KIF2A OS=Homo sapiens OX=9606 GN=KIF2A PE=1 SV=3	5uL_R1	NA	NA	NA	NA	NA	NA	NA	NA	NA	NA	0	5	NA
O00139	O00139	Kinesin-like protein KIF2A	KIF2A	sp|O00139|KIF2A_HUMAN Kinesin-like protein KIF2A OS=Homo sapiens OX=9606 GN=KIF2A PE=1 SV=3	7uL_R2	NA	NA	NA	NA	NA	NA	NA	NA	NA	NA	0	7	NA
O00139	O00139	Kinesin-like protein KIF2A	KIF2A	sp|O00139|KIF2A_HUMAN Kinesin-like protein KIF2A OS=Homo sapiens OX=9606 GN=KIF2A PE=1 SV=3	notEnriched_R2	NA	0.60169	NA	NA	NA	0.19965	393540	NA	17517000	6	8.6	nE	NA
O00139	O00139	Kinesin-like protein KIF2A	KIF2A	sp|O00139|KIF2A_HUMAN Kinesin-like protein KIF2A OS=Homo sapiens OX=9606 GN=KIF2A PE=1 SV=3	notEnriched_R1	1.5499	2.6665	0.53201	0.50565	0.17835	0.52884	3796300	551080	17569000	5	9.1	nE	0.70719
O00139	O00139	Kinesin-like protein KIF2A	KIF2A	sp|O00139|KIF2A_HUMAN Kinesin-like protein KIF2A OS=Homo sapiens OX=9606 GN=KIF2A PE=1 SV=3	3uL_R2	3.2758	2.6444	1.2473	1.2641	3.2714	2.5879	2434000	10096000	686420	3	4.2	3	5.8593
O00139	O00139	Kinesin-like protein KIF2A	KIF2A	sp|O00139|KIF2A_HUMAN Kinesin-like protein KIF2A OS=Homo sapiens OX=9606 GN=KIF2A PE=1 SV=3	8uL_R1	NA	NA	NA	NA	NA	NA	NA	NA	NA	3	4.2	8	NA
O00139	O00139	Kinesin-like protein KIF2A	KIF2A	sp|O00139|KIF2A_HUMAN Kinesin-like protein KIF2A OS=Homo sapiens OX=9606 GN=KIF2A PE=1 SV=3	2uL_R1	0.12816	0.076537	1.6508	1.6007	0.37204	0.23243	3672500	7373600	14764000	2	2.7	2	0.60447
O00139	O00139	Kinesin-like protein KIF2A	KIF2A	sp|O00139|KIF2A_HUMAN Kinesin-like protein KIF2A OS=Homo sapiens OX=9606 GN=KIF2A PE=1 SV=3	3uL_R1	NA	NA	NA	NA	NA	NA	NA	NA	NA	2	2.7	3	NA
O00139	O00139	Kinesin-like protein KIF2A	KIF2A	sp|O00139|KIF2A_HUMAN Kinesin-like protein KIF2A OS=Homo sapiens OX=9606 GN=KIF2A PE=1 SV=3	4uL_R1	1.0611	0.93176	1.1763	1.1413	2.701	2.3665	21066000	19557000	9422400	2	3.1	4	5.0675
O00139	O00139	Kinesin-like protein KIF2A	KIF2A	sp|O00139|KIF2A_HUMAN Kinesin-like protein KIF2A OS=Homo sapiens OX=9606 GN=KIF2A PE=1 SV=3	4uL_R2	NA	NA	NA	NA	NA	NA	NA	NA	NA	2	2.7	4	NA
O00139	O00139	Kinesin-like protein KIF2A	KIF2A	sp|O00139|KIF2A_HUMAN Kinesin-like protein KIF2A OS=Homo sapiens OX=9606 GN=KIF2A PE=1 SV=3	5uL_R2	0.94527	0.81584	1.1574	1.1395	2.2892	2.0089	24085000	22726000	8059200	2	3.1	5	4.2981
O00139	O00139	Kinesin-like protein KIF2A	KIF2A	sp|O00139|KIF2A_HUMAN Kinesin-like protein KIF2A OS=Homo sapiens OX=9606 GN=KIF2A PE=1 SV=3	6uL_R1	0.63833	0.48857	1.4542	1.4185	1.7031	1.2006	8275900	9163000	6889800	2	3.1	6	2.9037
O00139	O00139	Kinesin-like protein KIF2A	KIF2A	sp|O00139|KIF2A_HUMAN Kinesin-like protein KIF2A OS=Homo sapiens OX=9606 GN=KIF2A PE=1 SV=3	6uL_R2	0.89557	1.1188	0.80546	0.78631	2.3718	3.0163	10746000	9920300	2834500	2	3.1	6	5.3881
O00139	O00139	Kinesin-like protein KIF2A	KIF2A	sp|O00139|KIF2A_HUMAN Kinesin-like protein KIF2A OS=Homo sapiens OX=9606 GN=KIF2A PE=1 SV=3	2uL_R2	NA	NA	NA	NA	NA	NA	NA	NA	NA	1	1.6	2	NA
O00139	O00139	Kinesin-like protein KIF2A	KIF2A	sp|O00139|KIF2A_HUMAN Kinesin-like protein KIF2A OS=Homo sapiens OX=9606 GN=KIF2A PE=1 SV=3	7uL_R1	NA	NA	NA	NA	NA	NA	NA	NA	NA	1	1.3	7	NA
O00139	O00139	Kinesin-like protein KIF2A	KIF2A	sp|O00139|KIF2A_HUMAN Kinesin-like protein KIF2A OS=Homo sapiens OX=9606 GN=KIF2A PE=1 SV=3	8uL_R2	0.44423	0.24876	1.7121	1.659	1.3085	0.78875	10454000	9534900	8404200	1	1.6	8	2.09725
O00141	O00141	Serine/threonine-protein kinase Sgk1	SGK1	sp|O00141|SGK1_HUMAN Serine/threonine-protein kinase Sgk1 OS=Homo sapiens OX=9606 GN=SGK1 PE=1 SV=2	notEnriched_R1	NA	NA	NA	NA	NA	NA	NA	NA	NA	NA	0	nE	NA
O00141	O00141	Serine/threonine-protein kinase Sgk1	SGK1	sp|O00141|SGK1_HUMAN Serine/threonine-protein kinase Sgk1 OS=Homo sapiens OX=9606 GN=SGK1 PE=1 SV=2	notEnriched_R2	NA	NA	NA	NA	NA	NA	NA	NA	NA	NA	0	nE	NA
O00141	O00141	Serine/threonine-protein kinase Sgk1	SGK1	sp|O00141|SGK1_HUMAN Serine/threonine-protein kinase Sgk1 OS=Homo sapiens OX=9606 GN=SGK1 PE=1 SV=2	7uL_R2	2.0612	0.38811	1.0199	0.96305	5.9951	1.1304	51945000	66828000	51519000	4	13.9	7	7.1255
O00141	O00141	Serine/threonine-protein kinase Sgk1	SGK1	sp|O00141|SGK1_HUMAN Serine/threonine-protein kinase Sgk1 OS=Homo sapiens OX=9606 GN=SGK1 PE=1 SV=2	6uL_R1	0.1461	0.21748	0.99659	0.96752	0.48677	0.71716	40457000	39867000	58281000	3	7.9	6	1.20393
O00141	O00141	Serine/threonine-protein kinase Sgk1	SGK1	sp|O00141|SGK1_HUMAN Serine/threonine-protein kinase Sgk1 OS=Homo sapiens OX=9606 GN=SGK1 PE=1 SV=2	7uL_R1	0.7658	0.77633	0.9943	0.99839	2.3332	2.337	70494000	69211000	43392000	3	11.8	7	4.6702
O00141	O00141	Serine/threonine-protein kinase Sgk1	SGK1	sp|O00141|SGK1_HUMAN Serine/threonine-protein kinase Sgk1 OS=Homo sapiens OX=9606 GN=SGK1 PE=1 SV=2	2uL_R1	0.77066	0.83404	0.93005	0.88464	2.5165	2.8446	26013000	23158000	9483100	2	5.8	2	5.3611
O00141	O00141	Serine/threonine-protein kinase Sgk1	SGK1	sp|O00141|SGK1_HUMAN Serine/threonine-protein kinase Sgk1 OS=Homo sapiens OX=9606 GN=SGK1 PE=1 SV=2	2uL_R2	1.4048	1.4896	1.009	0.99765	4.4904	3.2532	25178000	25443000	8274600	2	5.8	2	7.7436
O00141	O00141	Serine/threonine-protein kinase Sgk1	SGK1	sp|O00141|SGK1_HUMAN Serine/threonine-protein kinase Sgk1 OS=Homo sapiens OX=9606 GN=SGK1 PE=1 SV=2	3uL_R1	0.74647	0.93847	0.99408	0.91577	3.2809	3.7073	55065000	52146000	36136000	2	5.8	3	6.9882
O00141	O00141	Serine/threonine-protein kinase Sgk1	SGK1	sp|O00141|SGK1_HUMAN Serine/threonine-protein kinase Sgk1 OS=Homo sapiens OX=9606 GN=SGK1 PE=1 SV=2	3uL_R2	0.68123	0.685	0.98273	0.95441	3.0946	3.4373	57884000	51041000	18787000	2	5.8	3	6.5319
O00141	O00141	Serine/threonine-protein kinase Sgk1	SGK1	sp|O00141|SGK1_HUMAN Serine/threonine-protein kinase Sgk1 OS=Homo sapiens OX=9606 GN=SGK1 PE=1 SV=2	4uL_R1	0.45298	0.40227	1.1875	1.1427	1.5529	1.3144	26134000	37347000	36717000	2	8.1	4	2.8673
O00141	O00141	Serine/threonine-protein kinase Sgk1	SGK1	sp|O00141|SGK1_HUMAN Serine/threonine-protein kinase Sgk1 OS=Homo sapiens OX=9606 GN=SGK1 PE=1 SV=2	5uL_R1	0.15094	0.14016	1.1686	1.1289	0.55427	0.491	27579000	36642000	58643000	2	8.1	5	1.04527
O00141	O00141	Serine/threonine-protein kinase Sgk1	SGK1	sp|O00141|SGK1_HUMAN Serine/threonine-protein kinase Sgk1 OS=Homo sapiens OX=9606 GN=SGK1 PE=1 SV=2	5uL_R2	0.56832	0.63184	0.92906	0.89261	1.9475	2.2109	39320000	27881000	33934000	2	8.1	5	4.1584
O00141	O00141	Serine/threonine-protein kinase Sgk1	SGK1	sp|O00141|SGK1_HUMAN Serine/threonine-protein kinase Sgk1 OS=Homo sapiens OX=9606 GN=SGK1 PE=1 SV=2	6uL_R2	0.11488	0.13061	0.90259	0.87015	0.40092	0.46411	24574000	24366000	62309000	2	4.2	6	0.86503
O00141	O00141	Serine/threonine-protein kinase Sgk1	SGK1	sp|O00141|SGK1_HUMAN Serine/threonine-protein kinase Sgk1 OS=Homo sapiens OX=9606 GN=SGK1 PE=1 SV=2	8uL_R1	0.79007	0.85112	0.86316	0.84115	2.8194	3.0358	53471000	38872000	45538000	2	8.1	8	5.8552
O00141	O00141	Serine/threonine-protein kinase Sgk1	SGK1	sp|O00141|SGK1_HUMAN Serine/threonine-protein kinase Sgk1 OS=Homo sapiens OX=9606 GN=SGK1 PE=1 SV=2	8uL_R2	0.35596	0.38111	1.0265	0.97025	1.2503	1.3231	31399000	35521000	38563000	2	5.8	8	2.5734
O00141	O00141	Serine/threonine-protein kinase Sgk1	SGK1	sp|O00141|SGK1_HUMAN Serine/threonine-protein kinase Sgk1 OS=Homo sapiens OX=9606 GN=SGK1 PE=1 SV=2	4uL_R2	0.50015	0.44923	1.1415	1.111	1.7086	1.5379	23009000	25016000	18919000	1	2.1	4	3.2465
O00148	O00148	ATP-dependent RNA helicase DDX39A	DDX39A	sp|O00148|DX39A_HUMAN ATP-dependent RNA helicase DDX39A OS=Homo sapiens OX=9606 GN=DDX39A PE=1 SV=2	notEnriched_R1	0.29779	0.75501	0.40511	0.38504	0.048838	0.13263	16673000	6711000	130570000	16	42.2	nE	0.181468
O00148	O00148	ATP-dependent RNA helicase DDX39A	DDX39A	sp|O00148|DX39A_HUMAN ATP-dependent RNA helicase DDX39A OS=Homo sapiens OX=9606 GN=DDX39A PE=1 SV=2	notEnriched_R2	0.50002	1.184	0.29574	0.28587	0.16614	0.27444	22370000	9325500	155230000	15	34.2	nE	0.44058
O00148	O00148	ATP-dependent RNA helicase DDX39A	DDX39A	sp|O00148|DX39A_HUMAN ATP-dependent RNA helicase DDX39A OS=Homo sapiens OX=9606 GN=DDX39A PE=1 SV=2	3uL_R1	0.83617	0.94392	0.95207	0.90205	2.3175	2.5692	21920000	20835000	8547900	10	24.4	3	4.8867
O00148	O00148	ATP-dependent RNA helicase DDX39A	DDX39A	sp|O00148|DX39A_HUMAN ATP-dependent RNA helicase DDX39A OS=Homo sapiens OX=9606 GN=DDX39A PE=1 SV=2	3uL_R2	1.3241	1.2636	1.0654	1.0469	3.3759	3.2247	18201000	16145000	3477500	10	24.4	3	6.6006
O00148	O00148	ATP-dependent RNA helicase DDX39A	DDX39A	sp|O00148|DX39A_HUMAN ATP-dependent RNA helicase DDX39A OS=Homo sapiens OX=9606 GN=DDX39A PE=1 SV=2	4uL_R2	NA	NA	NA	NA	NA	NA	7843800	NA	NA	10	29.3	4	NA
O00148	O00148	ATP-dependent RNA helicase DDX39A	DDX39A	sp|O00148|DX39A_HUMAN ATP-dependent RNA helicase DDX39A OS=Homo sapiens OX=9606 GN=DDX39A PE=1 SV=2	5uL_R2	1.4918	1.4348	1.006	0.98196	4.1359	4.1343	12002000	13112000	4693500	9	27.2	5	8.2702
O00148	O00148	ATP-dependent RNA helicase DDX39A	DDX39A	sp|O00148|DX39A_HUMAN ATP-dependent RNA helicase DDX39A OS=Homo sapiens OX=9606 GN=DDX39A PE=1 SV=2	6uL_R1	1.0148	1.0055	1.0705	1.0364	3.3469	3.2293	12717000	12645000	5686500	9	27.2	6	6.5762
O00148	O00148	ATP-dependent RNA helicase DDX39A	DDX39A	sp|O00148|DX39A_HUMAN ATP-dependent RNA helicase DDX39A OS=Homo sapiens OX=9606 GN=DDX39A PE=1 SV=2	7uL_R2	1.0527	1.1267	1.1232	1.0773	2.7619	3.058	30886000	30427000	11759000	9	22.5	7	5.8199
O00148	O00148	ATP-dependent RNA helicase DDX39A	DDX39A	sp|O00148|DX39A_HUMAN ATP-dependent RNA helicase DDX39A OS=Homo sapiens OX=9606 GN=DDX39A PE=1 SV=2	8uL_R1	1.0532	1.6827	0.82432	0.80671	2.8184	4.6952	19616000	6882500	3728100	9	27.2	8	7.5136
O00148	O00148	ATP-dependent RNA helicase DDX39A	DDX39A	sp|O00148|DX39A_HUMAN ATP-dependent RNA helicase DDX39A OS=Homo sapiens OX=9606 GN=DDX39A PE=1 SV=2	2uL_R1	NA	NA	NA	NA	NA	NA	7735400	NA	NA	8	19.9	2	NA
O00148	O00148	ATP-dependent RNA helicase DDX39A	DDX39A	sp|O00148|DX39A_HUMAN ATP-dependent RNA helicase DDX39A OS=Homo sapiens OX=9606 GN=DDX39A PE=1 SV=2	2uL_R2	NA	NA	NA	NA	NA	NA	NA	NA	NA	8	19	2	NA
O00148	O00148	ATP-dependent RNA helicase DDX39A	DDX39A	sp|O00148|DX39A_HUMAN ATP-dependent RNA helicase DDX39A OS=Homo sapiens OX=9606 GN=DDX39A PE=1 SV=2	4uL_R1	NA	NA	NA	NA	NA	NA	NA	NA	NA	8	24.6	4	NA
O00148	O00148	ATP-dependent RNA helicase DDX39A	DDX39A	sp|O00148|DX39A_HUMAN ATP-dependent RNA helicase DDX39A OS=Homo sapiens OX=9606 GN=DDX39A PE=1 SV=2	5uL_R1	NA	NA	NA	NA	NA	NA	NA	NA	NA	8	24.6	5	NA
O00148	O00148	ATP-dependent RNA helicase DDX39A	DDX39A	sp|O00148|DX39A_HUMAN ATP-dependent RNA helicase DDX39A OS=Homo sapiens OX=9606 GN=DDX39A PE=1 SV=2	7uL_R1	0.94792	1.1219	0.91097	0.92499	3.0579	3.3058	16270000	17063000	7504500	8	19.7	7	6.3637
O00148	O00148	ATP-dependent RNA helicase DDX39A	DDX39A	sp|O00148|DX39A_HUMAN ATP-dependent RNA helicase DDX39A OS=Homo sapiens OX=9606 GN=DDX39A PE=1 SV=2	8uL_R2	NA	NA	NA	NA	NA	NA	11646000	NA	NA	8	19.9	8	NA
O00148	O00148	ATP-dependent RNA helicase DDX39A	DDX39A	sp|O00148|DX39A_HUMAN ATP-dependent RNA helicase DDX39A OS=Homo sapiens OX=9606 GN=DDX39A PE=1 SV=2	6uL_R2	1.0766	1.1231	0.96285	0.93738	3.092	3.2986	11896000	11245000	4594400	7	17.8	6	6.3906
O00151	O00151	PDZ and LIM domain protein 1	PDLIM1	sp|O00151|PDLI1_HUMAN PDZ and LIM domain protein 1 OS=Homo sapiens OX=9606 GN=PDLIM1 PE=1 SV=4	4uL_R2	1.2149	1.1028	1.2082	1.1471	3.8284	3.3301	206220000	251460000	73589000	11	44.4	4	7.1585
O00151	O00151	PDZ and LIM domain protein 1	PDLIM1	sp|O00151|PDLI1_HUMAN PDZ and LIM domain protein 1 OS=Homo sapiens OX=9606 GN=PDLIM1 PE=1 SV=4	2uL_R2	1.0234	0.92723	1.1365	1.0886	3.1566	2.2657	91790000	106550000	67561000	9	38	2	5.4223
O00151	O00151	PDZ and LIM domain protein 1	PDLIM1	sp|O00151|PDLI1_HUMAN PDZ and LIM domain protein 1 OS=Homo sapiens OX=9606 GN=PDLIM1 PE=1 SV=4	2uL_R1	0.80738	0.61681	1.0654	1.0241	3.4059	3.2572	123990000	122140000	68309000	8	35.3	2	6.6631
O00151	O00151	PDZ and LIM domain protein 1	PDLIM1	sp|O00151|PDLI1_HUMAN PDZ and LIM domain protein 1 OS=Homo sapiens OX=9606 GN=PDLIM1 PE=1 SV=4	3uL_R1	1.279	1.1426	1.1836	1.1205	4.2492	5.1778	202220000	246430000	85812000	8	36.5	3	9.427
O00151	O00151	PDZ and LIM domain protein 1	PDLIM1	sp|O00151|PDLI1_HUMAN PDZ and LIM domain protein 1 OS=Homo sapiens OX=9606 GN=PDLIM1 PE=1 SV=4	3uL_R2	1.1086	0.95729	1.118	1.0794	3.1775	3.1075	205390000	223550000	104060000	8	35.3	3	6.285
O00151	O00151	PDZ and LIM domain protein 1	PDLIM1	sp|O00151|PDLI1_HUMAN PDZ and LIM domain protein 1 OS=Homo sapiens OX=9606 GN=PDLIM1 PE=1 SV=4	6uL_R2	1.2176	1.0687	1.1939	1.1582	3.6995	3.1734	119560000	129730000	26587000	7	35	6	6.8729
O00151	O00151	PDZ and LIM domain protein 1	PDLIM1	sp|O00151|PDLI1_HUMAN PDZ and LIM domain protein 1 OS=Homo sapiens OX=9606 GN=PDLIM1 PE=1 SV=4	8uL_R2	1.4102	1.421	1.1782	1.131	3.9114	3.5158	161880000	185050000	50288000	7	32.5	8	7.4272
O00151	O00151	PDZ and LIM domain protein 1	PDLIM1	sp|O00151|PDLI1_HUMAN PDZ and LIM domain protein 1 OS=Homo sapiens OX=9606 GN=PDLIM1 PE=1 SV=4	notEnriched_R1	0.21265	1.1688	1.0693	0.99015	0.071048	0.20891	19094000	258070000	121200000	7	48.6	nE	0.279958
O00151	O00151	PDZ and LIM domain protein 1	PDLIM1	sp|O00151|PDLI1_HUMAN PDZ and LIM domain protein 1 OS=Homo sapiens OX=9606 GN=PDLIM1 PE=1 SV=4	4uL_R1	1.1005	1.0324	1.0874	1.0512	4.1002	4.0114	212940000	239250000	50137000	6	30.7	4	8.1116
O00151	O00151	PDZ and LIM domain protein 1	PDLIM1	sp|O00151|PDLI1_HUMAN PDZ and LIM domain protein 1 OS=Homo sapiens OX=9606 GN=PDLIM1 PE=1 SV=4	6uL_R1	1.0384	0.90969	1.1569	1.1212	3.2938	3.0491	107610000	110590000	25672000	6	39.5	6	6.3429
O00151	O00151	PDZ and LIM domain protein 1	PDLIM1	sp|O00151|PDLI1_HUMAN PDZ and LIM domain protein 1 OS=Homo sapiens OX=9606 GN=PDLIM1 PE=1 SV=4	notEnriched_R2	0.29257	1.0065	0.96352	0.93136	0.089431	0.16248	26619000	12445000	162880000	6	38.9	nE	0.251911
O00151	O00151	PDZ and LIM domain protein 1	PDLIM1	sp|O00151|PDLI1_HUMAN PDZ and LIM domain protein 1 OS=Homo sapiens OX=9606 GN=PDLIM1 PE=1 SV=4	5uL_R1	1.0139	0.95855	1.1364	1.1111	2.3528	2.3393	123890000	181540000	62219000	5	27.7	5	4.6921
O00151	O00151	PDZ and LIM domain protein 1	PDLIM1	sp|O00151|PDLI1_HUMAN PDZ and LIM domain protein 1 OS=Homo sapiens OX=9606 GN=PDLIM1 PE=1 SV=4	5uL_R2	1.1293	0.9976	1.3334	1.2374	5.2885	4.317	129740000	148090000	45672000	5	21.3	5	9.6055
O00151	O00151	PDZ and LIM domain protein 1	PDLIM1	sp|O00151|PDLI1_HUMAN PDZ and LIM domain protein 1 OS=Homo sapiens OX=9606 GN=PDLIM1 PE=1 SV=4	7uL_R1	1.384	1.3491	1.0241	0.99825	2.0871	2.1965	62367000	59229000	19014000	5	28.3	7	4.2836
O00151	O00151	PDZ and LIM domain protein 1	PDLIM1	sp|O00151|PDLI1_HUMAN PDZ and LIM domain protein 1 OS=Homo sapiens OX=9606 GN=PDLIM1 PE=1 SV=4	7uL_R2	1.1312	1.1403	1.0379	1.0112	9.0655	2.9291	76868000	83950000	29967000	5	23.1	7	11.9946
O00151	O00151	PDZ and LIM domain protein 1	PDLIM1	sp|O00151|PDLI1_HUMAN PDZ and LIM domain protein 1 OS=Homo sapiens OX=9606 GN=PDLIM1 PE=1 SV=4	8uL_R1	1.0103	0.84806	1.2077	1.177	3.5527	2.9669	101740000	128210000	46334000	3	16.7	8	6.5196
O00154	O00154	Cytosolic acyl coenzyme A thioester hydrolase	ACOT7	sp|O00154|BACH_HUMAN Cytosolic acyl coenzyme A thioester hydrolase OS=Homo sapiens OX=9606 GN=ACOT7 PE=1 SV=3	6uL_R1	NA	NA	NA	NA	NA	NA	NA	NA	NA	NA	0	6	NA
O00154	O00154	Cytosolic acyl coenzyme A thioester hydrolase	ACOT7	sp|O00154|BACH_HUMAN Cytosolic acyl coenzyme A thioester hydrolase OS=Homo sapiens OX=9606 GN=ACOT7 PE=1 SV=3	6uL_R2	NA	NA	NA	NA	NA	NA	NA	NA	NA	NA	0	6	NA
O00154	O00154	Cytosolic acyl coenzyme A thioester hydrolase	ACOT7	sp|O00154|BACH_HUMAN Cytosolic acyl coenzyme A thioester hydrolase OS=Homo sapiens OX=9606 GN=ACOT7 PE=1 SV=3	7uL_R1	NA	NA	NA	NA	NA	NA	NA	NA	NA	NA	0	7	NA
O00154	O00154	Cytosolic acyl coenzyme A thioester hydrolase	ACOT7	sp|O00154|BACH_HUMAN Cytosolic acyl coenzyme A thioester hydrolase OS=Homo sapiens OX=9606 GN=ACOT7 PE=1 SV=3	7uL_R2	NA	NA	NA	NA	NA	NA	NA	NA	NA	NA	0	7	NA
O00154	O00154	Cytosolic acyl coenzyme A thioester hydrolase	ACOT7	sp|O00154|BACH_HUMAN Cytosolic acyl coenzyme A thioester hydrolase OS=Homo sapiens OX=9606 GN=ACOT7 PE=1 SV=3	8uL_R1	NA	NA	NA	NA	NA	NA	NA	NA	NA	NA	0	8	NA
O00154	O00154	Cytosolic acyl coenzyme A thioester hydrolase	ACOT7	sp|O00154|BACH_HUMAN Cytosolic acyl coenzyme A thioester hydrolase OS=Homo sapiens OX=9606 GN=ACOT7 PE=1 SV=3	8uL_R2	NA	NA	NA	NA	NA	NA	NA	NA	NA	NA	0	8	NA
O00154	O00154	Cytosolic acyl coenzyme A thioester hydrolase	ACOT7	sp|O00154|BACH_HUMAN Cytosolic acyl coenzyme A thioester hydrolase OS=Homo sapiens OX=9606 GN=ACOT7 PE=1 SV=3	notEnriched_R2	2.0523	3.6873	0.82586	0.79829	0.51102	1.1944	11642000	7283900	44496000	7	23.4	nE	1.70542
O00154	O00154	Cytosolic acyl coenzyme A thioester hydrolase	ACOT7	sp|O00154|BACH_HUMAN Cytosolic acyl coenzyme A thioester hydrolase OS=Homo sapiens OX=9606 GN=ACOT7 PE=1 SV=3	notEnriched_R1	2.6026	1.0155	4.7857	4.5486	0.46052	0.1197	7160100	10295000	27287000	4	11.1	nE	0.58022
O00154	O00154	Cytosolic acyl coenzyme A thioester hydrolase	ACOT7	sp|O00154|BACH_HUMAN Cytosolic acyl coenzyme A thioester hydrolase OS=Homo sapiens OX=9606 GN=ACOT7 PE=1 SV=3	2uL_R1	1.3721	1.388	1.0254	0.96386	4.1462	4.3017	26276000	21369000	6310100	2	7.1	2	8.4479
O00154	O00154	Cytosolic acyl coenzyme A thioester hydrolase	ACOT7	sp|O00154|BACH_HUMAN Cytosolic acyl coenzyme A thioester hydrolase OS=Homo sapiens OX=9606 GN=ACOT7 PE=1 SV=3	2uL_R2	2.2855	2.5171	0.96037	0.93871	5.7131	6.0861	11856000	11353000	2858100	1	4.2	2	11.7992
O00154	O00154	Cytosolic acyl coenzyme A thioester hydrolase	ACOT7	sp|O00154|BACH_HUMAN Cytosolic acyl coenzyme A thioester hydrolase OS=Homo sapiens OX=9606 GN=ACOT7 PE=1 SV=3	3uL_R1	0.98047	1.0704	0.90878	0.86306	2.5257	2.9265	12241000	9334000	3816700	1	4.2	3	5.4522
O00154	O00154	Cytosolic acyl coenzyme A thioester hydrolase	ACOT7	sp|O00154|BACH_HUMAN Cytosolic acyl coenzyme A thioester hydrolase OS=Homo sapiens OX=9606 GN=ACOT7 PE=1 SV=3	3uL_R2	1.3554	1.2167	1.1304	1.112	3.2739	2.9442	18433000	14019000	3993200	1	4.2	3	6.2181
O00154	O00154	Cytosolic acyl coenzyme A thioester hydrolase	ACOT7	sp|O00154|BACH_HUMAN Cytosolic acyl coenzyme A thioester hydrolase OS=Homo sapiens OX=9606 GN=ACOT7 PE=1 SV=3	4uL_R1	NA	NA	NA	NA	NA	NA	NA	NA	NA	1	2.9	4	NA
O00154	O00154	Cytosolic acyl coenzyme A thioester hydrolase	ACOT7	sp|O00154|BACH_HUMAN Cytosolic acyl coenzyme A thioester hydrolase OS=Homo sapiens OX=9606 GN=ACOT7 PE=1 SV=3	4uL_R2	1.1001	0.9979	1.1197	1.1042	2.5251	2.2869	14454000	17835000	5507100	1	4.2	4	4.812
O00154	O00154	Cytosolic acyl coenzyme A thioester hydrolase	ACOT7	sp|O00154|BACH_HUMAN Cytosolic acyl coenzyme A thioester hydrolase OS=Homo sapiens OX=9606 GN=ACOT7 PE=1 SV=3	5uL_R1	1.469	1.7197	0.92574	0.902	5.0889	5.6418	26069000	20860000	4893700	1	2.9	5	10.7307
O00154	O00154	Cytosolic acyl coenzyme A thioester hydrolase	ACOT7	sp|O00154|BACH_HUMAN Cytosolic acyl coenzyme A thioester hydrolase OS=Homo sapiens OX=9606 GN=ACOT7 PE=1 SV=3	5uL_R2	1.6465	1.7459	0.94247	0.90284	6.0335	6.4514	23851000	29455000	4877000	1	2.9	5	12.4849
O00159	O00159	Unconventional myosin-Ic	MYO1C	sp|O00159|MYO1C_HUMAN Unconventional myosin-Ic OS=Homo sapiens OX=9606 GN=MYO1C PE=1 SV=4	notEnriched_R1	0.56984	0.66169	1.097	1.0426	0.13206	0.11988	31310000	28803000	301850000	19	25.3	nE	0.25194
O00159	O00159	Unconventional myosin-Ic	MYO1C	sp|O00159|MYO1C_HUMAN Unconventional myosin-Ic OS=Homo sapiens OX=9606 GN=MYO1C PE=1 SV=4	8uL_R1	1.0677	1.1395	0.89852	0.87415	4.2007	4.3366	473300000	396750000	143070000	17	23.5	8	8.5373
O00159	O00159	Unconventional myosin-Ic	MYO1C	sp|O00159|MYO1C_HUMAN Unconventional myosin-Ic OS=Homo sapiens OX=9606 GN=MYO1C PE=1 SV=4	notEnriched_R2	0.82298	0.53269	1.0095	0.98462	0.221	0.11523	35515000	70803000	324380000	17	21.4	nE	0.33623
O00159	O00159	Unconventional myosin-Ic	MYO1C	sp|O00159|MYO1C_HUMAN Unconventional myosin-Ic OS=Homo sapiens OX=9606 GN=MYO1C PE=1 SV=4	3uL_R1	1.5274	1.6625	0.95891	0.8566	4.4527	5.1296	289750000	246070000	99612000	15	19.8	3	9.5823
O00159	O00159	Unconventional myosin-Ic	MYO1C	sp|O00159|MYO1C_HUMAN Unconventional myosin-Ic OS=Homo sapiens OX=9606 GN=MYO1C PE=1 SV=4	4uL_R1	1.1009	1.3087	0.93697	0.88962	3.7898	3.947	289410000	254040000	112810000	15	19.4	4	7.7368
O00159	O00159	Unconventional myosin-Ic	MYO1C	sp|O00159|MYO1C_HUMAN Unconventional myosin-Ic OS=Homo sapiens OX=9606 GN=MYO1C PE=1 SV=4	6uL_R1	1.2319	1.2177	0.8848	0.85172	2.9394	4.092	548570000	326370000	378780000	15	20.2	6	7.0314
O00159	O00159	Unconventional myosin-Ic	MYO1C	sp|O00159|MYO1C_HUMAN Unconventional myosin-Ic OS=Homo sapiens OX=9606 GN=MYO1C PE=1 SV=4	6uL_R2	0.78037	0.88749	0.93963	0.89774	2.2395	2.4848	467100000	397060000	209460000	15	19.6	6	4.7243
O00159	O00159	Unconventional myosin-Ic	MYO1C	sp|O00159|MYO1C_HUMAN Unconventional myosin-Ic OS=Homo sapiens OX=9606 GN=MYO1C PE=1 SV=4	7uL_R2	1.197	1.2504	0.94081	0.88152	3.7038	4.0875	275590000	273930000	109070000	15	19.1	7	7.7913
O00159	O00159	Unconventional myosin-Ic	MYO1C	sp|O00159|MYO1C_HUMAN Unconventional myosin-Ic OS=Homo sapiens OX=9606 GN=MYO1C PE=1 SV=4	2uL_R1	1.4575	1.4922	0.99543	0.94548	3.4818	3.5358	166970000	245520000	47303000	14	17.6	2	7.0176
O00159	O00159	Unconventional myosin-Ic	MYO1C	sp|O00159|MYO1C_HUMAN Unconventional myosin-Ic OS=Homo sapiens OX=9606 GN=MYO1C PE=1 SV=4	5uL_R2	1.2548	1.219	0.9597	0.91832	4.0055	4.1193	302420000	249610000	105820000	14	18.1	5	8.1248
O00159	O00159	Unconventional myosin-Ic	MYO1C	sp|O00159|MYO1C_HUMAN Unconventional myosin-Ic OS=Homo sapiens OX=9606 GN=MYO1C PE=1 SV=4	7uL_R1	1.003	1.0706	0.90319	0.89842	3.6828	4.1217	410390000	376380000	140680000	14	19.1	7	7.8045
O00159	O00159	Unconventional myosin-Ic	MYO1C	sp|O00159|MYO1C_HUMAN Unconventional myosin-Ic OS=Homo sapiens OX=9606 GN=MYO1C PE=1 SV=4	4uL_R2	1.9702	1.7505	1.2147	1.1888	5.0372	4.4727	245850000	250990000	90579000	13	17.4	4	9.5099
O00159	O00159	Unconventional myosin-Ic	MYO1C	sp|O00159|MYO1C_HUMAN Unconventional myosin-Ic OS=Homo sapiens OX=9606 GN=MYO1C PE=1 SV=4	5uL_R1	1.008	1.104	0.96659	0.93108	3.7553	4.0193	350570000	314930000	135210000	13	20	5	7.7746
O00159	O00159	Unconventional myosin-Ic	MYO1C	sp|O00159|MYO1C_HUMAN Unconventional myosin-Ic OS=Homo sapiens OX=9606 GN=MYO1C PE=1 SV=4	8uL_R2	0.76309	0.8146	0.96243	0.92141	1.9554	2.0811	274780000	248720000	142460000	13	17	8	4.0365
O00159	O00159	Unconventional myosin-Ic	MYO1C	sp|O00159|MYO1C_HUMAN Unconventional myosin-Ic OS=Homo sapiens OX=9606 GN=MYO1C PE=1 SV=4	3uL_R2	1.1113	1.09	0.96103	0.93358	3.2636	3.197	144400000	176150000	41893000	10	13.2	3	6.4606
O00159	O00159	Unconventional myosin-Ic	MYO1C	sp|O00159|MYO1C_HUMAN Unconventional myosin-Ic OS=Homo sapiens OX=9606 GN=MYO1C PE=1 SV=4	2uL_R2	1.1538	1.3318	0.87213	0.84904	2.3828	2.5862	49578000	46569000	17662000	9	12.2	2	4.969
O00161	O00161	Synaptosomal-associated protein 23	SNAP23	sp|O00161|SNP23_HUMAN Synaptosomal-associated protein 23 OS=Homo sapiens OX=9606 GN=SNAP23 PE=1 SV=1	2uL_R2	NA	NA	NA	NA	NA	NA	NA	NA	NA	NA	0	2	NA
O00161	O00161	Synaptosomal-associated protein 23	SNAP23	sp|O00161|SNP23_HUMAN Synaptosomal-associated protein 23 OS=Homo sapiens OX=9606 GN=SNAP23 PE=1 SV=1	4uL_R1	NA	NA	NA	NA	NA	NA	NA	NA	NA	NA	0	4	NA
O00161	O00161	Synaptosomal-associated protein 23	SNAP23	sp|O00161|SNP23_HUMAN Synaptosomal-associated protein 23 OS=Homo sapiens OX=9606 GN=SNAP23 PE=1 SV=1	7uL_R2	NA	NA	NA	NA	NA	NA	NA	NA	NA	NA	0	7	NA
O00161	O00161	Synaptosomal-associated protein 23	SNAP23	sp|O00161|SNP23_HUMAN Synaptosomal-associated protein 23 OS=Homo sapiens OX=9606 GN=SNAP23 PE=1 SV=1	8uL_R1	NA	NA	NA	NA	NA	NA	NA	NA	NA	NA	0	8	NA
O00161	O00161	Synaptosomal-associated protein 23	SNAP23	sp|O00161|SNP23_HUMAN Synaptosomal-associated protein 23 OS=Homo sapiens OX=9606 GN=SNAP23 PE=1 SV=1	2uL_R1	NA	NA	NA	NA	NA	NA	NA	4532000	NA	2	12.8	2	NA
O00161	O00161	Synaptosomal-associated protein 23	SNAP23	sp|O00161|SNP23_HUMAN Synaptosomal-associated protein 23 OS=Homo sapiens OX=9606 GN=SNAP23 PE=1 SV=1	3uL_R1	0.38324	0.28097	1.3775	1.2942	1.1447	0.88451	8431000	18572000	11701000	2	14.7	3	2.02921
O00161	O00161	Synaptosomal-associated protein 23	SNAP23	sp|O00161|SNP23_HUMAN Synaptosomal-associated protein 23 OS=Homo sapiens OX=9606 GN=SNAP23 PE=1 SV=1	3uL_R2	1.0571	0.93179	1.1499	1.1319	2.4823	2.193	12157000	15557000	7182700	2	14.7	3	4.6753
O00161	O00161	Synaptosomal-associated protein 23	SNAP23	sp|O00161|SNP23_HUMAN Synaptosomal-associated protein 23 OS=Homo sapiens OX=9606 GN=SNAP23 PE=1 SV=1	5uL_R2	0.67838	0.83	0.79803	0.78411	1.4939	1.9052	6119700	10740000	3284400	2	14.7	5	3.3991
O00161	O00161	Synaptosomal-associated protein 23	SNAP23	sp|O00161|SNP23_HUMAN Synaptosomal-associated protein 23 OS=Homo sapiens OX=9606 GN=SNAP23 PE=1 SV=1	7uL_R1	2.6475	2.1156	1.3686	1.3981	6.4197	4.5917	7654600	10685000	2422200	2	14.7	7	11.0114
O00161	O00161	Synaptosomal-associated protein 23	SNAP23	sp|O00161|SNP23_HUMAN Synaptosomal-associated protein 23 OS=Homo sapiens OX=9606 GN=SNAP23 PE=1 SV=1	notEnriched_R1	NA	NA	NA	NA	NA	NA	NA	NA	7391700	2	14.7	nE	NA
O00161	O00161	Synaptosomal-associated protein 23	SNAP23	sp|O00161|SNP23_HUMAN Synaptosomal-associated protein 23 OS=Homo sapiens OX=9606 GN=SNAP23 PE=1 SV=1	notEnriched_R2	NA	NA	NA	NA	NA	NA	NA	NA	6230200	2	14.7	nE	NA
O00161	O00161	Synaptosomal-associated protein 23	SNAP23	sp|O00161|SNP23_HUMAN Synaptosomal-associated protein 23 OS=Homo sapiens OX=9606 GN=SNAP23 PE=1 SV=1	4uL_R2	1.3308	1.0609	1.2706	1.2578	2.7219	2.164	5047900	8466300	2473800	1	6.6	4	4.8859
O00161	O00161	Synaptosomal-associated protein 23	SNAP23	sp|O00161|SNP23_HUMAN Synaptosomal-associated protein 23 OS=Homo sapiens OX=9606 GN=SNAP23 PE=1 SV=1	5uL_R1	NA	NA	NA	NA	NA	NA	NA	9857700	NA	1	8.1	5	NA
O00161	O00161	Synaptosomal-associated protein 23	SNAP23	sp|O00161|SNP23_HUMAN Synaptosomal-associated protein 23 OS=Homo sapiens OX=9606 GN=SNAP23 PE=1 SV=1	6uL_R1	NA	NA	NA	NA	NA	NA	NA	NA	NA	1	6.6	6	NA
O00161	O00161	Synaptosomal-associated protein 23	SNAP23	sp|O00161|SNP23_HUMAN Synaptosomal-associated protein 23 OS=Homo sapiens OX=9606 GN=SNAP23 PE=1 SV=1	6uL_R2	NA	NA	NA	NA	NA	NA	NA	NA	NA	1	6.6	6	NA
O00161	O00161	Synaptosomal-associated protein 23	SNAP23	sp|O00161|SNP23_HUMAN Synaptosomal-associated protein 23 OS=Homo sapiens OX=9606 GN=SNAP23 PE=1 SV=1	8uL_R2	NA	NA	NA	NA	NA	NA	NA	NA	NA	1	6.6	8	NA
O00165	O00165	HCLS1-associated protein X-1	HAX1	sp|O00165|HAX1_HUMAN HCLS1-associated protein X-1 OS=Homo sapiens OX=9606 GN=HAX1 PE=1 SV=2	6uL_R1	2.0789	2.3771	0.86826	0.86395	3.383	3.8119	36586000	29172000	8965600	4	16.1	6	7.1949
O00165	O00165	HCLS1-associated protein X-1	HAX1	sp|O00165|HAX1_HUMAN HCLS1-associated protein X-1 OS=Homo sapiens OX=9606 GN=HAX1 PE=1 SV=2	3uL_R1	0.96576	1.1272	0.9648	0.92653	2.2554	2.4343	26697000	14375000	4683500	3	10	3	4.6897
O00165	O00165	HCLS1-associated protein X-1	HAX1	sp|O00165|HAX1_HUMAN HCLS1-associated protein X-1 OS=Homo sapiens OX=9606 GN=HAX1 PE=1 SV=2	7uL_R2	3.919	1.9056	2.0865	2.0645	6.9851	3.3835	15579000	17189000	3107000	3	11.5	7	10.3686
O00165	O00165	HCLS1-associated protein X-1	HAX1	sp|O00165|HAX1_HUMAN HCLS1-associated protein X-1 OS=Homo sapiens OX=9606 GN=HAX1 PE=1 SV=2	notEnriched_R2	4.633	3.5727	1.3765	1.3305	0.53655	0.40326	1667500	2813200	12209000	3	16.1	nE	0.93981
O00165	O00165	HCLS1-associated protein X-1	HAX1	sp|O00165|HAX1_HUMAN HCLS1-associated protein X-1 OS=Homo sapiens OX=9606 GN=HAX1 PE=1 SV=2	3uL_R2	1.3119	1.628	0.83694	0.8296	2.3477	2.7432	26474000	18455000	6983400	2	7.5	3	5.0909
O00165	O00165	HCLS1-associated protein X-1	HAX1	sp|O00165|HAX1_HUMAN HCLS1-associated protein X-1 OS=Homo sapiens OX=9606 GN=HAX1 PE=1 SV=2	4uL_R2	1.7192	1.3926	1.1423	1.1332	2.8188	2.4875	15678000	16976000	3315700	2	7.5	4	5.3063
O00165	O00165	HCLS1-associated protein X-1	HAX1	sp|O00165|HAX1_HUMAN HCLS1-associated protein X-1 OS=Homo sapiens OX=9606 GN=HAX1 PE=1 SV=2	5uL_R1	3.8801	4.1297	0.93676	0.92437	3.8459	4.1606	9675200	10430000	2828100	2	5.7	5	8.0065
O00165	O00165	HCLS1-associated protein X-1	HAX1	sp|O00165|HAX1_HUMAN HCLS1-associated protein X-1 OS=Homo sapiens OX=9606 GN=HAX1 PE=1 SV=2	5uL_R2	2.6513	2.9307	0.8838	0.88384	2.5394	2.8731	8855700	9356600	2903700	2	5.7	5	5.4125
O00165	O00165	HCLS1-associated protein X-1	HAX1	sp|O00165|HAX1_HUMAN HCLS1-associated protein X-1 OS=Homo sapiens OX=9606 GN=HAX1 PE=1 SV=2	6uL_R2	0.84281	0.75508	1.083	1.0451	2.0514	2.0267	32357000	27598000	12804000	2	7.2	6	4.0781
O00165	O00165	HCLS1-associated protein X-1	HAX1	sp|O00165|HAX1_HUMAN HCLS1-associated protein X-1 OS=Homo sapiens OX=9606 GN=HAX1 PE=1 SV=2	8uL_R1	0.64542	0.80812	0.83981	0.81538	1.5903	1.9504	24533000	17007000	11863000	2	7.2	8	3.5407
O00165	O00165	HCLS1-associated protein X-1	HAX1	sp|O00165|HAX1_HUMAN HCLS1-associated protein X-1 OS=Homo sapiens OX=9606 GN=HAX1 PE=1 SV=2	8uL_R2	1.2391	1.2814	0.95723	0.94043	2.3245	2.4717	10682000	8394100	3041200	2	7.5	8	4.7962
O00165	O00165	HCLS1-associated protein X-1	HAX1	sp|O00165|HAX1_HUMAN HCLS1-associated protein X-1 OS=Homo sapiens OX=9606 GN=HAX1 PE=1 SV=2	2uL_R1	0.9982	1.2308	0.80321	0.79243	2.0221	2.5517	15753000	13270000	6050500	1	3.2	2	4.5738
O00165	O00165	HCLS1-associated protein X-1	HAX1	sp|O00165|HAX1_HUMAN HCLS1-associated protein X-1 OS=Homo sapiens OX=9606 GN=HAX1 PE=1 SV=2	2uL_R2	1.4752	1.6872	0.87234	0.88146	2.3421	2.6571	9442900	8150400	1998100	1	3.2	2	4.9992
O00165	O00165	HCLS1-associated protein X-1	HAX1	sp|O00165|HAX1_HUMAN HCLS1-associated protein X-1 OS=Homo sapiens OX=9606 GN=HAX1 PE=1 SV=2	4uL_R1	NA	NA	NA	NA	NA	NA	6558200	NA	NA	1	4.3	4	NA
O00165	O00165	HCLS1-associated protein X-1	HAX1	sp|O00165|HAX1_HUMAN HCLS1-associated protein X-1 OS=Homo sapiens OX=9606 GN=HAX1 PE=1 SV=2	7uL_R1	1.2734	1.5411	0.79562	0.79265	3.247	4.0964	18400000	9766700	3659000	1	3.2	7	7.3434
O00165	O00165	HCLS1-associated protein X-1	HAX1	sp|O00165|HAX1_HUMAN HCLS1-associated protein X-1 OS=Homo sapiens OX=9606 GN=HAX1 PE=1 SV=2	notEnriched_R1	NA	NA	NA	NA	NA	NA	NA	NA	4874400	1	9	nE	NA
O00170	O00170	AH receptor-interacting protein	AIP	sp|O00170|AIP_HUMAN AH receptor-interacting protein OS=Homo sapiens OX=9606 GN=AIP PE=1 SV=2	3uL_R2	NA	NA	NA	NA	NA	NA	NA	NA	NA	NA	0	3	NA
O00170	O00170	AH receptor-interacting protein	AIP	sp|O00170|AIP_HUMAN AH receptor-interacting protein OS=Homo sapiens OX=9606 GN=AIP PE=1 SV=2	5uL_R1	NA	NA	NA	NA	NA	NA	NA	NA	NA	NA	0	5	NA
O00170	O00170	AH receptor-interacting protein	AIP	sp|O00170|AIP_HUMAN AH receptor-interacting protein OS=Homo sapiens OX=9606 GN=AIP PE=1 SV=2	6uL_R1	NA	NA	NA	NA	NA	NA	NA	NA	NA	NA	0	6	NA
O00170	O00170	AH receptor-interacting protein	AIP	sp|O00170|AIP_HUMAN AH receptor-interacting protein OS=Homo sapiens OX=9606 GN=AIP PE=1 SV=2	7uL_R1	NA	NA	NA	NA	NA	NA	NA	NA	NA	NA	0	7	NA
O00170	O00170	AH receptor-interacting protein	AIP	sp|O00170|AIP_HUMAN AH receptor-interacting protein OS=Homo sapiens OX=9606 GN=AIP PE=1 SV=2	notEnriched_R1	NA	0.74453	NA	NA	NA	0.25197	734470	NA	3435800	3	10.3	nE	NA
O00170	O00170	AH receptor-interacting protein	AIP	sp|O00170|AIP_HUMAN AH receptor-interacting protein OS=Homo sapiens OX=9606 GN=AIP PE=1 SV=2	notEnriched_R2	NA	1.1054	NA	NA	NA	0.37019	1831900	315110	5648800	3	9.4	nE	NA
O00170	O00170	AH receptor-interacting protein	AIP	sp|O00170|AIP_HUMAN AH receptor-interacting protein OS=Homo sapiens OX=9606 GN=AIP PE=1 SV=2	2uL_R1	2.2788	1.2173	1.849	1.8057	5.706	3.1601	15174000	31140000	3965900	2	7.3	2	8.8661
O00170	O00170	AH receptor-interacting protein	AIP	sp|O00170|AIP_HUMAN AH receptor-interacting protein OS=Homo sapiens OX=9606 GN=AIP PE=1 SV=2	8uL_R2	1.0787	0.60227	1.7902	1.7522	3.2367	1.8472	12665000	35766000	7826300	2	8.2	8	5.0839
O00170	O00170	AH receptor-interacting protein	AIP	sp|O00170|AIP_HUMAN AH receptor-interacting protein OS=Homo sapiens OX=9606 GN=AIP PE=1 SV=2	2uL_R2	3.2138	2.1697	1.4927	1.5008	5.6972	3.7961	4223200	5841000	1078900	1	4.2	2	9.4933
O00170	O00170	AH receptor-interacting protein	AIP	sp|O00170|AIP_HUMAN AH receptor-interacting protein OS=Homo sapiens OX=9606 GN=AIP PE=1 SV=2	3uL_R1	1.5211	0.62476	2.9231	2.6851	6.7351	2.5084	11842000	34662000	5535100	1	4.2	3	9.2435
O00170	O00170	AH receptor-interacting protein	AIP	sp|O00170|AIP_HUMAN AH receptor-interacting protein OS=Homo sapiens OX=9606 GN=AIP PE=1 SV=2	4uL_R1	1.0732	0.36962	2.9521	2.8867	4.0293	1.3958	11631000	39295000	6858200	1	4.2	4	5.4251
O00170	O00170	AH receptor-interacting protein	AIP	sp|O00170|AIP_HUMAN AH receptor-interacting protein OS=Homo sapiens OX=9606 GN=AIP PE=1 SV=2	4uL_R2	1.7487	0.56132	2.9046	2.8549	5.7711	2.0215	7758300	22497000	3932700	1	4.2	4	7.7926
O00170	O00170	AH receptor-interacting protein	AIP	sp|O00170|AIP_HUMAN AH receptor-interacting protein OS=Homo sapiens OX=9606 GN=AIP PE=1 SV=2	5uL_R2	NA	NA	NA	NA	NA	NA	NA	4938900	NA	1	3.9	5	NA
O00170	O00170	AH receptor-interacting protein	AIP	sp|O00170|AIP_HUMAN AH receptor-interacting protein OS=Homo sapiens OX=9606 GN=AIP PE=1 SV=2	6uL_R2	NA	NA	NA	NA	NA	NA	NA	NA	NA	1	3.9	6	NA
O00170	O00170	AH receptor-interacting protein	AIP	sp|O00170|AIP_HUMAN AH receptor-interacting protein OS=Homo sapiens OX=9606 GN=AIP PE=1 SV=2	7uL_R2	1.1168	0.34743	3.1327	3.0621	3.5385	1.1556	10098000	30079000	6674700	1	4.2	7	4.6941
O00170	O00170	AH receptor-interacting protein	AIP	sp|O00170|AIP_HUMAN AH receptor-interacting protein OS=Homo sapiens OX=9606 GN=AIP PE=1 SV=2	8uL_R1	0.70049	1.1491	0.64619	0.62905	2.5558	4.063	30909000	20261000	8334800	1	4.2	8	6.6188
O00178	O00178	GTP-binding protein 1	GTPBP1	sp|O00178|GTPB1_HUMAN GTP-binding protein 1 OS=Homo sapiens OX=9606 GN=GTPBP1 PE=1 SV=3	4uL_R1	NA	NA	NA	NA	NA	NA	NA	NA	NA	NA	0	4	NA
O00178	O00178	GTP-binding protein 1	GTPBP1	sp|O00178|GTPB1_HUMAN GTP-binding protein 1 OS=Homo sapiens OX=9606 GN=GTPBP1 PE=1 SV=3	6uL_R1	NA	NA	NA	NA	NA	NA	NA	NA	NA	NA	0	6	NA
O00178	O00178	GTP-binding protein 1	GTPBP1	sp|O00178|GTPB1_HUMAN GTP-binding protein 1 OS=Homo sapiens OX=9606 GN=GTPBP1 PE=1 SV=3	6uL_R2	NA	NA	NA	NA	NA	NA	NA	NA	NA	NA	0	6	NA
O00178	O00178	GTP-binding protein 1	GTPBP1	sp|O00178|GTPB1_HUMAN GTP-binding protein 1 OS=Homo sapiens OX=9606 GN=GTPBP1 PE=1 SV=3	8uL_R2	NA	NA	NA	NA	NA	NA	NA	NA	NA	NA	0	8	NA
O00178	O00178	GTP-binding protein 1	GTPBP1	sp|O00178|GTPB1_HUMAN GTP-binding protein 1 OS=Homo sapiens OX=9606 GN=GTPBP1 PE=1 SV=3	3uL_R2	1.1355	1.3637	1.1316	1.1291	1.7495	2.1954	20127000	14395000	5125200	3	5.5	3	3.9449
O00178	O00178	GTP-binding protein 1	GTPBP1	sp|O00178|GTPB1_HUMAN GTP-binding protein 1 OS=Homo sapiens OX=9606 GN=GTPBP1 PE=1 SV=3	2uL_R1	1.6584	2.1317	0.95896	0.96056	2.4823	2.6099	15533000	13144000	4859500	2	4.2	2	5.0922
O00178	O00178	GTP-binding protein 1	GTPBP1	sp|O00178|GTPB1_HUMAN GTP-binding protein 1 OS=Homo sapiens OX=9606 GN=GTPBP1 PE=1 SV=3	3uL_R1	0.63512	0.82332	0.97716	0.97292	1.6459	1.9551	23488000	23586000	11426000	2	4.2	3	3.601
O00178	O00178	GTP-binding protein 1	GTPBP1	sp|O00178|GTPB1_HUMAN GTP-binding protein 1 OS=Homo sapiens OX=9606 GN=GTPBP1 PE=1 SV=3	5uL_R2	0.41435	0.43687	0.93189	0.91856	0.96352	1.0417	15455000	14234000	26813000	2	4.2	5	2.00522
O00178	O00178	GTP-binding protein 1	GTPBP1	sp|O00178|GTPB1_HUMAN GTP-binding protein 1 OS=Homo sapiens OX=9606 GN=GTPBP1 PE=1 SV=3	8uL_R1	0.30345	0.33285	0.98033	0.94853	0.82708	0.87196	8059600	10434000	10054000	2	4.2	8	1.69904
O00178	O00178	GTP-binding protein 1	GTPBP1	sp|O00178|GTPB1_HUMAN GTP-binding protein 1 OS=Homo sapiens OX=9606 GN=GTPBP1 PE=1 SV=3	2uL_R2	1.9471	1.6162	1.139	1.1822	1.7059	1.443	3566700	4005100	2214300	1	2.4	2	3.1489
O00178	O00178	GTP-binding protein 1	GTPBP1	sp|O00178|GTPB1_HUMAN GTP-binding protein 1 OS=Homo sapiens OX=9606 GN=GTPBP1 PE=1 SV=3	4uL_R2	1.094	1.4467	0.70101	0.6938	2.1373	3.0805	7502500	5823700	3042400	1	2.4	4	5.2178
O00178	O00178	GTP-binding protein 1	GTPBP1	sp|O00178|GTPB1_HUMAN GTP-binding protein 1 OS=Homo sapiens OX=9606 GN=GTPBP1 PE=1 SV=3	5uL_R1	0.14277	0.15415	0.92233	0.90126	0.47894	0.53141	10153000	12985000	17324000	1	2.4	5	1.01035
O00178	O00178	GTP-binding protein 1	GTPBP1	sp|O00178|GTPB1_HUMAN GTP-binding protein 1 OS=Homo sapiens OX=9606 GN=GTPBP1 PE=1 SV=3	7uL_R1	0.15441	0.15507	0.96524	0.96523	0.43378	0.4494	10364000	7836100	24637000	1	2.4	7	0.88318
O00178	O00178	GTP-binding protein 1	GTPBP1	sp|O00178|GTPB1_HUMAN GTP-binding protein 1 OS=Homo sapiens OX=9606 GN=GTPBP1 PE=1 SV=3	7uL_R2	1.3145	0.86253	1.4738	1.5032	1.8253	1.2143	2997500	3684100	1494100	1	1.8	7	3.0396
O00178	O00178	GTP-binding protein 1	GTPBP1	sp|O00178|GTPB1_HUMAN GTP-binding protein 1 OS=Homo sapiens OX=9606 GN=GTPBP1 PE=1 SV=3	notEnriched_R1	1.9135	8.1159	0.24217	0.23017	0.22019	0.95665	2056000	967360	5165200	1	2.4	nE	1.17684
O00178	O00178	GTP-binding protein 1	GTPBP1	sp|O00178|GTPB1_HUMAN GTP-binding protein 1 OS=Homo sapiens OX=9606 GN=GTPBP1 PE=1 SV=3	notEnriched_R2	2.1794	31.214	0.074115	0.071641	0.25241	3.5232	4071800	1361600	5994900	1	2.4	nE	3.77561
O00180	O00180	Potassium channel subfamily K member 1	KCNK1	sp|O00180|KCNK1_HUMAN Potassium channel subfamily K member 1 OS=Homo sapiens OX=9606 GN=KCNK1 PE=1 SV=1	2uL_R1	NA	NA	NA	NA	NA	NA	NA	NA	NA	NA	0	2	NA
O00180	O00180	Potassium channel subfamily K member 1	KCNK1	sp|O00180|KCNK1_HUMAN Potassium channel subfamily K member 1 OS=Homo sapiens OX=9606 GN=KCNK1 PE=1 SV=1	2uL_R2	NA	NA	NA	NA	NA	NA	NA	NA	NA	NA	0	2	NA
O00180	O00180	Potassium channel subfamily K member 1	KCNK1	sp|O00180|KCNK1_HUMAN Potassium channel subfamily K member 1 OS=Homo sapiens OX=9606 GN=KCNK1 PE=1 SV=1	4uL_R1	NA	NA	NA	NA	NA	NA	NA	NA	NA	NA	0	4	NA
O00180	O00180	Potassium channel subfamily K member 1	KCNK1	sp|O00180|KCNK1_HUMAN Potassium channel subfamily K member 1 OS=Homo sapiens OX=9606 GN=KCNK1 PE=1 SV=1	4uL_R2	NA	NA	NA	NA	NA	NA	NA	NA	NA	NA	0	4	NA
O00180	O00180	Potassium channel subfamily K member 1	KCNK1	sp|O00180|KCNK1_HUMAN Potassium channel subfamily K member 1 OS=Homo sapiens OX=9606 GN=KCNK1 PE=1 SV=1	5uL_R1	NA	NA	NA	NA	NA	NA	NA	NA	NA	NA	0	5	NA
O00180	O00180	Potassium channel subfamily K member 1	KCNK1	sp|O00180|KCNK1_HUMAN Potassium channel subfamily K member 1 OS=Homo sapiens OX=9606 GN=KCNK1 PE=1 SV=1	6uL_R1	NA	NA	NA	NA	NA	NA	NA	NA	NA	NA	0	6	NA
O00180	O00180	Potassium channel subfamily K member 1	KCNK1	sp|O00180|KCNK1_HUMAN Potassium channel subfamily K member 1 OS=Homo sapiens OX=9606 GN=KCNK1 PE=1 SV=1	6uL_R2	NA	NA	NA	NA	NA	NA	NA	NA	NA	NA	0	6	NA
O00180	O00180	Potassium channel subfamily K member 1	KCNK1	sp|O00180|KCNK1_HUMAN Potassium channel subfamily K member 1 OS=Homo sapiens OX=9606 GN=KCNK1 PE=1 SV=1	7uL_R1	NA	NA	NA	NA	NA	NA	NA	NA	NA	NA	0	7	NA
O00180	O00180	Potassium channel subfamily K member 1	KCNK1	sp|O00180|KCNK1_HUMAN Potassium channel subfamily K member 1 OS=Homo sapiens OX=9606 GN=KCNK1 PE=1 SV=1	7uL_R2	NA	NA	NA	NA	NA	NA	NA	NA	NA	NA	0	7	NA
O00180	O00180	Potassium channel subfamily K member 1	KCNK1	sp|O00180|KCNK1_HUMAN Potassium channel subfamily K member 1 OS=Homo sapiens OX=9606 GN=KCNK1 PE=1 SV=1	notEnriched_R1	NA	NA	NA	NA	NA	NA	NA	NA	NA	NA	0	nE	NA
O00180	O00180	Potassium channel subfamily K member 1	KCNK1	sp|O00180|KCNK1_HUMAN Potassium channel subfamily K member 1 OS=Homo sapiens OX=9606 GN=KCNK1 PE=1 SV=1	notEnriched_R2	NA	NA	NA	NA	NA	NA	NA	NA	NA	NA	0	nE	NA
O00180	O00180	Potassium channel subfamily K member 1	KCNK1	sp|O00180|KCNK1_HUMAN Potassium channel subfamily K member 1 OS=Homo sapiens OX=9606 GN=KCNK1 PE=1 SV=1	3uL_R1	0.28434	0.25515	1.086	1.0642	0.47389	0.44529	4409300	5609100	6784600	1	2.7	3	0.91918
O00180	O00180	Potassium channel subfamily K member 1	KCNK1	sp|O00180|KCNK1_HUMAN Potassium channel subfamily K member 1 OS=Homo sapiens OX=9606 GN=KCNK1 PE=1 SV=1	3uL_R2	NA	NA	NA	NA	NA	NA	NA	NA	NA	1	6	3	NA
O00180	O00180	Potassium channel subfamily K member 1	KCNK1	sp|O00180|KCNK1_HUMAN Potassium channel subfamily K member 1 OS=Homo sapiens OX=9606 GN=KCNK1 PE=1 SV=1	5uL_R2	NA	NA	NA	NA	NA	NA	NA	NA	NA	1	6	5	NA
O00180	O00180	Potassium channel subfamily K member 1	KCNK1	sp|O00180|KCNK1_HUMAN Potassium channel subfamily K member 1 OS=Homo sapiens OX=9606 GN=KCNK1 PE=1 SV=1	8uL_R1	NA	NA	NA	NA	NA	NA	NA	NA	NA	1	6	8	NA
O00180	O00180	Potassium channel subfamily K member 1	KCNK1	sp|O00180|KCNK1_HUMAN Potassium channel subfamily K member 1 OS=Homo sapiens OX=9606 GN=KCNK1 PE=1 SV=1	8uL_R2	NA	NA	NA	NA	NA	NA	NA	NA	NA	1	6	8	NA
O00186	O00186	Syntaxin-binding protein 3	STXBP3	sp|O00186|STXB3_HUMAN Syntaxin-binding protein 3 OS=Homo sapiens OX=9606 GN=STXBP3 PE=1 SV=2	4uL_R2	NA	NA	NA	NA	NA	NA	NA	NA	NA	NA	0	4	NA
O00186	O00186	Syntaxin-binding protein 3	STXBP3	sp|O00186|STXB3_HUMAN Syntaxin-binding protein 3 OS=Homo sapiens OX=9606 GN=STXBP3 PE=1 SV=2	6uL_R1	NA	NA	NA	NA	NA	NA	NA	NA	NA	NA	0	6	NA
O00186	O00186	Syntaxin-binding protein 3	STXBP3	sp|O00186|STXB3_HUMAN Syntaxin-binding protein 3 OS=Homo sapiens OX=9606 GN=STXBP3 PE=1 SV=2	notEnriched_R1	1.0881	4.0249	0.2734	0.2669	0.36355	1.3621	1851900	591120	12350000	4	9.3	nE	1.72565
O00186	O00186	Syntaxin-binding protein 3	STXBP3	sp|O00186|STXB3_HUMAN Syntaxin-binding protein 3 OS=Homo sapiens OX=9606 GN=STXBP3 PE=1 SV=2	5uL_R1	1.381	1.6723	0.86257	0.85243	2.4342	2.8557	24993000	19202000	7479600	3	6.2	5	5.2899
O00186	O00186	Syntaxin-binding protein 3	STXBP3	sp|O00186|STXB3_HUMAN Syntaxin-binding protein 3 OS=Homo sapiens OX=9606 GN=STXBP3 PE=1 SV=2	7uL_R1	1.0381	1.1029	0.97383	0.99553	2.8157	2.6514	24344000	22651000	11408000	3	6.2	7	5.4671
O00186	O00186	Syntaxin-binding protein 3	STXBP3	sp|O00186|STXB3_HUMAN Syntaxin-binding protein 3 OS=Homo sapiens OX=9606 GN=STXBP3 PE=1 SV=2	3uL_R1	2.0436	1.9694	0.98061	0.97583	2.7618	2.9116	9361000	4972100	1128400	2	4.4	3	5.6734
O00186	O00186	Syntaxin-binding protein 3	STXBP3	sp|O00186|STXB3_HUMAN Syntaxin-binding protein 3 OS=Homo sapiens OX=9606 GN=STXBP3 PE=1 SV=2	4uL_R1	1.4243	1.6379	1.0171	0.98997	2.5995	2.9127	17962000	20567000	7909300	2	4.4	4	5.5122
O00186	O00186	Syntaxin-binding protein 3	STXBP3	sp|O00186|STXB3_HUMAN Syntaxin-binding protein 3 OS=Homo sapiens OX=9606 GN=STXBP3 PE=1 SV=2	5uL_R2	1.1988	1.1959	1.1252	1.1087	2.3942	2.4928	6775100	7476400	2808100	2	3.2	5	4.887
O00186	O00186	Syntaxin-binding protein 3	STXBP3	sp|O00186|STXB3_HUMAN Syntaxin-binding protein 3 OS=Homo sapiens OX=9606 GN=STXBP3 PE=1 SV=2	6uL_R2	1.2869	1.2576	1.0362	1.0214	2.5562	2.5025	10865000	11464000	3796700	2	3.2	6	5.0587
O00186	O00186	Syntaxin-binding protein 3	STXBP3	sp|O00186|STXB3_HUMAN Syntaxin-binding protein 3 OS=Homo sapiens OX=9606 GN=STXBP3 PE=1 SV=2	8uL_R2	1.4515	1.1973	1.1943	1.1803	2.3976	2.0152	4033000	3661100	1340600	2	4.4	8	4.4128
O00186	O00186	Syntaxin-binding protein 3	STXBP3	sp|O00186|STXB3_HUMAN Syntaxin-binding protein 3 OS=Homo sapiens OX=9606 GN=STXBP3 PE=1 SV=2	2uL_R1	3.4278	3.5924	0.95059	0.95424	3.6755	3.8518	7687700	6856300	1905000	1	1.5	2	7.5273
O00186	O00186	Syntaxin-binding protein 3	STXBP3	sp|O00186|STXB3_HUMAN Syntaxin-binding protein 3 OS=Homo sapiens OX=9606 GN=STXBP3 PE=1 SV=2	2uL_R2	2.885	2.943	1.0097	1.0283	2.8738	2.7948	1775800	1657100	629400	1	1.5	2	5.6686
O00186	O00186	Syntaxin-binding protein 3	STXBP3	sp|O00186|STXB3_HUMAN Syntaxin-binding protein 3 OS=Homo sapiens OX=9606 GN=STXBP3 PE=1 SV=2	3uL_R2	NA	NA	NA	NA	NA	NA	5064600	NA	NA	1	2.9	3	NA
O00186	O00186	Syntaxin-binding protein 3	STXBP3	sp|O00186|STXB3_HUMAN Syntaxin-binding protein 3 OS=Homo sapiens OX=9606 GN=STXBP3 PE=1 SV=2	7uL_R2	0.90476	0.78204	1.1362	1.138	1.5152	1.3314	3642900	5587300	2271000	1	2.9	7	2.8466
O00186	O00186	Syntaxin-binding protein 3	STXBP3	sp|O00186|STXB3_HUMAN Syntaxin-binding protein 3 OS=Homo sapiens OX=9606 GN=STXBP3 PE=1 SV=2	8uL_R1	1.2437	1.1058	1.0606	1.0459	2.3082	2.2069	14001000	12282000	5035300	1	1.5	8	4.5151
O00186	O00186	Syntaxin-binding protein 3	STXBP3	sp|O00186|STXB3_HUMAN Syntaxin-binding protein 3 OS=Homo sapiens OX=9606 GN=STXBP3 PE=1 SV=2	notEnriched_R2	NA	NA	NA	NA	NA	NA	NA	NA	5389500	1	2	nE	NA
O00193	O00193	Small acidic protein	SMAP	sp|O00193|SMAP_HUMAN Small acidic protein OS=Homo sapiens OX=9606 GN=SMAP PE=1 SV=1	2uL_R1	NA	NA	NA	NA	NA	NA	NA	NA	NA	NA	0	2	NA
O00193	O00193	Small acidic protein	SMAP	sp|O00193|SMAP_HUMAN Small acidic protein OS=Homo sapiens OX=9606 GN=SMAP PE=1 SV=1	2uL_R2	NA	NA	NA	NA	NA	NA	NA	NA	NA	NA	0	2	NA
O00193	O00193	Small acidic protein	SMAP	sp|O00193|SMAP_HUMAN Small acidic protein OS=Homo sapiens OX=9606 GN=SMAP PE=1 SV=1	3uL_R1	NA	NA	NA	NA	NA	NA	NA	NA	NA	NA	0	3	NA
O00193	O00193	Small acidic protein	SMAP	sp|O00193|SMAP_HUMAN Small acidic protein OS=Homo sapiens OX=9606 GN=SMAP PE=1 SV=1	3uL_R2	NA	NA	NA	NA	NA	NA	NA	NA	NA	NA	0	3	NA
O00193	O00193	Small acidic protein	SMAP	sp|O00193|SMAP_HUMAN Small acidic protein OS=Homo sapiens OX=9606 GN=SMAP PE=1 SV=1	4uL_R1	NA	NA	NA	NA	NA	NA	NA	NA	NA	NA	0	4	NA
O00193	O00193	Small acidic protein	SMAP	sp|O00193|SMAP_HUMAN Small acidic protein OS=Homo sapiens OX=9606 GN=SMAP PE=1 SV=1	4uL_R2	NA	NA	NA	NA	NA	NA	NA	NA	NA	NA	0	4	NA
O00193	O00193	Small acidic protein	SMAP	sp|O00193|SMAP_HUMAN Small acidic protein OS=Homo sapiens OX=9606 GN=SMAP PE=1 SV=1	5uL_R1	NA	NA	NA	NA	NA	NA	NA	NA	NA	NA	0	5	NA
O00193	O00193	Small acidic protein	SMAP	sp|O00193|SMAP_HUMAN Small acidic protein OS=Homo sapiens OX=9606 GN=SMAP PE=1 SV=1	5uL_R2	NA	NA	NA	NA	NA	NA	NA	NA	NA	NA	0	5	NA
O00193	O00193	Small acidic protein	SMAP	sp|O00193|SMAP_HUMAN Small acidic protein OS=Homo sapiens OX=9606 GN=SMAP PE=1 SV=1	6uL_R1	NA	NA	NA	NA	NA	NA	NA	NA	NA	NA	0	6	NA
O00193	O00193	Small acidic protein	SMAP	sp|O00193|SMAP_HUMAN Small acidic protein OS=Homo sapiens OX=9606 GN=SMAP PE=1 SV=1	6uL_R2	NA	NA	NA	NA	NA	NA	NA	NA	NA	NA	0	6	NA
O00193	O00193	Small acidic protein	SMAP	sp|O00193|SMAP_HUMAN Small acidic protein OS=Homo sapiens OX=9606 GN=SMAP PE=1 SV=1	7uL_R1	NA	NA	NA	NA	NA	NA	NA	NA	NA	NA	0	7	NA
O00193	O00193	Small acidic protein	SMAP	sp|O00193|SMAP_HUMAN Small acidic protein OS=Homo sapiens OX=9606 GN=SMAP PE=1 SV=1	7uL_R2	NA	NA	NA	NA	NA	NA	NA	NA	NA	NA	0	7	NA
O00193	O00193	Small acidic protein	SMAP	sp|O00193|SMAP_HUMAN Small acidic protein OS=Homo sapiens OX=9606 GN=SMAP PE=1 SV=1	8uL_R1	NA	NA	NA	NA	NA	NA	NA	NA	NA	NA	0	8	NA
O00193	O00193	Small acidic protein	SMAP	sp|O00193|SMAP_HUMAN Small acidic protein OS=Homo sapiens OX=9606 GN=SMAP PE=1 SV=1	8uL_R2	NA	NA	NA	NA	NA	NA	NA	NA	NA	NA	0	8	NA
O00193	O00193	Small acidic protein	SMAP	sp|O00193|SMAP_HUMAN Small acidic protein OS=Homo sapiens OX=9606 GN=SMAP PE=1 SV=1	notEnriched_R1	0.30631	1.1215	0.26342	0.25323	0.096218	0.37996	4104900	500410	23924000	1	12.6	nE	0.476178
O00193	O00193	Small acidic protein	SMAP	sp|O00193|SMAP_HUMAN Small acidic protein OS=Homo sapiens OX=9606 GN=SMAP PE=1 SV=1	notEnriched_R2	0.33821	2.5038	0.13059	0.12861	0.1041	0.80939	6023900	1445300	18449000	1	12.6	nE	0.91349
O00194	O00194	Ras-related protein Rab-27B	RAB27B	sp|O00194|RB27B_HUMAN Ras-related protein Rab-27B OS=Homo sapiens OX=9606 GN=RAB27B PE=1 SV=4	5uL_R1	NA	NA	NA	NA	NA	NA	NA	NA	NA	NA	0	5	NA
O00194	O00194	Ras-related protein Rab-27B	RAB27B	sp|O00194|RB27B_HUMAN Ras-related protein Rab-27B OS=Homo sapiens OX=9606 GN=RAB27B PE=1 SV=4	6uL_R1	NA	NA	NA	NA	NA	NA	NA	NA	NA	NA	0	6	NA
O00194	O00194	Ras-related protein Rab-27B	RAB27B	sp|O00194|RB27B_HUMAN Ras-related protein Rab-27B OS=Homo sapiens OX=9606 GN=RAB27B PE=1 SV=4	6uL_R2	NA	NA	NA	NA	NA	NA	NA	NA	NA	NA	0	6	NA
O00194	O00194	Ras-related protein Rab-27B	RAB27B	sp|O00194|RB27B_HUMAN Ras-related protein Rab-27B OS=Homo sapiens OX=9606 GN=RAB27B PE=1 SV=4	7uL_R1	NA	NA	NA	NA	NA	NA	NA	NA	NA	NA	0	7	NA
O00194	O00194	Ras-related protein Rab-27B	RAB27B	sp|O00194|RB27B_HUMAN Ras-related protein Rab-27B OS=Homo sapiens OX=9606 GN=RAB27B PE=1 SV=4	7uL_R2	NA	NA	NA	NA	NA	NA	NA	NA	NA	NA	0	7	NA
O00194	O00194	Ras-related protein Rab-27B	RAB27B	sp|O00194|RB27B_HUMAN Ras-related protein Rab-27B OS=Homo sapiens OX=9606 GN=RAB27B PE=1 SV=4	8uL_R1	NA	NA	NA	NA	NA	NA	NA	NA	NA	NA	0	8	NA
O00194	O00194	Ras-related protein Rab-27B	RAB27B	sp|O00194|RB27B_HUMAN Ras-related protein Rab-27B OS=Homo sapiens OX=9606 GN=RAB27B PE=1 SV=4	8uL_R2	NA	NA	NA	NA	NA	NA	NA	NA	NA	NA	0	8	NA
O00194	O00194	Ras-related protein Rab-27B	RAB27B	sp|O00194|RB27B_HUMAN Ras-related protein Rab-27B OS=Homo sapiens OX=9606 GN=RAB27B PE=1 SV=4	2uL_R1	0.82729	0.55491	1.4674	1.4812	0.97703	0.65963	5823900	7097300	9948200	3	15.1	2	1.63666
O00194	O00194	Ras-related protein Rab-27B	RAB27B	sp|O00194|RB27B_HUMAN Ras-related protein Rab-27B OS=Homo sapiens OX=9606 GN=RAB27B PE=1 SV=4	2uL_R2	0.21579	0.22512	0.98673	0.98165	0.48373	0.49277	3782700	6636900	7607600	3	18.3	2	0.9765
O00194	O00194	Ras-related protein Rab-27B	RAB27B	sp|O00194|RB27B_HUMAN Ras-related protein Rab-27B OS=Homo sapiens OX=9606 GN=RAB27B PE=1 SV=4	3uL_R1	2.5052	1.097	2.0364	2.0633	2.6407	1.2799	10000000	10421000	1716700	2	13.3	3	3.9206
O00194	O00194	Ras-related protein Rab-27B	RAB27B	sp|O00194|RB27B_HUMAN Ras-related protein Rab-27B OS=Homo sapiens OX=9606 GN=RAB27B PE=1 SV=4	4uL_R1	2.2246	0.81625	2.8639	2.8228	2.7854	0.98677	1854200	10350000	1890800	2	13.3	4	3.77217
O00194	O00194	Ras-related protein Rab-27B	RAB27B	sp|O00194|RB27B_HUMAN Ras-related protein Rab-27B OS=Homo sapiens OX=9606 GN=RAB27B PE=1 SV=4	notEnriched_R1	3.8201	1.4392	2.7264	2.5913	0.43959	0.16964	525940	1159700	11204000	2	9.6	nE	0.60923
O00194	O00194	Ras-related protein Rab-27B	RAB27B	sp|O00194|RB27B_HUMAN Ras-related protein Rab-27B OS=Homo sapiens OX=9606 GN=RAB27B PE=1 SV=4	notEnriched_R2	3.3279	1.5608	2.2633	2.1877	0.38541	0.17617	366610	1564200	12585000	2	9.6	nE	0.56158
O00194	O00194	Ras-related protein Rab-27B	RAB27B	sp|O00194|RB27B_HUMAN Ras-related protein Rab-27B OS=Homo sapiens OX=9606 GN=RAB27B PE=1 SV=4	3uL_R2	3.4152	1.0964	3.0399	3.0581	2.8707	0.93874	789440	2642400	1154300	1	5	3	3.80944
O00194	O00194	Ras-related protein Rab-27B	RAB27B	sp|O00194|RB27B_HUMAN Ras-related protein Rab-27B OS=Homo sapiens OX=9606 GN=RAB27B PE=1 SV=4	4uL_R2	NA	NA	NA	NA	NA	NA	7262800	NA	NA	1	8.3	4	NA
O00194	O00194	Ras-related protein Rab-27B	RAB27B	sp|O00194|RB27B_HUMAN Ras-related protein Rab-27B OS=Homo sapiens OX=9606 GN=RAB27B PE=1 SV=4	5uL_R2	NA	NA	NA	NA	NA	NA	NA	NA	NA	1	3.7	5	NA
O00203	O00203	AP-3 complex subunit beta-1	AP3B1	sp|O00203|AP3B1_HUMAN AP-3 complex subunit beta-1 OS=Homo sapiens OX=9606 GN=AP3B1 PE=1 SV=3	notEnriched_R2	0.64926	0.50947	1.0959	1.0785	0.075778	0.099261	3697000	3855500	128350000	11	11.2	nE	0.175039
O00203	O00203	AP-3 complex subunit beta-1	AP3B1	sp|O00203|AP3B1_HUMAN AP-3 complex subunit beta-1 OS=Homo sapiens OX=9606 GN=AP3B1 PE=1 SV=3	notEnriched_R1	0.63826	0.61991	1.0545	1.0051	0.073446	0.073072	2320000	1780100	50188000	8	8.7	nE	0.146518
O00203	O00203	AP-3 complex subunit beta-1	AP3B1	sp|O00203|AP3B1_HUMAN AP-3 complex subunit beta-1 OS=Homo sapiens OX=9606 GN=AP3B1 PE=1 SV=3	8uL_R1	0.76019	0.5454	1.2019	1.1669	1.7871	1.3516	48547000	46824000	33866000	6	6.3	8	3.1387
O00203	O00203	AP-3 complex subunit beta-1	AP3B1	sp|O00203|AP3B1_HUMAN AP-3 complex subunit beta-1 OS=Homo sapiens OX=9606 GN=AP3B1 PE=1 SV=3	8uL_R2	0.86111	0.89929	1.5262	1.5162	1.6134	1.6974	13619000	26988000	16650000	6	5.9	8	3.3108
O00203	O00203	AP-3 complex subunit beta-1	AP3B1	sp|O00203|AP3B1_HUMAN AP-3 complex subunit beta-1 OS=Homo sapiens OX=9606 GN=AP3B1 PE=1 SV=3	5uL_R1	0.5797	0.68627	0.89037	0.8773	1.1448	1.4811	44070000	44858000	26089000	5	4.8	5	2.6259
O00203	O00203	AP-3 complex subunit beta-1	AP3B1	sp|O00203|AP3B1_HUMAN AP-3 complex subunit beta-1 OS=Homo sapiens OX=9606 GN=AP3B1 PE=1 SV=3	6uL_R2	0.46143	0.56039	1.2305	1.2041	1.0957	1.7706	28828000	25830000	28107000	5	5.3	6	2.8663
O00203	O00203	AP-3 complex subunit beta-1	AP3B1	sp|O00203|AP3B1_HUMAN AP-3 complex subunit beta-1 OS=Homo sapiens OX=9606 GN=AP3B1 PE=1 SV=3	7uL_R1	1.2012	0.90869	1.1339	1.1405	2.9496	2.2812	45614000	58587000	23081000	5	4.7	7	5.2308
O00203	O00203	AP-3 complex subunit beta-1	AP3B1	sp|O00203|AP3B1_HUMAN AP-3 complex subunit beta-1 OS=Homo sapiens OX=9606 GN=AP3B1 PE=1 SV=3	7uL_R2	0.51109	0.41032	1.2637	1.2603	0.92945	0.84731	37587000	34807000	33699000	4	4.4	7	1.77676
O00203	O00203	AP-3 complex subunit beta-1	AP3B1	sp|O00203|AP3B1_HUMAN AP-3 complex subunit beta-1 OS=Homo sapiens OX=9606 GN=AP3B1 PE=1 SV=3	2uL_R1	0.87169	0.87092	0.98427	0.93809	3.5525	3.8646	30183000	32023000	13022000	3	3.7	2	7.4171
O00203	O00203	AP-3 complex subunit beta-1	AP3B1	sp|O00203|AP3B1_HUMAN AP-3 complex subunit beta-1 OS=Homo sapiens OX=9606 GN=AP3B1 PE=1 SV=3	3uL_R1	1.2703	1.1452	1.1876	1.1354	3.2326	2.847	20011000	27640000	6695700	3	4.2	3	6.0796
O00203	O00203	AP-3 complex subunit beta-1	AP3B1	sp|O00203|AP3B1_HUMAN AP-3 complex subunit beta-1 OS=Homo sapiens OX=9606 GN=AP3B1 PE=1 SV=3	3uL_R2	0.75318	0.76474	1.0009	0.96474	3.0454	3.1567	35125000	43152000	13367000	3	3.7	3	6.2021
O00203	O00203	AP-3 complex subunit beta-1	AP3B1	sp|O00203|AP3B1_HUMAN AP-3 complex subunit beta-1 OS=Homo sapiens OX=9606 GN=AP3B1 PE=1 SV=3	4uL_R1	2.2719	2.0306	1.1391	1.11	3.8828	3.34	21545000	21333000	5798500	3	2.7	4	7.2228
O00203	O00203	AP-3 complex subunit beta-1	AP3B1	sp|O00203|AP3B1_HUMAN AP-3 complex subunit beta-1 OS=Homo sapiens OX=9606 GN=AP3B1 PE=1 SV=3	5uL_R2	0.55675	0.47748	1.1445	1.1286	0.89655	0.7944	4395000	13897000	5725300	3	3.3	5	1.69095
O00203	O00203	AP-3 complex subunit beta-1	AP3B1	sp|O00203|AP3B1_HUMAN AP-3 complex subunit beta-1 OS=Homo sapiens OX=9606 GN=AP3B1 PE=1 SV=3	6uL_R1	0.43119	0.45228	1.042	1.0153	1.1308	1.1137	16671000	15578000	12080000	3	2.9	6	2.2445
O00203	O00203	AP-3 complex subunit beta-1	AP3B1	sp|O00203|AP3B1_HUMAN AP-3 complex subunit beta-1 OS=Homo sapiens OX=9606 GN=AP3B1 PE=1 SV=3	4uL_R2	0.87702	0.68801	1.1937	1.1703	3.4769	2.971	14646000	25428000	4660900	2	2.6	4	6.4479
O00203	O00203	AP-3 complex subunit beta-1	AP3B1	sp|O00203|AP3B1_HUMAN AP-3 complex subunit beta-1 OS=Homo sapiens OX=9606 GN=AP3B1 PE=1 SV=3	2uL_R2	0.81421	0.65484	1.2875	1.3004	0.97531	0.75	1169600	2080000	1866800	1	1	2	1.72531
O00217	O00217	NADH dehydrogenase [ubiquinone] iron-sulfur protein 8, mitochondrial	NDUFS8	sp|O00217|NDUS8_HUMAN NADH dehydrogenase [ubiquinone] iron-sulfur protein 8, mitochondrial OS=Homo sapiens OX=9606 GN=NDUFS8 PE=1 SV=1	notEnriched_R1	0.33863	0.96673	0.20369	0.19359	0.038967	0.19309	2131700	596110	41061000	3	15.2	nE	0.232057
O00217	O00217	NADH dehydrogenase [ubiquinone] iron-sulfur protein 8, mitochondrial	NDUFS8	sp|O00217|NDUS8_HUMAN NADH dehydrogenase [ubiquinone] iron-sulfur protein 8, mitochondrial OS=Homo sapiens OX=9606 GN=NDUFS8 PE=1 SV=1	2uL_R1	0.69705	0.79804	0.85144	0.77506	4.3108	5.2227	80343000	58902000	16792000	2	9.5	2	9.5335
O00217	O00217	NADH dehydrogenase [ubiquinone] iron-sulfur protein 8, mitochondrial	NDUFS8	sp|O00217|NDUS8_HUMAN NADH dehydrogenase [ubiquinone] iron-sulfur protein 8, mitochondrial OS=Homo sapiens OX=9606 GN=NDUFS8 PE=1 SV=1	3uL_R1	0.5023	0.6949	0.79418	0.71378	2.4811	3.3604	107430000	59043000	27186000	2	9.5	3	5.8415
O00217	O00217	NADH dehydrogenase [ubiquinone] iron-sulfur protein 8, mitochondrial	NDUFS8	sp|O00217|NDUS8_HUMAN NADH dehydrogenase [ubiquinone] iron-sulfur protein 8, mitochondrial OS=Homo sapiens OX=9606 GN=NDUFS8 PE=1 SV=1	3uL_R2	0.40808	0.69949	0.60996	0.57161	2.1719	3.7762	83408000	43006000	26011000	2	9.5	3	5.9481
O00217	O00217	NADH dehydrogenase [ubiquinone] iron-sulfur protein 8, mitochondrial	NDUFS8	sp|O00217|NDUS8_HUMAN NADH dehydrogenase [ubiquinone] iron-sulfur protein 8, mitochondrial OS=Homo sapiens OX=9606 GN=NDUFS8 PE=1 SV=1	4uL_R1	0.41721	0.66848	0.67412	0.63187	1.8965	3.0155	108170000	63145000	48699000	2	9.5	4	4.912
O00217	O00217	NADH dehydrogenase [ubiquinone] iron-sulfur protein 8, mitochondrial	NDUFS8	sp|O00217|NDUS8_HUMAN NADH dehydrogenase [ubiquinone] iron-sulfur protein 8, mitochondrial OS=Homo sapiens OX=9606 GN=NDUFS8 PE=1 SV=1	5uL_R1	0.5011	0.79051	0.70708	0.64315	2.2739	3.5453	141130000	100400000	43168000	2	9.5	5	5.8192
O00217	O00217	NADH dehydrogenase [ubiquinone] iron-sulfur protein 8, mitochondrial	NDUFS8	sp|O00217|NDUS8_HUMAN NADH dehydrogenase [ubiquinone] iron-sulfur protein 8, mitochondrial OS=Homo sapiens OX=9606 GN=NDUFS8 PE=1 SV=1	5uL_R2	0.76972	0.76458	1.0767	1.0054	3.6724	3.5958	208830000	157380000	71204000	2	9.5	5	7.2682
O00217	O00217	NADH dehydrogenase [ubiquinone] iron-sulfur protein 8, mitochondrial	NDUFS8	sp|O00217|NDUS8_HUMAN NADH dehydrogenase [ubiquinone] iron-sulfur protein 8, mitochondrial OS=Homo sapiens OX=9606 GN=NDUFS8 PE=1 SV=1	6uL_R1	0.76438	0.69414	0.94727	0.8619	3.2568	3.0668	52110000	44991000	15515000	2	9.5	6	6.3236
O00217	O00217	NADH dehydrogenase [ubiquinone] iron-sulfur protein 8, mitochondrial	NDUFS8	sp|O00217|NDUS8_HUMAN NADH dehydrogenase [ubiquinone] iron-sulfur protein 8, mitochondrial OS=Homo sapiens OX=9606 GN=NDUFS8 PE=1 SV=1	7uL_R1	0.64371	0.82603	0.7771	0.74862	2.6509	3.453	121720000	105170000	43036000	2	9.5	7	6.1039
O00217	O00217	NADH dehydrogenase [ubiquinone] iron-sulfur protein 8, mitochondrial	NDUFS8	sp|O00217|NDUS8_HUMAN NADH dehydrogenase [ubiquinone] iron-sulfur protein 8, mitochondrial OS=Homo sapiens OX=9606 GN=NDUFS8 PE=1 SV=1	8uL_R1	0.393	0.657	0.64412	0.61765	1.8157	2.9569	129130000	83502000	56442000	2	9.5	8	4.7726
O00217	O00217	NADH dehydrogenase [ubiquinone] iron-sulfur protein 8, mitochondrial	NDUFS8	sp|O00217|NDUS8_HUMAN NADH dehydrogenase [ubiquinone] iron-sulfur protein 8, mitochondrial OS=Homo sapiens OX=9606 GN=NDUFS8 PE=1 SV=1	8uL_R2	1.0325	1.0208	1.0509	1.0113	4.0424	3.9899	132470000	92367000	45672000	2	9.5	8	8.0323
O00217	O00217	NADH dehydrogenase [ubiquinone] iron-sulfur protein 8, mitochondrial	NDUFS8	sp|O00217|NDUS8_HUMAN NADH dehydrogenase [ubiquinone] iron-sulfur protein 8, mitochondrial OS=Homo sapiens OX=9606 GN=NDUFS8 PE=1 SV=1	notEnriched_R2	NA	0.63102	NA	NA	NA	0.21222	1639600	NA	28653000	2	10	nE	NA
O00217	O00217	NADH dehydrogenase [ubiquinone] iron-sulfur protein 8, mitochondrial	NDUFS8	sp|O00217|NDUS8_HUMAN NADH dehydrogenase [ubiquinone] iron-sulfur protein 8, mitochondrial OS=Homo sapiens OX=9606 GN=NDUFS8 PE=1 SV=1	2uL_R2	1.5894	1.9448	0.93772	0.90538	6.921	8.0239	15264000	14516000	2075700	1	4.3	2	14.9449
O00217	O00217	NADH dehydrogenase [ubiquinone] iron-sulfur protein 8, mitochondrial	NDUFS8	sp|O00217|NDUS8_HUMAN NADH dehydrogenase [ubiquinone] iron-sulfur protein 8, mitochondrial OS=Homo sapiens OX=9606 GN=NDUFS8 PE=1 SV=1	4uL_R2	0.91568	0.98918	0.86196	0.84853	2.6859	3.1653	22642000	26519000	8786800	1	4.3	4	5.8512
O00217	O00217	NADH dehydrogenase [ubiquinone] iron-sulfur protein 8, mitochondrial	NDUFS8	sp|O00217|NDUS8_HUMAN NADH dehydrogenase [ubiquinone] iron-sulfur protein 8, mitochondrial OS=Homo sapiens OX=9606 GN=NDUFS8 PE=1 SV=1	6uL_R2	0.77818	0.97554	0.85812	0.79786	3.1401	3.9274	49318000	36120000	11737000	1	4.3	6	7.0675
O00217	O00217	NADH dehydrogenase [ubiquinone] iron-sulfur protein 8, mitochondrial	NDUFS8	sp|O00217|NDUS8_HUMAN NADH dehydrogenase [ubiquinone] iron-sulfur protein 8, mitochondrial OS=Homo sapiens OX=9606 GN=NDUFS8 PE=1 SV=1	7uL_R2	0.71505	0.74517	0.87842	0.82548	2.8887	3.0304	46484000	32867000	14779000	1	4.3	7	5.9191
O00231	O00231	26S proteasome non-ATPase regulatory subunit 11	PSMD11	sp|O00231|PSD11_HUMAN 26S proteasome non-ATPase regulatory subunit 11 OS=Homo sapiens OX=9606 GN=PSMD11 PE=1 SV=3	notEnriched_R1	0.28222	0.48022	0.67776	0.65644	0.076478	0.1162	66094000	26445000	371330000	18	48.6	nE	0.192678
O00231	O00231	26S proteasome non-ATPase regulatory subunit 11	PSMD11	sp|O00231|PSD11_HUMAN 26S proteasome non-ATPase regulatory subunit 11 OS=Homo sapiens OX=9606 GN=PSMD11 PE=1 SV=3	notEnriched_R2	0.20936	0.39495	0.70513	0.70654	0.062893	0.10049	56316000	32879000	438740000	15	44.1	nE	0.163383
O00231	O00231	26S proteasome non-ATPase regulatory subunit 11	PSMD11	sp|O00231|PSD11_HUMAN 26S proteasome non-ATPase regulatory subunit 11 OS=Homo sapiens OX=9606 GN=PSMD11 PE=1 SV=3	6uL_R2	1.5216	1.3949	1.1148	1.0709	5.767	5.1388	447320000	511530000	146680000	12	31	6	10.9058
O00231	O00231	26S proteasome non-ATPase regulatory subunit 11	PSMD11	sp|O00231|PSD11_HUMAN 26S proteasome non-ATPase regulatory subunit 11 OS=Homo sapiens OX=9606 GN=PSMD11 PE=1 SV=3	7uL_R2	1.1751	1.2601	1.2713	1.1765	5.0453	5.2118	406980000	475970000	135460000	12	33.6	7	10.2571
O00231	O00231	26S proteasome non-ATPase regulatory subunit 11	PSMD11	sp|O00231|PSD11_HUMAN 26S proteasome non-ATPase regulatory subunit 11 OS=Homo sapiens OX=9606 GN=PSMD11 PE=1 SV=3	3uL_R1	1.2118	1.1109	1.1407	1.0821	5.3958	4.5064	258120000	279170000	66615000	11	28.4	3	9.9022
O00231	O00231	26S proteasome non-ATPase regulatory subunit 11	PSMD11	sp|O00231|PSD11_HUMAN 26S proteasome non-ATPase regulatory subunit 11 OS=Homo sapiens OX=9606 GN=PSMD11 PE=1 SV=3	4uL_R1	1.1748	1.1104	1.1272	1.0954	6.0404	5.514	556760000	602420000	158610000	11	28.7	4	11.5544
O00231	O00231	26S proteasome non-ATPase regulatory subunit 11	PSMD11	sp|O00231|PSD11_HUMAN 26S proteasome non-ATPase regulatory subunit 11 OS=Homo sapiens OX=9606 GN=PSMD11 PE=1 SV=3	5uL_R1	1.1961	0.96856	1.2845	1.1872	4.9338	4.2477	426630000	513560000	131930000	11	28.7	5	9.1815
O00231	O00231	26S proteasome non-ATPase regulatory subunit 11	PSMD11	sp|O00231|PSD11_HUMAN 26S proteasome non-ATPase regulatory subunit 11 OS=Homo sapiens OX=9606 GN=PSMD11 PE=1 SV=3	5uL_R2	1.0526	0.89286	1.165	1.1352	3.4771	2.8732	339720000	397310000	115510000	11	28	5	6.3503
O00231	O00231	26S proteasome non-ATPase regulatory subunit 11	PSMD11	sp|O00231|PSD11_HUMAN 26S proteasome non-ATPase regulatory subunit 11 OS=Homo sapiens OX=9606 GN=PSMD11 PE=1 SV=3	6uL_R1	1.1362	1.0409	1.1434	1.1112	4.5816	4.1808	324230000	357240000	123190000	11	28.2	6	8.7624
O00231	O00231	26S proteasome non-ATPase regulatory subunit 11	PSMD11	sp|O00231|PSD11_HUMAN 26S proteasome non-ATPase regulatory subunit 11 OS=Homo sapiens OX=9606 GN=PSMD11 PE=1 SV=3	4uL_R2	1.1956	1.0212	1.2533	1.1819	4.2179	3.8438	232340000	257590000	70583000	10	25.1	4	8.0617
O00231	O00231	26S proteasome non-ATPase regulatory subunit 11	PSMD11	sp|O00231|PSD11_HUMAN 26S proteasome non-ATPase regulatory subunit 11 OS=Homo sapiens OX=9606 GN=PSMD11 PE=1 SV=3	8uL_R2	1.2719	1.3118	1.1349	1.1068	4.4448	4.5148	392390000	413180000	117840000	10	26.8	8	8.9596
O00231	O00231	26S proteasome non-ATPase regulatory subunit 11	PSMD11	sp|O00231|PSD11_HUMAN 26S proteasome non-ATPase regulatory subunit 11 OS=Homo sapiens OX=9606 GN=PSMD11 PE=1 SV=3	7uL_R1	2.387	1.8734	1.2185	1.2091	7.1593	5.737	385320000	450040000	97303000	9	26.5	7	12.8963
O00231	O00231	26S proteasome non-ATPase regulatory subunit 11	PSMD11	sp|O00231|PSD11_HUMAN 26S proteasome non-ATPase regulatory subunit 11 OS=Homo sapiens OX=9606 GN=PSMD11 PE=1 SV=3	8uL_R1	1.4738	1.4661	1.0843	1.051	6.3973	5.9454	424070000	515040000	121260000	8	24.4	8	12.3427
O00231	O00231	26S proteasome non-ATPase regulatory subunit 11	PSMD11	sp|O00231|PSD11_HUMAN 26S proteasome non-ATPase regulatory subunit 11 OS=Homo sapiens OX=9606 GN=PSMD11 PE=1 SV=3	2uL_R2	1.1998	1.2288	1.2227	1.2108	3.7478	3.2483	72403000	83030000	19056000	7	18.5	2	6.9961
O00231	O00231	26S proteasome non-ATPase regulatory subunit 11	PSMD11	sp|O00231|PSD11_HUMAN 26S proteasome non-ATPase regulatory subunit 11 OS=Homo sapiens OX=9606 GN=PSMD11 PE=1 SV=3	3uL_R2	1.431	1.3388	1.1097	1.0794	4.2666	3.8706	159390000	175950000	36857000	7	21.6	3	8.1372
O00231	O00231	26S proteasome non-ATPase regulatory subunit 11	PSMD11	sp|O00231|PSD11_HUMAN 26S proteasome non-ATPase regulatory subunit 11 OS=Homo sapiens OX=9606 GN=PSMD11 PE=1 SV=3	2uL_R1	1.1107	1.1666	1.1341	1.0167	5.1494	6.3949	188200000	184840000	34054000	6	18.5	2	11.5443
O00232	O00232	26S proteasome non-ATPase regulatory subunit 12	PSMD12	sp|O00232|PSD12_HUMAN 26S proteasome non-ATPase regulatory subunit 12 OS=Homo sapiens OX=9606 GN=PSMD12 PE=1 SV=3	notEnriched_R1	0.72904	0.65662	0.77287	0.75447	0.1804	0.22219	85427000	28484000	236010000	15	32.5	nE	0.40259
O00232	O00232	26S proteasome non-ATPase regulatory subunit 12	PSMD12	sp|O00232|PSD12_HUMAN 26S proteasome non-ATPase regulatory subunit 12 OS=Homo sapiens OX=9606 GN=PSMD12 PE=1 SV=3	notEnriched_R2	0.43831	0.70076	0.62119	0.61605	0.1432	0.22894	105840000	29650000	264340000	15	32.5	nE	0.37214
O00232	O00232	26S proteasome non-ATPase regulatory subunit 12	PSMD12	sp|O00232|PSD12_HUMAN 26S proteasome non-ATPase regulatory subunit 12 OS=Homo sapiens OX=9606 GN=PSMD12 PE=1 SV=3	2uL_R2	1.4942	1.2865	1.2301	1.1998	4.3434	3.3566	37287000	54699000	11137000	8	17.8	2	7.7
O00232	O00232	26S proteasome non-ATPase regulatory subunit 12	PSMD12	sp|O00232|PSD12_HUMAN 26S proteasome non-ATPase regulatory subunit 12 OS=Homo sapiens OX=9606 GN=PSMD12 PE=1 SV=3	6uL_R2	1.7529	1.6094	0.98773	0.95179	4.8119	5.0644	134650000	126200000	33617000	7	15.8	6	9.8763
O00232	O00232	26S proteasome non-ATPase regulatory subunit 12	PSMD12	sp|O00232|PSD12_HUMAN 26S proteasome non-ATPase regulatory subunit 12 OS=Homo sapiens OX=9606 GN=PSMD12 PE=1 SV=3	2uL_R1	0.97915	0.86504	1.1841	1.091	3.3531	2.6427	100530000	132290000	36859000	6	16	2	5.9958
O00232	O00232	26S proteasome non-ATPase regulatory subunit 12	PSMD12	sp|O00232|PSD12_HUMAN 26S proteasome non-ATPase regulatory subunit 12 OS=Homo sapiens OX=9606 GN=PSMD12 PE=1 SV=3	3uL_R2	1.6621	1.8701	1.1885	1.1576	5.4008	5.7968	123530000	152310000	24625000	6	16	3	11.1976
O00232	O00232	26S proteasome non-ATPase regulatory subunit 12	PSMD12	sp|O00232|PSD12_HUMAN 26S proteasome non-ATPase regulatory subunit 12 OS=Homo sapiens OX=9606 GN=PSMD12 PE=1 SV=3	4uL_R2	1.2215	1.0513	1.1574	1.1354	3.1659	2.7884	68322000	87586000	24798000	6	11.2	4	5.9543
O00232	O00232	26S proteasome non-ATPase regulatory subunit 12	PSMD12	sp|O00232|PSD12_HUMAN 26S proteasome non-ATPase regulatory subunit 12 OS=Homo sapiens OX=9606 GN=PSMD12 PE=1 SV=3	5uL_R1	1.06	1.2152	1.0324	1.0101	2.7845	2.9801	155820000	164960000	41805000	6	15.6	5	5.7646
O00232	O00232	26S proteasome non-ATPase regulatory subunit 12	PSMD12	sp|O00232|PSD12_HUMAN 26S proteasome non-ATPase regulatory subunit 12 OS=Homo sapiens OX=9606 GN=PSMD12 PE=1 SV=3	5uL_R2	1.2521	1.2241	1.0876	1.0615	3.1324	3.4765	131940000	148560000	44779000	6	13.8	5	6.6089
O00232	O00232	26S proteasome non-ATPase regulatory subunit 12	PSMD12	sp|O00232|PSD12_HUMAN 26S proteasome non-ATPase regulatory subunit 12 OS=Homo sapiens OX=9606 GN=PSMD12 PE=1 SV=3	6uL_R1	1.6674	1.5399	1.0177	0.97114	5.1982	5.3526	109250000	100290000	25425000	6	13.6	6	10.5508
O00232	O00232	26S proteasome non-ATPase regulatory subunit 12	PSMD12	sp|O00232|PSD12_HUMAN 26S proteasome non-ATPase regulatory subunit 12 OS=Homo sapiens OX=9606 GN=PSMD12 PE=1 SV=3	7uL_R1	0.84994	0.70414	1.1386	1.1297	2.1573	2.0667	126320000	127480000	40265000	6	14.9	7	4.224
O00232	O00232	26S proteasome non-ATPase regulatory subunit 12	PSMD12	sp|O00232|PSD12_HUMAN 26S proteasome non-ATPase regulatory subunit 12 OS=Homo sapiens OX=9606 GN=PSMD12 PE=1 SV=3	3uL_R1	1.7488	1.4575	1.2558	1.2116	3.1289	2.6304	66790000	84004000	24440000	5	9	3	5.7593
O00232	O00232	26S proteasome non-ATPase regulatory subunit 12	PSMD12	sp|O00232|PSD12_HUMAN 26S proteasome non-ATPase regulatory subunit 12 OS=Homo sapiens OX=9606 GN=PSMD12 PE=1 SV=3	7uL_R2	1.7952	1.7133	0.97735	0.96403	5.3218	5.1792	95721000	85732000	18492000	5	11.6	7	10.501
O00232	O00232	26S proteasome non-ATPase regulatory subunit 12	PSMD12	sp|O00232|PSD12_HUMAN 26S proteasome non-ATPase regulatory subunit 12 OS=Homo sapiens OX=9606 GN=PSMD12 PE=1 SV=3	4uL_R1	1.4867	1.7347	1.0296	1.0009	4.0985	4.6514	105580000	110800000	29047000	4	9.6	4	8.7499
O00232	O00232	26S proteasome non-ATPase regulatory subunit 12	PSMD12	sp|O00232|PSD12_HUMAN 26S proteasome non-ATPase regulatory subunit 12 OS=Homo sapiens OX=9606 GN=PSMD12 PE=1 SV=3	8uL_R1	1.3567	1.3099	1.1186	1.0871	3.6554	3.824	85090000	90371000	19749000	4	9.6	8	7.4794
O00232	O00232	26S proteasome non-ATPase regulatory subunit 12	PSMD12	sp|O00232|PSD12_HUMAN 26S proteasome non-ATPase regulatory subunit 12 OS=Homo sapiens OX=9606 GN=PSMD12 PE=1 SV=3	8uL_R2	1.0429	1.1495	1.1488	1.0935	3.08	3.3015	82528000	73967000	23515000	4	9.6	8	6.3815
O00233	O00233	26S proteasome non-ATPase regulatory subunit 9	PSMD9	sp|O00233|PSMD9_HUMAN 26S proteasome non-ATPase regulatory subunit 9 OS=Homo sapiens OX=9606 GN=PSMD9 PE=1 SV=3	2uL_R2	2.3314	2.0879	0.98962	0.9836	4.9002	4.8461	54818000	61345000	15664000	4	21.1	2	9.7463
O00233	O00233	26S proteasome non-ATPase regulatory subunit 9	PSMD9	sp|O00233|PSMD9_HUMAN 26S proteasome non-ATPase regulatory subunit 9 OS=Homo sapiens OX=9606 GN=PSMD9 PE=1 SV=3	4uL_R1	1.6211	1.4411	1.1363	1.0998	5.6442	5.1318	44419000	58739000	7053200	4	19.3	4	10.776
O00233	O00233	26S proteasome non-ATPase regulatory subunit 9	PSMD9	sp|O00233|PSMD9_HUMAN 26S proteasome non-ATPase regulatory subunit 9 OS=Homo sapiens OX=9606 GN=PSMD9 PE=1 SV=3	7uL_R1	1.3979	1.779	1.2742	1.2651	4.4724	5.8668	88560000	103650000	17903000	4	19.3	7	10.3392
O00233	O00233	26S proteasome non-ATPase regulatory subunit 9	PSMD9	sp|O00233|PSMD9_HUMAN 26S proteasome non-ATPase regulatory subunit 9 OS=Homo sapiens OX=9606 GN=PSMD9 PE=1 SV=3	notEnriched_R1	0.5183	1.8127	2.39	2.3331	0.17317	0.36205	9464600	16553000	21822000	4	20.6	nE	0.53522
O00233	O00233	26S proteasome non-ATPase regulatory subunit 9	PSMD9	sp|O00233|PSMD9_HUMAN 26S proteasome non-ATPase regulatory subunit 9 OS=Homo sapiens OX=9606 GN=PSMD9 PE=1 SV=3	2uL_R1	1.6417	1.2251	1.1244	1.0381	6.6369	5.8537	38661000	49913000	7862800	3	15.7	2	12.4906
O00233	O00233	26S proteasome non-ATPase regulatory subunit 9	PSMD9	sp|O00233|PSMD9_HUMAN 26S proteasome non-ATPase regulatory subunit 9 OS=Homo sapiens OX=9606 GN=PSMD9 PE=1 SV=3	4uL_R2	1.1644	1.1598	0.92062	0.90411	2.8795	3.6184	108130000	83441000	22884000	3	15.7	4	6.4979
O00233	O00233	26S proteasome non-ATPase regulatory subunit 9	PSMD9	sp|O00233|PSMD9_HUMAN 26S proteasome non-ATPase regulatory subunit 9 OS=Homo sapiens OX=9606 GN=PSMD9 PE=1 SV=3	5uL_R1	2.0462	1.7008	1.1455	1.1157	4.8653	3.8089	50906000	45831000	8553100	3	14.8	5	8.6742
O00233	O00233	26S proteasome non-ATPase regulatory subunit 9	PSMD9	sp|O00233|PSMD9_HUMAN 26S proteasome non-ATPase regulatory subunit 9 OS=Homo sapiens OX=9606 GN=PSMD9 PE=1 SV=3	5uL_R2	1.2108	1.5833	0.87687	0.84752	4.3691	5.2228	68970000	44436000	12080000	3	15.7	5	9.5919
O00233	O00233	26S proteasome non-ATPase regulatory subunit 9	PSMD9	sp|O00233|PSMD9_HUMAN 26S proteasome non-ATPase regulatory subunit 9 OS=Homo sapiens OX=9606 GN=PSMD9 PE=1 SV=3	6uL_R2	1.2423	2.0151	1.0482	0.98831	4.1376	5.8344	82578000	43827000	13063000	3	16.1	6	9.972
O00233	O00233	26S proteasome non-ATPase regulatory subunit 9	PSMD9	sp|O00233|PSMD9_HUMAN 26S proteasome non-ATPase regulatory subunit 9 OS=Homo sapiens OX=9606 GN=PSMD9 PE=1 SV=3	8uL_R1	1.5698	1.6495	1.1369	1.1055	6.473	5.1454	94033000	84160000	18609000	3	14.8	8	11.6184
O00233	O00233	26S proteasome non-ATPase regulatory subunit 9	PSMD9	sp|O00233|PSMD9_HUMAN 26S proteasome non-ATPase regulatory subunit 9 OS=Homo sapiens OX=9606 GN=PSMD9 PE=1 SV=3	notEnriched_R2	2.1458	4.6964	0.8199	0.80691	0.42416	0.53009	13080000	10547000	18548000	3	15.7	nE	0.95425
O00233	O00233	26S proteasome non-ATPase regulatory subunit 9	PSMD9	sp|O00233|PSMD9_HUMAN 26S proteasome non-ATPase regulatory subunit 9 OS=Homo sapiens OX=9606 GN=PSMD9 PE=1 SV=3	3uL_R2	1.3282	1.7231	0.78398	0.76937	3.7072	4.8184	68152000	54610000	14816000	2	10.3	3	8.5256
O00233	O00233	26S proteasome non-ATPase regulatory subunit 9	PSMD9	sp|O00233|PSMD9_HUMAN 26S proteasome non-ATPase regulatory subunit 9 OS=Homo sapiens OX=9606 GN=PSMD9 PE=1 SV=3	6uL_R1	1.0193	1.8079	0.60105	0.58132	3.3387	5.7433	16624000	13864000	2880100	2	10.3	6	9.082
O00233	O00233	26S proteasome non-ATPase regulatory subunit 9	PSMD9	sp|O00233|PSMD9_HUMAN 26S proteasome non-ATPase regulatory subunit 9 OS=Homo sapiens OX=9606 GN=PSMD9 PE=1 SV=3	7uL_R2	0.79098	1.7594	0.44755	0.44088	1.7011	3.8583	28053000	16024000	7278000	2	10.8	7	5.5594
O00233	O00233	26S proteasome non-ATPase regulatory subunit 9	PSMD9	sp|O00233|PSMD9_HUMAN 26S proteasome non-ATPase regulatory subunit 9 OS=Homo sapiens OX=9606 GN=PSMD9 PE=1 SV=3	8uL_R2	0.8079	1.5925	0.55979	0.53015	2.4789	4.6759	23388000	10758000	2660700	2	9	8	7.1548
O00233	O00233	26S proteasome non-ATPase regulatory subunit 9	PSMD9	sp|O00233|PSMD9_HUMAN 26S proteasome non-ATPase regulatory subunit 9 OS=Homo sapiens OX=9606 GN=PSMD9 PE=1 SV=3	3uL_R1	1.5047	1.0265	1.6998	1.5453	6.9897	4.5231	21993000	42772000	5013600	1	5.4	3	11.5128
O00244	O00244	Copper transport protein ATOX1	ATOX1	sp|O00244|ATOX1_HUMAN Copper transport protein ATOX1 OS=Homo sapiens OX=9606 GN=ATOX1 PE=1 SV=1	2uL_R1	NA	NA	NA	NA	NA	NA	NA	NA	NA	NA	0	2	NA
O00244	O00244	Copper transport protein ATOX1	ATOX1	sp|O00244|ATOX1_HUMAN Copper transport protein ATOX1 OS=Homo sapiens OX=9606 GN=ATOX1 PE=1 SV=1	2uL_R2	NA	NA	NA	NA	NA	NA	NA	NA	NA	NA	0	2	NA
O00244	O00244	Copper transport protein ATOX1	ATOX1	sp|O00244|ATOX1_HUMAN Copper transport protein ATOX1 OS=Homo sapiens OX=9606 GN=ATOX1 PE=1 SV=1	3uL_R1	NA	NA	NA	NA	NA	NA	NA	NA	NA	NA	0	3	NA
O00244	O00244	Copper transport protein ATOX1	ATOX1	sp|O00244|ATOX1_HUMAN Copper transport protein ATOX1 OS=Homo sapiens OX=9606 GN=ATOX1 PE=1 SV=1	3uL_R2	NA	NA	NA	NA	NA	NA	NA	NA	NA	NA	0	3	NA
O00244	O00244	Copper transport protein ATOX1	ATOX1	sp|O00244|ATOX1_HUMAN Copper transport protein ATOX1 OS=Homo sapiens OX=9606 GN=ATOX1 PE=1 SV=1	4uL_R1	NA	NA	NA	NA	NA	NA	NA	NA	NA	NA	0	4	NA
O00244	O00244	Copper transport protein ATOX1	ATOX1	sp|O00244|ATOX1_HUMAN Copper transport protein ATOX1 OS=Homo sapiens OX=9606 GN=ATOX1 PE=1 SV=1	4uL_R2	NA	NA	NA	NA	NA	NA	NA	NA	NA	NA	0	4	NA
O00244	O00244	Copper transport protein ATOX1	ATOX1	sp|O00244|ATOX1_HUMAN Copper transport protein ATOX1 OS=Homo sapiens OX=9606 GN=ATOX1 PE=1 SV=1	5uL_R2	NA	NA	NA	NA	NA	NA	NA	NA	NA	NA	0	5	NA
O00244	O00244	Copper transport protein ATOX1	ATOX1	sp|O00244|ATOX1_HUMAN Copper transport protein ATOX1 OS=Homo sapiens OX=9606 GN=ATOX1 PE=1 SV=1	6uL_R1	NA	NA	NA	NA	NA	NA	NA	NA	NA	NA	0	6	NA
O00244	O00244	Copper transport protein ATOX1	ATOX1	sp|O00244|ATOX1_HUMAN Copper transport protein ATOX1 OS=Homo sapiens OX=9606 GN=ATOX1 PE=1 SV=1	7uL_R2	NA	NA	NA	NA	NA	NA	NA	NA	NA	NA	0	7	NA
O00244	O00244	Copper transport protein ATOX1	ATOX1	sp|O00244|ATOX1_HUMAN Copper transport protein ATOX1 OS=Homo sapiens OX=9606 GN=ATOX1 PE=1 SV=1	8uL_R2	NA	NA	NA	NA	NA	NA	NA	NA	NA	NA	0	8	NA
O00244	O00244	Copper transport protein ATOX1	ATOX1	sp|O00244|ATOX1_HUMAN Copper transport protein ATOX1 OS=Homo sapiens OX=9606 GN=ATOX1 PE=1 SV=1	notEnriched_R1	NA	NA	NA	NA	NA	NA	NA	NA	NA	NA	0	nE	NA
O00244	O00244	Copper transport protein ATOX1	ATOX1	sp|O00244|ATOX1_HUMAN Copper transport protein ATOX1 OS=Homo sapiens OX=9606 GN=ATOX1 PE=1 SV=1	notEnriched_R2	NA	NA	NA	NA	NA	NA	NA	NA	NA	NA	0	nE	NA
O00244	O00244	Copper transport protein ATOX1	ATOX1	sp|O00244|ATOX1_HUMAN Copper transport protein ATOX1 OS=Homo sapiens OX=9606 GN=ATOX1 PE=1 SV=1	5uL_R1	1.3501	0.96101	1.4625	1.4486	2.1882	1.5106	5292000	10611000	2249000	1	13.2	5	3.6988
O00244	O00244	Copper transport protein ATOX1	ATOX1	sp|O00244|ATOX1_HUMAN Copper transport protein ATOX1 OS=Homo sapiens OX=9606 GN=ATOX1 PE=1 SV=1	6uL_R2	NA	NA	NA	NA	NA	NA	NA	NA	NA	1	11.8	6	NA
O00244	O00244	Copper transport protein ATOX1	ATOX1	sp|O00244|ATOX1_HUMAN Copper transport protein ATOX1 OS=Homo sapiens OX=9606 GN=ATOX1 PE=1 SV=1	7uL_R1	NA	NA	NA	NA	NA	NA	NA	NA	NA	1	11.8	7	NA
O00244	O00244	Copper transport protein ATOX1	ATOX1	sp|O00244|ATOX1_HUMAN Copper transport protein ATOX1 OS=Homo sapiens OX=9606 GN=ATOX1 PE=1 SV=1	8uL_R1	0.98525	0.62544	1.5952	1.5531	2.3865	1.5366	4948900	7642900	3273200	1	13.2	8	3.9231
O00255	O00255	Menin	MEN1	sp|O00255|MEN1_HUMAN Menin OS=Homo sapiens OX=9606 GN=MEN1 PE=1 SV=4	4uL_R2	NA	NA	NA	NA	NA	NA	NA	NA	NA	NA	0	4	NA
O00255	O00255	Menin	MEN1	sp|O00255|MEN1_HUMAN Menin OS=Homo sapiens OX=9606 GN=MEN1 PE=1 SV=4	5uL_R1	NA	NA	NA	NA	NA	NA	NA	NA	NA	NA	0	5	NA
O00255	O00255	Menin	MEN1	sp|O00255|MEN1_HUMAN Menin OS=Homo sapiens OX=9606 GN=MEN1 PE=1 SV=4	5uL_R2	NA	NA	NA	NA	NA	NA	NA	NA	NA	NA	0	5	NA
O00255	O00255	Menin	MEN1	sp|O00255|MEN1_HUMAN Menin OS=Homo sapiens OX=9606 GN=MEN1 PE=1 SV=4	7uL_R1	NA	NA	NA	NA	NA	NA	NA	NA	NA	NA	0	7	NA
O00255	O00255	Menin	MEN1	sp|O00255|MEN1_HUMAN Menin OS=Homo sapiens OX=9606 GN=MEN1 PE=1 SV=4	8uL_R1	NA	NA	NA	NA	NA	NA	NA	NA	NA	NA	0	8	NA
O00255	O00255	Menin	MEN1	sp|O00255|MEN1_HUMAN Menin OS=Homo sapiens OX=9606 GN=MEN1 PE=1 SV=4	2uL_R1	0.53405	0.35111	1.5097	1.5015	0.9147	0.60919	4140500	4874300	5614200	1	2.3	2	1.52389
O00255	O00255	Menin	MEN1	sp|O00255|MEN1_HUMAN Menin OS=Homo sapiens OX=9606 GN=MEN1 PE=1 SV=4	2uL_R2	NA	NA	NA	NA	NA	NA	NA	NA	NA	1	2.3	2	NA
O00255	O00255	Menin	MEN1	sp|O00255|MEN1_HUMAN Menin OS=Homo sapiens OX=9606 GN=MEN1 PE=1 SV=4	3uL_R1	0.69031	0.55176	1.3988	1.3472	1.5361	1.1402	4934300	7644300	4826500	1	2.3	3	2.6763
O00255	O00255	Menin	MEN1	sp|O00255|MEN1_HUMAN Menin OS=Homo sapiens OX=9606 GN=MEN1 PE=1 SV=4	3uL_R2	0.45858	0.3906	1.1873	1.175	0.88853	0.75617	3736900	5566800	5133400	1	2.3	3	1.6447
O00255	O00255	Menin	MEN1	sp|O00255|MEN1_HUMAN Menin OS=Homo sapiens OX=9606 GN=MEN1 PE=1 SV=4	4uL_R1	0.79058	0.82275	0.9416	0.92475	1.7719	1.9161	7924700	8315400	4471500	1	2.3	4	3.688
O00255	O00255	Menin	MEN1	sp|O00255|MEN1_HUMAN Menin OS=Homo sapiens OX=9606 GN=MEN1 PE=1 SV=4	6uL_R1	NA	NA	NA	NA	NA	NA	NA	NA	NA	1	2.3	6	NA
O00255	O00255	Menin	MEN1	sp|O00255|MEN1_HUMAN Menin OS=Homo sapiens OX=9606 GN=MEN1 PE=1 SV=4	6uL_R2	0.69656	0.68689	1.0576	1.0074	1.8605	1.8468	10545000	9853400	4881500	1	2.3	6	3.7073
O00255	O00255	Menin	MEN1	sp|O00255|MEN1_HUMAN Menin OS=Homo sapiens OX=9606 GN=MEN1 PE=1 SV=4	7uL_R2	0.84536	0.61479	1.4028	1.3862	2.0181	1.4559	6486200	10423000	3425200	1	2.3	7	3.474
O00255	O00255	Menin	MEN1	sp|O00255|MEN1_HUMAN Menin OS=Homo sapiens OX=9606 GN=MEN1 PE=1 SV=4	8uL_R2	0.75238	0.78899	0.91769	0.89066	2.1017	2.3597	10150000	9365100	5819100	1	2.3	8	4.4614
O00255	O00255	Menin	MEN1	sp|O00255|MEN1_HUMAN Menin OS=Homo sapiens OX=9606 GN=MEN1 PE=1 SV=4	notEnriched_R1	NA	NA	NA	NA	NA	NA	NA	NA	NA	1	2.3	nE	NA
O00255	O00255	Menin	MEN1	sp|O00255|MEN1_HUMAN Menin OS=Homo sapiens OX=9606 GN=MEN1 PE=1 SV=4	notEnriched_R2	NA	NA	NA	NA	NA	NA	NA	NA	2945100	1	2.3	nE	NA
O00257	O00257	E3 SUMO-protein ligase CBX4	CBX4	sp|O00257|CBX4_HUMAN E3 SUMO-protein ligase CBX4 OS=Homo sapiens OX=9606 GN=CBX4 PE=1 SV=3	notEnriched_R1	NA	NA	NA	NA	NA	NA	NA	NA	NA	NA	0	nE	NA
O00257	O00257	E3 SUMO-protein ligase CBX4	CBX4	sp|O00257|CBX4_HUMAN E3 SUMO-protein ligase CBX4 OS=Homo sapiens OX=9606 GN=CBX4 PE=1 SV=3	notEnriched_R2	NA	NA	NA	NA	NA	NA	NA	NA	NA	NA	0	nE	NA
O00257	O00257	E3 SUMO-protein ligase CBX4	CBX4	sp|O00257|CBX4_HUMAN E3 SUMO-protein ligase CBX4 OS=Homo sapiens OX=9606 GN=CBX4 PE=1 SV=3	3uL_R1	1.064	1.0324	0.86531	0.85653	2.2586	2.4398	88721000	79981000	32702000	5	10.5	3	4.6984
O00257	O00257	E3 SUMO-protein ligase CBX4	CBX4	sp|O00257|CBX4_HUMAN E3 SUMO-protein ligase CBX4 OS=Homo sapiens OX=9606 GN=CBX4 PE=1 SV=3	5uL_R1	0.81501	1.126	0.94676	0.93362	1.8332	2.2439	124520000	102110000	59101000	5	14.8	5	4.0771
O00257	O00257	E3 SUMO-protein ligase CBX4	CBX4	sp|O00257|CBX4_HUMAN E3 SUMO-protein ligase CBX4 OS=Homo sapiens OX=9606 GN=CBX4 PE=1 SV=3	6uL_R2	1.413	1.2039	1.3275	1.2618	3.8921	4.1567	93586000	105640000	28923000	5	10.7	6	8.0488
O00257	O00257	E3 SUMO-protein ligase CBX4	CBX4	sp|O00257|CBX4_HUMAN E3 SUMO-protein ligase CBX4 OS=Homo sapiens OX=9606 GN=CBX4 PE=1 SV=3	2uL_R1	0.53486	0.66966	0.94614	0.8847	1.5812	1.8089	60022000	67087000	22445000	4	7.9	2	3.3901
O00257	O00257	E3 SUMO-protein ligase CBX4	CBX4	sp|O00257|CBX4_HUMAN E3 SUMO-protein ligase CBX4 OS=Homo sapiens OX=9606 GN=CBX4 PE=1 SV=3	2uL_R2	0.79947	1.2115	0.87211	0.85589	2.7687	4.1354	36137000	31752000	20120000	4	10.2	2	6.9041
O00257	O00257	E3 SUMO-protein ligase CBX4	CBX4	sp|O00257|CBX4_HUMAN E3 SUMO-protein ligase CBX4 OS=Homo sapiens OX=9606 GN=CBX4 PE=1 SV=3	3uL_R2	1.1531	0.90456	1.0542	1.0168	2.1876	1.7816	64079000	62341000	27014000	4	7.9	3	3.9692
O00257	O00257	E3 SUMO-protein ligase CBX4	CBX4	sp|O00257|CBX4_HUMAN E3 SUMO-protein ligase CBX4 OS=Homo sapiens OX=9606 GN=CBX4 PE=1 SV=3	4uL_R2	0.51449	0.54333	1.0008	0.97421	1.8697	1.8615	65214000	56963000	38474000	4	9.5	4	3.7312
O00257	O00257	E3 SUMO-protein ligase CBX4	CBX4	sp|O00257|CBX4_HUMAN E3 SUMO-protein ligase CBX4 OS=Homo sapiens OX=9606 GN=CBX4 PE=1 SV=3	5uL_R2	0.9925	0.97406	1.0062	0.99219	2.0706	1.9533	107990000	91380000	50944000	4	12.1	5	4.0239
O00257	O00257	E3 SUMO-protein ligase CBX4	CBX4	sp|O00257|CBX4_HUMAN E3 SUMO-protein ligase CBX4 OS=Homo sapiens OX=9606 GN=CBX4 PE=1 SV=3	6uL_R1	0.88599	0.97622	1.1077	1.0571	2.1547	2.3777	80313000	83982000	35025000	4	8	6	4.5324
O00257	O00257	E3 SUMO-protein ligase CBX4	CBX4	sp|O00257|CBX4_HUMAN E3 SUMO-protein ligase CBX4 OS=Homo sapiens OX=9606 GN=CBX4 PE=1 SV=3	4uL_R1	1.2448	1.2813	0.95418	0.94469	2.6752	2.7214	87688000	79274000	36053000	3	7.5	4	5.3966
O00257	O00257	E3 SUMO-protein ligase CBX4	CBX4	sp|O00257|CBX4_HUMAN E3 SUMO-protein ligase CBX4 OS=Homo sapiens OX=9606 GN=CBX4 PE=1 SV=3	7uL_R1	0.53283	0.70879	0.91857	0.93156	1.4896	1.7128	86557000	95843000	56771000	3	8	7	3.2024
O00257	O00257	E3 SUMO-protein ligase CBX4	CBX4	sp|O00257|CBX4_HUMAN E3 SUMO-protein ligase CBX4 OS=Homo sapiens OX=9606 GN=CBX4 PE=1 SV=3	8uL_R1	1.0175	1.0395	1.005	0.97852	2.9859	2.9319	137830000	113460000	59803000	3	8	8	5.9178
O00257	O00257	E3 SUMO-protein ligase CBX4	CBX4	sp|O00257|CBX4_HUMAN E3 SUMO-protein ligase CBX4 OS=Homo sapiens OX=9606 GN=CBX4 PE=1 SV=3	7uL_R2	0.84665	0.90728	1.0535	1.0506	1.3565	1.4592	34020000	43777000	27784000	2	5.5	7	2.8157
O00257	O00257	E3 SUMO-protein ligase CBX4	CBX4	sp|O00257|CBX4_HUMAN E3 SUMO-protein ligase CBX4 OS=Homo sapiens OX=9606 GN=CBX4 PE=1 SV=3	8uL_R2	0.67635	0.63568	1.0671	1.029	1.5438	1.5003	51488000	51025000	38717000	2	5.7	8	3.0441
O00264	O00264	Membrane-associated progesterone receptor component 1	PGRMC1	sp|O00264|PGRC1_HUMAN Membrane-associated progesterone receptor component 1 OS=Homo sapiens OX=9606 GN=PGRMC1 PE=1 SV=3	notEnriched_R2	0.53482	1.6291	0.21306	0.2078	0.10126	0.18388	56481000	7678400	66957000	6	26.7	nE	0.28514
O00264	O00264	Membrane-associated progesterone receptor component 1	PGRMC1	sp|O00264|PGRC1_HUMAN Membrane-associated progesterone receptor component 1 OS=Homo sapiens OX=9606 GN=PGRMC1 PE=1 SV=3	notEnriched_R1	1.3686	1.2231	1.1193	1.0639	0.15748	0.14417	27625000	8386900	69545000	5	26.7	nE	0.30165
O00264	O00264	Membrane-associated progesterone receptor component 1	PGRMC1	sp|O00264|PGRC1_HUMAN Membrane-associated progesterone receptor component 1 OS=Homo sapiens OX=9606 GN=PGRMC1 PE=1 SV=3	5uL_R2	0.40451	0.44278	0.92072	0.90186	1.3258	1.4718	69308000	65985000	45357000	3	15.9	5	2.7976
O00264	O00264	Membrane-associated progesterone receptor component 1	PGRMC1	sp|O00264|PGRC1_HUMAN Membrane-associated progesterone receptor component 1 OS=Homo sapiens OX=9606 GN=PGRMC1 PE=1 SV=3	6uL_R1	0.49698	0.55319	0.98456	0.94564	1.5202	1.7066	47825000	53411000	37158000	3	11.8	6	3.2268
O00264	O00264	Membrane-associated progesterone receptor component 1	PGRMC1	sp|O00264|PGRC1_HUMAN Membrane-associated progesterone receptor component 1 OS=Homo sapiens OX=9606 GN=PGRMC1 PE=1 SV=3	6uL_R2	0.52552	0.50597	1.0367	0.99107	1.4571	1.4702	30522000	26409000	17714000	3	11.8	6	2.9273
O00264	O00264	Membrane-associated progesterone receptor component 1	PGRMC1	sp|O00264|PGRC1_HUMAN Membrane-associated progesterone receptor component 1 OS=Homo sapiens OX=9606 GN=PGRMC1 PE=1 SV=3	8uL_R1	0.54333	0.61867	0.94527	0.91471	1.7993	1.9671	33848000	31219000	19654000	3	15.9	8	3.7664
O00264	O00264	Membrane-associated progesterone receptor component 1	PGRMC1	sp|O00264|PGRC1_HUMAN Membrane-associated progesterone receptor component 1 OS=Homo sapiens OX=9606 GN=PGRMC1 PE=1 SV=3	8uL_R2	0.70026	0.7482	0.9142	0.87467	2.2447	2.2532	45427000	31297000	21321000	3	15.9	8	4.4979
O00264	O00264	Membrane-associated progesterone receptor component 1	PGRMC1	sp|O00264|PGRC1_HUMAN Membrane-associated progesterone receptor component 1 OS=Homo sapiens OX=9606 GN=PGRMC1 PE=1 SV=3	2uL_R1	0.85452	0.88539	0.78159	0.76052	2.3061	2.4886	11258000	9051000	3553600	2	11.3	2	4.7947
O00264	O00264	Membrane-associated progesterone receptor component 1	PGRMC1	sp|O00264|PGRC1_HUMAN Membrane-associated progesterone receptor component 1 OS=Homo sapiens OX=9606 GN=PGRMC1 PE=1 SV=3	3uL_R2	0.61452	0.84167	0.74003	0.72351	1.6728	2.6862	32976000	28857000	14436000	2	11.8	3	4.359
O00264	O00264	Membrane-associated progesterone receptor component 1	PGRMC1	sp|O00264|PGRC1_HUMAN Membrane-associated progesterone receptor component 1 OS=Homo sapiens OX=9606 GN=PGRMC1 PE=1 SV=3	4uL_R1	0.43488	0.44188	0.9795	0.95717	1.6006	1.5566	48275000	48760000	31307000	2	11.3	4	3.1572
O00264	O00264	Membrane-associated progesterone receptor component 1	PGRMC1	sp|O00264|PGRC1_HUMAN Membrane-associated progesterone receptor component 1 OS=Homo sapiens OX=9606 GN=PGRMC1 PE=1 SV=3	4uL_R2	0.67972	0.77773	0.82309	0.80693	2.0186	2.414	24200000	21208000	11547000	2	11.8	4	4.4326
O00264	O00264	Membrane-associated progesterone receptor component 1	PGRMC1	sp|O00264|PGRC1_HUMAN Membrane-associated progesterone receptor component 1 OS=Homo sapiens OX=9606 GN=PGRMC1 PE=1 SV=3	5uL_R1	0.3686	0.47528	0.83164	0.81529	1.274	1.6902	50791000	45496000	35755000	2	11.3	5	2.9642
O00264	O00264	Membrane-associated progesterone receptor component 1	PGRMC1	sp|O00264|PGRC1_HUMAN Membrane-associated progesterone receptor component 1 OS=Homo sapiens OX=9606 GN=PGRMC1 PE=1 SV=3	7uL_R2	0.45862	0.60583	0.74653	0.734	1.3597	1.8525	30695000	22125000	19108000	2	11.3	7	3.2122
O00264	O00264	Membrane-associated progesterone receptor component 1	PGRMC1	sp|O00264|PGRC1_HUMAN Membrane-associated progesterone receptor component 1 OS=Homo sapiens OX=9606 GN=PGRMC1 PE=1 SV=3	2uL_R2	0.68881	1.0844	0.80942	0.80626	1.5021	2.312	5998300	5170800	3025700	1	7.2	2	3.8141
O00264	O00264	Membrane-associated progesterone receptor component 1	PGRMC1	sp|O00264|PGRC1_HUMAN Membrane-associated progesterone receptor component 1 OS=Homo sapiens OX=9606 GN=PGRMC1 PE=1 SV=3	3uL_R1	0.43688	0.68372	0.77206	0.72055	1.6449	2.2828	15150000	10207000	9660400	1	7.2	3	3.9277
O00264	O00264	Membrane-associated progesterone receptor component 1	PGRMC1	sp|O00264|PGRC1_HUMAN Membrane-associated progesterone receptor component 1 OS=Homo sapiens OX=9606 GN=PGRMC1 PE=1 SV=3	7uL_R1	NA	NA	NA	NA	NA	NA	NA	NA	NA	1	4.1	7	NA
O00267	O00267	Transcription elongation factor SPT5	SUPT5H	sp|O00267|SPT5H_HUMAN Transcription elongation factor SPT5 OS=Homo sapiens OX=9606 GN=SUPT5H PE=1 SV=1	notEnriched_R2	1.2121	0.6242	0.97179	0.94776	0.2054	0.20314	31850000	64013000	186620000	19	24.7	nE	0.40854
O00267	O00267	Transcription elongation factor SPT5	SUPT5H	sp|O00267|SPT5H_HUMAN Transcription elongation factor SPT5 OS=Homo sapiens OX=9606 GN=SUPT5H PE=1 SV=1	notEnriched_R1	0.63068	0.55671	0.75182	0.73654	0.1245	0.17166	12957000	21225000	121330000	15	21.7	nE	0.29616
O00267	O00267	Transcription elongation factor SPT5	SUPT5H	sp|O00267|SPT5H_HUMAN Transcription elongation factor SPT5 OS=Homo sapiens OX=9606 GN=SUPT5H PE=1 SV=1	3uL_R2	1.3373	1.353	0.87277	0.85593	3.3173	3.5523	188450000	173350000	39824000	9	12.2	3	6.8696
O00267	O00267	Transcription elongation factor SPT5	SUPT5H	sp|O00267|SPT5H_HUMAN Transcription elongation factor SPT5 OS=Homo sapiens OX=9606 GN=SUPT5H PE=1 SV=1	4uL_R2	1.4111	1.3639	0.97049	0.92332	5.4056	12.368	204680000	203030000	49369000	9	12.2	4	17.7736
O00267	O00267	Transcription elongation factor SPT5	SUPT5H	sp|O00267|SPT5H_HUMAN Transcription elongation factor SPT5 OS=Homo sapiens OX=9606 GN=SUPT5H PE=1 SV=1	4uL_R1	1.2785	0.96215	0.89291	0.87953	4.3738	3.3877	194440000	212950000	63803000	8	11.3	4	7.7615
O00267	O00267	Transcription elongation factor SPT5	SUPT5H	sp|O00267|SPT5H_HUMAN Transcription elongation factor SPT5 OS=Homo sapiens OX=9606 GN=SUPT5H PE=1 SV=1	8uL_R2	1.0027	0.95619	0.99554	0.94189	3.2708	3.308	156470000	143940000	39239000	8	11.3	8	6.5788
O00267	O00267	Transcription elongation factor SPT5	SUPT5H	sp|O00267|SPT5H_HUMAN Transcription elongation factor SPT5 OS=Homo sapiens OX=9606 GN=SUPT5H PE=1 SV=1	2uL_R1	1.0587	0.97011	1.0543	1.0195	3.225	3.2706	53572000	51084000	14423000	7	9.8	2	6.4956
O00267	O00267	Transcription elongation factor SPT5	SUPT5H	sp|O00267|SPT5H_HUMAN Transcription elongation factor SPT5 OS=Homo sapiens OX=9606 GN=SUPT5H PE=1 SV=1	2uL_R2	1.0955	1.6282	0.84804	0.80204	2.2988	3.7032	81349000	54622000	13893000	7	7.8	2	6.002
O00267	O00267	Transcription elongation factor SPT5	SUPT5H	sp|O00267|SPT5H_HUMAN Transcription elongation factor SPT5 OS=Homo sapiens OX=9606 GN=SUPT5H PE=1 SV=1	7uL_R1	0.7691	0.85524	0.88288	0.89116	2.1398	2.4586	172350000	147600000	48616000	7	10.3	7	4.5984
O00267	O00267	Transcription elongation factor SPT5	SUPT5H	sp|O00267|SPT5H_HUMAN Transcription elongation factor SPT5 OS=Homo sapiens OX=9606 GN=SUPT5H PE=1 SV=1	7uL_R2	0.96133	1.0558	0.8998	0.88576	3.0275	3.34	104060000	109530000	42695000	7	9.8	7	6.3675
O00267	O00267	Transcription elongation factor SPT5	SUPT5H	sp|O00267|SPT5H_HUMAN Transcription elongation factor SPT5 OS=Homo sapiens OX=9606 GN=SUPT5H PE=1 SV=1	8uL_R1	0.96543	1.1927	0.86573	0.83828	3.2442	3.6897	172470000	150810000	45306000	7	10.7	8	6.9339
O00267	O00267	Transcription elongation factor SPT5	SUPT5H	sp|O00267|SPT5H_HUMAN Transcription elongation factor SPT5 OS=Homo sapiens OX=9606 GN=SUPT5H PE=1 SV=1	3uL_R1	2.0152	1.3277	0.92901	0.87716	6.0365	5.8139	189640000	176440000	45683000	6	8	3	11.8504
O00267	O00267	Transcription elongation factor SPT5	SUPT5H	sp|O00267|SPT5H_HUMAN Transcription elongation factor SPT5 OS=Homo sapiens OX=9606 GN=SUPT5H PE=1 SV=1	5uL_R1	0.91844	1.2868	0.84521	0.83149	2.7822	3.4136	166100000	140940000	38327000	5	7.9	5	6.1958
O00267	O00267	Transcription elongation factor SPT5	SUPT5H	sp|O00267|SPT5H_HUMAN Transcription elongation factor SPT5 OS=Homo sapiens OX=9606 GN=SUPT5H PE=1 SV=1	5uL_R2	0.99216	1.0362	0.87154	0.85944	2.8896	3.4179	171160000	147200000	43471000	5	7.9	5	6.3075
O00267	O00267	Transcription elongation factor SPT5	SUPT5H	sp|O00267|SPT5H_HUMAN Transcription elongation factor SPT5 OS=Homo sapiens OX=9606 GN=SUPT5H PE=1 SV=1	6uL_R2	1.033	1.2978	0.83158	0.80075	3.165	9.5247	121380000	92749000	54711000	5	7.5	6	12.6897
O00267	O00267	Transcription elongation factor SPT5	SUPT5H	sp|O00267|SPT5H_HUMAN Transcription elongation factor SPT5 OS=Homo sapiens OX=9606 GN=SUPT5H PE=1 SV=1	6uL_R1	1.052	1.3498	0.87866	0.85725	3.4661	4.0936	99658000	87992000	14159000	4	6.5	6	7.5597
O00273	O00273	DNA fragmentation factor subunit alpha	DFFA	sp|O00273|DFFA_HUMAN DNA fragmentation factor subunit alpha OS=Homo sapiens OX=9606 GN=DFFA PE=1 SV=1	2uL_R1	NA	NA	NA	NA	NA	NA	NA	NA	NA	NA	0	2	NA
O00273	O00273	DNA fragmentation factor subunit alpha	DFFA	sp|O00273|DFFA_HUMAN DNA fragmentation factor subunit alpha OS=Homo sapiens OX=9606 GN=DFFA PE=1 SV=1	2uL_R2	NA	NA	NA	NA	NA	NA	NA	NA	NA	NA	0	2	NA
O00273	O00273	DNA fragmentation factor subunit alpha	DFFA	sp|O00273|DFFA_HUMAN DNA fragmentation factor subunit alpha OS=Homo sapiens OX=9606 GN=DFFA PE=1 SV=1	3uL_R2	NA	NA	NA	NA	NA	NA	NA	NA	NA	NA	0	3	NA
O00273	O00273	DNA fragmentation factor subunit alpha	DFFA	sp|O00273|DFFA_HUMAN DNA fragmentation factor subunit alpha OS=Homo sapiens OX=9606 GN=DFFA PE=1 SV=1	4uL_R2	NA	NA	NA	NA	NA	NA	NA	NA	NA	NA	0	4	NA
O00273	O00273	DNA fragmentation factor subunit alpha	DFFA	sp|O00273|DFFA_HUMAN DNA fragmentation factor subunit alpha OS=Homo sapiens OX=9606 GN=DFFA PE=1 SV=1	5uL_R1	NA	NA	NA	NA	NA	NA	NA	NA	NA	NA	0	5	NA
O00273	O00273	DNA fragmentation factor subunit alpha	DFFA	sp|O00273|DFFA_HUMAN DNA fragmentation factor subunit alpha OS=Homo sapiens OX=9606 GN=DFFA PE=1 SV=1	5uL_R2	NA	NA	NA	NA	NA	NA	NA	NA	NA	NA	0	5	NA
O00273	O00273	DNA fragmentation factor subunit alpha	DFFA	sp|O00273|DFFA_HUMAN DNA fragmentation factor subunit alpha OS=Homo sapiens OX=9606 GN=DFFA PE=1 SV=1	6uL_R1	NA	NA	NA	NA	NA	NA	NA	NA	NA	NA	0	6	NA
O00273	O00273	DNA fragmentation factor subunit alpha	DFFA	sp|O00273|DFFA_HUMAN DNA fragmentation factor subunit alpha OS=Homo sapiens OX=9606 GN=DFFA PE=1 SV=1	6uL_R2	NA	NA	NA	NA	NA	NA	NA	NA	NA	NA	0	6	NA
O00273	O00273	DNA fragmentation factor subunit alpha	DFFA	sp|O00273|DFFA_HUMAN DNA fragmentation factor subunit alpha OS=Homo sapiens OX=9606 GN=DFFA PE=1 SV=1	notEnriched_R1	1.8826	2.5279	0.93495	0.88862	0.21664	0.84357	9477300	15431000	43003000	7	25.7	nE	1.06021
O00273	O00273	DNA fragmentation factor subunit alpha	DFFA	sp|O00273|DFFA_HUMAN DNA fragmentation factor subunit alpha OS=Homo sapiens OX=9606 GN=DFFA PE=1 SV=1	notEnriched_R2	1.7651	2.9199	3.2222	3.1147	0.20442	0.97542	15123000	20085000	50523000	6	25.7	nE	1.17984
O00273	O00273	DNA fragmentation factor subunit alpha	DFFA	sp|O00273|DFFA_HUMAN DNA fragmentation factor subunit alpha OS=Homo sapiens OX=9606 GN=DFFA PE=1 SV=1	3uL_R1	1.0138	2.0413	0.56674	0.54132	2.5917	4.7877	13184000	5859200	1888600	1	5.1	3	7.3794
O00273	O00273	DNA fragmentation factor subunit alpha	DFFA	sp|O00273|DFFA_HUMAN DNA fragmentation factor subunit alpha OS=Homo sapiens OX=9606 GN=DFFA PE=1 SV=1	4uL_R1	0.95505	0.96074	0.97352	0.95701	2.0007	2.0906	9163800	5365500	3950500	1	5.1	4	4.0913
O00273	O00273	DNA fragmentation factor subunit alpha	DFFA	sp|O00273|DFFA_HUMAN DNA fragmentation factor subunit alpha OS=Homo sapiens OX=9606 GN=DFFA PE=1 SV=1	7uL_R1	1.5569	1.3998	1.0722	1.0676	3.6611	3.4292	9211400	14420000	2939700	1	5.1	7	7.0903
O00273	O00273	DNA fragmentation factor subunit alpha	DFFA	sp|O00273|DFFA_HUMAN DNA fragmentation factor subunit alpha OS=Homo sapiens OX=9606 GN=DFFA PE=1 SV=1	7uL_R2	1.402	1.6811	0.85427	0.84511	3.1939	3.7792	7080800	8764300	2602300	1	5.1	7	6.9731
O00273	O00273	DNA fragmentation factor subunit alpha	DFFA	sp|O00273|DFFA_HUMAN DNA fragmentation factor subunit alpha OS=Homo sapiens OX=9606 GN=DFFA PE=1 SV=1	8uL_R1	1.0387	1.2626	0.88395	0.85647	2.5522	2.9799	10208000	10513000	2951200	1	5.1	8	5.5321
O00273	O00273	DNA fragmentation factor subunit alpha	DFFA	sp|O00273|DFFA_HUMAN DNA fragmentation factor subunit alpha OS=Homo sapiens OX=9606 GN=DFFA PE=1 SV=1	8uL_R2	1.4969	1.6779	0.86885	0.84764	3.5307	4.1653	7146600	8230800	2238100	1	5.1	8	7.696
O00291	O00291	Huntingtin-interacting protein 1	HIP1	sp|O00291|HIP1_HUMAN Huntingtin-interacting protein 1 OS=Homo sapiens OX=9606 GN=HIP1 PE=1 SV=5	3uL_R1	NA	NA	NA	NA	NA	NA	NA	NA	NA	NA	0	3	NA
O00291	O00291	Huntingtin-interacting protein 1	HIP1	sp|O00291|HIP1_HUMAN Huntingtin-interacting protein 1 OS=Homo sapiens OX=9606 GN=HIP1 PE=1 SV=5	4uL_R1	NA	NA	NA	NA	NA	NA	NA	NA	NA	NA	0	4	NA
O00291	O00291	Huntingtin-interacting protein 1	HIP1	sp|O00291|HIP1_HUMAN Huntingtin-interacting protein 1 OS=Homo sapiens OX=9606 GN=HIP1 PE=1 SV=5	6uL_R1	NA	NA	NA	NA	NA	NA	NA	NA	NA	NA	0	6	NA
O00291	O00291	Huntingtin-interacting protein 1	HIP1	sp|O00291|HIP1_HUMAN Huntingtin-interacting protein 1 OS=Homo sapiens OX=9606 GN=HIP1 PE=1 SV=5	notEnriched_R2	NA	NA	NA	NA	NA	NA	NA	NA	NA	NA	0	nE	NA
O00291	O00291	Huntingtin-interacting protein 1	HIP1	sp|O00291|HIP1_HUMAN Huntingtin-interacting protein 1 OS=Homo sapiens OX=9606 GN=HIP1 PE=1 SV=5	6uL_R2	0.89546	0.90632	1.1642	1.1061	2.6977	2.7264	48102000	54291000	24944000	3	4.2	6	5.4241
O00291	O00291	Huntingtin-interacting protein 1	HIP1	sp|O00291|HIP1_HUMAN Huntingtin-interacting protein 1 OS=Homo sapiens OX=9606 GN=HIP1 PE=1 SV=5	5uL_R2	0.86853	0.80706	1.057	1.0413	1.897	1.8217	18119000	17069000	4927700	2	3.2	5	3.7187
O00291	O00291	Huntingtin-interacting protein 1	HIP1	sp|O00291|HIP1_HUMAN Huntingtin-interacting protein 1 OS=Homo sapiens OX=9606 GN=HIP1 PE=1 SV=5	7uL_R1	0.73774	0.86529	0.87905	0.8875	1.9805	2.2316	23529000	24268000	13211000	2	2.7	7	4.2121
O00291	O00291	Huntingtin-interacting protein 1	HIP1	sp|O00291|HIP1_HUMAN Huntingtin-interacting protein 1 OS=Homo sapiens OX=9606 GN=HIP1 PE=1 SV=5	7uL_R2	2.1738	2.2227	1.0026	0.99202	4.9091	4.9485	8543600	8000700	1570000	2	3.2	7	9.8576
O00291	O00291	Huntingtin-interacting protein 1	HIP1	sp|O00291|HIP1_HUMAN Huntingtin-interacting protein 1 OS=Homo sapiens OX=9606 GN=HIP1 PE=1 SV=5	2uL_R1	NA	NA	NA	NA	NA	NA	NA	NA	NA	1	1.6	2	NA
O00291	O00291	Huntingtin-interacting protein 1	HIP1	sp|O00291|HIP1_HUMAN Huntingtin-interacting protein 1 OS=Homo sapiens OX=9606 GN=HIP1 PE=1 SV=5	2uL_R2	NA	NA	NA	NA	NA	NA	NA	3774800	NA	1	1.6	2	NA
O00291	O00291	Huntingtin-interacting protein 1	HIP1	sp|O00291|HIP1_HUMAN Huntingtin-interacting protein 1 OS=Homo sapiens OX=9606 GN=HIP1 PE=1 SV=5	3uL_R2	NA	NA	NA	NA	NA	NA	4930100	NA	NA	1	1.5	3	NA
O00291	O00291	Huntingtin-interacting protein 1	HIP1	sp|O00291|HIP1_HUMAN Huntingtin-interacting protein 1 OS=Homo sapiens OX=9606 GN=HIP1 PE=1 SV=5	4uL_R2	2.8943	3.6861	0.78842	0.78989	4.1188	5.2144	4184800	4177800	1121200	1	1.6	4	9.3332
O00291	O00291	Huntingtin-interacting protein 1	HIP1	sp|O00291|HIP1_HUMAN Huntingtin-interacting protein 1 OS=Homo sapiens OX=9606 GN=HIP1 PE=1 SV=5	5uL_R1	1.1397	1.0312	1.1004	1.0752	3.1795	2.9572	12124000	11833000	5234700	1	1.1	5	6.1367
O00291	O00291	Huntingtin-interacting protein 1	HIP1	sp|O00291|HIP1_HUMAN Huntingtin-interacting protein 1 OS=Homo sapiens OX=9606 GN=HIP1 PE=1 SV=5	8uL_R1	0.51612	0.49383	1.0121	0.99282	1.2331	1.242	7817000	9063400	7765300	1	1.6	8	2.4751
O00291	O00291	Huntingtin-interacting protein 1	HIP1	sp|O00291|HIP1_HUMAN Huntingtin-interacting protein 1 OS=Homo sapiens OX=9606 GN=HIP1 PE=1 SV=5	8uL_R2	0.58909	0.70896	0.856	0.83126	1.2885	1.5501	8688200	4903800	3152100	1	1.6	8	2.8386
O00291	O00291	Huntingtin-interacting protein 1	HIP1	sp|O00291|HIP1_HUMAN Huntingtin-interacting protein 1 OS=Homo sapiens OX=9606 GN=HIP1 PE=1 SV=5	notEnriched_R1	NA	9.2802	NA	NA	NA	1.0939	681970	873560	5156100	1	1.6	nE	NA
O00299	O00299	Chloride intracellular channel protein 1	CLIC1	sp|O00299|CLIC1_HUMAN Chloride intracellular channel protein 1 OS=Homo sapiens OX=9606 GN=CLIC1 PE=1 SV=4	notEnriched_R1	0.25265	0.62723	0.35998	0.35141	0.064371	0.16254	38636000	17159000	400200000	11	59.8	nE	0.226911
O00299	O00299	Chloride intracellular channel protein 1	CLIC1	sp|O00299|CLIC1_HUMAN Chloride intracellular channel protein 1 OS=Homo sapiens OX=9606 GN=CLIC1 PE=1 SV=4	3uL_R1	0.73503	0.71165	1.3126	1.1784	3.827	3.7271	370650000	443720000	147460000	10	39.8	3	7.5541
O00299	O00299	Chloride intracellular channel protein 1	CLIC1	sp|O00299|CLIC1_HUMAN Chloride intracellular channel protein 1 OS=Homo sapiens OX=9606 GN=CLIC1 PE=1 SV=4	3uL_R2	0.93085	0.75862	1.3148	1.2018	4.4932	3.5702	285570000	327620000	96494000	9	39.4	3	8.0634
O00299	O00299	Chloride intracellular channel protein 1	CLIC1	sp|O00299|CLIC1_HUMAN Chloride intracellular channel protein 1 OS=Homo sapiens OX=9606 GN=CLIC1 PE=1 SV=4	7uL_R1	0.61306	0.55305	1.3431	1.2377	2.7797	2.3074	481930000	594160000	211240000	9	34.9	7	5.0871
O00299	O00299	Chloride intracellular channel protein 1	CLIC1	sp|O00299|CLIC1_HUMAN Chloride intracellular channel protein 1 OS=Homo sapiens OX=9606 GN=CLIC1 PE=1 SV=4	8uL_R1	0.81185	0.72078	1.2461	1.1686	3.6791	3.0155	618460000	714430000	231480000	9	34.9	8	6.6946
O00299	O00299	Chloride intracellular channel protein 1	CLIC1	sp|O00299|CLIC1_HUMAN Chloride intracellular channel protein 1 OS=Homo sapiens OX=9606 GN=CLIC1 PE=1 SV=4	notEnriched_R2	0.6189	0.5865	0.75356	0.7284	0.093075	0.092022	38725000	33123000	526640000	9	51.5	nE	0.185097
O00299	O00299	Chloride intracellular channel protein 1	CLIC1	sp|O00299|CLIC1_HUMAN Chloride intracellular channel protein 1 OS=Homo sapiens OX=9606 GN=CLIC1 PE=1 SV=4	4uL_R1	0.80992	0.69977	1.3715	1.2327	4.0169	3.2068	401970000	489440000	150480000	7	27.8	4	7.2237
O00299	O00299	Chloride intracellular channel protein 1	CLIC1	sp|O00299|CLIC1_HUMAN Chloride intracellular channel protein 1 OS=Homo sapiens OX=9606 GN=CLIC1 PE=1 SV=4	5uL_R1	0.68497	0.61265	1.2853	1.1617	3.1088	2.6354	420260000	505740000	163170000	7	34.4	5	5.7442
O00299	O00299	Chloride intracellular channel protein 1	CLIC1	sp|O00299|CLIC1_HUMAN Chloride intracellular channel protein 1 OS=Homo sapiens OX=9606 GN=CLIC1 PE=1 SV=4	5uL_R2	0.68193	0.58156	1.3186	1.2128	3.1198	2.6871	476450000	611560000	185230000	7	30.7	5	5.8069
O00299	O00299	Chloride intracellular channel protein 1	CLIC1	sp|O00299|CLIC1_HUMAN Chloride intracellular channel protein 1 OS=Homo sapiens OX=9606 GN=CLIC1 PE=1 SV=4	6uL_R1	0.60293	0.51658	1.3532	1.2066	2.6854	2.3381	293000000	334810000	124790000	7	29.5	6	5.0235
O00299	O00299	Chloride intracellular channel protein 1	CLIC1	sp|O00299|CLIC1_HUMAN Chloride intracellular channel protein 1 OS=Homo sapiens OX=9606 GN=CLIC1 PE=1 SV=4	6uL_R2	0.60922	0.59235	1.266	1.1874	2.8058	2.5054	389870000	419760000	168080000	7	30.7	6	5.3112
O00299	O00299	Chloride intracellular channel protein 1	CLIC1	sp|O00299|CLIC1_HUMAN Chloride intracellular channel protein 1 OS=Homo sapiens OX=9606 GN=CLIC1 PE=1 SV=4	2uL_R2	0.78667	0.63699	1.3105	1.196	4.8562	3.8155	230430000	293730000	63834000	6	28.2	2	8.6717
O00299	O00299	Chloride intracellular channel protein 1	CLIC1	sp|O00299|CLIC1_HUMAN Chloride intracellular channel protein 1 OS=Homo sapiens OX=9606 GN=CLIC1 PE=1 SV=4	4uL_R2	0.68414	0.54487	1.3103	1.2312	3.7936	3.1143	239190000	281630000	80713000	6	28.2	4	6.9079
O00299	O00299	Chloride intracellular channel protein 1	CLIC1	sp|O00299|CLIC1_HUMAN Chloride intracellular channel protein 1 OS=Homo sapiens OX=9606 GN=CLIC1 PE=1 SV=4	7uL_R2	0.64875	0.57774	1.2672	1.1896	2.8227	2.4125	199750000	214160000	94705000	6	25.7	7	5.2352
O00299	O00299	Chloride intracellular channel protein 1	CLIC1	sp|O00299|CLIC1_HUMAN Chloride intracellular channel protein 1 OS=Homo sapiens OX=9606 GN=CLIC1 PE=1 SV=4	8uL_R2	0.65316	0.5379	1.3331	1.2301	3.021	2.3695	289500000	340220000	130960000	6	30.7	8	5.3905
O00299	O00299	Chloride intracellular channel protein 1	CLIC1	sp|O00299|CLIC1_HUMAN Chloride intracellular channel protein 1 OS=Homo sapiens OX=9606 GN=CLIC1 PE=1 SV=4	2uL_R1	0.85178	0.76361	1.3017	1.1826	4.9576	3.9658	192430000	228140000	53007000	5	22	2	8.9234
O00303	O00303	Eukaryotic translation initiation factor 3 subunit F	EIF3F	sp|O00303|EIF3F_HUMAN Eukaryotic translation initiation factor 3 subunit F OS=Homo sapiens OX=9606 GN=EIF3F PE=1 SV=1	notEnriched_R2	0.60233	0.38251	1.2777	1.2351	0.11295	0.074749	20819000	126680000	269130000	12	40.9	nE	0.187699
O00303	O00303	Eukaryotic translation initiation factor 3 subunit F	EIF3F	sp|O00303|EIF3F_HUMAN Eukaryotic translation initiation factor 3 subunit F OS=Homo sapiens OX=9606 GN=EIF3F PE=1 SV=1	notEnriched_R1	0.72457	0.75407	0.57873	0.55745	0.12177	0.16913	20082000	61134000	192790000	11	42	nE	0.2909
O00303	O00303	Eukaryotic translation initiation factor 3 subunit F	EIF3F	sp|O00303|EIF3F_HUMAN Eukaryotic translation initiation factor 3 subunit F OS=Homo sapiens OX=9606 GN=EIF3F PE=1 SV=1	2uL_R1	1.0454	0.92172	1.1837	1.0755	5.253	5.0366	250100000	285440000	281260000	9	30.3	2	10.2896
O00303	O00303	Eukaryotic translation initiation factor 3 subunit F	EIF3F	sp|O00303|EIF3F_HUMAN Eukaryotic translation initiation factor 3 subunit F OS=Homo sapiens OX=9606 GN=EIF3F PE=1 SV=1	4uL_R1	0.94223	0.85003	1.1072	1.0549	2.3653	2.3842	296020000	332370000	296450000	9	31.1	4	4.7495
O00303	O00303	Eukaryotic translation initiation factor 3 subunit F	EIF3F	sp|O00303|EIF3F_HUMAN Eukaryotic translation initiation factor 3 subunit F OS=Homo sapiens OX=9606 GN=EIF3F PE=1 SV=1	6uL_R1	1.1285	1.0298	1.0714	1.0474	2.6216	2.8473	320780000	325210000	381670000	9	31.1	6	5.4689
O00303	O00303	Eukaryotic translation initiation factor 3 subunit F	EIF3F	sp|O00303|EIF3F_HUMAN Eukaryotic translation initiation factor 3 subunit F OS=Homo sapiens OX=9606 GN=EIF3F PE=1 SV=1	2uL_R2	1.0709	1.0179	1.1636	1.1089	4.8461	4.3663	171460000	189780000	205210000	8	28	2	9.2124
O00303	O00303	Eukaryotic translation initiation factor 3 subunit F	EIF3F	sp|O00303|EIF3F_HUMAN Eukaryotic translation initiation factor 3 subunit F OS=Homo sapiens OX=9606 GN=EIF3F PE=1 SV=1	3uL_R1	0.87431	0.81485	1.0584	0.96759	2.8454	2.9835	409630000	412790000	504860000	8	28	3	5.8289
O00303	O00303	Eukaryotic translation initiation factor 3 subunit F	EIF3F	sp|O00303|EIF3F_HUMAN Eukaryotic translation initiation factor 3 subunit F OS=Homo sapiens OX=9606 GN=EIF3F PE=1 SV=1	4uL_R2	1.1926	1.185	1.1002	1.039	4.5736	4.558	195820000	209870000	250200000	8	28	4	9.1316
O00303	O00303	Eukaryotic translation initiation factor 3 subunit F	EIF3F	sp|O00303|EIF3F_HUMAN Eukaryotic translation initiation factor 3 subunit F OS=Homo sapiens OX=9606 GN=EIF3F PE=1 SV=1	5uL_R2	0.88082	0.81097	1.1159	1.0839	3.0433	2.6752	377970000	434500000	369330000	8	29.1	5	5.7185
O00303	O00303	Eukaryotic translation initiation factor 3 subunit F	EIF3F	sp|O00303|EIF3F_HUMAN Eukaryotic translation initiation factor 3 subunit F OS=Homo sapiens OX=9606 GN=EIF3F PE=1 SV=1	6uL_R2	1.0183	0.84299	1.0988	1.0297	3.0947	3.2683	295100000	293720000	396060000	8	28	6	6.363
O00303	O00303	Eukaryotic translation initiation factor 3 subunit F	EIF3F	sp|O00303|EIF3F_HUMAN Eukaryotic translation initiation factor 3 subunit F OS=Homo sapiens OX=9606 GN=EIF3F PE=1 SV=1	7uL_R2	0.85647	0.8014	1.0421	1.0177	2.7285	2.681	225200000	207630000	340740000	8	27.7	7	5.4095
O00303	O00303	Eukaryotic translation initiation factor 3 subunit F	EIF3F	sp|O00303|EIF3F_HUMAN Eukaryotic translation initiation factor 3 subunit F OS=Homo sapiens OX=9606 GN=EIF3F PE=1 SV=1	3uL_R2	0.96282	0.85165	1.1244	1.0612	4.917	4.1984	205280000	234550000	203820000	7	24.6	3	9.1154
O00303	O00303	Eukaryotic translation initiation factor 3 subunit F	EIF3F	sp|O00303|EIF3F_HUMAN Eukaryotic translation initiation factor 3 subunit F OS=Homo sapiens OX=9606 GN=EIF3F PE=1 SV=1	5uL_R1	1.248	0.8801	1.2161	1.1175	3.1404	2.3937	256550000	306570000	300700000	7	26.9	5	5.5341
O00303	O00303	Eukaryotic translation initiation factor 3 subunit F	EIF3F	sp|O00303|EIF3F_HUMAN Eukaryotic translation initiation factor 3 subunit F OS=Homo sapiens OX=9606 GN=EIF3F PE=1 SV=1	7uL_R1	0.83669	0.77109	1.1697	1.145	2.5783	2.3731	308630000	341490000	646990000	7	26.9	7	4.9514
O00303	O00303	Eukaryotic translation initiation factor 3 subunit F	EIF3F	sp|O00303|EIF3F_HUMAN Eukaryotic translation initiation factor 3 subunit F OS=Homo sapiens OX=9606 GN=EIF3F PE=1 SV=1	8uL_R1	1.0536	0.90314	1.0819	1.0316	2.7027	2.4119	265690000	273530000	391380000	7	25.8	8	5.1146
O00303	O00303	Eukaryotic translation initiation factor 3 subunit F	EIF3F	sp|O00303|EIF3F_HUMAN Eukaryotic translation initiation factor 3 subunit F OS=Homo sapiens OX=9606 GN=EIF3F PE=1 SV=1	8uL_R2	0.55757	0.59129	1.0281	0.97953	2.1154	2.2636	322120000	317780000	628450000	6	22.4	8	4.379
O00308	O00308	NEDD4-like E3 ubiquitin-protein ligase WWP2	WWP2	sp|O00308|WWP2_HUMAN NEDD4-like E3 ubiquitin-protein ligase WWP2 OS=Homo sapiens OX=9606 GN=WWP2 PE=1 SV=2	2uL_R2	NA	NA	NA	NA	NA	NA	NA	NA	NA	NA	0	2	NA
O00308	O00308	NEDD4-like E3 ubiquitin-protein ligase WWP2	WWP2	sp|O00308|WWP2_HUMAN NEDD4-like E3 ubiquitin-protein ligase WWP2 OS=Homo sapiens OX=9606 GN=WWP2 PE=1 SV=2	3uL_R1	NA	NA	NA	NA	NA	NA	NA	NA	NA	NA	0	3	NA
O00308	O00308	NEDD4-like E3 ubiquitin-protein ligase WWP2	WWP2	sp|O00308|WWP2_HUMAN NEDD4-like E3 ubiquitin-protein ligase WWP2 OS=Homo sapiens OX=9606 GN=WWP2 PE=1 SV=2	3uL_R2	NA	NA	NA	NA	NA	NA	NA	NA	NA	NA	0	3	NA
O00308	O00308	NEDD4-like E3 ubiquitin-protein ligase WWP2	WWP2	sp|O00308|WWP2_HUMAN NEDD4-like E3 ubiquitin-protein ligase WWP2 OS=Homo sapiens OX=9606 GN=WWP2 PE=1 SV=2	4uL_R1	NA	NA	NA	NA	NA	NA	NA	NA	NA	NA	0	4	NA
O00308	O00308	NEDD4-like E3 ubiquitin-protein ligase WWP2	WWP2	sp|O00308|WWP2_HUMAN NEDD4-like E3 ubiquitin-protein ligase WWP2 OS=Homo sapiens OX=9606 GN=WWP2 PE=1 SV=2	4uL_R2	NA	NA	NA	NA	NA	NA	NA	NA	NA	NA	0	4	NA
O00308	O00308	NEDD4-like E3 ubiquitin-protein ligase WWP2	WWP2	sp|O00308|WWP2_HUMAN NEDD4-like E3 ubiquitin-protein ligase WWP2 OS=Homo sapiens OX=9606 GN=WWP2 PE=1 SV=2	5uL_R1	NA	NA	NA	NA	NA	NA	NA	NA	NA	NA	0	5	NA
O00308	O00308	NEDD4-like E3 ubiquitin-protein ligase WWP2	WWP2	sp|O00308|WWP2_HUMAN NEDD4-like E3 ubiquitin-protein ligase WWP2 OS=Homo sapiens OX=9606 GN=WWP2 PE=1 SV=2	5uL_R2	NA	NA	NA	NA	NA	NA	NA	NA	NA	NA	0	5	NA
O00308	O00308	NEDD4-like E3 ubiquitin-protein ligase WWP2	WWP2	sp|O00308|WWP2_HUMAN NEDD4-like E3 ubiquitin-protein ligase WWP2 OS=Homo sapiens OX=9606 GN=WWP2 PE=1 SV=2	6uL_R1	NA	NA	NA	NA	NA	NA	NA	NA	NA	NA	0	6	NA
O00308	O00308	NEDD4-like E3 ubiquitin-protein ligase WWP2	WWP2	sp|O00308|WWP2_HUMAN NEDD4-like E3 ubiquitin-protein ligase WWP2 OS=Homo sapiens OX=9606 GN=WWP2 PE=1 SV=2	6uL_R2	NA	NA	NA	NA	NA	NA	NA	NA	NA	NA	0	6	NA
O00308	O00308	NEDD4-like E3 ubiquitin-protein ligase WWP2	WWP2	sp|O00308|WWP2_HUMAN NEDD4-like E3 ubiquitin-protein ligase WWP2 OS=Homo sapiens OX=9606 GN=WWP2 PE=1 SV=2	8uL_R1	NA	NA	NA	NA	NA	NA	NA	NA	NA	NA	0	8	NA
O00308	O00308	NEDD4-like E3 ubiquitin-protein ligase WWP2	WWP2	sp|O00308|WWP2_HUMAN NEDD4-like E3 ubiquitin-protein ligase WWP2 OS=Homo sapiens OX=9606 GN=WWP2 PE=1 SV=2	8uL_R2	NA	NA	NA	NA	NA	NA	NA	NA	NA	NA	0	8	NA
O00308	O00308	NEDD4-like E3 ubiquitin-protein ligase WWP2	WWP2	sp|O00308|WWP2_HUMAN NEDD4-like E3 ubiquitin-protein ligase WWP2 OS=Homo sapiens OX=9606 GN=WWP2 PE=1 SV=2	notEnriched_R1	NA	NA	NA	NA	NA	NA	NA	NA	NA	NA	0	nE	NA
O00308	O00308	NEDD4-like E3 ubiquitin-protein ligase WWP2	WWP2	sp|O00308|WWP2_HUMAN NEDD4-like E3 ubiquitin-protein ligase WWP2 OS=Homo sapiens OX=9606 GN=WWP2 PE=1 SV=2	notEnriched_R2	NA	NA	NA	NA	NA	NA	NA	NA	NA	NA	0	nE	NA
O00308	O00308	NEDD4-like E3 ubiquitin-protein ligase WWP2	WWP2	sp|O00308|WWP2_HUMAN NEDD4-like E3 ubiquitin-protein ligase WWP2 OS=Homo sapiens OX=9606 GN=WWP2 PE=1 SV=2	2uL_R1	NA	NA	NA	NA	NA	NA	NA	NA	NA	1	1.5	2	NA
O00308	O00308	NEDD4-like E3 ubiquitin-protein ligase WWP2	WWP2	sp|O00308|WWP2_HUMAN NEDD4-like E3 ubiquitin-protein ligase WWP2 OS=Homo sapiens OX=9606 GN=WWP2 PE=1 SV=2	7uL_R1	NA	NA	NA	NA	NA	NA	NA	8026000	NA	1	1.4	7	NA
O00308	O00308	NEDD4-like E3 ubiquitin-protein ligase WWP2	WWP2	sp|O00308|WWP2_HUMAN NEDD4-like E3 ubiquitin-protein ligase WWP2 OS=Homo sapiens OX=9606 GN=WWP2 PE=1 SV=2	7uL_R2	NA	NA	NA	NA	NA	NA	NA	NA	NA	1	1.4	7	NA
O00311	O00311	Cell division cycle 7-related protein kinase	CDC7	sp|O00311|CDC7_HUMAN Cell division cycle 7-related protein kinase OS=Homo sapiens OX=9606 GN=CDC7 PE=1 SV=1	2uL_R1	NA	NA	NA	NA	NA	NA	NA	NA	NA	NA	0	2	NA
O00311	O00311	Cell division cycle 7-related protein kinase	CDC7	sp|O00311|CDC7_HUMAN Cell division cycle 7-related protein kinase OS=Homo sapiens OX=9606 GN=CDC7 PE=1 SV=1	2uL_R2	NA	NA	NA	NA	NA	NA	NA	NA	NA	NA	0	2	NA
O00311	O00311	Cell division cycle 7-related protein kinase	CDC7	sp|O00311|CDC7_HUMAN Cell division cycle 7-related protein kinase OS=Homo sapiens OX=9606 GN=CDC7 PE=1 SV=1	7uL_R2	NA	NA	NA	NA	NA	NA	NA	NA	NA	NA	0	7	NA
O00311	O00311	Cell division cycle 7-related protein kinase	CDC7	sp|O00311|CDC7_HUMAN Cell division cycle 7-related protein kinase OS=Homo sapiens OX=9606 GN=CDC7 PE=1 SV=1	8uL_R1	NA	NA	NA	NA	NA	NA	NA	NA	NA	NA	0	8	NA
O00311	O00311	Cell division cycle 7-related protein kinase	CDC7	sp|O00311|CDC7_HUMAN Cell division cycle 7-related protein kinase OS=Homo sapiens OX=9606 GN=CDC7 PE=1 SV=1	notEnriched_R1	NA	NA	NA	NA	NA	NA	NA	NA	NA	NA	0	nE	NA
O00311	O00311	Cell division cycle 7-related protein kinase	CDC7	sp|O00311|CDC7_HUMAN Cell division cycle 7-related protein kinase OS=Homo sapiens OX=9606 GN=CDC7 PE=1 SV=1	notEnriched_R2	NA	NA	NA	NA	NA	NA	NA	NA	NA	NA	0	nE	NA
O00311	O00311	Cell division cycle 7-related protein kinase	CDC7	sp|O00311|CDC7_HUMAN Cell division cycle 7-related protein kinase OS=Homo sapiens OX=9606 GN=CDC7 PE=1 SV=1	3uL_R1	1.8675	2.9741	0.55295	0.56451	1.7729	3.1406	3216800	2839100	1090500	1	2.3	3	4.9135
O00311	O00311	Cell division cycle 7-related protein kinase	CDC7	sp|O00311|CDC7_HUMAN Cell division cycle 7-related protein kinase OS=Homo sapiens OX=9606 GN=CDC7 PE=1 SV=1	3uL_R2	1.1836	1.7756	0.64679	0.65282	0.85013	1.3023	1967000	1267500	503680	1	2.3	3	2.15243
O00311	O00311	Cell division cycle 7-related protein kinase	CDC7	sp|O00311|CDC7_HUMAN Cell division cycle 7-related protein kinase OS=Homo sapiens OX=9606 GN=CDC7 PE=1 SV=1	4uL_R1	2.0931	2.578	0.84645	0.83941	2.1975	2.6179	7180100	5306000	1376800	1	2.3	4	4.8154
O00311	O00311	Cell division cycle 7-related protein kinase	CDC7	sp|O00311|CDC7_HUMAN Cell division cycle 7-related protein kinase OS=Homo sapiens OX=9606 GN=CDC7 PE=1 SV=1	4uL_R2	2.8046	3.0047	0.92483	0.9439	2.278	2.4134	1489000	2127900	612340	1	2.3	4	4.6914
O00311	O00311	Cell division cycle 7-related protein kinase	CDC7	sp|O00311|CDC7_HUMAN Cell division cycle 7-related protein kinase OS=Homo sapiens OX=9606 GN=CDC7 PE=1 SV=1	5uL_R1	4.0663	4.7252	0.86393	0.86673	4.0427	4.6644	3113900	3105600	480830	1	2.3	5	8.7071
O00311	O00311	Cell division cycle 7-related protein kinase	CDC7	sp|O00311|CDC7_HUMAN Cell division cycle 7-related protein kinase OS=Homo sapiens OX=9606 GN=CDC7 PE=1 SV=1	5uL_R2	0.65562	0.50597	1.2847	1.267	1.4013	1.106	6086600	7401900	5318700	1	1.7	5	2.5073
O00311	O00311	Cell division cycle 7-related protein kinase	CDC7	sp|O00311|CDC7_HUMAN Cell division cycle 7-related protein kinase OS=Homo sapiens OX=9606 GN=CDC7 PE=1 SV=1	6uL_R1	NA	NA	NA	NA	NA	NA	3496500	NA	NA	1	2.3	6	NA
O00311	O00311	Cell division cycle 7-related protein kinase	CDC7	sp|O00311|CDC7_HUMAN Cell division cycle 7-related protein kinase OS=Homo sapiens OX=9606 GN=CDC7 PE=1 SV=1	6uL_R2	2.7688	4.0122	0.70234	0.69772	4.3688	6.2615	5002700	2485600	674010	1	2.3	6	10.6303
O00311	O00311	Cell division cycle 7-related protein kinase	CDC7	sp|O00311|CDC7_HUMAN Cell division cycle 7-related protein kinase OS=Homo sapiens OX=9606 GN=CDC7 PE=1 SV=1	7uL_R1	1.4288	2.2608	0.65358	0.66469	1.7388	2.616	3091100	1850500	684620	1	2.3	7	4.3548
O00311	O00311	Cell division cycle 7-related protein kinase	CDC7	sp|O00311|CDC7_HUMAN Cell division cycle 7-related protein kinase OS=Homo sapiens OX=9606 GN=CDC7 PE=1 SV=1	8uL_R2	2.9479	2.8914	0.97522	0.98121	3.657	3.7271	2427300	2027100	362800	1	2.3	8	7.3841
O00330	O00330	Pyruvate dehydrogenase protein X component, mitochondrial	PDHX	sp|O00330|ODPX_HUMAN Pyruvate dehydrogenase protein X component, mitochondrial OS=Homo sapiens OX=9606 GN=PDHX PE=1 SV=3	2uL_R1	NA	NA	NA	NA	NA	NA	NA	NA	NA	NA	0	2	NA
O00330	O00330	Pyruvate dehydrogenase protein X component, mitochondrial	PDHX	sp|O00330|ODPX_HUMAN Pyruvate dehydrogenase protein X component, mitochondrial OS=Homo sapiens OX=9606 GN=PDHX PE=1 SV=3	2uL_R2	NA	NA	NA	NA	NA	NA	NA	NA	NA	NA	0	2	NA
O00330	O00330	Pyruvate dehydrogenase protein X component, mitochondrial	PDHX	sp|O00330|ODPX_HUMAN Pyruvate dehydrogenase protein X component, mitochondrial OS=Homo sapiens OX=9606 GN=PDHX PE=1 SV=3	3uL_R1	NA	NA	NA	NA	NA	NA	NA	NA	NA	NA	0	3	NA
O00330	O00330	Pyruvate dehydrogenase protein X component, mitochondrial	PDHX	sp|O00330|ODPX_HUMAN Pyruvate dehydrogenase protein X component, mitochondrial OS=Homo sapiens OX=9606 GN=PDHX PE=1 SV=3	3uL_R2	NA	NA	NA	NA	NA	NA	NA	NA	NA	NA	0	3	NA
O00330	O00330	Pyruvate dehydrogenase protein X component, mitochondrial	PDHX	sp|O00330|ODPX_HUMAN Pyruvate dehydrogenase protein X component, mitochondrial OS=Homo sapiens OX=9606 GN=PDHX PE=1 SV=3	8uL_R1	NA	NA	NA	NA	NA	NA	NA	NA	NA	NA	0	8	NA
O00330	O00330	Pyruvate dehydrogenase protein X component, mitochondrial	PDHX	sp|O00330|ODPX_HUMAN Pyruvate dehydrogenase protein X component, mitochondrial OS=Homo sapiens OX=9606 GN=PDHX PE=1 SV=3	notEnriched_R2	0.50636	0.74174	1.5147	1.4868	0.16342	0.18697	6514900	6903900	50766000	6	20.2	nE	0.35039
O00330	O00330	Pyruvate dehydrogenase protein X component, mitochondrial	PDHX	sp|O00330|ODPX_HUMAN Pyruvate dehydrogenase protein X component, mitochondrial OS=Homo sapiens OX=9606 GN=PDHX PE=1 SV=3	notEnriched_R1	0.12518	0.37051	0.76253	0.74438	0.041823	0.12539	2568600	1413300	39593000	5	15.6	nE	0.167213
O00330	O00330	Pyruvate dehydrogenase protein X component, mitochondrial	PDHX	sp|O00330|ODPX_HUMAN Pyruvate dehydrogenase protein X component, mitochondrial OS=Homo sapiens OX=9606 GN=PDHX PE=1 SV=3	7uL_R2	0.51303	0.52144	1.0016	0.96762	1.1775	1.2169	27358000	35532000	14847000	4	11.4	7	2.3944
O00330	O00330	Pyruvate dehydrogenase protein X component, mitochondrial	PDHX	sp|O00330|ODPX_HUMAN Pyruvate dehydrogenase protein X component, mitochondrial OS=Homo sapiens OX=9606 GN=PDHX PE=1 SV=3	6uL_R2	0.58761	1.2117	0.48836	0.47732	1.5017	3.1461	37667000	20759000	6471300	3	13.2	6	4.6478
O00330	O00330	Pyruvate dehydrogenase protein X component, mitochondrial	PDHX	sp|O00330|ODPX_HUMAN Pyruvate dehydrogenase protein X component, mitochondrial OS=Homo sapiens OX=9606 GN=PDHX PE=1 SV=3	7uL_R1	1.7495	1.7602	1.0453	1.0645	2.6198	2.461	20628000	16832000	2383300	3	10.4	7	5.0808
O00330	O00330	Pyruvate dehydrogenase protein X component, mitochondrial	PDHX	sp|O00330|ODPX_HUMAN Pyruvate dehydrogenase protein X component, mitochondrial OS=Homo sapiens OX=9606 GN=PDHX PE=1 SV=3	8uL_R2	2.5909	3.0619	0.88651	0.854	6.4455	7.5475	31517000	24951000	2311300	3	9.4	8	13.993
O00330	O00330	Pyruvate dehydrogenase protein X component, mitochondrial	PDHX	sp|O00330|ODPX_HUMAN Pyruvate dehydrogenase protein X component, mitochondrial OS=Homo sapiens OX=9606 GN=PDHX PE=1 SV=3	4uL_R2	NA	NA	NA	NA	NA	NA	7933600	NA	NA	2	11.4	4	NA
O00330	O00330	Pyruvate dehydrogenase protein X component, mitochondrial	PDHX	sp|O00330|ODPX_HUMAN Pyruvate dehydrogenase protein X component, mitochondrial OS=Homo sapiens OX=9606 GN=PDHX PE=1 SV=3	5uL_R1	0.96809	1.3097	0.77504	0.76481	1.8036	2.3583	8081800	10144000	3191900	2	3.4	5	4.1619
O00330	O00330	Pyruvate dehydrogenase protein X component, mitochondrial	PDHX	sp|O00330|ODPX_HUMAN Pyruvate dehydrogenase protein X component, mitochondrial OS=Homo sapiens OX=9606 GN=PDHX PE=1 SV=3	5uL_R2	NA	NA	NA	NA	NA	NA	12874000	NA	NA	2	7.8	5	NA
O00330	O00330	Pyruvate dehydrogenase protein X component, mitochondrial	PDHX	sp|O00330|ODPX_HUMAN Pyruvate dehydrogenase protein X component, mitochondrial OS=Homo sapiens OX=9606 GN=PDHX PE=1 SV=3	6uL_R1	NA	NA	NA	NA	NA	NA	NA	2773000	NA	2	3.4	6	NA
O00330	O00330	Pyruvate dehydrogenase protein X component, mitochondrial	PDHX	sp|O00330|ODPX_HUMAN Pyruvate dehydrogenase protein X component, mitochondrial OS=Homo sapiens OX=9606 GN=PDHX PE=1 SV=3	4uL_R1	NA	NA	NA	NA	NA	NA	NA	NA	NA	1	1.6	4	NA
O00391	O00391	Sulfhydryl oxidase 1	QSOX1	sp|O00391|QSOX1_HUMAN Sulfhydryl oxidase 1 OS=Homo sapiens OX=9606 GN=QSOX1 PE=1 SV=3	5uL_R1	NA	NA	NA	NA	NA	NA	NA	NA	NA	NA	0	5	NA
O00391	O00391	Sulfhydryl oxidase 1	QSOX1	sp|O00391|QSOX1_HUMAN Sulfhydryl oxidase 1 OS=Homo sapiens OX=9606 GN=QSOX1 PE=1 SV=3	5uL_R2	NA	NA	NA	NA	NA	NA	NA	NA	NA	NA	0	5	NA
O00391	O00391	Sulfhydryl oxidase 1	QSOX1	sp|O00391|QSOX1_HUMAN Sulfhydryl oxidase 1 OS=Homo sapiens OX=9606 GN=QSOX1 PE=1 SV=3	6uL_R1	NA	NA	NA	NA	NA	NA	NA	NA	NA	NA	0	6	NA
O00391	O00391	Sulfhydryl oxidase 1	QSOX1	sp|O00391|QSOX1_HUMAN Sulfhydryl oxidase 1 OS=Homo sapiens OX=9606 GN=QSOX1 PE=1 SV=3	7uL_R2	NA	NA	NA	NA	NA	NA	NA	NA	NA	NA	0	7	NA
O00391	O00391	Sulfhydryl oxidase 1	QSOX1	sp|O00391|QSOX1_HUMAN Sulfhydryl oxidase 1 OS=Homo sapiens OX=9606 GN=QSOX1 PE=1 SV=3	8uL_R1	NA	NA	NA	NA	NA	NA	NA	NA	NA	NA	0	8	NA
O00391	O00391	Sulfhydryl oxidase 1	QSOX1	sp|O00391|QSOX1_HUMAN Sulfhydryl oxidase 1 OS=Homo sapiens OX=9606 GN=QSOX1 PE=1 SV=3	8uL_R2	NA	NA	NA	NA	NA	NA	NA	NA	NA	NA	0	8	NA
O00391	O00391	Sulfhydryl oxidase 1	QSOX1	sp|O00391|QSOX1_HUMAN Sulfhydryl oxidase 1 OS=Homo sapiens OX=9606 GN=QSOX1 PE=1 SV=3	notEnriched_R1	NA	NA	NA	NA	NA	NA	NA	NA	NA	NA	0	nE	NA
O00391	O00391	Sulfhydryl oxidase 1	QSOX1	sp|O00391|QSOX1_HUMAN Sulfhydryl oxidase 1 OS=Homo sapiens OX=9606 GN=QSOX1 PE=1 SV=3	notEnriched_R2	NA	NA	NA	NA	NA	NA	NA	NA	NA	NA	0	nE	NA
O00391	O00391	Sulfhydryl oxidase 1	QSOX1	sp|O00391|QSOX1_HUMAN Sulfhydryl oxidase 1 OS=Homo sapiens OX=9606 GN=QSOX1 PE=1 SV=3	2uL_R2	1.5883	1.8032	0.86626	0.88162	2.1502	2.4389	4872400	2388000	870370	2	5.2	2	4.5891
O00391	O00391	Sulfhydryl oxidase 1	QSOX1	sp|O00391|QSOX1_HUMAN Sulfhydryl oxidase 1 OS=Homo sapiens OX=9606 GN=QSOX1 PE=1 SV=3	3uL_R1	NA	NA	NA	NA	NA	NA	10796000	NA	NA	2	5.2	3	NA
O00391	O00391	Sulfhydryl oxidase 1	QSOX1	sp|O00391|QSOX1_HUMAN Sulfhydryl oxidase 1 OS=Homo sapiens OX=9606 GN=QSOX1 PE=1 SV=3	2uL_R1	1.8398	2.3381	0.78567	0.79926	1.9724	2.4678	3384700	3703100	1748100	1	2.7	2	4.4402
O00391	O00391	Sulfhydryl oxidase 1	QSOX1	sp|O00391|QSOX1_HUMAN Sulfhydryl oxidase 1 OS=Homo sapiens OX=9606 GN=QSOX1 PE=1 SV=3	3uL_R2	NA	NA	NA	NA	NA	NA	NA	NA	NA	1	2.7	3	NA
O00391	O00391	Sulfhydryl oxidase 1	QSOX1	sp|O00391|QSOX1_HUMAN Sulfhydryl oxidase 1 OS=Homo sapiens OX=9606 GN=QSOX1 PE=1 SV=3	4uL_R1	NA	NA	NA	NA	NA	NA	12545000	NA	NA	1	2.5	4	NA
O00391	O00391	Sulfhydryl oxidase 1	QSOX1	sp|O00391|QSOX1_HUMAN Sulfhydryl oxidase 1 OS=Homo sapiens OX=9606 GN=QSOX1 PE=1 SV=3	4uL_R2	0.87482	0.85484	0.94684	0.93931	1.4301	1.5225	7141800	3496100	2104500	1	2.7	4	2.9526
O00391	O00391	Sulfhydryl oxidase 1	QSOX1	sp|O00391|QSOX1_HUMAN Sulfhydryl oxidase 1 OS=Homo sapiens OX=9606 GN=QSOX1 PE=1 SV=3	6uL_R2	NA	NA	NA	NA	NA	NA	13463000	11416000	NA	1	2.5	6	NA
O00391	O00391	Sulfhydryl oxidase 1	QSOX1	sp|O00391|QSOX1_HUMAN Sulfhydryl oxidase 1 OS=Homo sapiens OX=9606 GN=QSOX1 PE=1 SV=3	7uL_R1	NA	NA	NA	NA	NA	NA	NA	NA	NA	1	2.7	7	NA
O00399	O00399	Dynactin subunit 6	DCTN6	sp|O00399|DCTN6_HUMAN Dynactin subunit 6 OS=Homo sapiens OX=9606 GN=DCTN6 PE=1 SV=1	2uL_R1	NA	NA	NA	NA	NA	NA	NA	NA	NA	NA	0	2	NA
O00399	O00399	Dynactin subunit 6	DCTN6	sp|O00399|DCTN6_HUMAN Dynactin subunit 6 OS=Homo sapiens OX=9606 GN=DCTN6 PE=1 SV=1	2uL_R2	NA	NA	NA	NA	NA	NA	NA	NA	NA	NA	0	2	NA
O00399	O00399	Dynactin subunit 6	DCTN6	sp|O00399|DCTN6_HUMAN Dynactin subunit 6 OS=Homo sapiens OX=9606 GN=DCTN6 PE=1 SV=1	3uL_R1	NA	NA	NA	NA	NA	NA	NA	NA	NA	NA	0	3	NA
O00399	O00399	Dynactin subunit 6	DCTN6	sp|O00399|DCTN6_HUMAN Dynactin subunit 6 OS=Homo sapiens OX=9606 GN=DCTN6 PE=1 SV=1	3uL_R2	NA	NA	NA	NA	NA	NA	NA	NA	NA	NA	0	3	NA
O00399	O00399	Dynactin subunit 6	DCTN6	sp|O00399|DCTN6_HUMAN Dynactin subunit 6 OS=Homo sapiens OX=9606 GN=DCTN6 PE=1 SV=1	4uL_R1	NA	NA	NA	NA	NA	NA	NA	NA	NA	NA	0	4	NA
O00399	O00399	Dynactin subunit 6	DCTN6	sp|O00399|DCTN6_HUMAN Dynactin subunit 6 OS=Homo sapiens OX=9606 GN=DCTN6 PE=1 SV=1	4uL_R2	NA	NA	NA	NA	NA	NA	NA	NA	NA	NA	0	4	NA
O00399	O00399	Dynactin subunit 6	DCTN6	sp|O00399|DCTN6_HUMAN Dynactin subunit 6 OS=Homo sapiens OX=9606 GN=DCTN6 PE=1 SV=1	5uL_R1	NA	NA	NA	NA	NA	NA	NA	NA	NA	NA	0	5	NA
O00399	O00399	Dynactin subunit 6	DCTN6	sp|O00399|DCTN6_HUMAN Dynactin subunit 6 OS=Homo sapiens OX=9606 GN=DCTN6 PE=1 SV=1	5uL_R2	NA	NA	NA	NA	NA	NA	NA	NA	NA	NA	0	5	NA
O00399	O00399	Dynactin subunit 6	DCTN6	sp|O00399|DCTN6_HUMAN Dynactin subunit 6 OS=Homo sapiens OX=9606 GN=DCTN6 PE=1 SV=1	6uL_R1	NA	NA	NA	NA	NA	NA	NA	NA	NA	NA	0	6	NA
O00399	O00399	Dynactin subunit 6	DCTN6	sp|O00399|DCTN6_HUMAN Dynactin subunit 6 OS=Homo sapiens OX=9606 GN=DCTN6 PE=1 SV=1	6uL_R2	NA	NA	NA	NA	NA	NA	NA	NA	NA	NA	0	6	NA
O00399	O00399	Dynactin subunit 6	DCTN6	sp|O00399|DCTN6_HUMAN Dynactin subunit 6 OS=Homo sapiens OX=9606 GN=DCTN6 PE=1 SV=1	7uL_R1	NA	NA	NA	NA	NA	NA	NA	NA	NA	NA	0	7	NA
O00399	O00399	Dynactin subunit 6	DCTN6	sp|O00399|DCTN6_HUMAN Dynactin subunit 6 OS=Homo sapiens OX=9606 GN=DCTN6 PE=1 SV=1	7uL_R2	NA	NA	NA	NA	NA	NA	NA	NA	NA	NA	0	7	NA
O00399	O00399	Dynactin subunit 6	DCTN6	sp|O00399|DCTN6_HUMAN Dynactin subunit 6 OS=Homo sapiens OX=9606 GN=DCTN6 PE=1 SV=1	8uL_R1	NA	NA	NA	NA	NA	NA	NA	NA	NA	NA	0	8	NA
O00399	O00399	Dynactin subunit 6	DCTN6	sp|O00399|DCTN6_HUMAN Dynactin subunit 6 OS=Homo sapiens OX=9606 GN=DCTN6 PE=1 SV=1	8uL_R2	NA	NA	NA	NA	NA	NA	NA	NA	NA	NA	0	8	NA
O00399	O00399	Dynactin subunit 6	DCTN6	sp|O00399|DCTN6_HUMAN Dynactin subunit 6 OS=Homo sapiens OX=9606 GN=DCTN6 PE=1 SV=1	notEnriched_R1	NA	NA	NA	NA	NA	NA	NA	NA	2213900	1	5.3	nE	NA
O00399	O00399	Dynactin subunit 6	DCTN6	sp|O00399|DCTN6_HUMAN Dynactin subunit 6 OS=Homo sapiens OX=9606 GN=DCTN6 PE=1 SV=1	notEnriched_R2	0.35124	0.18605	1.8901	1.8939	0.1185	0.062571	493140	513690	3235000	1	5.3	nE	0.181071
O00400	O00400	Acetyl-coenzyme A transporter 1	SLC33A1	sp|O00400|ACATN_HUMAN Acetyl-coenzyme A transporter 1 OS=Homo sapiens OX=9606 GN=SLC33A1 PE=1 SV=1	3uL_R1	NA	NA	NA	NA	NA	NA	NA	NA	NA	NA	0	3	NA
O00400	O00400	Acetyl-coenzyme A transporter 1	SLC33A1	sp|O00400|ACATN_HUMAN Acetyl-coenzyme A transporter 1 OS=Homo sapiens OX=9606 GN=SLC33A1 PE=1 SV=1	4uL_R2	NA	NA	NA	NA	NA	NA	NA	NA	NA	NA	0	4	NA
O00400	O00400	Acetyl-coenzyme A transporter 1	SLC33A1	sp|O00400|ACATN_HUMAN Acetyl-coenzyme A transporter 1 OS=Homo sapiens OX=9606 GN=SLC33A1 PE=1 SV=1	5uL_R1	NA	NA	NA	NA	NA	NA	NA	NA	NA	NA	0	5	NA
O00400	O00400	Acetyl-coenzyme A transporter 1	SLC33A1	sp|O00400|ACATN_HUMAN Acetyl-coenzyme A transporter 1 OS=Homo sapiens OX=9606 GN=SLC33A1 PE=1 SV=1	6uL_R1	NA	NA	NA	NA	NA	NA	NA	NA	NA	NA	0	6	NA
O00400	O00400	Acetyl-coenzyme A transporter 1	SLC33A1	sp|O00400|ACATN_HUMAN Acetyl-coenzyme A transporter 1 OS=Homo sapiens OX=9606 GN=SLC33A1 PE=1 SV=1	6uL_R2	NA	NA	NA	NA	NA	NA	NA	NA	NA	NA	0	6	NA
O00400	O00400	Acetyl-coenzyme A transporter 1	SLC33A1	sp|O00400|ACATN_HUMAN Acetyl-coenzyme A transporter 1 OS=Homo sapiens OX=9606 GN=SLC33A1 PE=1 SV=1	7uL_R2	NA	NA	NA	NA	NA	NA	NA	NA	NA	NA	0	7	NA
O00400	O00400	Acetyl-coenzyme A transporter 1	SLC33A1	sp|O00400|ACATN_HUMAN Acetyl-coenzyme A transporter 1 OS=Homo sapiens OX=9606 GN=SLC33A1 PE=1 SV=1	8uL_R1	NA	NA	NA	NA	NA	NA	NA	NA	NA	NA	0	8	NA
O00400	O00400	Acetyl-coenzyme A transporter 1	SLC33A1	sp|O00400|ACATN_HUMAN Acetyl-coenzyme A transporter 1 OS=Homo sapiens OX=9606 GN=SLC33A1 PE=1 SV=1	8uL_R2	NA	NA	NA	NA	NA	NA	NA	NA	NA	NA	0	8	NA
O00400	O00400	Acetyl-coenzyme A transporter 1	SLC33A1	sp|O00400|ACATN_HUMAN Acetyl-coenzyme A transporter 1 OS=Homo sapiens OX=9606 GN=SLC33A1 PE=1 SV=1	notEnriched_R1	NA	NA	NA	NA	NA	NA	NA	NA	NA	NA	0	nE	NA
O00400	O00400	Acetyl-coenzyme A transporter 1	SLC33A1	sp|O00400|ACATN_HUMAN Acetyl-coenzyme A transporter 1 OS=Homo sapiens OX=9606 GN=SLC33A1 PE=1 SV=1	2uL_R1	1.0631	1.1043	0.97991	0.9499	1.9765	2.0807	12947000	5009300	4198100	2	4.9	2	4.0572
O00400	O00400	Acetyl-coenzyme A transporter 1	SLC33A1	sp|O00400|ACATN_HUMAN Acetyl-coenzyme A transporter 1 OS=Homo sapiens OX=9606 GN=SLC33A1 PE=1 SV=1	2uL_R2	10.237	11.787	0.89599	0.91025	10.759	11.819	2229400	2031200	83487	2	3.6	2	22.578
O00400	O00400	Acetyl-coenzyme A transporter 1	SLC33A1	sp|O00400|ACATN_HUMAN Acetyl-coenzyme A transporter 1 OS=Homo sapiens OX=9606 GN=SLC33A1 PE=1 SV=1	3uL_R2	4.0011	0.83299	4.7398	4.738	4.534	0.95694	1100700	4415900	1246000	1	2.4	3	5.49094
O00400	O00400	Acetyl-coenzyme A transporter 1	SLC33A1	sp|O00400|ACATN_HUMAN Acetyl-coenzyme A transporter 1 OS=Homo sapiens OX=9606 GN=SLC33A1 PE=1 SV=1	4uL_R1	2.9465	2.6391	1.2015	1.1627	6.2602	5.3843	6689000	9724800	2598900	1	2.6	4	11.6445
O00400	O00400	Acetyl-coenzyme A transporter 1	SLC33A1	sp|O00400|ACATN_HUMAN Acetyl-coenzyme A transporter 1 OS=Homo sapiens OX=9606 GN=SLC33A1 PE=1 SV=1	5uL_R2	0.63356	0.78592	0.78948	0.77409	1.5003	1.9382	9290200	9655500	3849300	1	2.6	5	3.4385
O00400	O00400	Acetyl-coenzyme A transporter 1	SLC33A1	sp|O00400|ACATN_HUMAN Acetyl-coenzyme A transporter 1 OS=Homo sapiens OX=9606 GN=SLC33A1 PE=1 SV=1	7uL_R1	NA	NA	NA	NA	NA	NA	NA	NA	NA	1	2.6	7	NA
O00400	O00400	Acetyl-coenzyme A transporter 1	SLC33A1	sp|O00400|ACATN_HUMAN Acetyl-coenzyme A transporter 1 OS=Homo sapiens OX=9606 GN=SLC33A1 PE=1 SV=1	notEnriched_R2	NA	NA	NA	NA	NA	NA	NA	NA	2243200	1	2.6	nE	NA
O00401	O00401	Neural Wiskott-Aldrich syndrome protein	WASL	sp|O00401|WASL_HUMAN Neural Wiskott-Aldrich syndrome protein OS=Homo sapiens OX=9606 GN=WASL PE=1 SV=2	2uL_R1	NA	NA	NA	NA	NA	NA	NA	NA	NA	NA	0	2	NA
O00401	O00401	Neural Wiskott-Aldrich syndrome protein	WASL	sp|O00401|WASL_HUMAN Neural Wiskott-Aldrich syndrome protein OS=Homo sapiens OX=9606 GN=WASL PE=1 SV=2	2uL_R2	NA	NA	NA	NA	NA	NA	NA	NA	NA	NA	0	2	NA
O00401	O00401	Neural Wiskott-Aldrich syndrome protein	WASL	sp|O00401|WASL_HUMAN Neural Wiskott-Aldrich syndrome protein OS=Homo sapiens OX=9606 GN=WASL PE=1 SV=2	3uL_R1	NA	NA	NA	NA	NA	NA	NA	NA	NA	NA	0	3	NA
O00401	O00401	Neural Wiskott-Aldrich syndrome protein	WASL	sp|O00401|WASL_HUMAN Neural Wiskott-Aldrich syndrome protein OS=Homo sapiens OX=9606 GN=WASL PE=1 SV=2	3uL_R2	NA	NA	NA	NA	NA	NA	NA	NA	NA	NA	0	3	NA
O00401	O00401	Neural Wiskott-Aldrich syndrome protein	WASL	sp|O00401|WASL_HUMAN Neural Wiskott-Aldrich syndrome protein OS=Homo sapiens OX=9606 GN=WASL PE=1 SV=2	4uL_R1	NA	NA	NA	NA	NA	NA	NA	NA	NA	NA	0	4	NA
O00401	O00401	Neural Wiskott-Aldrich syndrome protein	WASL	sp|O00401|WASL_HUMAN Neural Wiskott-Aldrich syndrome protein OS=Homo sapiens OX=9606 GN=WASL PE=1 SV=2	4uL_R2	NA	NA	NA	NA	NA	NA	NA	NA	NA	NA	0	4	NA
O00401	O00401	Neural Wiskott-Aldrich syndrome protein	WASL	sp|O00401|WASL_HUMAN Neural Wiskott-Aldrich syndrome protein OS=Homo sapiens OX=9606 GN=WASL PE=1 SV=2	5uL_R2	NA	NA	NA	NA	NA	NA	NA	NA	NA	NA	0	5	NA
O00401	O00401	Neural Wiskott-Aldrich syndrome protein	WASL	sp|O00401|WASL_HUMAN Neural Wiskott-Aldrich syndrome protein OS=Homo sapiens OX=9606 GN=WASL PE=1 SV=2	6uL_R1	NA	NA	NA	NA	NA	NA	NA	NA	NA	NA	0	6	NA
O00401	O00401	Neural Wiskott-Aldrich syndrome protein	WASL	sp|O00401|WASL_HUMAN Neural Wiskott-Aldrich syndrome protein OS=Homo sapiens OX=9606 GN=WASL PE=1 SV=2	6uL_R2	NA	NA	NA	NA	NA	NA	NA	NA	NA	NA	0	6	NA
O00401	O00401	Neural Wiskott-Aldrich syndrome protein	WASL	sp|O00401|WASL_HUMAN Neural Wiskott-Aldrich syndrome protein OS=Homo sapiens OX=9606 GN=WASL PE=1 SV=2	7uL_R1	NA	NA	NA	NA	NA	NA	NA	NA	NA	NA	0	7	NA
O00401	O00401	Neural Wiskott-Aldrich syndrome protein	WASL	sp|O00401|WASL_HUMAN Neural Wiskott-Aldrich syndrome protein OS=Homo sapiens OX=9606 GN=WASL PE=1 SV=2	7uL_R2	NA	NA	NA	NA	NA	NA	NA	NA	NA	NA	0	7	NA
O00401	O00401	Neural Wiskott-Aldrich syndrome protein	WASL	sp|O00401|WASL_HUMAN Neural Wiskott-Aldrich syndrome protein OS=Homo sapiens OX=9606 GN=WASL PE=1 SV=2	8uL_R1	NA	NA	NA	NA	NA	NA	NA	NA	NA	NA	0	8	NA
O00401	O00401	Neural Wiskott-Aldrich syndrome protein	WASL	sp|O00401|WASL_HUMAN Neural Wiskott-Aldrich syndrome protein OS=Homo sapiens OX=9606 GN=WASL PE=1 SV=2	8uL_R2	NA	NA	NA	NA	NA	NA	NA	NA	NA	NA	0	8	NA
O00401	O00401	Neural Wiskott-Aldrich syndrome protein	WASL	sp|O00401|WASL_HUMAN Neural Wiskott-Aldrich syndrome protein OS=Homo sapiens OX=9606 GN=WASL PE=1 SV=2	notEnriched_R2	NA	NA	NA	NA	NA	NA	NA	NA	NA	NA	0	nE	NA
O00401	O00401	Neural Wiskott-Aldrich syndrome protein	WASL	sp|O00401|WASL_HUMAN Neural Wiskott-Aldrich syndrome protein OS=Homo sapiens OX=9606 GN=WASL PE=1 SV=2	notEnriched_R1	2.0774	0.64003	3.3338	3.1686	0.23905	0.075443	58833	414910	5698700	2	5.7	nE	0.314493
O00401	O00401	Neural Wiskott-Aldrich syndrome protein	WASL	sp|O00401|WASL_HUMAN Neural Wiskott-Aldrich syndrome protein OS=Homo sapiens OX=9606 GN=WASL PE=1 SV=2	5uL_R1	NA	NA	NA	NA	NA	NA	NA	NA	NA	1	4.8	5	NA
O00410	O00410	Importin-5	IPO5	sp|O00410|IPO5_HUMAN Importin-5 OS=Homo sapiens OX=9606 GN=IPO5 PE=1 SV=4	notEnriched_R1	0.64979	0.38282	0.6861	0.6521	0.092144	0.12127	92052000	55141000	820350000	29	40	nE	0.213414
O00410	O00410	Importin-5	IPO5	sp|O00410|IPO5_HUMAN Importin-5 OS=Homo sapiens OX=9606 GN=IPO5 PE=1 SV=4	notEnriched_R2	0.38884	0.45465	0.69024	0.69162	0.10868	0.12638	122410000	69842000	911890000	28	34	nE	0.23506
O00410	O00410	Importin-5	IPO5	sp|O00410|IPO5_HUMAN Importin-5 OS=Homo sapiens OX=9606 GN=IPO5 PE=1 SV=4	5uL_R1	1.355	1.076	1.2599	1.1592	4.3858	3.8052	444970000	536230000	143360000	21	24.6	5	8.191
O00410	O00410	Importin-5	IPO5	sp|O00410|IPO5_HUMAN Importin-5 OS=Homo sapiens OX=9606 GN=IPO5 PE=1 SV=4	6uL_R1	1.0258	0.79083	1.2409	1.1864	3.4552	3.0138	311100000	431610000	105800000	20	22.9	6	6.469
O00410	O00410	Importin-5	IPO5	sp|O00410|IPO5_HUMAN Importin-5 OS=Homo sapiens OX=9606 GN=IPO5 PE=1 SV=4	4uL_R1	1.2831	1.233	1.2213	1.1417	5.0317	4.5022	333820000	415660000	123500000	19	22.2	4	9.5339
O00410	O00410	Importin-5	IPO5	sp|O00410|IPO5_HUMAN Importin-5 OS=Homo sapiens OX=9606 GN=IPO5 PE=1 SV=4	7uL_R1	1.0337	0.81988	1.2256	1.1995	3.3073	2.3633	462340000	582180000	158400000	19	22.5	7	5.6706
O00410	O00410	Importin-5	IPO5	sp|O00410|IPO5_HUMAN Importin-5 OS=Homo sapiens OX=9606 GN=IPO5 PE=1 SV=4	3uL_R1	1.3066	1.0673	1.2928	1.1817	5.4361	4.819	355610000	410300000	119830000	18	19	3	10.2551
O00410	O00410	Importin-5	IPO5	sp|O00410|IPO5_HUMAN Importin-5 OS=Homo sapiens OX=9606 GN=IPO5 PE=1 SV=4	4uL_R2	1.1813	1.0709	1.2118	1.151	5.8652	5.061	280770000	367480000	93743000	18	19.2	4	10.9262
O00410	O00410	Importin-5	IPO5	sp|O00410|IPO5_HUMAN Importin-5 OS=Homo sapiens OX=9606 GN=IPO5 PE=1 SV=4	5uL_R2	1.2385	0.79861	1.2022	1.1431	4.1233	3.8435	383440000	387010000	123510000	17	18.8	5	7.9668
O00410	O00410	Importin-5	IPO5	sp|O00410|IPO5_HUMAN Importin-5 OS=Homo sapiens OX=9606 GN=IPO5 PE=1 SV=4	6uL_R2	1.0968	1.0692	1.2487	1.1841	4.4279	3.8837	327150000	369700000	109130000	17	17.1	6	8.3116
O00410	O00410	Importin-5	IPO5	sp|O00410|IPO5_HUMAN Importin-5 OS=Homo sapiens OX=9606 GN=IPO5 PE=1 SV=4	7uL_R2	1.0634	0.93279	1.2055	1.1389	3.9059	3.27	233560000	282940000	82574000	16	18	7	7.1759
O00410	O00410	Importin-5	IPO5	sp|O00410|IPO5_HUMAN Importin-5 OS=Homo sapiens OX=9606 GN=IPO5 PE=1 SV=4	8uL_R1	1.2166	1.0622	1.1901	1.156	4.4598	3.7689	417340000	514020000	142480000	15	17.1	8	8.2287
O00410	O00410	Importin-5	IPO5	sp|O00410|IPO5_HUMAN Importin-5 OS=Homo sapiens OX=9606 GN=IPO5 PE=1 SV=4	8uL_R2	1.2793	1.1684	1.2332	1.1622	4.4779	3.98	280640000	319930000	88914000	14	14.4	8	8.4579
O00410	O00410	Importin-5	IPO5	sp|O00410|IPO5_HUMAN Importin-5 OS=Homo sapiens OX=9606 GN=IPO5 PE=1 SV=4	2uL_R2	2.079	1.7943	1.2169	1.1685	6.9036	5.7989	89907000	104770000	20385000	13	13.9	2	12.7025
O00410	O00410	Importin-5	IPO5	sp|O00410|IPO5_HUMAN Importin-5 OS=Homo sapiens OX=9606 GN=IPO5 PE=1 SV=4	3uL_R2	1.0741	0.90699	1.2304	1.153	5.8494	5.1444	203580000	244020000	66053000	13	14.7	3	10.9938
O00410	O00410	Importin-5	IPO5	sp|O00410|IPO5_HUMAN Importin-5 OS=Homo sapiens OX=9606 GN=IPO5 PE=1 SV=4	2uL_R1	1.3536	1.1712	1.2871	1.1695	6.3383	5.6587	153540000	192590000	62851000	10	10.8	2	11.997
O00411	O00411	DNA-directed RNA polymerase, mitochondrial	POLRMT	sp|O00411|RPOM_HUMAN DNA-directed RNA polymerase, mitochondrial OS=Homo sapiens OX=9606 GN=POLRMT PE=1 SV=2	notEnriched_R2	6.882	1.2707	2.9189	2.8726	1.8243	0.28528	9925200	65186000	100660000	12	15.5	nE	2.10958
O00411	O00411	DNA-directed RNA polymerase, mitochondrial	POLRMT	sp|O00411|RPOM_HUMAN DNA-directed RNA polymerase, mitochondrial OS=Homo sapiens OX=9606 GN=POLRMT PE=1 SV=2	5uL_R2	1.1877	1.1017	1.0179	0.99706	2.7093	2.9528	122230000	125970000	41976000	8	9.4	5	5.6621
O00411	O00411	DNA-directed RNA polymerase, mitochondrial	POLRMT	sp|O00411|RPOM_HUMAN DNA-directed RNA polymerase, mitochondrial OS=Homo sapiens OX=9606 GN=POLRMT PE=1 SV=2	notEnriched_R1	NA	1.0028	NA	NA	NA	0.12059	2731100	1380800	60328000	8	10.7	nE	NA
O00411	O00411	DNA-directed RNA polymerase, mitochondrial	POLRMT	sp|O00411|RPOM_HUMAN DNA-directed RNA polymerase, mitochondrial OS=Homo sapiens OX=9606 GN=POLRMT PE=1 SV=2	6uL_R1	1.0084	0.95766	0.97512	0.94695	2.8166	2.4567	71976000	90989000	31150000	7	8	6	5.2733
O00411	O00411	DNA-directed RNA polymerase, mitochondrial	POLRMT	sp|O00411|RPOM_HUMAN DNA-directed RNA polymerase, mitochondrial OS=Homo sapiens OX=9606 GN=POLRMT PE=1 SV=2	7uL_R2	1.0553	1.1551	0.87169	0.86327	2.4655	2.6418	78358000	65415000	28917000	6	7.7	7	5.1073
O00411	O00411	DNA-directed RNA polymerase, mitochondrial	POLRMT	sp|O00411|RPOM_HUMAN DNA-directed RNA polymerase, mitochondrial OS=Homo sapiens OX=9606 GN=POLRMT PE=1 SV=2	8uL_R2	0.824	1.6673	0.87027	0.85599	2.8969	3.3842	74734000	62328000	20305000	6	7.9	8	6.2811
O00411	O00411	DNA-directed RNA polymerase, mitochondrial	POLRMT	sp|O00411|RPOM_HUMAN DNA-directed RNA polymerase, mitochondrial OS=Homo sapiens OX=9606 GN=POLRMT PE=1 SV=2	3uL_R1	1.4167	2.0195	0.93356	0.89958	3.1728	4.2218	37151000	32937000	10173000	5	5.6	3	7.3946
O00411	O00411	DNA-directed RNA polymerase, mitochondrial	POLRMT	sp|O00411|RPOM_HUMAN DNA-directed RNA polymerase, mitochondrial OS=Homo sapiens OX=9606 GN=POLRMT PE=1 SV=2	5uL_R1	1.4032	1.1649	1.0675	1.0611	2.5361	2.0388	52175000	56748000	22461000	5	6.2	5	4.5749
O00411	O00411	DNA-directed RNA polymerase, mitochondrial	POLRMT	sp|O00411|RPOM_HUMAN DNA-directed RNA polymerase, mitochondrial OS=Homo sapiens OX=9606 GN=POLRMT PE=1 SV=2	6uL_R2	1.1886	1.4385	0.87985	0.85143	2.5018	3.2331	91459000	72919000	23230000	5	6.6	6	5.7349
O00411	O00411	DNA-directed RNA polymerase, mitochondrial	POLRMT	sp|O00411|RPOM_HUMAN DNA-directed RNA polymerase, mitochondrial OS=Homo sapiens OX=9606 GN=POLRMT PE=1 SV=2	8uL_R1	0.78072	0.96911	0.82753	0.80283	1.1758	1.8496	79170000	71234000	54900000	5	6.2	8	3.0254
O00411	O00411	DNA-directed RNA polymerase, mitochondrial	POLRMT	sp|O00411|RPOM_HUMAN DNA-directed RNA polymerase, mitochondrial OS=Homo sapiens OX=9606 GN=POLRMT PE=1 SV=2	2uL_R2	1.7949	2.0143	0.9196	0.9137	4.1391	4.5301	13810000	13579000	2925300	4	5.4	2	8.6692
O00411	O00411	DNA-directed RNA polymerase, mitochondrial	POLRMT	sp|O00411|RPOM_HUMAN DNA-directed RNA polymerase, mitochondrial OS=Homo sapiens OX=9606 GN=POLRMT PE=1 SV=2	7uL_R1	1.2826	1.5446	0.94053	0.93962	3.1828	3.7863	41795000	49222000	16180000	4	5.4	7	6.9691
O00411	O00411	DNA-directed RNA polymerase, mitochondrial	POLRMT	sp|O00411|RPOM_HUMAN DNA-directed RNA polymerase, mitochondrial OS=Homo sapiens OX=9606 GN=POLRMT PE=1 SV=2	3uL_R2	2.1749	2.383	0.91294	0.90093	4.0073	4.448	17343000	13825000	1539000	3	3.4	3	8.4553
O00411	O00411	DNA-directed RNA polymerase, mitochondrial	POLRMT	sp|O00411|RPOM_HUMAN DNA-directed RNA polymerase, mitochondrial OS=Homo sapiens OX=9606 GN=POLRMT PE=1 SV=2	4uL_R1	0.99657	1.0846	0.87849	0.85947	2.6963	3.1372	45683000	34332000	7541800	3	4.4	4	5.8335
O00411	O00411	DNA-directed RNA polymerase, mitochondrial	POLRMT	sp|O00411|RPOM_HUMAN DNA-directed RNA polymerase, mitochondrial OS=Homo sapiens OX=9606 GN=POLRMT PE=1 SV=2	2uL_R1	5.0028	6.6085	1.1633	1.1524	3.5933	5.8778	13112000	12531000	2427000	2	1.9	2	9.4711
O00411	O00411	DNA-directed RNA polymerase, mitochondrial	POLRMT	sp|O00411|RPOM_HUMAN DNA-directed RNA polymerase, mitochondrial OS=Homo sapiens OX=9606 GN=POLRMT PE=1 SV=2	4uL_R2	1.0665	1.114	0.94743	0.93281	3.1449	3.6891	40004000	36675000	9306700	2	3	4	6.834
O00422	O00422	Histone deacetylase complex subunit SAP18	SAP18	sp|O00422|SAP18_HUMAN Histone deacetylase complex subunit SAP18 OS=Homo sapiens OX=9606 GN=SAP18 PE=1 SV=1	notEnriched_R1	0.43193	0.36809	0.85805	0.83286	0.12895	0.11252	15345000	13263000	94316000	8	56.9	nE	0.24147
O00422	O00422	Histone deacetylase complex subunit SAP18	SAP18	sp|O00422|SAP18_HUMAN Histone deacetylase complex subunit SAP18 OS=Homo sapiens OX=9606 GN=SAP18 PE=1 SV=1	2uL_R1	1.6901	1.7417	1.0157	0.87221	9.8363	11.456	221630000	213550000	30211000	5	22.2	2	21.2923
O00422	O00422	Histone deacetylase complex subunit SAP18	SAP18	sp|O00422|SAP18_HUMAN Histone deacetylase complex subunit SAP18 OS=Homo sapiens OX=9606 GN=SAP18 PE=1 SV=1	notEnriched_R2	1.5141	0.6143	1.6474	1.6338	0.25095	0.16734	14513000	9474800	81763000	5	46.4	nE	0.41829
O00422	O00422	Histone deacetylase complex subunit SAP18	SAP18	sp|O00422|SAP18_HUMAN Histone deacetylase complex subunit SAP18 OS=Homo sapiens OX=9606 GN=SAP18 PE=1 SV=1	2uL_R2	1.1685	1.4874	0.93487	0.85232	2.3777	2.7897	47783000	47927000	17691000	4	19	2	5.1674
O00422	O00422	Histone deacetylase complex subunit SAP18	SAP18	sp|O00422|SAP18_HUMAN Histone deacetylase complex subunit SAP18 OS=Homo sapiens OX=9606 GN=SAP18 PE=1 SV=1	3uL_R1	1.6013	1.9582	0.99376	0.93262	8.0699	9.2978	216640000	179370000	34113000	4	17.6	3	17.3677
O00422	O00422	Histone deacetylase complex subunit SAP18	SAP18	sp|O00422|SAP18_HUMAN Histone deacetylase complex subunit SAP18 OS=Homo sapiens OX=9606 GN=SAP18 PE=1 SV=1	3uL_R2	1.4042	1.6254	0.97583	0.89946	6.9017	8.2389	91462000	95325000	13556000	4	22.9	3	15.1406
O00422	O00422	Histone deacetylase complex subunit SAP18	SAP18	sp|O00422|SAP18_HUMAN Histone deacetylase complex subunit SAP18 OS=Homo sapiens OX=9606 GN=SAP18 PE=1 SV=1	4uL_R2	1.4821	1.7039	0.95103	0.86208	7.8948	7.0147	204550000	208630000	37932000	4	17.6	4	14.9095
O00422	O00422	Histone deacetylase complex subunit SAP18	SAP18	sp|O00422|SAP18_HUMAN Histone deacetylase complex subunit SAP18 OS=Homo sapiens OX=9606 GN=SAP18 PE=1 SV=1	5uL_R1	1.9366	2.2676	0.92666	0.91375	8.1812	9.5503	206060000	197750000	30907000	4	17.6	5	17.7315
O00422	O00422	Histone deacetylase complex subunit SAP18	SAP18	sp|O00422|SAP18_HUMAN Histone deacetylase complex subunit SAP18 OS=Homo sapiens OX=9606 GN=SAP18 PE=1 SV=1	5uL_R2	1.7667	1.7295	1.0517	1.0209	4.8479	4.6725	189620000	162840000	36164000	4	17.6	5	9.5204
O00422	O00422	Histone deacetylase complex subunit SAP18	SAP18	sp|O00422|SAP18_HUMAN Histone deacetylase complex subunit SAP18 OS=Homo sapiens OX=9606 GN=SAP18 PE=1 SV=1	6uL_R1	1.0777	2.2091	0.9537	0.93685	2.4059	9.4543	165290000	148640000	35397000	4	17.6	6	11.8602
O00422	O00422	Histone deacetylase complex subunit SAP18	SAP18	sp|O00422|SAP18_HUMAN Histone deacetylase complex subunit SAP18 OS=Homo sapiens OX=9606 GN=SAP18 PE=1 SV=1	6uL_R2	2.0968	2.5405	0.88761	0.87662	8.2081	9.7632	99559000	88930000	16959000	4	17.6	6	17.9713
O00422	O00422	Histone deacetylase complex subunit SAP18	SAP18	sp|O00422|SAP18_HUMAN Histone deacetylase complex subunit SAP18 OS=Homo sapiens OX=9606 GN=SAP18 PE=1 SV=1	7uL_R1	2.5061	2.315	0.853	0.84428	9.8838	8.8211	163940000	152900000	22106000	4	17.6	7	18.7049
O00422	O00422	Histone deacetylase complex subunit SAP18	SAP18	sp|O00422|SAP18_HUMAN Histone deacetylase complex subunit SAP18 OS=Homo sapiens OX=9606 GN=SAP18 PE=1 SV=1	8uL_R1	1.7363	2.1953	0.93822	0.91822	7.8007	7.8916	105900000	121110000	17290000	4	17.6	8	15.6923
O00422	O00422	Histone deacetylase complex subunit SAP18	SAP18	sp|O00422|SAP18_HUMAN Histone deacetylase complex subunit SAP18 OS=Homo sapiens OX=9606 GN=SAP18 PE=1 SV=1	8uL_R2	1.2958	1.6091	0.95052	0.87903	4.974	5.6586	85158000	72967000	16170000	4	17.6	8	10.6326
O00422	O00422	Histone deacetylase complex subunit SAP18	SAP18	sp|O00422|SAP18_HUMAN Histone deacetylase complex subunit SAP18 OS=Homo sapiens OX=9606 GN=SAP18 PE=1 SV=1	4uL_R1	1.6004	1.8037	0.99336	0.92741	3.7563	3.8194	94703000	82033000	14271000	3	13.1	4	7.5757
O00422	O00422	Histone deacetylase complex subunit SAP18	SAP18	sp|O00422|SAP18_HUMAN Histone deacetylase complex subunit SAP18 OS=Homo sapiens OX=9606 GN=SAP18 PE=1 SV=1	7uL_R2	2.1426	2.5505	0.9411	0.90427	7.7538	9.3203	69767000	60767000	10718000	3	17	7	17.0741
O00425	O00425	Insulin-like growth factor 2 mRNA-binding protein 3	IGF2BP3	sp|O00425|IF2B3_HUMAN Insulin-like growth factor 2 mRNA-binding protein 3 OS=Homo sapiens OX=9606 GN=IGF2BP3 PE=1 SV=2	notEnriched_R1	0.33987	0.46672	0.52604	0.50551	0.079055	0.15639	10694000	5373800	142460000	15	34.2	nE	0.235445
O00425	O00425	Insulin-like growth factor 2 mRNA-binding protein 3	IGF2BP3	sp|O00425|IF2B3_HUMAN Insulin-like growth factor 2 mRNA-binding protein 3 OS=Homo sapiens OX=9606 GN=IGF2BP3 PE=1 SV=2	notEnriched_R2	0.34796	0.51317	0.63216	0.6205	0.092598	0.17259	10763000	5607600	135170000	14	29.7	nE	0.265188
O00425	O00425	Insulin-like growth factor 2 mRNA-binding protein 3	IGF2BP3	sp|O00425|IF2B3_HUMAN Insulin-like growth factor 2 mRNA-binding protein 3 OS=Homo sapiens OX=9606 GN=IGF2BP3 PE=1 SV=2	6uL_R1	1.064	1.1301	1.0269	0.99714	3.1817	3.1708	153290000	157450000	78929000	9	21.4	6	6.3525
O00425	O00425	Insulin-like growth factor 2 mRNA-binding protein 3	IGF2BP3	sp|O00425|IF2B3_HUMAN Insulin-like growth factor 2 mRNA-binding protein 3 OS=Homo sapiens OX=9606 GN=IGF2BP3 PE=1 SV=2	2uL_R1	1.6539	1.4127	1.1719	1.1204	3.5777	2.9668	64085000	78493000	20024000	8	17.3	2	6.5445
O00425	O00425	Insulin-like growth factor 2 mRNA-binding protein 3	IGF2BP3	sp|O00425|IF2B3_HUMAN Insulin-like growth factor 2 mRNA-binding protein 3 OS=Homo sapiens OX=9606 GN=IGF2BP3 PE=1 SV=2	3uL_R1	0.35095	0.35847	1.1008	1.035	1.2047	1.1001	67951000	68796000	42593000	8	17.8	3	2.3048
O00425	O00425	Insulin-like growth factor 2 mRNA-binding protein 3	IGF2BP3	sp|O00425|IF2B3_HUMAN Insulin-like growth factor 2 mRNA-binding protein 3 OS=Homo sapiens OX=9606 GN=IGF2BP3 PE=1 SV=2	7uL_R1	1.0984	0.99357	1.1501	1.1557	3.4411	2.9012	202550000	238870000	78919000	8	20	7	6.3423
O00425	O00425	Insulin-like growth factor 2 mRNA-binding protein 3	IGF2BP3	sp|O00425|IF2B3_HUMAN Insulin-like growth factor 2 mRNA-binding protein 3 OS=Homo sapiens OX=9606 GN=IGF2BP3 PE=1 SV=2	3uL_R2	0.95186	0.99647	1.1704	1.1304	3.772	3.9665	43152000	53192000	14156000	7	15.5	3	7.7385
O00425	O00425	Insulin-like growth factor 2 mRNA-binding protein 3	IGF2BP3	sp|O00425|IF2B3_HUMAN Insulin-like growth factor 2 mRNA-binding protein 3 OS=Homo sapiens OX=9606 GN=IGF2BP3 PE=1 SV=2	4uL_R1	1.065	1.0664	1.0985	1.0876	2.7244	2.7867	107310000	95816000	43885000	7	17.3	4	5.5111
O00425	O00425	Insulin-like growth factor 2 mRNA-binding protein 3	IGF2BP3	sp|O00425|IF2B3_HUMAN Insulin-like growth factor 2 mRNA-binding protein 3 OS=Homo sapiens OX=9606 GN=IGF2BP3 PE=1 SV=2	5uL_R2	0.94075	0.9435	1.1	1.0699	3.9134	3.4436	173190000	186380000	66199000	7	15.5	5	7.357
O00425	O00425	Insulin-like growth factor 2 mRNA-binding protein 3	IGF2BP3	sp|O00425|IF2B3_HUMAN Insulin-like growth factor 2 mRNA-binding protein 3 OS=Homo sapiens OX=9606 GN=IGF2BP3 PE=1 SV=2	7uL_R2	1.1185	1.1776	1.0159	0.97594	3.7183	3.7362	117860000	104260000	34628000	7	16.6	7	7.4545
O00425	O00425	Insulin-like growth factor 2 mRNA-binding protein 3	IGF2BP3	sp|O00425|IF2B3_HUMAN Insulin-like growth factor 2 mRNA-binding protein 3 OS=Homo sapiens OX=9606 GN=IGF2BP3 PE=1 SV=2	8uL_R1	1.126	1.1002	1.7687	1.7481	2.9146	2.9359	170220000	155530000	81838000	7	16.6	8	5.8505
O00425	O00425	Insulin-like growth factor 2 mRNA-binding protein 3	IGF2BP3	sp|O00425|IF2B3_HUMAN Insulin-like growth factor 2 mRNA-binding protein 3 OS=Homo sapiens OX=9606 GN=IGF2BP3 PE=1 SV=2	4uL_R2	2.0969	1.3597	0.96877	0.95519	8.9843	5.8823	46038000	47132000	16422000	6	12.8	4	14.8666
O00425	O00425	Insulin-like growth factor 2 mRNA-binding protein 3	IGF2BP3	sp|O00425|IF2B3_HUMAN Insulin-like growth factor 2 mRNA-binding protein 3 OS=Homo sapiens OX=9606 GN=IGF2BP3 PE=1 SV=2	5uL_R1	1.3363	1.1337	1.0728	1.0438	3.4071	3.0839	110090000	120790000	37854000	6	13.8	5	6.491
O00425	O00425	Insulin-like growth factor 2 mRNA-binding protein 3	IGF2BP3	sp|O00425|IF2B3_HUMAN Insulin-like growth factor 2 mRNA-binding protein 3 OS=Homo sapiens OX=9606 GN=IGF2BP3 PE=1 SV=2	6uL_R2	1.5328	1.4655	1.0558	1.0188	4.3855	4.4733	97731000	102310000	41752000	6	13.8	6	8.8588
O00425	O00425	Insulin-like growth factor 2 mRNA-binding protein 3	IGF2BP3	sp|O00425|IF2B3_HUMAN Insulin-like growth factor 2 mRNA-binding protein 3 OS=Homo sapiens OX=9606 GN=IGF2BP3 PE=1 SV=2	2uL_R2	3.2444	3.4387	0.97307	0.97374	4.9209	4.9762	14797000	13931000	6705200	5	12.1	2	9.8971
O00425	O00425	Insulin-like growth factor 2 mRNA-binding protein 3	IGF2BP3	sp|O00425|IF2B3_HUMAN Insulin-like growth factor 2 mRNA-binding protein 3 OS=Homo sapiens OX=9606 GN=IGF2BP3 PE=1 SV=2	8uL_R2	1.3876	1.322	1.0527	1.0151	3.6998	3.5706	84399000	82767000	53873000	4	9.3	8	7.2704
O00429	O00429	Dynamin-1-like protein	DNM1L	sp|O00429|DNM1L_HUMAN Dynamin-1-like protein OS=Homo sapiens OX=9606 GN=DNM1L PE=1 SV=2	notEnriched_R2	0.76184	0.64413	0.9849	0.98687	0.16187	0.21373	98633000	55179000	357530000	23	48.8	nE	0.3756
O00429	O00429	Dynamin-1-like protein	DNM1L	sp|O00429|DNM1L_HUMAN Dynamin-1-like protein OS=Homo sapiens OX=9606 GN=DNM1L PE=1 SV=2	notEnriched_R1	0.66876	0.45595	1.0078	0.95783	0.1751	0.081391	35444000	21135000	289760000	21	44	nE	0.256491
O00429	O00429	Dynamin-1-like protein	DNM1L	sp|O00429|DNM1L_HUMAN Dynamin-1-like protein OS=Homo sapiens OX=9606 GN=DNM1L PE=1 SV=2	7uL_R2	1.8754	1.5585	1.2698	1.2021	5.693	4.8907	178170000	175580000	49095000	15	26.8	7	10.5837
O00429	O00429	Dynamin-1-like protein	DNM1L	sp|O00429|DNM1L_HUMAN Dynamin-1-like protein OS=Homo sapiens OX=9606 GN=DNM1L PE=1 SV=2	3uL_R1	1.8003	1.485	1.2089	1.1444	3.5225	2.9166	144690000	173820000	56337000	12	20.9	3	6.4391
O00429	O00429	Dynamin-1-like protein	DNM1L	sp|O00429|DNM1L_HUMAN Dynamin-1-like protein OS=Homo sapiens OX=9606 GN=DNM1L PE=1 SV=2	4uL_R1	1.2154	0.96101	1.3378	1.2812	4.1525	3.155	182670000	222730000	75695000	11	20.9	4	7.3075
O00429	O00429	Dynamin-1-like protein	DNM1L	sp|O00429|DNM1L_HUMAN Dynamin-1-like protein OS=Homo sapiens OX=9606 GN=DNM1L PE=1 SV=2	5uL_R2	1.7621	1.3957	1.2197	1.1946	5.7643	4.8624	144440000	131180000	38476000	11	21.3	5	10.6267
O00429	O00429	Dynamin-1-like protein	DNM1L	sp|O00429|DNM1L_HUMAN Dynamin-1-like protein OS=Homo sapiens OX=9606 GN=DNM1L PE=1 SV=2	8uL_R1	1.3643	1.1433	1.2317	1.2005	5.1041	4.2165	147920000	155650000	39588000	11	22	8	9.3206
O00429	O00429	Dynamin-1-like protein	DNM1L	sp|O00429|DNM1L_HUMAN Dynamin-1-like protein OS=Homo sapiens OX=9606 GN=DNM1L PE=1 SV=2	3uL_R2	1.2553	1.0357	1.2679	1.2399	3.8309	2.9219	109880000	123600000	47935000	10	18.1	3	6.7528
O00429	O00429	Dynamin-1-like protein	DNM1L	sp|O00429|DNM1L_HUMAN Dynamin-1-like protein OS=Homo sapiens OX=9606 GN=DNM1L PE=1 SV=2	8uL_R2	1.2688	1.1658	1.334	1.2874	5.3629	4.1186	114900000	147000000	35018000	10	16.8	8	9.4815
O00429	O00429	Dynamin-1-like protein	DNM1L	sp|O00429|DNM1L_HUMAN Dynamin-1-like protein OS=Homo sapiens OX=9606 GN=DNM1L PE=1 SV=2	2uL_R1	2.6178	2.5613	1.1261	1.0879	3.8713	3.5612	74477000	91547000	19980000	9	16.3	2	7.4325
O00429	O00429	Dynamin-1-like protein	DNM1L	sp|O00429|DNM1L_HUMAN Dynamin-1-like protein OS=Homo sapiens OX=9606 GN=DNM1L PE=1 SV=2	5uL_R1	1.2217	1.172	1.1619	1.139	3.5822	3.0059	127970000	156910000	36446000	9	17.1	5	6.5881
O00429	O00429	Dynamin-1-like protein	DNM1L	sp|O00429|DNM1L_HUMAN Dynamin-1-like protein OS=Homo sapiens OX=9606 GN=DNM1L PE=1 SV=2	6uL_R1	1.2206	1.1065	1.2424	1.1689	3.8202	3.389	209090000	218650000	55681000	9	18.5	6	7.2092
O00429	O00429	Dynamin-1-like protein	DNM1L	sp|O00429|DNM1L_HUMAN Dynamin-1-like protein OS=Homo sapiens OX=9606 GN=DNM1L PE=1 SV=2	6uL_R2	0.90064	0.82585	1.1987	1.1308	2.7014	2.4753	172060000	193200000	62037000	9	15.9	6	5.1767
O00429	O00429	Dynamin-1-like protein	DNM1L	sp|O00429|DNM1L_HUMAN Dynamin-1-like protein OS=Homo sapiens OX=9606 GN=DNM1L PE=1 SV=2	7uL_R1	1.0087	0.80359	1.2029	1.2297	2.7117	2.1466	136090000	165460000	53417000	9	16.6	7	4.8583
O00429	O00429	Dynamin-1-like protein	DNM1L	sp|O00429|DNM1L_HUMAN Dynamin-1-like protein OS=Homo sapiens OX=9606 GN=DNM1L PE=1 SV=2	4uL_R2	1.3573	1.1281	1.1878	1.173	3.4168	2.9405	131180000	158970000	42911000	8	17.1	4	6.3573
O00429	O00429	Dynamin-1-like protein	DNM1L	sp|O00429|DNM1L_HUMAN Dynamin-1-like protein OS=Homo sapiens OX=9606 GN=DNM1L PE=1 SV=2	2uL_R2	1.2959	1.1146	1.2848	1.2453	5.0864	4.0147	52511000	64682000	12499000	7	11.8	2	9.1011
O00442	O00442	RNA 3-terminal phosphate cyclase	RTCA	sp|O00442|RTCA_HUMAN RNA 3-terminal phosphate cyclase OS=Homo sapiens OX=9606 GN=RTCA PE=1 SV=1	5uL_R1	NA	NA	NA	NA	NA	NA	NA	NA	NA	NA	0	5	NA
O00442	O00442	RNA 3-terminal phosphate cyclase	RTCA	sp|O00442|RTCA_HUMAN RNA 3-terminal phosphate cyclase OS=Homo sapiens OX=9606 GN=RTCA PE=1 SV=1	5uL_R2	NA	NA	NA	NA	NA	NA	NA	NA	NA	NA	0	5	NA
O00442	O00442	RNA 3-terminal phosphate cyclase	RTCA	sp|O00442|RTCA_HUMAN RNA 3-terminal phosphate cyclase OS=Homo sapiens OX=9606 GN=RTCA PE=1 SV=1	6uL_R1	NA	NA	NA	NA	NA	NA	NA	NA	NA	NA	0	6	NA
O00442	O00442	RNA 3-terminal phosphate cyclase	RTCA	sp|O00442|RTCA_HUMAN RNA 3-terminal phosphate cyclase OS=Homo sapiens OX=9606 GN=RTCA PE=1 SV=1	8uL_R1	NA	NA	NA	NA	NA	NA	NA	NA	NA	NA	0	8	NA
O00442	O00442	RNA 3-terminal phosphate cyclase	RTCA	sp|O00442|RTCA_HUMAN RNA 3-terminal phosphate cyclase OS=Homo sapiens OX=9606 GN=RTCA PE=1 SV=1	notEnriched_R1	0.71056	0.63818	0.9343	0.89784	0.23465	0.13886	4895400	7123100	48386000	5	25.7	nE	0.37351
O00442	O00442	RNA 3-terminal phosphate cyclase	RTCA	sp|O00442|RTCA_HUMAN RNA 3-terminal phosphate cyclase OS=Homo sapiens OX=9606 GN=RTCA PE=1 SV=1	2uL_R1	0.9702	0.85719	1.1353	1.0918	2.6141	2.3942	19391000	21429000	7335800	2	6.6	2	5.0083
O00442	O00442	RNA 3-terminal phosphate cyclase	RTCA	sp|O00442|RTCA_HUMAN RNA 3-terminal phosphate cyclase OS=Homo sapiens OX=9606 GN=RTCA PE=1 SV=1	2uL_R2	1.4029	1.113	1.2329	1.2131	2.8089	2.3155	11457000	13924000	4352500	2	6.6	2	5.1244
O00442	O00442	RNA 3-terminal phosphate cyclase	RTCA	sp|O00442|RTCA_HUMAN RNA 3-terminal phosphate cyclase OS=Homo sapiens OX=9606 GN=RTCA PE=1 SV=1	3uL_R1	0.8496	0.75157	1.2252	1.1614	2.4169	2.081	18483000	27358000	10430000	2	6.6	3	4.4979
O00442	O00442	RNA 3-terminal phosphate cyclase	RTCA	sp|O00442|RTCA_HUMAN RNA 3-terminal phosphate cyclase OS=Homo sapiens OX=9606 GN=RTCA PE=1 SV=1	3uL_R2	1.2043	0.87711	1.2323	1.2059	3.0408	2.2446	17327000	22847000	6781500	2	6.6	3	5.2854
O00442	O00442	RNA 3-terminal phosphate cyclase	RTCA	sp|O00442|RTCA_HUMAN RNA 3-terminal phosphate cyclase OS=Homo sapiens OX=9606 GN=RTCA PE=1 SV=1	4uL_R2	0.86679	0.74711	1.033	1.0281	2.5159	2.3657	30998000	30028000	11069000	2	6.6	4	4.8816
O00442	O00442	RNA 3-terminal phosphate cyclase	RTCA	sp|O00442|RTCA_HUMAN RNA 3-terminal phosphate cyclase OS=Homo sapiens OX=9606 GN=RTCA PE=1 SV=1	7uL_R2	0.688	0.64998	1.0592	1.0421	1.9739	1.8941	9266800	14289000	6864700	2	6.6	7	3.868
O00442	O00442	RNA 3-terminal phosphate cyclase	RTCA	sp|O00442|RTCA_HUMAN RNA 3-terminal phosphate cyclase OS=Homo sapiens OX=9606 GN=RTCA PE=1 SV=1	8uL_R2	1.7772	1.175	1.5364	1.502	3.4918	2.3247	4356300	19191000	2162700	2	6.6	8	5.8165
O00442	O00442	RNA 3-terminal phosphate cyclase	RTCA	sp|O00442|RTCA_HUMAN RNA 3-terminal phosphate cyclase OS=Homo sapiens OX=9606 GN=RTCA PE=1 SV=1	notEnriched_R2	1.0236	0.58697	3.2936	3.1837	0.11854	0.11436	936890	373360	13247000	2	9.8	nE	0.2329
O00442	O00442	RNA 3-terminal phosphate cyclase	RTCA	sp|O00442|RTCA_HUMAN RNA 3-terminal phosphate cyclase OS=Homo sapiens OX=9606 GN=RTCA PE=1 SV=1	4uL_R1	2.0312	1.6214	1.3474	1.3044	4.2701	3.2736	14540000	18365000	4560200	1	2.7	4	7.5437
O00442	O00442	RNA 3-terminal phosphate cyclase	RTCA	sp|O00442|RTCA_HUMAN RNA 3-terminal phosphate cyclase OS=Homo sapiens OX=9606 GN=RTCA PE=1 SV=1	6uL_R2	NA	NA	NA	NA	NA	NA	NA	NA	NA	1	3.8	6	NA
O00442	O00442	RNA 3-terminal phosphate cyclase	RTCA	sp|O00442|RTCA_HUMAN RNA 3-terminal phosphate cyclase OS=Homo sapiens OX=9606 GN=RTCA PE=1 SV=1	7uL_R1	1.2319	0.86253	1.5608	1.5943	2.9593	1.8561	5793800	10648000	3956100	1	2.7	7	4.8154
O00458	O00458	Interferon-related developmental regulator 1	IFRD1	sp|O00458|IFRD1_HUMAN Interferon-related developmental regulator 1 OS=Homo sapiens OX=9606 GN=IFRD1 PE=1 SV=4	notEnriched_R1	NA	NA	NA	NA	NA	NA	NA	NA	NA	NA	0	nE	NA
O00458	O00458	Interferon-related developmental regulator 1	IFRD1	sp|O00458|IFRD1_HUMAN Interferon-related developmental regulator 1 OS=Homo sapiens OX=9606 GN=IFRD1 PE=1 SV=4	notEnriched_R2	NA	NA	NA	NA	NA	NA	NA	NA	NA	NA	0	nE	NA
O00458	O00458	Interferon-related developmental regulator 1	IFRD1	sp|O00458|IFRD1_HUMAN Interferon-related developmental regulator 1 OS=Homo sapiens OX=9606 GN=IFRD1 PE=1 SV=4	5uL_R1	0.77228	0.7183	1.0743	1.0522	2.8723	2.7297	80932000	93902000	21813000	4	16	5	5.602
O00458	O00458	Interferon-related developmental regulator 1	IFRD1	sp|O00458|IFRD1_HUMAN Interferon-related developmental regulator 1 OS=Homo sapiens OX=9606 GN=IFRD1 PE=1 SV=4	3uL_R2	0.33658	0.32725	1.0469	1.0189	1.0967	1.0764	42026000	59624000	28049000	3	11.1	3	2.1731
O00458	O00458	Interferon-related developmental regulator 1	IFRD1	sp|O00458|IFRD1_HUMAN Interferon-related developmental regulator 1 OS=Homo sapiens OX=9606 GN=IFRD1 PE=1 SV=4	4uL_R2	0.21236	0.17409	1.241	1.2209	0.52398	0.42916	16523000	6048500	10387000	3	11.1	4	0.95314
O00458	O00458	Interferon-related developmental regulator 1	IFRD1	sp|O00458|IFRD1_HUMAN Interferon-related developmental regulator 1 OS=Homo sapiens OX=9606 GN=IFRD1 PE=1 SV=4	7uL_R1	0.68533	0.61821	1.1099	1.0985	2.0796	1.7877	100970000	111760000	34597000	3	11.1	7	3.8673
O00458	O00458	Interferon-related developmental regulator 1	IFRD1	sp|O00458|IFRD1_HUMAN Interferon-related developmental regulator 1 OS=Homo sapiens OX=9606 GN=IFRD1 PE=1 SV=4	7uL_R2	1.5949	1.7537	0.91354	0.89095	3.5197	3.9506	16673000	15240000	6445800	3	11.1	7	7.4703
O00458	O00458	Interferon-related developmental regulator 1	IFRD1	sp|O00458|IFRD1_HUMAN Interferon-related developmental regulator 1 OS=Homo sapiens OX=9606 GN=IFRD1 PE=1 SV=4	8uL_R1	0.69481	0.69487	1.0556	1.0332	2.6342	2.5974	70888000	110600000	22247000	3	11.1	8	5.2316
O00458	O00458	Interferon-related developmental regulator 1	IFRD1	sp|O00458|IFRD1_HUMAN Interferon-related developmental regulator 1 OS=Homo sapiens OX=9606 GN=IFRD1 PE=1 SV=4	8uL_R2	1.1329	1.1477	1.0722	1.0356	4.1588	4.2992	52837000	87996000	17931000	3	11.1	8	8.458
O00458	O00458	Interferon-related developmental regulator 1	IFRD1	sp|O00458|IFRD1_HUMAN Interferon-related developmental regulator 1 OS=Homo sapiens OX=9606 GN=IFRD1 PE=1 SV=4	2uL_R1	0.83144	0.75681	1.0563	0.9995	3.1776	3.4594	47525000	56105000	8534600	2	9.1	2	6.637
O00458	O00458	Interferon-related developmental regulator 1	IFRD1	sp|O00458|IFRD1_HUMAN Interferon-related developmental regulator 1 OS=Homo sapiens OX=9606 GN=IFRD1 PE=1 SV=4	2uL_R2	0.60035	0.62522	1.0584	1.0177	2.8644	2.8147	31792000	35284000	6391900	2	9.1	2	5.6791
O00458	O00458	Interferon-related developmental regulator 1	IFRD1	sp|O00458|IFRD1_HUMAN Interferon-related developmental regulator 1 OS=Homo sapiens OX=9606 GN=IFRD1 PE=1 SV=4	3uL_R1	NA	NA	NA	NA	NA	NA	NA	NA	NA	2	5.8	3	NA
O00458	O00458	Interferon-related developmental regulator 1	IFRD1	sp|O00458|IFRD1_HUMAN Interferon-related developmental regulator 1 OS=Homo sapiens OX=9606 GN=IFRD1 PE=1 SV=4	4uL_R1	0.48341	0.48166	1.0931	1.048	1.343	1.2815	40783000	58529000	29668000	2	7.3	4	2.6245
O00458	O00458	Interferon-related developmental regulator 1	IFRD1	sp|O00458|IFRD1_HUMAN Interferon-related developmental regulator 1 OS=Homo sapiens OX=9606 GN=IFRD1 PE=1 SV=4	5uL_R2	0.66503	0.70266	1.0206	0.98842	2.8512	2.8846	96961000	104710000	20819000	2	9.1	5	5.7358
O00458	O00458	Interferon-related developmental regulator 1	IFRD1	sp|O00458|IFRD1_HUMAN Interferon-related developmental regulator 1 OS=Homo sapiens OX=9606 GN=IFRD1 PE=1 SV=4	6uL_R1	0.40994	0.38349	1.1256	1.0734	1.4469	1.3479	33686000	38917000	23120000	2	7.3	6	2.7948
O00458	O00458	Interferon-related developmental regulator 1	IFRD1	sp|O00458|IFRD1_HUMAN Interferon-related developmental regulator 1 OS=Homo sapiens OX=9606 GN=IFRD1 PE=1 SV=4	6uL_R2	0.76426	0.76458	1.1338	1.0601	2.7787	2.789	63941000	82801000	26231000	2	7.3	6	5.5677
O00461	O00461	Golgi integral membrane protein 4	GOLIM4	sp|O00461|GOLI4_HUMAN Golgi integral membrane protein 4 OS=Homo sapiens OX=9606 GN=GOLIM4 PE=1 SV=1	2uL_R1	1.4644	1.8863	0.94163	0.92858	3.3747	4.4839	45923000	35950000	33510000	5	9.9	2	7.8586
O00461	O00461	Golgi integral membrane protein 4	GOLIM4	sp|O00461|GOLI4_HUMAN Golgi integral membrane protein 4 OS=Homo sapiens OX=9606 GN=GOLIM4 PE=1 SV=1	3uL_R2	1.4136	1.4677	0.83358	0.82181	3.1173	3.1266	35645000	28651000	9199100	5	8.6	3	6.2439
O00461	O00461	Golgi integral membrane protein 4	GOLIM4	sp|O00461|GOLI4_HUMAN Golgi integral membrane protein 4 OS=Homo sapiens OX=9606 GN=GOLIM4 PE=1 SV=1	notEnriched_R2	0.74384	0.58497	1.4216	1.3712	0.24545	0.18432	1666900	3408200	30760000	5	10.5	nE	0.42977
O00461	O00461	Golgi integral membrane protein 4	GOLIM4	sp|O00461|GOLI4_HUMAN Golgi integral membrane protein 4 OS=Homo sapiens OX=9606 GN=GOLIM4 PE=1 SV=1	8uL_R2	1.1539	1.1138	1.0449	1.0093	3.5789	3.3444	58075000	61450000	14438000	4	7.5	8	6.9233
O00461	O00461	Golgi integral membrane protein 4	GOLIM4	sp|O00461|GOLI4_HUMAN Golgi integral membrane protein 4 OS=Homo sapiens OX=9606 GN=GOLIM4 PE=1 SV=1	notEnriched_R1	1.516	1.1229	1.3286	1.3102	0.49208	0.37558	1169500	955160	14553000	4	8.9	nE	0.86766
O00461	O00461	Golgi integral membrane protein 4	GOLIM4	sp|O00461|GOLI4_HUMAN Golgi integral membrane protein 4 OS=Homo sapiens OX=9606 GN=GOLIM4 PE=1 SV=1	3uL_R1	0.73387	0.86866	0.88448	0.85968	2.1127	2.4576	34329000	31367000	9274900	3	6.6	3	4.5703
O00461	O00461	Golgi integral membrane protein 4	GOLIM4	sp|O00461|GOLI4_HUMAN Golgi integral membrane protein 4 OS=Homo sapiens OX=9606 GN=GOLIM4 PE=1 SV=1	4uL_R1	1.2472	1.4545	0.82611	0.80897	2.8971	3.3851	46678000	41178000	11391000	3	6.6	4	6.2822
O00461	O00461	Golgi integral membrane protein 4	GOLIM4	sp|O00461|GOLI4_HUMAN Golgi integral membrane protein 4 OS=Homo sapiens OX=9606 GN=GOLIM4 PE=1 SV=1	4uL_R2	4.9618	4.5103	0.95485	0.91745	2.0336	8.5706	45486000	47424000	50059000	3	5.2	4	10.6042
O00461	O00461	Golgi integral membrane protein 4	GOLIM4	sp|O00461|GOLI4_HUMAN Golgi integral membrane protein 4 OS=Homo sapiens OX=9606 GN=GOLIM4 PE=1 SV=1	5uL_R1	4.6856	5.0489	0.91976	0.89753	7.4229	9.5463	53080000	42948000	6948900	3	6.6	5	16.9692
O00461	O00461	Golgi integral membrane protein 4	GOLIM4	sp|O00461|GOLI4_HUMAN Golgi integral membrane protein 4 OS=Homo sapiens OX=9606 GN=GOLIM4 PE=1 SV=1	7uL_R2	1.1819	1.0973	1.0909	1.0759	3.0641	2.8479	25492000	26119000	5640600	3	6.6	7	5.912
O00461	O00461	Golgi integral membrane protein 4	GOLIM4	sp|O00461|GOLI4_HUMAN Golgi integral membrane protein 4 OS=Homo sapiens OX=9606 GN=GOLIM4 PE=1 SV=1	8uL_R1	2.8848	4.1364	0.7517	0.72306	9.6293	10.352	23203000	22888000	3493900	3	6.6	8	19.9813
O00461	O00461	Golgi integral membrane protein 4	GOLIM4	sp|O00461|GOLI4_HUMAN Golgi integral membrane protein 4 OS=Homo sapiens OX=9606 GN=GOLIM4 PE=1 SV=1	2uL_R2	2.3089	2.2442	1.04	1.044	4.2394	4.0605	5436100	5141300	1032900	2	3.2	2	8.2999
O00461	O00461	Golgi integral membrane protein 4	GOLIM4	sp|O00461|GOLI4_HUMAN Golgi integral membrane protein 4 OS=Homo sapiens OX=9606 GN=GOLIM4 PE=1 SV=1	5uL_R2	1.5624	1.7065	0.92316	0.90426	5.1554	5.7013	24602000	20289000	2794100	2	4.6	5	10.8567
O00461	O00461	Golgi integral membrane protein 4	GOLIM4	sp|O00461|GOLI4_HUMAN Golgi integral membrane protein 4 OS=Homo sapiens OX=9606 GN=GOLIM4 PE=1 SV=1	6uL_R1	0.87834	1.0308	0.95214	0.92563	2.7811	3.0045	35159000	32024000	8509900	2	4.6	6	5.7856
O00461	O00461	Golgi integral membrane protein 4	GOLIM4	sp|O00461|GOLI4_HUMAN Golgi integral membrane protein 4 OS=Homo sapiens OX=9606 GN=GOLIM4 PE=1 SV=1	6uL_R2	0.97635	1.06	1.0645	1.0098	2.9053	3.1561	33913000	36778000	12846000	2	4.6	6	6.0614
O00461	O00461	Golgi integral membrane protein 4	GOLIM4	sp|O00461|GOLI4_HUMAN Golgi integral membrane protein 4 OS=Homo sapiens OX=9606 GN=GOLIM4 PE=1 SV=1	7uL_R1	2.0564	2.5152	0.91049	0.90426	5.5991	7.1021	41915000	33598000	6187400	2	4.6	7	12.7012
O00462	O00462	Beta-mannosidase	MANBA	sp|O00462|MANBA_HUMAN Beta-mannosidase OS=Homo sapiens OX=9606 GN=MANBA PE=1 SV=3	2uL_R1	NA	NA	NA	NA	NA	NA	NA	NA	NA	NA	0	2	NA
O00462	O00462	Beta-mannosidase	MANBA	sp|O00462|MANBA_HUMAN Beta-mannosidase OS=Homo sapiens OX=9606 GN=MANBA PE=1 SV=3	2uL_R2	NA	NA	NA	NA	NA	NA	NA	NA	NA	NA	0	2	NA
O00462	O00462	Beta-mannosidase	MANBA	sp|O00462|MANBA_HUMAN Beta-mannosidase OS=Homo sapiens OX=9606 GN=MANBA PE=1 SV=3	3uL_R1	NA	NA	NA	NA	NA	NA	NA	NA	NA	NA	0	3	NA
O00462	O00462	Beta-mannosidase	MANBA	sp|O00462|MANBA_HUMAN Beta-mannosidase OS=Homo sapiens OX=9606 GN=MANBA PE=1 SV=3	3uL_R2	NA	NA	NA	NA	NA	NA	NA	NA	NA	NA	0	3	NA
O00462	O00462	Beta-mannosidase	MANBA	sp|O00462|MANBA_HUMAN Beta-mannosidase OS=Homo sapiens OX=9606 GN=MANBA PE=1 SV=3	4uL_R1	NA	NA	NA	NA	NA	NA	NA	NA	NA	NA	0	4	NA
O00462	O00462	Beta-mannosidase	MANBA	sp|O00462|MANBA_HUMAN Beta-mannosidase OS=Homo sapiens OX=9606 GN=MANBA PE=1 SV=3	4uL_R2	NA	NA	NA	NA	NA	NA	NA	NA	NA	NA	0	4	NA
O00462	O00462	Beta-mannosidase	MANBA	sp|O00462|MANBA_HUMAN Beta-mannosidase OS=Homo sapiens OX=9606 GN=MANBA PE=1 SV=3	5uL_R1	NA	NA	NA	NA	NA	NA	NA	NA	NA	NA	0	5	NA
O00462	O00462	Beta-mannosidase	MANBA	sp|O00462|MANBA_HUMAN Beta-mannosidase OS=Homo sapiens OX=9606 GN=MANBA PE=1 SV=3	5uL_R2	NA	NA	NA	NA	NA	NA	NA	NA	NA	NA	0	5	NA
O00462	O00462	Beta-mannosidase	MANBA	sp|O00462|MANBA_HUMAN Beta-mannosidase OS=Homo sapiens OX=9606 GN=MANBA PE=1 SV=3	6uL_R1	NA	NA	NA	NA	NA	NA	NA	NA	NA	NA	0	6	NA
O00462	O00462	Beta-mannosidase	MANBA	sp|O00462|MANBA_HUMAN Beta-mannosidase OS=Homo sapiens OX=9606 GN=MANBA PE=1 SV=3	7uL_R1	NA	NA	NA	NA	NA	NA	NA	NA	NA	NA	0	7	NA
O00462	O00462	Beta-mannosidase	MANBA	sp|O00462|MANBA_HUMAN Beta-mannosidase OS=Homo sapiens OX=9606 GN=MANBA PE=1 SV=3	notEnriched_R1	NA	NA	NA	NA	NA	NA	NA	NA	NA	NA	0	nE	NA
O00462	O00462	Beta-mannosidase	MANBA	sp|O00462|MANBA_HUMAN Beta-mannosidase OS=Homo sapiens OX=9606 GN=MANBA PE=1 SV=3	notEnriched_R2	NA	NA	NA	NA	NA	NA	NA	NA	NA	NA	0	nE	NA
O00462	O00462	Beta-mannosidase	MANBA	sp|O00462|MANBA_HUMAN Beta-mannosidase OS=Homo sapiens OX=9606 GN=MANBA PE=1 SV=3	6uL_R2	NA	NA	NA	NA	NA	NA	NA	NA	NA	2	2.5	6	NA
O00462	O00462	Beta-mannosidase	MANBA	sp|O00462|MANBA_HUMAN Beta-mannosidase OS=Homo sapiens OX=9606 GN=MANBA PE=1 SV=3	7uL_R2	NA	NA	NA	NA	NA	NA	NA	NA	NA	2	2.5	7	NA
O00462	O00462	Beta-mannosidase	MANBA	sp|O00462|MANBA_HUMAN Beta-mannosidase OS=Homo sapiens OX=9606 GN=MANBA PE=1 SV=3	8uL_R1	NA	NA	NA	NA	NA	NA	NA	NA	NA	1	1.5	8	NA
O00462	O00462	Beta-mannosidase	MANBA	sp|O00462|MANBA_HUMAN Beta-mannosidase OS=Homo sapiens OX=9606 GN=MANBA PE=1 SV=3	8uL_R2	NA	NA	NA	NA	NA	NA	NA	NA	NA	1	1.1	8	NA
O00469	O00469	Procollagen-lysine,2-oxoglutarate 5-dioxygenase 2	PLOD2	sp|O00469|PLOD2_HUMAN Procollagen-lysine,2-oxoglutarate 5-dioxygenase 2 OS=Homo sapiens OX=9606 GN=PLOD2 PE=1 SV=2	5uL_R1	1.3215	1.3686	0.97413	0.94962	4.9818	4.0418	638220000	636070000	191040000	15	24.2	5	9.0236
O00469	O00469	Procollagen-lysine,2-oxoglutarate 5-dioxygenase 2	PLOD2	sp|O00469|PLOD2_HUMAN Procollagen-lysine,2-oxoglutarate 5-dioxygenase 2 OS=Homo sapiens OX=9606 GN=PLOD2 PE=1 SV=2	7uL_R1	1.7071	1.554	0.92742	0.92022	6.5979	6.1189	655200000	650200000	192040000	15	24	7	12.7168
O00469	O00469	Procollagen-lysine,2-oxoglutarate 5-dioxygenase 2	PLOD2	sp|O00469|PLOD2_HUMAN Procollagen-lysine,2-oxoglutarate 5-dioxygenase 2 OS=Homo sapiens OX=9606 GN=PLOD2 PE=1 SV=2	8uL_R1	1.3706	1.8244	0.90946	0.8838	5.6514	7.1062	731970000	727770000	223640000	15	23.2	8	12.7576
O00469	O00469	Procollagen-lysine,2-oxoglutarate 5-dioxygenase 2	PLOD2	sp|O00469|PLOD2_HUMAN Procollagen-lysine,2-oxoglutarate 5-dioxygenase 2 OS=Homo sapiens OX=9606 GN=PLOD2 PE=1 SV=2	3uL_R2	1.0655	1.0246	1.0038	0.96449	3.7813	3.8618	362990000	397570000	98645000	14	22	3	7.6431
O00469	O00469	Procollagen-lysine,2-oxoglutarate 5-dioxygenase 2	PLOD2	sp|O00469|PLOD2_HUMAN Procollagen-lysine,2-oxoglutarate 5-dioxygenase 2 OS=Homo sapiens OX=9606 GN=PLOD2 PE=1 SV=2	4uL_R2	1.277	1.2219	0.98405	0.94133	4.3948	4.9426	377720000	368610000	117100000	14	23.1	4	9.3374
O00469	O00469	Procollagen-lysine,2-oxoglutarate 5-dioxygenase 2	PLOD2	sp|O00469|PLOD2_HUMAN Procollagen-lysine,2-oxoglutarate 5-dioxygenase 2 OS=Homo sapiens OX=9606 GN=PLOD2 PE=1 SV=2	8uL_R2	1.1693	1.3213	0.99005	0.94398	26.487	3.9444	437490000	435520000	153920000	14	21.3	8	30.4314
O00469	O00469	Procollagen-lysine,2-oxoglutarate 5-dioxygenase 2	PLOD2	sp|O00469|PLOD2_HUMAN Procollagen-lysine,2-oxoglutarate 5-dioxygenase 2 OS=Homo sapiens OX=9606 GN=PLOD2 PE=1 SV=2	notEnriched_R1	0.38729	0.49327	0.82535	0.8057	0.11688	0.15204	38940000	19251000	140650000	14	24.7	nE	0.26892
O00469	O00469	Procollagen-lysine,2-oxoglutarate 5-dioxygenase 2	PLOD2	sp|O00469|PLOD2_HUMAN Procollagen-lysine,2-oxoglutarate 5-dioxygenase 2 OS=Homo sapiens OX=9606 GN=PLOD2 PE=1 SV=2	6uL_R1	1.7975	1.7037	0.97759	0.95002	7.0395	6.8743	470510000	464260000	141450000	13	19.1	6	13.9138
O00469	O00469	Procollagen-lysine,2-oxoglutarate 5-dioxygenase 2	PLOD2	sp|O00469|PLOD2_HUMAN Procollagen-lysine,2-oxoglutarate 5-dioxygenase 2 OS=Homo sapiens OX=9606 GN=PLOD2 PE=1 SV=2	2uL_R1	1.0496	1.0782	0.99412	0.94305	4.8547	18.903	353860000	353450000	105410000	12	19.8	2	23.7577
O00469	O00469	Procollagen-lysine,2-oxoglutarate 5-dioxygenase 2	PLOD2	sp|O00469|PLOD2_HUMAN Procollagen-lysine,2-oxoglutarate 5-dioxygenase 2 OS=Homo sapiens OX=9606 GN=PLOD2 PE=1 SV=2	3uL_R1	2.1071	2.5514	0.93426	0.8915	6.8094	6.1679	304380000	307450000	100880000	12	18.2	3	12.9773
O00469	O00469	Procollagen-lysine,2-oxoglutarate 5-dioxygenase 2	PLOD2	sp|O00469|PLOD2_HUMAN Procollagen-lysine,2-oxoglutarate 5-dioxygenase 2 OS=Homo sapiens OX=9606 GN=PLOD2 PE=1 SV=2	4uL_R1	1.2294	1.3408	1.0134	0.97052	3.5363	3.7114	416090000	404280000	141130000	12	19.9	4	7.2477
O00469	O00469	Procollagen-lysine,2-oxoglutarate 5-dioxygenase 2	PLOD2	sp|O00469|PLOD2_HUMAN Procollagen-lysine,2-oxoglutarate 5-dioxygenase 2 OS=Homo sapiens OX=9606 GN=PLOD2 PE=1 SV=2	6uL_R2	2.0389	2.1205	0.96719	0.93117	6.9881	7.9185	391530000	389400000	118790000	12	18.9	6	14.9066
O00469	O00469	Procollagen-lysine,2-oxoglutarate 5-dioxygenase 2	PLOD2	sp|O00469|PLOD2_HUMAN Procollagen-lysine,2-oxoglutarate 5-dioxygenase 2 OS=Homo sapiens OX=9606 GN=PLOD2 PE=1 SV=2	7uL_R2	3.0586	3.4292	0.9602	0.91908	6.7958	8.3752	365330000	347850000	132400000	12	18.3	7	15.171
O00469	O00469	Procollagen-lysine,2-oxoglutarate 5-dioxygenase 2	PLOD2	sp|O00469|PLOD2_HUMAN Procollagen-lysine,2-oxoglutarate 5-dioxygenase 2 OS=Homo sapiens OX=9606 GN=PLOD2 PE=1 SV=2	notEnriched_R2	0.38255	0.58047	0.76637	0.75423	0.11749	0.126	78862000	24312000	175160000	12	22.1	nE	0.24349
O00469	O00469	Procollagen-lysine,2-oxoglutarate 5-dioxygenase 2	PLOD2	sp|O00469|PLOD2_HUMAN Procollagen-lysine,2-oxoglutarate 5-dioxygenase 2 OS=Homo sapiens OX=9606 GN=PLOD2 PE=1 SV=2	5uL_R2	1.4977	1.8303	0.9525	0.89176	6.1956	7.5713	479070000	456270000	154240000	10	17	5	13.7669
O00469	O00469	Procollagen-lysine,2-oxoglutarate 5-dioxygenase 2	PLOD2	sp|O00469|PLOD2_HUMAN Procollagen-lysine,2-oxoglutarate 5-dioxygenase 2 OS=Homo sapiens OX=9606 GN=PLOD2 PE=1 SV=2	2uL_R2	1.5727	1.6801	0.96147	0.93829	4.7582	5.1594	154490000	130930000	29767000	9	14.4	2	9.9176
O00472	O00472	RNA polymerase II elongation factor ELL2	ELL2	sp|O00472|ELL2_HUMAN RNA polymerase II elongation factor ELL2 OS=Homo sapiens OX=9606 GN=ELL2 PE=1 SV=2	notEnriched_R1	NA	NA	NA	NA	NA	NA	NA	NA	NA	NA	0	nE	NA
O00472	O00472	RNA polymerase II elongation factor ELL2	ELL2	sp|O00472|ELL2_HUMAN RNA polymerase II elongation factor ELL2 OS=Homo sapiens OX=9606 GN=ELL2 PE=1 SV=2	notEnriched_R2	NA	NA	NA	NA	NA	NA	NA	NA	NA	NA	0	nE	NA
O00472	O00472	RNA polymerase II elongation factor ELL2	ELL2	sp|O00472|ELL2_HUMAN RNA polymerase II elongation factor ELL2 OS=Homo sapiens OX=9606 GN=ELL2 PE=1 SV=2	3uL_R2	2.0292	2.0154	0.97605	0.94788	3.715	3.8131	25891000	32361000	9638400	6	13.9	3	7.5281
O00472	O00472	RNA polymerase II elongation factor ELL2	ELL2	sp|O00472|ELL2_HUMAN RNA polymerase II elongation factor ELL2 OS=Homo sapiens OX=9606 GN=ELL2 PE=1 SV=2	2uL_R1	3.3642	3.5312	0.91858	0.89505	5.4723	6.114	14637000	18280000	2038100	4	8.6	2	11.5863
O00472	O00472	RNA polymerase II elongation factor ELL2	ELL2	sp|O00472|ELL2_HUMAN RNA polymerase II elongation factor ELL2 OS=Homo sapiens OX=9606 GN=ELL2 PE=1 SV=2	2uL_R2	3.4804	3.1205	0.90626	0.92134	4.0739	4.8205	27126000	24459000	3626900	4	9.2	2	8.8944
O00472	O00472	RNA polymerase II elongation factor ELL2	ELL2	sp|O00472|ELL2_HUMAN RNA polymerase II elongation factor ELL2 OS=Homo sapiens OX=9606 GN=ELL2 PE=1 SV=2	6uL_R1	1.6018	1.4695	1.1766	1.1259	3.0989	2.7524	11096000	11422000	1803200	4	8.8	6	5.8513
O00472	O00472	RNA polymerase II elongation factor ELL2	ELL2	sp|O00472|ELL2_HUMAN RNA polymerase II elongation factor ELL2 OS=Homo sapiens OX=9606 GN=ELL2 PE=1 SV=2	4uL_R1	2.652	2.7951	0.8968	0.88145	4.3956	4.5588	37226000	36457000	10746000	3	6.7	4	8.9544
O00472	O00472	RNA polymerase II elongation factor ELL2	ELL2	sp|O00472|ELL2_HUMAN RNA polymerase II elongation factor ELL2 OS=Homo sapiens OX=9606 GN=ELL2 PE=1 SV=2	4uL_R2	0.96668	0.90632	0.96712	0.94138	1.5442	1.6403	10012000	6886200	5843800	3	6.6	4	3.1845
O00472	O00472	RNA polymerase II elongation factor ELL2	ELL2	sp|O00472|ELL2_HUMAN RNA polymerase II elongation factor ELL2 OS=Homo sapiens OX=9606 GN=ELL2 PE=1 SV=2	5uL_R2	2.1574	2.9407	0.86869	0.85745	3.6521	5.0037	30427000	28488000	4996000	3	8	5	8.6558
O00472	O00472	RNA polymerase II elongation factor ELL2	ELL2	sp|O00472|ELL2_HUMAN RNA polymerase II elongation factor ELL2 OS=Homo sapiens OX=9606 GN=ELL2 PE=1 SV=2	6uL_R2	2.1809	1.7224	0.97586	0.9417	4.3966	4.2425	38156000	45552000	14403000	3	7.3	6	8.6391
O00472	O00472	RNA polymerase II elongation factor ELL2	ELL2	sp|O00472|ELL2_HUMAN RNA polymerase II elongation factor ELL2 OS=Homo sapiens OX=9606 GN=ELL2 PE=1 SV=2	7uL_R1	1.5399	1.2417	1.1402	1.1359	4.1212	3.6282	24458000	29006000	9704100	3	6.7	7	7.7494
O00472	O00472	RNA polymerase II elongation factor ELL2	ELL2	sp|O00472|ELL2_HUMAN RNA polymerase II elongation factor ELL2 OS=Homo sapiens OX=9606 GN=ELL2 PE=1 SV=2	8uL_R2	1.8011	2.2353	0.96756	0.947	4.7948	5.6071	49104000	55661000	7972800	3	8.1	8	10.4019
O00472	O00472	RNA polymerase II elongation factor ELL2	ELL2	sp|O00472|ELL2_HUMAN RNA polymerase II elongation factor ELL2 OS=Homo sapiens OX=9606 GN=ELL2 PE=1 SV=2	3uL_R1	1.9284	2.3331	0.80352	0.78815	3.5607	4.5178	16167000	23489000	2947600	2	5	3	8.0785
O00472	O00472	RNA polymerase II elongation factor ELL2	ELL2	sp|O00472|ELL2_HUMAN RNA polymerase II elongation factor ELL2 OS=Homo sapiens OX=9606 GN=ELL2 PE=1 SV=2	5uL_R1	2.2607	2.0849	1.0661	1.0444	4.944	4.7337	21638000	22187000	7647700	2	4.5	5	9.6777
O00472	O00472	RNA polymerase II elongation factor ELL2	ELL2	sp|O00472|ELL2_HUMAN RNA polymerase II elongation factor ELL2 OS=Homo sapiens OX=9606 GN=ELL2 PE=1 SV=2	7uL_R2	3.411	4.0669	0.83257	0.82123	5.4704	6.6613	9693900	8588000	870120	2	4.5	7	12.1317
O00472	O00472	RNA polymerase II elongation factor ELL2	ELL2	sp|O00472|ELL2_HUMAN RNA polymerase II elongation factor ELL2 OS=Homo sapiens OX=9606 GN=ELL2 PE=1 SV=2	8uL_R1	1.4913	1.4838	1.0349	1.0057	4.0181	3.9952	20181000	25002000	1618400	1	3	8	8.0133
O00483	O00483	Cytochrome c oxidase subunit NDUFA4	NDUFA4	sp|O00483|NDUA4_HUMAN Cytochrome c oxidase subunit NDUFA4 OS=Homo sapiens OX=9606 GN=NDUFA4 PE=1 SV=1	notEnriched_R1	NA	NA	NA	NA	NA	NA	NA	NA	NA	NA	0	nE	NA
O00483	O00483	Cytochrome c oxidase subunit NDUFA4	NDUFA4	sp|O00483|NDUA4_HUMAN Cytochrome c oxidase subunit NDUFA4 OS=Homo sapiens OX=9606 GN=NDUFA4 PE=1 SV=1	2uL_R2	1.8118	2.0993	0.99013	0.89528	11.049	12.813	384300000	335500000	43689000	4	46.9	2	23.862
O00483	O00483	Cytochrome c oxidase subunit NDUFA4	NDUFA4	sp|O00483|NDUA4_HUMAN Cytochrome c oxidase subunit NDUFA4 OS=Homo sapiens OX=9606 GN=NDUFA4 PE=1 SV=1	2uL_R1	1.8119	1.9735	0.93647	0.83938	12.626	12.763	288260000	259360000	22262000	3	37	2	25.389
O00483	O00483	Cytochrome c oxidase subunit NDUFA4	NDUFA4	sp|O00483|NDUA4_HUMAN Cytochrome c oxidase subunit NDUFA4 OS=Homo sapiens OX=9606 GN=NDUFA4 PE=1 SV=1	3uL_R1	1.957	2.2025	0.93255	0.85982	9.8232	10.095	309930000	296280000	30309000	3	37	3	19.9182
O00483	O00483	Cytochrome c oxidase subunit NDUFA4	NDUFA4	sp|O00483|NDUA4_HUMAN Cytochrome c oxidase subunit NDUFA4 OS=Homo sapiens OX=9606 GN=NDUFA4 PE=1 SV=1	3uL_R2	1.6516	1.7967	1.0242	0.91545	10.099	10.972	292240000	285760000	33079000	3	37	3	21.071
O00483	O00483	Cytochrome c oxidase subunit NDUFA4	NDUFA4	sp|O00483|NDUA4_HUMAN Cytochrome c oxidase subunit NDUFA4 OS=Homo sapiens OX=9606 GN=NDUFA4 PE=1 SV=1	4uL_R2	1.73	1.932	0.85478	0.78512	10.025	11.018	279900000	258300000	33146000	3	37	4	21.043
O00483	O00483	Cytochrome c oxidase subunit NDUFA4	NDUFA4	sp|O00483|NDUA4_HUMAN Cytochrome c oxidase subunit NDUFA4 OS=Homo sapiens OX=9606 GN=NDUFA4 PE=1 SV=1	5uL_R1	1.9193	2.3277	0.92302	0.83357	8.9425	10.64	185230000	136170000	20174000	3	37	5	19.5825
O00483	O00483	Cytochrome c oxidase subunit NDUFA4	NDUFA4	sp|O00483|NDUA4_HUMAN Cytochrome c oxidase subunit NDUFA4 OS=Homo sapiens OX=9606 GN=NDUFA4 PE=1 SV=1	5uL_R2	1.6389	1.9702	0.90447	0.88809	8.1809	9.0856	186410000	182140000	30423000	3	37	5	17.2665
O00483	O00483	Cytochrome c oxidase subunit NDUFA4	NDUFA4	sp|O00483|NDUA4_HUMAN Cytochrome c oxidase subunit NDUFA4 OS=Homo sapiens OX=9606 GN=NDUFA4 PE=1 SV=1	6uL_R1	1.6757	1.9075	1.0968	1.0215	8.0448	9.1527	194930000	206060000	34505000	3	37	6	17.1975
O00483	O00483	Cytochrome c oxidase subunit NDUFA4	NDUFA4	sp|O00483|NDUA4_HUMAN Cytochrome c oxidase subunit NDUFA4 OS=Homo sapiens OX=9606 GN=NDUFA4 PE=1 SV=1	6uL_R2	1.6955	2.0863	0.95576	0.87766	7.76	8.8091	152320000	166000000	23230000	3	37	6	16.5691
O00483	O00483	Cytochrome c oxidase subunit NDUFA4	NDUFA4	sp|O00483|NDUA4_HUMAN Cytochrome c oxidase subunit NDUFA4 OS=Homo sapiens OX=9606 GN=NDUFA4 PE=1 SV=1	7uL_R1	1.86	2.1706	0.93098	0.90047	7.8302	8.9718	134980000	142580000	26203000	3	37	7	16.802
O00483	O00483	Cytochrome c oxidase subunit NDUFA4	NDUFA4	sp|O00483|NDUA4_HUMAN Cytochrome c oxidase subunit NDUFA4 OS=Homo sapiens OX=9606 GN=NDUFA4 PE=1 SV=1	8uL_R1	1.6236	2.0524	0.85468	0.82272	7.7963	9.5588	237450000	193970000	31872000	3	37	8	17.3551
O00483	O00483	Cytochrome c oxidase subunit NDUFA4	NDUFA4	sp|O00483|NDUA4_HUMAN Cytochrome c oxidase subunit NDUFA4 OS=Homo sapiens OX=9606 GN=NDUFA4 PE=1 SV=1	8uL_R2	1.8666	1.9067	0.88614	0.82902	8.7923	7.9374	248810000	211170000	35720000	3	37	8	16.7297
O00483	O00483	Cytochrome c oxidase subunit NDUFA4	NDUFA4	sp|O00483|NDUA4_HUMAN Cytochrome c oxidase subunit NDUFA4 OS=Homo sapiens OX=9606 GN=NDUFA4 PE=1 SV=1	4uL_R1	1.9379	2.0927	0.96754	0.93009	9.5324	10.249	175020000	179680000	28123000	2	22.2	4	19.7814
O00483	O00483	Cytochrome c oxidase subunit NDUFA4	NDUFA4	sp|O00483|NDUA4_HUMAN Cytochrome c oxidase subunit NDUFA4 OS=Homo sapiens OX=9606 GN=NDUFA4 PE=1 SV=1	7uL_R2	1.6239	1.8442	1.0029	0.92796	7.1733	7.8354	139130000	128130000	20161000	2	22.2	7	15.0087
O00483	O00483	Cytochrome c oxidase subunit NDUFA4	NDUFA4	sp|O00483|NDUA4_HUMAN Cytochrome c oxidase subunit NDUFA4 OS=Homo sapiens OX=9606 GN=NDUFA4 PE=1 SV=1	notEnriched_R2	7.8954	3.2901	2.4026	2.4074	2.6638	1.1065	6235900	12545000	3678800	1	9.9	nE	3.7703
O00487	O00487	26S proteasome non-ATPase regulatory subunit 14	PSMD14	sp|O00487|PSDE_HUMAN 26S proteasome non-ATPase regulatory subunit 14 OS=Homo sapiens OX=9606 GN=PSMD14 PE=1 SV=1	notEnriched_R2	0.16357	0.30952	1.1152	1.0975	0.053974	0.067305	19055000	15128000	302900000	9	50.3	nE	0.121279
O00487	O00487	26S proteasome non-ATPase regulatory subunit 14	PSMD14	sp|O00487|PSDE_HUMAN 26S proteasome non-ATPase regulatory subunit 14 OS=Homo sapiens OX=9606 GN=PSMD14 PE=1 SV=1	notEnriched_R1	0.15189	0.31351	0.68896	0.67669	0.05016	0.078219	14509000	6315300	237360000	8	48.1	nE	0.128379
O00487	O00487	26S proteasome non-ATPase regulatory subunit 14	PSMD14	sp|O00487|PSDE_HUMAN 26S proteasome non-ATPase regulatory subunit 14 OS=Homo sapiens OX=9606 GN=PSMD14 PE=1 SV=1	8uL_R2	0.62765	0.73728	1.1826	1.0951	2.8396	2.5612	86685000	95352000	31116000	3	13.9	8	5.4008
O00487	O00487	26S proteasome non-ATPase regulatory subunit 14	PSMD14	sp|O00487|PSDE_HUMAN 26S proteasome non-ATPase regulatory subunit 14 OS=Homo sapiens OX=9606 GN=PSMD14 PE=1 SV=1	2uL_R1	1.0072	0.91758	1.1987	1.0738	6.1256	5.7512	87121000	92266000	18457000	2	6.5	2	11.8768
O00487	O00487	26S proteasome non-ATPase regulatory subunit 14	PSMD14	sp|O00487|PSDE_HUMAN 26S proteasome non-ATPase regulatory subunit 14 OS=Homo sapiens OX=9606 GN=PSMD14 PE=1 SV=1	3uL_R1	1.4558	1.208	1.5404	1.3963	6.8405	5.3705	73508000	88916000	15304000	2	6.5	3	12.211
O00487	O00487	26S proteasome non-ATPase regulatory subunit 14	PSMD14	sp|O00487|PSDE_HUMAN 26S proteasome non-ATPase regulatory subunit 14 OS=Homo sapiens OX=9606 GN=PSMD14 PE=1 SV=1	3uL_R2	1.542	1.1108	1.1718	1.1021	6.2863	3.7393	57624000	59698000	10031000	2	6.5	3	10.0256
O00487	O00487	26S proteasome non-ATPase regulatory subunit 14	PSMD14	sp|O00487|PSDE_HUMAN 26S proteasome non-ATPase regulatory subunit 14 OS=Homo sapiens OX=9606 GN=PSMD14 PE=1 SV=1	4uL_R1	1.1566	0.99144	1.3146	1.1688	5.8847	5.0528	254960000	308680000	52836000	2	6.5	4	10.9375
O00487	O00487	26S proteasome non-ATPase regulatory subunit 14	PSMD14	sp|O00487|PSDE_HUMAN 26S proteasome non-ATPase regulatory subunit 14 OS=Homo sapiens OX=9606 GN=PSMD14 PE=1 SV=1	5uL_R1	0.97415	0.89199	1.1189	1.0454	3.7534	3.4274	126010000	125520000	31317000	2	6.5	5	7.1808
O00487	O00487	26S proteasome non-ATPase regulatory subunit 14	PSMD14	sp|O00487|PSDE_HUMAN 26S proteasome non-ATPase regulatory subunit 14 OS=Homo sapiens OX=9606 GN=PSMD14 PE=1 SV=1	5uL_R2	1.1047	0.87694	1.3547	1.2666	4.2455	3.3185	118110000	132260000	25309000	2	6.5	5	7.564
O00487	O00487	26S proteasome non-ATPase regulatory subunit 14	PSMD14	sp|O00487|PSDE_HUMAN 26S proteasome non-ATPase regulatory subunit 14 OS=Homo sapiens OX=9606 GN=PSMD14 PE=1 SV=1	6uL_R2	0.64412	0.75017	0.8744	0.81974	2.192	2.5557	135310000	120680000	37456000	2	11.6	6	4.7477
O00487	O00487	26S proteasome non-ATPase regulatory subunit 14	PSMD14	sp|O00487|PSDE_HUMAN 26S proteasome non-ATPase regulatory subunit 14 OS=Homo sapiens OX=9606 GN=PSMD14 PE=1 SV=1	7uL_R1	0.97617	0.90201	1.1348	1.1019	3.4879	3.1654	110670000	115870000	34394000	2	6.5	7	6.6533
O00487	O00487	26S proteasome non-ATPase regulatory subunit 14	PSMD14	sp|O00487|PSDE_HUMAN 26S proteasome non-ATPase regulatory subunit 14 OS=Homo sapiens OX=9606 GN=PSMD14 PE=1 SV=1	7uL_R2	1.1913	0.82544	1.4999	1.4315	4.1679	2.8453	63931000	78589000	21299000	2	6.5	7	7.0132
O00487	O00487	26S proteasome non-ATPase regulatory subunit 14	PSMD14	sp|O00487|PSDE_HUMAN 26S proteasome non-ATPase regulatory subunit 14 OS=Homo sapiens OX=9606 GN=PSMD14 PE=1 SV=1	2uL_R2	0.94963	0.86282	1.1936	1.1038	5.628	5.0825	25826000	30632000	4776700	1	4.2	2	10.7105
O00487	O00487	26S proteasome non-ATPase regulatory subunit 14	PSMD14	sp|O00487|PSDE_HUMAN 26S proteasome non-ATPase regulatory subunit 14 OS=Homo sapiens OX=9606 GN=PSMD14 PE=1 SV=1	4uL_R2	0.91797	0.86376	1.1329	1.042	4.6178	4.4316	68178000	73210000	16867000	1	4.2	4	9.0494
O00487	O00487	26S proteasome non-ATPase regulatory subunit 14	PSMD14	sp|O00487|PSDE_HUMAN 26S proteasome non-ATPase regulatory subunit 14 OS=Homo sapiens OX=9606 GN=PSMD14 PE=1 SV=1	6uL_R1	0.79763	0.7424	1.2603	1.1411	3.8656	3.5821	82172000	104630000	27994000	1	4.2	6	7.4477
O00487	O00487	26S proteasome non-ATPase regulatory subunit 14	PSMD14	sp|O00487|PSDE_HUMAN 26S proteasome non-ATPase regulatory subunit 14 OS=Homo sapiens OX=9606 GN=PSMD14 PE=1 SV=1	8uL_R1	0.87869	0.81191	1.243	1.1565	4.3396	3.8527	112080000	127520000	26984000	1	4.2	8	8.1923
O00488	O00488	Zinc finger protein 593	ZNF593	sp|O00488|ZN593_HUMAN Zinc finger protein 593 OS=Homo sapiens OX=9606 GN=ZNF593 PE=1 SV=2	2uL_R1	NA	NA	NA	NA	NA	NA	NA	NA	NA	NA	0	2	NA
O00488	O00488	Zinc finger protein 593	ZNF593	sp|O00488|ZN593_HUMAN Zinc finger protein 593 OS=Homo sapiens OX=9606 GN=ZNF593 PE=1 SV=2	3uL_R1	NA	NA	NA	NA	NA	NA	NA	NA	NA	NA	0	3	NA
O00488	O00488	Zinc finger protein 593	ZNF593	sp|O00488|ZN593_HUMAN Zinc finger protein 593 OS=Homo sapiens OX=9606 GN=ZNF593 PE=1 SV=2	3uL_R2	NA	NA	NA	NA	NA	NA	NA	NA	NA	NA	0	3	NA
O00488	O00488	Zinc finger protein 593	ZNF593	sp|O00488|ZN593_HUMAN Zinc finger protein 593 OS=Homo sapiens OX=9606 GN=ZNF593 PE=1 SV=2	4uL_R2	NA	NA	NA	NA	NA	NA	NA	NA	NA	NA	0	4	NA
O00488	O00488	Zinc finger protein 593	ZNF593	sp|O00488|ZN593_HUMAN Zinc finger protein 593 OS=Homo sapiens OX=9606 GN=ZNF593 PE=1 SV=2	5uL_R1	NA	NA	NA	NA	NA	NA	NA	NA	NA	NA	0	5	NA
O00488	O00488	Zinc finger protein 593	ZNF593	sp|O00488|ZN593_HUMAN Zinc finger protein 593 OS=Homo sapiens OX=9606 GN=ZNF593 PE=1 SV=2	5uL_R2	NA	NA	NA	NA	NA	NA	NA	NA	NA	NA	0	5	NA
O00488	O00488	Zinc finger protein 593	ZNF593	sp|O00488|ZN593_HUMAN Zinc finger protein 593 OS=Homo sapiens OX=9606 GN=ZNF593 PE=1 SV=2	6uL_R2	NA	NA	NA	NA	NA	NA	NA	NA	NA	NA	0	6	NA
O00488	O00488	Zinc finger protein 593	ZNF593	sp|O00488|ZN593_HUMAN Zinc finger protein 593 OS=Homo sapiens OX=9606 GN=ZNF593 PE=1 SV=2	7uL_R1	NA	NA	NA	NA	NA	NA	NA	NA	NA	NA	0	7	NA
O00488	O00488	Zinc finger protein 593	ZNF593	sp|O00488|ZN593_HUMAN Zinc finger protein 593 OS=Homo sapiens OX=9606 GN=ZNF593 PE=1 SV=2	7uL_R2	NA	NA	NA	NA	NA	NA	NA	NA	NA	NA	0	7	NA
O00488	O00488	Zinc finger protein 593	ZNF593	sp|O00488|ZN593_HUMAN Zinc finger protein 593 OS=Homo sapiens OX=9606 GN=ZNF593 PE=1 SV=2	8uL_R1	NA	NA	NA	NA	NA	NA	NA	NA	NA	NA	0	8	NA
O00488	O00488	Zinc finger protein 593	ZNF593	sp|O00488|ZN593_HUMAN Zinc finger protein 593 OS=Homo sapiens OX=9606 GN=ZNF593 PE=1 SV=2	8uL_R2	NA	NA	NA	NA	NA	NA	NA	NA	NA	NA	0	8	NA
O00488	O00488	Zinc finger protein 593	ZNF593	sp|O00488|ZN593_HUMAN Zinc finger protein 593 OS=Homo sapiens OX=9606 GN=ZNF593 PE=1 SV=2	2uL_R2	0.84476	0.94073	0.95063	0.92791	2.178	2.3472	5331500	5526500	2488200	1	6.7	2	4.5252
O00488	O00488	Zinc finger protein 593	ZNF593	sp|O00488|ZN593_HUMAN Zinc finger protein 593 OS=Homo sapiens OX=9606 GN=ZNF593 PE=1 SV=2	4uL_R1	1.5109	2.4596	0.66263	0.64006	3.3854	5.2891	10299000	7004800	3212900	1	6.7	4	8.6745
O00488	O00488	Zinc finger protein 593	ZNF593	sp|O00488|ZN593_HUMAN Zinc finger protein 593 OS=Homo sapiens OX=9606 GN=ZNF593 PE=1 SV=2	6uL_R1	0.45436	0.6609	0.73547	0.71317	1.3519	1.8957	11561000	7513100	6302700	1	6.7	6	3.2476
O00488	O00488	Zinc finger protein 593	ZNF593	sp|O00488|ZN593_HUMAN Zinc finger protein 593 OS=Homo sapiens OX=9606 GN=ZNF593 PE=1 SV=2	notEnriched_R1	NA	NA	NA	NA	NA	NA	NA	NA	1861300	1	10.4	nE	NA
O00488	O00488	Zinc finger protein 593	ZNF593	sp|O00488|ZN593_HUMAN Zinc finger protein 593 OS=Homo sapiens OX=9606 GN=ZNF593 PE=1 SV=2	notEnriched_R2	4.3039	4.6011	0.99292	0.95978	0.49845	0.51934	1084300	821740	2253900	1	10.4	nE	1.01779
O00499	O00499	Myc box-dependent-interacting protein 1	BIN1	sp|O00499|BIN1_HUMAN Myc box-dependent-interacting protein 1 OS=Homo sapiens OX=9606 GN=BIN1 PE=1 SV=1	2uL_R1	NA	NA	NA	NA	NA	NA	NA	NA	NA	NA	0	2	NA
O00499	O00499	Myc box-dependent-interacting protein 1	BIN1	sp|O00499|BIN1_HUMAN Myc box-dependent-interacting protein 1 OS=Homo sapiens OX=9606 GN=BIN1 PE=1 SV=1	2uL_R2	NA	NA	NA	NA	NA	NA	NA	NA	NA	NA	0	2	NA
O00499	O00499	Myc box-dependent-interacting protein 1	BIN1	sp|O00499|BIN1_HUMAN Myc box-dependent-interacting protein 1 OS=Homo sapiens OX=9606 GN=BIN1 PE=1 SV=1	notEnriched_R2	NA	NA	NA	NA	NA	NA	NA	NA	NA	NA	0	nE	NA
O00499	O00499	Myc box-dependent-interacting protein 1	BIN1	sp|O00499|BIN1_HUMAN Myc box-dependent-interacting protein 1 OS=Homo sapiens OX=9606 GN=BIN1 PE=1 SV=1	4uL_R1	1.0712	0.78131	1.4211	1.3737	3.228	2.3498	42512000	64641000	16582000	3	8.3	4	5.5778
O00499	O00499	Myc box-dependent-interacting protein 1	BIN1	sp|O00499|BIN1_HUMAN Myc box-dependent-interacting protein 1 OS=Homo sapiens OX=9606 GN=BIN1 PE=1 SV=1	5uL_R1	1.1443	0.77607	1.4413	1.4139	3.0064	2.2168	30429000	46294000	11794000	3	8.3	5	5.2232
O00499	O00499	Myc box-dependent-interacting protein 1	BIN1	sp|O00499|BIN1_HUMAN Myc box-dependent-interacting protein 1 OS=Homo sapiens OX=9606 GN=BIN1 PE=1 SV=1	5uL_R2	1.2628	0.98001	1.2917	1.2622	3.5966	2.894	44110000	59875000	12460000	3	8.3	5	6.4906
O00499	O00499	Myc box-dependent-interacting protein 1	BIN1	sp|O00499|BIN1_HUMAN Myc box-dependent-interacting protein 1 OS=Homo sapiens OX=9606 GN=BIN1 PE=1 SV=1	7uL_R1	0.79749	0.72107	1.0727	1.073	2.2508	2.0977	15982000	20481000	7074800	3	8.3	7	4.3485
O00499	O00499	Myc box-dependent-interacting protein 1	BIN1	sp|O00499|BIN1_HUMAN Myc box-dependent-interacting protein 1 OS=Homo sapiens OX=9606 GN=BIN1 PE=1 SV=1	3uL_R1	NA	NA	NA	NA	NA	NA	NA	NA	NA	2	5.1	3	NA
O00499	O00499	Myc box-dependent-interacting protein 1	BIN1	sp|O00499|BIN1_HUMAN Myc box-dependent-interacting protein 1 OS=Homo sapiens OX=9606 GN=BIN1 PE=1 SV=1	4uL_R2	1.1187	0.68036	1.5391	1.5126	2.9571	1.9616	27775000	38037000	15096000	2	5.1	4	4.9187
O00499	O00499	Myc box-dependent-interacting protein 1	BIN1	sp|O00499|BIN1_HUMAN Myc box-dependent-interacting protein 1 OS=Homo sapiens OX=9606 GN=BIN1 PE=1 SV=1	6uL_R1	1.3422	1.186	1.2622	1.2268	4.2476	3.4624	25278000	28709000	9681500	2	5.1	6	7.71
O00499	O00499	Myc box-dependent-interacting protein 1	BIN1	sp|O00499|BIN1_HUMAN Myc box-dependent-interacting protein 1 OS=Homo sapiens OX=9606 GN=BIN1 PE=1 SV=1	6uL_R2	1.151	0.83096	1.4698	1.3935	3.5616	2.5558	13749000	23010000	4576600	2	5.1	6	6.1174
O00499	O00499	Myc box-dependent-interacting protein 1	BIN1	sp|O00499|BIN1_HUMAN Myc box-dependent-interacting protein 1 OS=Homo sapiens OX=9606 GN=BIN1 PE=1 SV=1	7uL_R2	NA	NA	NA	NA	NA	NA	NA	NA	NA	2	5.1	7	NA
O00499	O00499	Myc box-dependent-interacting protein 1	BIN1	sp|O00499|BIN1_HUMAN Myc box-dependent-interacting protein 1 OS=Homo sapiens OX=9606 GN=BIN1 PE=1 SV=1	8uL_R2	0.88601	0.7572	1.1819	1.1414	2.4741	2.1677	22319000	27935000	12642000	2	5.1	8	4.6418
O00499	O00499	Myc box-dependent-interacting protein 1	BIN1	sp|O00499|BIN1_HUMAN Myc box-dependent-interacting protein 1 OS=Homo sapiens OX=9606 GN=BIN1 PE=1 SV=1	3uL_R2	NA	NA	NA	NA	NA	NA	NA	NA	NA	1	2.4	3	NA
O00499	O00499	Myc box-dependent-interacting protein 1	BIN1	sp|O00499|BIN1_HUMAN Myc box-dependent-interacting protein 1 OS=Homo sapiens OX=9606 GN=BIN1 PE=1 SV=1	8uL_R1	1.4062	1.096	1.268	1.2388	4.0766	3.2906	13473000	17195000	4244500	1	2.4	8	7.3672
O00499	O00499	Myc box-dependent-interacting protein 1	BIN1	sp|O00499|BIN1_HUMAN Myc box-dependent-interacting protein 1 OS=Homo sapiens OX=9606 GN=BIN1 PE=1 SV=1	notEnriched_R1	0.46707	0.87332	0.54087	0.528	0.15605	0.29556	1860800	1055600	8124200	1	3.4	nE	0.45161
O00505	O00505	Importin subunit alpha-4	KPNA3	sp|O00505|IMA4_HUMAN Importin subunit alpha-4 OS=Homo sapiens OX=9606 GN=KPNA3 PE=1 SV=2	notEnriched_R1	1.194	1.4816	0.66319	0.6474	0.39894	0.24185	7793400	4182700	68207000	8	20.2	nE	0.64079
O00505	O00505	Importin subunit alpha-4	KPNA3	sp|O00505|IMA4_HUMAN Importin subunit alpha-4 OS=Homo sapiens OX=9606 GN=KPNA3 PE=1 SV=2	notEnriched_R2	0.21302	2.2236	0.20419	0.19737	0.02467	0.25099	2981300	1038300	14178000	6	13.2	nE	0.27566
O00505	O00505	Importin subunit alpha-4	KPNA3	sp|O00505|IMA4_HUMAN Importin subunit alpha-4 OS=Homo sapiens OX=9606 GN=KPNA3 PE=1 SV=2	5uL_R2	2.018	1.4899	1.3038	1.2937	3.1543	2.4381	8363000	11382000	3695000	4	8.6	5	5.5924
O00505	O00505	Importin subunit alpha-4	KPNA3	sp|O00505|IMA4_HUMAN Importin subunit alpha-4 OS=Homo sapiens OX=9606 GN=KPNA3 PE=1 SV=2	8uL_R2	2.4842	2.2887	1.3064	1.2828	4.5485	4.2399	5260500	4874400	1193700	4	8.1	8	8.7884
O00505	O00505	Importin subunit alpha-4	KPNA3	sp|O00505|IMA4_HUMAN Importin subunit alpha-4 OS=Homo sapiens OX=9606 GN=KPNA3 PE=1 SV=2	3uL_R1	2.1751	1.7565	1.1488	1.1363	3.1941	2.8109	9924700	11862000	3091000	3	6.3	3	6.005
O00505	O00505	Importin subunit alpha-4	KPNA3	sp|O00505|IMA4_HUMAN Importin subunit alpha-4 OS=Homo sapiens OX=9606 GN=KPNA3 PE=1 SV=2	3uL_R2	3.2133	2.3095	1.3841	1.3772	4.5339	3.2922	3297800	4784700	910770	3	6.1	3	7.8261
O00505	O00505	Importin subunit alpha-4	KPNA3	sp|O00505|IMA4_HUMAN Importin subunit alpha-4 OS=Homo sapiens OX=9606 GN=KPNA3 PE=1 SV=2	4uL_R1	1.5781	1.5242	1.0497	1.0174	3.2094	2.978	6339400	8193200	3326400	3	6.1	4	6.1874
O00505	O00505	Importin subunit alpha-4	KPNA3	sp|O00505|IMA4_HUMAN Importin subunit alpha-4 OS=Homo sapiens OX=9606 GN=KPNA3 PE=1 SV=2	4uL_R2	2.431	2.5507	0.98944	0.99208	3.0836	3.1829	12928000	15000000	4071600	3	8.8	4	6.2665
O00505	O00505	Importin subunit alpha-4	KPNA3	sp|O00505|IMA4_HUMAN Importin subunit alpha-4 OS=Homo sapiens OX=9606 GN=KPNA3 PE=1 SV=2	5uL_R1	2.5786	2.1444	1.076	1.064	4.4273	3.5709	16760000	17386000	6294100	3	6.9	5	7.9982
O00505	O00505	Importin subunit alpha-4	KPNA3	sp|O00505|IMA4_HUMAN Importin subunit alpha-4 OS=Homo sapiens OX=9606 GN=KPNA3 PE=1 SV=2	6uL_R1	1.0083	0.79439	1.4026	1.3721	2.1657	1.6111	9412800	14195000	6205000	3	6.9	6	3.7768
O00505	O00505	Importin subunit alpha-4	KPNA3	sp|O00505|IMA4_HUMAN Importin subunit alpha-4 OS=Homo sapiens OX=9606 GN=KPNA3 PE=1 SV=2	7uL_R1	1.8972	1.3391	1.2632	1.2917	5.3337	3.3261	10281000	13840000	3351900	3	6	7	8.6598
O00505	O00505	Importin subunit alpha-4	KPNA3	sp|O00505|IMA4_HUMAN Importin subunit alpha-4 OS=Homo sapiens OX=9606 GN=KPNA3 PE=1 SV=2	7uL_R2	1.887	1.6622	1.1086	1.1178	2.9511	2.6401	9870400	8379300	2068200	3	6.3	7	5.5912
O00505	O00505	Importin subunit alpha-4	KPNA3	sp|O00505|IMA4_HUMAN Importin subunit alpha-4 OS=Homo sapiens OX=9606 GN=KPNA3 PE=1 SV=2	8uL_R1	2.2774	1.8308	1.1705	1.1548	4.1414	3.5863	12090000	14944000	3121200	3	6.1	8	7.7277
O00505	O00505	Importin subunit alpha-4	KPNA3	sp|O00505|IMA4_HUMAN Importin subunit alpha-4 OS=Homo sapiens OX=9606 GN=KPNA3 PE=1 SV=2	2uL_R1	3.5666	3.1474	1.1381	1.1275	4.7093	4.1767	4517400	4683000	1107600	2	3.5	2	8.886
O00505	O00505	Importin subunit alpha-4	KPNA3	sp|O00505|IMA4_HUMAN Importin subunit alpha-4 OS=Homo sapiens OX=9606 GN=KPNA3 PE=1 SV=2	2uL_R2	2.0301	1.9656	1.0722	1.0787	2.6562	2.4623	4099600	6305000	1029400	2	3.5	2	5.1185
O00505	O00505	Importin subunit alpha-4	KPNA3	sp|O00505|IMA4_HUMAN Importin subunit alpha-4 OS=Homo sapiens OX=9606 GN=KPNA3 PE=1 SV=2	6uL_R2	1.3294	1.2372	0.96293	0.94791	2.7493	2.5691	6799700	5301100	2082500	2	3.5	6	5.3184
O00522	O00522	Krev interaction trapped protein 1	KRIT1	sp|O00522|KRIT1_HUMAN Krev interaction trapped protein 1 OS=Homo sapiens OX=9606 GN=KRIT1 PE=1 SV=2	3uL_R2	NA	NA	NA	NA	NA	NA	NA	NA	NA	NA	0	3	NA
O00522	O00522	Krev interaction trapped protein 1	KRIT1	sp|O00522|KRIT1_HUMAN Krev interaction trapped protein 1 OS=Homo sapiens OX=9606 GN=KRIT1 PE=1 SV=2	4uL_R1	NA	NA	NA	NA	NA	NA	NA	NA	NA	NA	0	4	NA
O00522	O00522	Krev interaction trapped protein 1	KRIT1	sp|O00522|KRIT1_HUMAN Krev interaction trapped protein 1 OS=Homo sapiens OX=9606 GN=KRIT1 PE=1 SV=2	5uL_R2	NA	NA	NA	NA	NA	NA	NA	NA	NA	NA	0	5	NA
O00522	O00522	Krev interaction trapped protein 1	KRIT1	sp|O00522|KRIT1_HUMAN Krev interaction trapped protein 1 OS=Homo sapiens OX=9606 GN=KRIT1 PE=1 SV=2	6uL_R1	NA	NA	NA	NA	NA	NA	NA	NA	NA	NA	0	6	NA
O00522	O00522	Krev interaction trapped protein 1	KRIT1	sp|O00522|KRIT1_HUMAN Krev interaction trapped protein 1 OS=Homo sapiens OX=9606 GN=KRIT1 PE=1 SV=2	6uL_R2	NA	NA	NA	NA	NA	NA	NA	NA	NA	NA	0	6	NA
O00522	O00522	Krev interaction trapped protein 1	KRIT1	sp|O00522|KRIT1_HUMAN Krev interaction trapped protein 1 OS=Homo sapiens OX=9606 GN=KRIT1 PE=1 SV=2	7uL_R2	NA	NA	NA	NA	NA	NA	NA	NA	NA	NA	0	7	NA
O00522	O00522	Krev interaction trapped protein 1	KRIT1	sp|O00522|KRIT1_HUMAN Krev interaction trapped protein 1 OS=Homo sapiens OX=9606 GN=KRIT1 PE=1 SV=2	notEnriched_R1	NA	NA	NA	NA	NA	NA	NA	NA	NA	NA	0	nE	NA
O00522	O00522	Krev interaction trapped protein 1	KRIT1	sp|O00522|KRIT1_HUMAN Krev interaction trapped protein 1 OS=Homo sapiens OX=9606 GN=KRIT1 PE=1 SV=2	notEnriched_R2	NA	NA	NA	NA	NA	NA	NA	NA	NA	NA	0	nE	NA
O00522	O00522	Krev interaction trapped protein 1	KRIT1	sp|O00522|KRIT1_HUMAN Krev interaction trapped protein 1 OS=Homo sapiens OX=9606 GN=KRIT1 PE=1 SV=2	3uL_R1	2.5144	2.1131	1.0688	1.0781	2.8162	2.6121	6698500	8465700	3536900	2	3.8	3	5.4283
O00522	O00522	Krev interaction trapped protein 1	KRIT1	sp|O00522|KRIT1_HUMAN Krev interaction trapped protein 1 OS=Homo sapiens OX=9606 GN=KRIT1 PE=1 SV=2	5uL_R1	0.92653	0.69264	1.3908	1.3768	1.5272	1.1092	4075000	7200700	3305700	2	3.8	5	2.6364
O00522	O00522	Krev interaction trapped protein 1	KRIT1	sp|O00522|KRIT1_HUMAN Krev interaction trapped protein 1 OS=Homo sapiens OX=9606 GN=KRIT1 PE=1 SV=2	7uL_R1	1.019	0.82556	1.5403	1.5715	1.5596	1.2418	10230000	14159000	7358200	2	3.8	7	2.8014
O00522	O00522	Krev interaction trapped protein 1	KRIT1	sp|O00522|KRIT1_HUMAN Krev interaction trapped protein 1 OS=Homo sapiens OX=9606 GN=KRIT1 PE=1 SV=2	8uL_R1	1.1698	1.0982	0.97097	0.96399	1.5723	1.631	7334200	7128100	4181900	2	3.8	8	3.2033
O00522	O00522	Krev interaction trapped protein 1	KRIT1	sp|O00522|KRIT1_HUMAN Krev interaction trapped protein 1 OS=Homo sapiens OX=9606 GN=KRIT1 PE=1 SV=2	2uL_R1	3.5902	3.5028	1.0037	1.0361	2.48	2.3937	2231100	2251800	621590	1	1.6	2	4.8737
O00522	O00522	Krev interaction trapped protein 1	KRIT1	sp|O00522|KRIT1_HUMAN Krev interaction trapped protein 1 OS=Homo sapiens OX=9606 GN=KRIT1 PE=1 SV=2	2uL_R2	NA	NA	NA	NA	NA	NA	NA	NA	NA	1	1.6	2	NA
O00522	O00522	Krev interaction trapped protein 1	KRIT1	sp|O00522|KRIT1_HUMAN Krev interaction trapped protein 1 OS=Homo sapiens OX=9606 GN=KRIT1 PE=1 SV=2	4uL_R2	3.1787	2.8955	1.088	1.1101	2.6058	2.3474	1544300	1984400	757090	1	1.6	4	4.9532
O00522	O00522	Krev interaction trapped protein 1	KRIT1	sp|O00522|KRIT1_HUMAN Krev interaction trapped protein 1 OS=Homo sapiens OX=9606 GN=KRIT1 PE=1 SV=2	8uL_R2	0.9116	0.75273	1.2132	1.194	1.6107	1.349	3499000	4697100	2280400	1	2.2	8	2.9597
O00534	O00534	von Willebrand factor A domain-containing protein 5A	VWA5A	sp|O00534|VMA5A_HUMAN von Willebrand factor A domain-containing protein 5A OS=Homo sapiens OX=9606 GN=VWA5A PE=1 SV=2	5uL_R2	NA	NA	NA	NA	NA	NA	NA	NA	NA	NA	0	5	NA
O00534	O00534	von Willebrand factor A domain-containing protein 5A	VWA5A	sp|O00534|VMA5A_HUMAN von Willebrand factor A domain-containing protein 5A OS=Homo sapiens OX=9606 GN=VWA5A PE=1 SV=2	7uL_R2	NA	NA	NA	NA	NA	NA	NA	NA	NA	NA	0	7	NA
O00534	O00534	von Willebrand factor A domain-containing protein 5A	VWA5A	sp|O00534|VMA5A_HUMAN von Willebrand factor A domain-containing protein 5A OS=Homo sapiens OX=9606 GN=VWA5A PE=1 SV=2	8uL_R2	NA	NA	NA	NA	NA	NA	NA	NA	NA	NA	0	8	NA
O00534	O00534	von Willebrand factor A domain-containing protein 5A	VWA5A	sp|O00534|VMA5A_HUMAN von Willebrand factor A domain-containing protein 5A OS=Homo sapiens OX=9606 GN=VWA5A PE=1 SV=2	5uL_R1	0.75337	0.58262	1.2881	1.2635	1.3972	1.1058	4628400	6183600	4873100	2	3.4	5	2.503
O00534	O00534	von Willebrand factor A domain-containing protein 5A	VWA5A	sp|O00534|VMA5A_HUMAN von Willebrand factor A domain-containing protein 5A OS=Homo sapiens OX=9606 GN=VWA5A PE=1 SV=2	6uL_R1	0.2273	0.16267	1.4733	1.4151	0.69641	0.49213	7595100	11424000	31538000	2	3.2	6	1.18854
O00534	O00534	von Willebrand factor A domain-containing protein 5A	VWA5A	sp|O00534|VMA5A_HUMAN von Willebrand factor A domain-containing protein 5A OS=Homo sapiens OX=9606 GN=VWA5A PE=1 SV=2	8uL_R1	0.71442	0.72893	1.0304	1.0008	1.709	1.7076	7089100	11613000	12141000	2	3.2	8	3.4166
O00534	O00534	von Willebrand factor A domain-containing protein 5A	VWA5A	sp|O00534|VMA5A_HUMAN von Willebrand factor A domain-containing protein 5A OS=Homo sapiens OX=9606 GN=VWA5A PE=1 SV=2	2uL_R1	0.033407	0.012507	2.6239	2.5101	0.12835	0.051133	1774700	4280100	28840000	1	1.3	2	0.179483
O00534	O00534	von Willebrand factor A domain-containing protein 5A	VWA5A	sp|O00534|VMA5A_HUMAN von Willebrand factor A domain-containing protein 5A OS=Homo sapiens OX=9606 GN=VWA5A PE=1 SV=2	2uL_R2	0.028743	0.012138	2.519	2.4653	0.09267	0.03759	942350	2398300	19079000	1	1.3	2	0.13026
O00534	O00534	von Willebrand factor A domain-containing protein 5A	VWA5A	sp|O00534|VMA5A_HUMAN von Willebrand factor A domain-containing protein 5A OS=Homo sapiens OX=9606 GN=VWA5A PE=1 SV=2	3uL_R1	0.094194	0.060197	1.8914	1.7649	0.35554	0.20145	3648000	6484000	25003000	1	1.3	3	0.55699
O00534	O00534	von Willebrand factor A domain-containing protein 5A	VWA5A	sp|O00534|VMA5A_HUMAN von Willebrand factor A domain-containing protein 5A OS=Homo sapiens OX=9606 GN=VWA5A PE=1 SV=2	3uL_R2	0.058545	0.02843	2.0888	2.0337	0.17892	0.087975	3074900	3880500	19493000	1	1.3	3	0.266895
O00534	O00534	von Willebrand factor A domain-containing protein 5A	VWA5A	sp|O00534|VMA5A_HUMAN von Willebrand factor A domain-containing protein 5A OS=Homo sapiens OX=9606 GN=VWA5A PE=1 SV=2	4uL_R1	0.089771	0.064957	1.3584	1.3278	0.28023	0.21104	4486800	5204600	26544000	1	1.3	4	0.49127
O00534	O00534	von Willebrand factor A domain-containing protein 5A	VWA5A	sp|O00534|VMA5A_HUMAN von Willebrand factor A domain-containing protein 5A OS=Homo sapiens OX=9606 GN=VWA5A PE=1 SV=2	4uL_R2	0.061151	0.026035	2.1877	2.1529	0.18404	0.085484	2515400	3463200	24055000	1	1.3	4	0.269524
O00534	O00534	von Willebrand factor A domain-containing protein 5A	VWA5A	sp|O00534|VMA5A_HUMAN von Willebrand factor A domain-containing protein 5A OS=Homo sapiens OX=9606 GN=VWA5A PE=1 SV=2	6uL_R2	0.080146	0.048299	1.7548	1.6642	0.24354	0.14634	4625600	7038400	26492000	1	1.3	6	0.38988
O00534	O00534	von Willebrand factor A domain-containing protein 5A	VWA5A	sp|O00534|VMA5A_HUMAN von Willebrand factor A domain-containing protein 5A OS=Homo sapiens OX=9606 GN=VWA5A PE=1 SV=2	7uL_R1	1.9418	1.492	1.2601	1.2521	3.3863	2.7045	5214800	5606200	2831800	1	1.3	7	6.0908
O00534	O00534	von Willebrand factor A domain-containing protein 5A	VWA5A	sp|O00534|VMA5A_HUMAN von Willebrand factor A domain-containing protein 5A OS=Homo sapiens OX=9606 GN=VWA5A PE=1 SV=2	notEnriched_R1	NA	0.66815	NA	NA	NA	0.22612	902450	NA	9432100	1	3.4	nE	NA
O00534	O00534	von Willebrand factor A domain-containing protein 5A	VWA5A	sp|O00534|VMA5A_HUMAN von Willebrand factor A domain-containing protein 5A OS=Homo sapiens OX=9606 GN=VWA5A PE=1 SV=2	notEnriched_R2	NA	0.50547	NA	NA	NA	0.16999	929810	78429	8932700	1	3.4	nE	NA
O00541	O00541	Pescadillo homolog	PES1	sp|O00541|PESC_HUMAN Pescadillo homolog OS=Homo sapiens OX=9606 GN=PES1 PE=1 SV=1	2uL_R2	1.6134	1.8042	0.89464	0.87719	4.7693	4.8493	368220000	310620000	101510000	13	19.9	2	9.6186
O00541	O00541	Pescadillo homolog	PES1	sp|O00541|PESC_HUMAN Pescadillo homolog OS=Homo sapiens OX=9606 GN=PES1 PE=1 SV=1	notEnriched_R1	0.11265	0.14861	0.90501	0.8889	0.037639	0.049704	23302000	34510000	227560000	13	29.8	nE	0.087343
O00541	O00541	Pescadillo homolog	PES1	sp|O00541|PESC_HUMAN Pescadillo homolog OS=Homo sapiens OX=9606 GN=PES1 PE=1 SV=1	3uL_R2	1.5766	1.77	0.8627	0.84167	5.416	6.4131	644550000	567220000	113060000	12	18.4	3	11.8291
O00541	O00541	Pescadillo homolog	PES1	sp|O00541|PESC_HUMAN Pescadillo homolog OS=Homo sapiens OX=9606 GN=PES1 PE=1 SV=1	4uL_R1	1.4102	1.6878	0.87845	0.85261	3.9443	4.7729	661910000	538940000	192070000	12	20.7	4	8.7172
O00541	O00541	Pescadillo homolog	PES1	sp|O00541|PESC_HUMAN Pescadillo homolog OS=Homo sapiens OX=9606 GN=PES1 PE=1 SV=1	notEnriched_R2	0.54359	0.72376	0.89154	0.86178	0.091396	0.11077	33450000	50705000	270710000	12	27.7	nE	0.202166
O00541	O00541	Pescadillo homolog	PES1	sp|O00541|PESC_HUMAN Pescadillo homolog OS=Homo sapiens OX=9606 GN=PES1 PE=1 SV=1	4uL_R2	1.5761	1.5256	0.94466	0.84116	5.3487	6.0008	653710000	576340000	127580000	11	20.9	4	11.3495
O00541	O00541	Pescadillo homolog	PES1	sp|O00541|PESC_HUMAN Pescadillo homolog OS=Homo sapiens OX=9606 GN=PES1 PE=1 SV=1	7uL_R2	1.922	2.202	0.81257	0.80295	4.4244	5.1581	414870000	397850000	112130000	11	21.3	7	9.5825
O00541	O00541	Pescadillo homolog	PES1	sp|O00541|PESC_HUMAN Pescadillo homolog OS=Homo sapiens OX=9606 GN=PES1 PE=1 SV=1	2uL_R1	1.5391	1.7201	0.90858	0.8787	3.5299	4.106	357980000	305230000	71304000	10	17.3	2	7.6359
O00541	O00541	Pescadillo homolog	PES1	sp|O00541|PESC_HUMAN Pescadillo homolog OS=Homo sapiens OX=9606 GN=PES1 PE=1 SV=1	3uL_R1	1.1124	1.2965	0.92647	0.83311	5.5343	5.3435	587420000	495030000	87452000	10	18.4	3	10.8778
O00541	O00541	Pescadillo homolog	PES1	sp|O00541|PESC_HUMAN Pescadillo homolog OS=Homo sapiens OX=9606 GN=PES1 PE=1 SV=1	7uL_R1	1.4122	1.5882	0.9014	0.89524	2.4972	3.1607	664270000	572170000	258400000	10	19.7	7	5.6579
O00541	O00541	Pescadillo homolog	PES1	sp|O00541|PESC_HUMAN Pescadillo homolog OS=Homo sapiens OX=9606 GN=PES1 PE=1 SV=1	5uL_R1	1.3559	1.4681	0.87975	0.86034	2.5371	3.076	555900000	483710000	218400000	9	18	5	5.6131
O00541	O00541	Pescadillo homolog	PES1	sp|O00541|PESC_HUMAN Pescadillo homolog OS=Homo sapiens OX=9606 GN=PES1 PE=1 SV=1	6uL_R1	1.4751	1.717	0.89788	0.85683	4.9597	5.6364	479000000	420110000	121470000	9	18	6	10.5961
O00541	O00541	Pescadillo homolog	PES1	sp|O00541|PESC_HUMAN Pescadillo homolog OS=Homo sapiens OX=9606 GN=PES1 PE=1 SV=1	6uL_R2	1.6992	1.8597	0.85851	0.81539	4.8168	5.3455	508530000	425100000	142820000	9	13.8	6	10.1623
O00541	O00541	Pescadillo homolog	PES1	sp|O00541|PESC_HUMAN Pescadillo homolog OS=Homo sapiens OX=9606 GN=PES1 PE=1 SV=1	8uL_R1	1.2969	1.5802	0.89751	0.86895	4.5692	4.9254	683600000	565530000	221670000	9	19	8	9.4946
O00541	O00541	Pescadillo homolog	PES1	sp|O00541|PESC_HUMAN Pescadillo homolog OS=Homo sapiens OX=9606 GN=PES1 PE=1 SV=1	5uL_R2	1.5367	1.7758	0.86297	0.86433	4.4891	4.8364	551980000	501740000	186500000	8	13.8	5	9.3255
O00541	O00541	Pescadillo homolog	PES1	sp|O00541|PESC_HUMAN Pescadillo homolog OS=Homo sapiens OX=9606 GN=PES1 PE=1 SV=1	8uL_R2	1.3395	1.4159	0.94566	0.91753	4.4213	4.2822	622280000	547640000	170320000	8	13.8	8	8.7035
O00560	O00560	Syntenin-1	SDCBP	sp|O00560|SDCB1_HUMAN Syntenin-1 OS=Homo sapiens OX=9606 GN=SDCBP PE=1 SV=1	4uL_R2	1.304	1.0532	1.2333	1.1946	9.2915	7.9086	201570000	253380000	42785000	8	49	4	17.2001
O00560	O00560	Syntenin-1	SDCBP	sp|O00560|SDCB1_HUMAN Syntenin-1 OS=Homo sapiens OX=9606 GN=SDCBP PE=1 SV=1	6uL_R1	1.5519	1.4441	1.2064	1.1575	4.5155	4.2614	232290000	266920000	45464000	8	49	6	8.7769
O00560	O00560	Syntenin-1	SDCBP	sp|O00560|SDCB1_HUMAN Syntenin-1 OS=Homo sapiens OX=9606 GN=SDCBP PE=1 SV=1	notEnriched_R1	1.0876	0.67527	1.9384	1.8423	0.24292	0.11353	10151000	26881000	128780000	8	45.3	nE	0.35645
O00560	O00560	Syntenin-1	SDCBP	sp|O00560|SDCB1_HUMAN Syntenin-1 OS=Homo sapiens OX=9606 GN=SDCBP PE=1 SV=1	notEnriched_R2	1.1826	0.92773	1.8491	1.8011	0.31353	0.16802	9563600	26030000	139960000	8	44	nE	0.48155
O00560	O00560	Syntenin-1	SDCBP	sp|O00560|SDCB1_HUMAN Syntenin-1 OS=Homo sapiens OX=9606 GN=SDCBP PE=1 SV=1	3uL_R1	1.2435	1.0989	1.2911	1.1693	5.2633	4.4344	173510000	207950000	40421000	6	34.2	3	9.6977
O00560	O00560	Syntenin-1	SDCBP	sp|O00560|SDCB1_HUMAN Syntenin-1 OS=Homo sapiens OX=9606 GN=SDCBP PE=1 SV=1	3uL_R2	1.9223	0.63459	1.1566	1.1147	11.127	2.6775	122650000	157450000	28947000	6	37.9	3	13.8045
O00560	O00560	Syntenin-1	SDCBP	sp|O00560|SDCB1_HUMAN Syntenin-1 OS=Homo sapiens OX=9606 GN=SDCBP PE=1 SV=1	4uL_R1	0.55174	0.546	1.2646	1.196	1.7644	1.7129	254070000	294630000	115620000	6	42.3	4	3.4773
O00560	O00560	Syntenin-1	SDCBP	sp|O00560|SDCB1_HUMAN Syntenin-1 OS=Homo sapiens OX=9606 GN=SDCBP PE=1 SV=1	8uL_R1	1.1406	1.3349	1.1065	1.0745	3.5272	3.8276	296190000	346830000	71123000	6	42.3	8	7.3548
O00560	O00560	Syntenin-1	SDCBP	sp|O00560|SDCB1_HUMAN Syntenin-1 OS=Homo sapiens OX=9606 GN=SDCBP PE=1 SV=1	8uL_R2	1.9531	1.7567	1.2096	1.1342	7.5347	5.966	192100000	218200000	33043000	6	37.9	8	13.5007
O00560	O00560	Syntenin-1	SDCBP	sp|O00560|SDCB1_HUMAN Syntenin-1 OS=Homo sapiens OX=9606 GN=SDCBP PE=1 SV=1	2uL_R2	1.2363	1.4356	1.2214	1.1521	4.0383	3.764	75997000	82338000	12287000	5	26.5	2	7.8023
O00560	O00560	Syntenin-1	SDCBP	sp|O00560|SDCB1_HUMAN Syntenin-1 OS=Homo sapiens OX=9606 GN=SDCBP PE=1 SV=1	5uL_R1	1.0031	1.1255	1.1435	1.1139	3.1559	2.8878	254630000	262810000	61634000	5	26.5	5	6.0437
O00560	O00560	Syntenin-1	SDCBP	sp|O00560|SDCB1_HUMAN Syntenin-1 OS=Homo sapiens OX=9606 GN=SDCBP PE=1 SV=1	5uL_R2	1.0987	1.1316	1.1149	1.0845	3.322	3.4027	198250000	231710000	66557000	5	26.5	5	6.7247
O00560	O00560	Syntenin-1	SDCBP	sp|O00560|SDCB1_HUMAN Syntenin-1 OS=Homo sapiens OX=9606 GN=SDCBP PE=1 SV=1	6uL_R2	0.98681	0.74563	1.2025	1.1345	2.9229	1.7883	228160000	287660000	110220000	5	26.5	6	4.7112
O00560	O00560	Syntenin-1	SDCBP	sp|O00560|SDCB1_HUMAN Syntenin-1 OS=Homo sapiens OX=9606 GN=SDCBP PE=1 SV=1	2uL_R1	1.2336	1.178	1.2053	1.1052	5.4868	5.4247	103780000	115750000	19380000	4	23.2	2	10.9115
O00560	O00560	Syntenin-1	SDCBP	sp|O00560|SDCB1_HUMAN Syntenin-1 OS=Homo sapiens OX=9606 GN=SDCBP PE=1 SV=1	7uL_R1	1.0313	0.83952	1.1906	1.147	3.0726	2.3602	213400000	258210000	51503000	4	23.2	7	5.4328
O00560	O00560	Syntenin-1	SDCBP	sp|O00560|SDCB1_HUMAN Syntenin-1 OS=Homo sapiens OX=9606 GN=SDCBP PE=1 SV=1	7uL_R2	1.4098	1.3174	1.1793	1.1024	5.1004	4.6853	168150000	186520000	62228000	4	23.2	7	9.7857
O00566	O00566	U3 small nucleolar ribonucleoprotein protein MPP10	MPHOSPH10	sp|O00566|MPP10_HUMAN U3 small nucleolar ribonucleoprotein protein MPP10 OS=Homo sapiens OX=9606 GN=MPHOSPH10 PE=1 SV=2	notEnriched_R1	0.58985	3.6324	0.23188	0.22636	0.19242	1.2293	66459000	10999000	103750000	11	23.9	nE	1.42172
O00566	O00566	U3 small nucleolar ribonucleoprotein protein MPP10	MPHOSPH10	sp|O00566|MPP10_HUMAN U3 small nucleolar ribonucleoprotein protein MPP10 OS=Homo sapiens OX=9606 GN=MPHOSPH10 PE=1 SV=2	notEnriched_R2	0.79031	0.91648	0.8645	0.84999	0.24908	0.29627	63180000	22741000	72373000	8	15.3	nE	0.54535
O00566	O00566	U3 small nucleolar ribonucleoprotein protein MPP10	MPHOSPH10	sp|O00566|MPP10_HUMAN U3 small nucleolar ribonucleoprotein protein MPP10 OS=Homo sapiens OX=9606 GN=MPHOSPH10 PE=1 SV=2	5uL_R1	4.1771	2.1362	0.84056	0.82589	6.8474	3.3578	34806000	31611000	8243300	3	7.3	5	10.2052
O00566	O00566	U3 small nucleolar ribonucleoprotein protein MPP10	MPHOSPH10	sp|O00566|MPP10_HUMAN U3 small nucleolar ribonucleoprotein protein MPP10 OS=Homo sapiens OX=9606 GN=MPHOSPH10 PE=1 SV=2	5uL_R2	2.8745	3.8305	0.76116	0.75096	4.7459	6.4448	35029000	20074000	5792300	3	7.3	5	11.1907
O00566	O00566	U3 small nucleolar ribonucleoprotein protein MPP10	MPHOSPH10	sp|O00566|MPP10_HUMAN U3 small nucleolar ribonucleoprotein protein MPP10 OS=Homo sapiens OX=9606 GN=MPHOSPH10 PE=1 SV=2	6uL_R2	1.5946	2.334	0.68132	0.67289	3.7863	5.2756	50611000	27998000	8878500	3	7.3	6	9.0619
O00566	O00566	U3 small nucleolar ribonucleoprotein protein MPP10	MPHOSPH10	sp|O00566|MPP10_HUMAN U3 small nucleolar ribonucleoprotein protein MPP10 OS=Homo sapiens OX=9606 GN=MPHOSPH10 PE=1 SV=2	8uL_R1	2.0162	2.1498	0.94972	0.92467	4.8837	5.2816	40194000	23812000	4239000	3	7.3	8	10.1653
O00566	O00566	U3 small nucleolar ribonucleoprotein protein MPP10	MPHOSPH10	sp|O00566|MPP10_HUMAN U3 small nucleolar ribonucleoprotein protein MPP10 OS=Homo sapiens OX=9606 GN=MPHOSPH10 PE=1 SV=2	6uL_R1	1.6426	1.5427	1.0324	1.0072	3.9948	3.7574	14506000	9439500	2857900	2	4.7	6	7.7522
O00566	O00566	U3 small nucleolar ribonucleoprotein protein MPP10	MPHOSPH10	sp|O00566|MPP10_HUMAN U3 small nucleolar ribonucleoprotein protein MPP10 OS=Homo sapiens OX=9606 GN=MPHOSPH10 PE=1 SV=2	7uL_R2	2.3749	3.4097	0.83151	0.82923	3.801	5.4915	37864000	22235000	7272300	2	5.4	7	9.2925
O00566	O00566	U3 small nucleolar ribonucleoprotein protein MPP10	MPHOSPH10	sp|O00566|MPP10_HUMAN U3 small nucleolar ribonucleoprotein protein MPP10 OS=Homo sapiens OX=9606 GN=MPHOSPH10 PE=1 SV=2	2uL_R1	1.8649	2.1295	0.89147	0.86208	3.6527	4.2371	12973000	12251000	2967400	1	2.8	2	7.8898
O00566	O00566	U3 small nucleolar ribonucleoprotein protein MPP10	MPHOSPH10	sp|O00566|MPP10_HUMAN U3 small nucleolar ribonucleoprotein protein MPP10 OS=Homo sapiens OX=9606 GN=MPHOSPH10 PE=1 SV=2	2uL_R2	NA	NA	NA	NA	NA	NA	NA	4776000	NA	1	2.8	2	NA
O00566	O00566	U3 small nucleolar ribonucleoprotein protein MPP10	MPHOSPH10	sp|O00566|MPP10_HUMAN U3 small nucleolar ribonucleoprotein protein MPP10 OS=Homo sapiens OX=9606 GN=MPHOSPH10 PE=1 SV=2	3uL_R1	1.2081	1.7664	0.67302	0.6662	2.1157	3.1757	16314000	14620000	3817600	1	2.8	3	5.2914
O00566	O00566	U3 small nucleolar ribonucleoprotein protein MPP10	MPHOSPH10	sp|O00566|MPP10_HUMAN U3 small nucleolar ribonucleoprotein protein MPP10 OS=Homo sapiens OX=9606 GN=MPHOSPH10 PE=1 SV=2	3uL_R2	3.6855	3.3953	1.121	1.0812	6.9921	6.467	6878500	7048300	864250	1	2.8	3	13.4591
O00566	O00566	U3 small nucleolar ribonucleoprotein protein MPP10	MPHOSPH10	sp|O00566|MPP10_HUMAN U3 small nucleolar ribonucleoprotein protein MPP10 OS=Homo sapiens OX=9606 GN=MPHOSPH10 PE=1 SV=2	4uL_R1	1.4604	2.0711	0.70915	0.70209	2.5432	3.6223	24845000	16320000	5595300	1	2.8	4	6.1655
O00566	O00566	U3 small nucleolar ribonucleoprotein protein MPP10	MPHOSPH10	sp|O00566|MPP10_HUMAN U3 small nucleolar ribonucleoprotein protein MPP10 OS=Homo sapiens OX=9606 GN=MPHOSPH10 PE=1 SV=2	4uL_R2	1.8024	1.5749	1.1738	1.1769	3.3099	2.8123	18794000	10181000	1343900	1	2.8	4	6.1222
O00566	O00566	U3 small nucleolar ribonucleoprotein protein MPP10	MPHOSPH10	sp|O00566|MPP10_HUMAN U3 small nucleolar ribonucleoprotein protein MPP10 OS=Homo sapiens OX=9606 GN=MPHOSPH10 PE=1 SV=2	7uL_R1	1.7749	1.5303	0.89383	0.89901	4.3586	3.5447	13716000	14355000	3596500	1	2.8	7	7.9033
O00566	O00566	U3 small nucleolar ribonucleoprotein protein MPP10	MPHOSPH10	sp|O00566|MPP10_HUMAN U3 small nucleolar ribonucleoprotein protein MPP10 OS=Homo sapiens OX=9606 GN=MPHOSPH10 PE=1 SV=2	8uL_R2	1.2821	1.4958	1.0298	0.99296	2.9265	3.5304	31270000	29799000	9180100	1	2.8	8	6.4569
O00567	O00567	Nucleolar protein 56	NOP56	sp|O00567|NOP56_HUMAN Nucleolar protein 56 OS=Homo sapiens OX=9606 GN=NOP56 PE=1 SV=4	notEnriched_R2	0.48392	0.59732	0.81406	0.79428	0.10632	0.084404	44969000	45818000	449960000	21	42.4	nE	0.190724
O00567	O00567	Nucleolar protein 56	NOP56	sp|O00567|NOP56_HUMAN Nucleolar protein 56 OS=Homo sapiens OX=9606 GN=NOP56 PE=1 SV=4	notEnriched_R1	0.28562	0.31419	0.84963	0.83195	0.070207	0.066449	34610000	26138000	330790000	20	41.4	nE	0.136656
O00567	O00567	Nucleolar protein 56	NOP56	sp|O00567|NOP56_HUMAN Nucleolar protein 56 OS=Homo sapiens OX=9606 GN=NOP56 PE=1 SV=4	3uL_R2	0.68008	0.72505	0.97197	0.93429	2.9277	3.5767	145190000	159720000	68437000	11	21.9	3	6.5044
O00567	O00567	Nucleolar protein 56	NOP56	sp|O00567|NOP56_HUMAN Nucleolar protein 56 OS=Homo sapiens OX=9606 GN=NOP56 PE=1 SV=4	5uL_R1	0.62941	0.70501	1.0065	0.9803	2.252	2.2285	300250000	302800000	158160000	11	21.4	5	4.4805
O00567	O00567	Nucleolar protein 56	NOP56	sp|O00567|NOP56_HUMAN Nucleolar protein 56 OS=Homo sapiens OX=9606 GN=NOP56 PE=1 SV=4	3uL_R1	0.57306	0.70231	0.98959	0.90637	2.2002	2.5641	198740000	170820000	92009000	10	19.9	3	4.7643
O00567	O00567	Nucleolar protein 56	NOP56	sp|O00567|NOP56_HUMAN Nucleolar protein 56 OS=Homo sapiens OX=9606 GN=NOP56 PE=1 SV=4	7uL_R2	0.61307	0.69067	0.94906	0.91719	1.91	1.9683	237070000	227160000	130640000	10	20.5	7	3.8783
O00567	O00567	Nucleolar protein 56	NOP56	sp|O00567|NOP56_HUMAN Nucleolar protein 56 OS=Homo sapiens OX=9606 GN=NOP56 PE=1 SV=4	2uL_R1	0.71535	0.99485	0.88015	0.84882	2.9285	3.0895	246560000	197510000	81143000	9	18.4	2	6.018
O00567	O00567	Nucleolar protein 56	NOP56	sp|O00567|NOP56_HUMAN Nucleolar protein 56 OS=Homo sapiens OX=9606 GN=NOP56 PE=1 SV=4	2uL_R2	1.079	1.2273	0.92728	0.87642	2.7127	3.1492	131990000	88220000	45289000	9	16.2	2	5.8619
O00567	O00567	Nucleolar protein 56	NOP56	sp|O00567|NOP56_HUMAN Nucleolar protein 56 OS=Homo sapiens OX=9606 GN=NOP56 PE=1 SV=4	4uL_R2	0.60763	0.71326	0.87819	0.84772	2.7583	2.7458	225650000	200350000	92309000	9	18.5	4	5.5041
O00567	O00567	Nucleolar protein 56	NOP56	sp|O00567|NOP56_HUMAN Nucleolar protein 56 OS=Homo sapiens OX=9606 GN=NOP56 PE=1 SV=4	5uL_R2	0.63177	0.75125	0.87489	0.83515	2.213	2.6798	245650000	231350000	128090000	9	18.7	5	4.8928
O00567	O00567	Nucleolar protein 56	NOP56	sp|O00567|NOP56_HUMAN Nucleolar protein 56 OS=Homo sapiens OX=9606 GN=NOP56 PE=1 SV=4	4uL_R1	0.55354	0.66248	1.1057	0.832	2.1989	2.402	221600000	191800000	99280000	8	17.2	4	4.6009
O00567	O00567	Nucleolar protein 56	NOP56	sp|O00567|NOP56_HUMAN Nucleolar protein 56 OS=Homo sapiens OX=9606 GN=NOP56 PE=1 SV=4	6uL_R1	0.6251	0.76277	0.82962	0.79508	2.2675	2.4646	162430000	154570000	80992000	8	16.7	6	4.7321
O00567	O00567	Nucleolar protein 56	NOP56	sp|O00567|NOP56_HUMAN Nucleolar protein 56 OS=Homo sapiens OX=9606 GN=NOP56 PE=1 SV=4	6uL_R2	0.65676	0.81464	0.91614	0.8687	2.1479	2.7554	240920000	192010000	104330000	8	16.2	6	4.9033
O00567	O00567	Nucleolar protein 56	NOP56	sp|O00567|NOP56_HUMAN Nucleolar protein 56 OS=Homo sapiens OX=9606 GN=NOP56 PE=1 SV=4	7uL_R1	0.6313	0.70296	0.92592	0.92317	2.2211	2.3904	250210000	249020000	136560000	8	16.2	7	4.6115
O00567	O00567	Nucleolar protein 56	NOP56	sp|O00567|NOP56_HUMAN Nucleolar protein 56 OS=Homo sapiens OX=9606 GN=NOP56 PE=1 SV=4	8uL_R1	0.673	0.76734	0.95711	0.9334	2.5064	2.7323	258120000	251340000	120580000	7	15	8	5.2387
O00567	O00567	Nucleolar protein 56	NOP56	sp|O00567|NOP56_HUMAN Nucleolar protein 56 OS=Homo sapiens OX=9606 GN=NOP56 PE=1 SV=4	8uL_R2	0.53968	0.59559	0.91727	0.88459	1.6942	2.0985	287170000	260560000	145680000	7	15.5	8	3.7927
O00571	O00571;O15523	ATP-dependent RNA helicase DDX3X;ATP-dependent RNA helicase DDX3Y	DDX3X	sp|O00571|DDX3X_HUMAN ATP-dependent RNA helicase DDX3X OS=Homo sapiens OX=9606 GN=DDX3X PE=1 SV=3;sp|O15523|DDX3Y_HUMAN ATP-dependent RNA helicase DDX3Y OS=Homo sapiens OX=9606 GN=DDX3Y PE=1 SV=2	notEnriched_R1	0.13919	0.13848	1.0016	0.98375	0.045265	0.044833	95315000	120630000	1242400000	33	58.2	nE	0.090098
O00571	O00571;O15523	ATP-dependent RNA helicase DDX3X;ATP-dependent RNA helicase DDX3Y	DDX3X	sp|O00571|DDX3X_HUMAN ATP-dependent RNA helicase DDX3X OS=Homo sapiens OX=9606 GN=DDX3X PE=1 SV=3;sp|O15523|DDX3Y_HUMAN ATP-dependent RNA helicase DDX3Y OS=Homo sapiens OX=9606 GN=DDX3Y PE=1 SV=2	notEnriched_R2	0.43752	0.32901	1.0874	1.0784	0.074843	0.082946	112410000	245630000	1258700000	31	51.7	nE	0.157789
O00571	O00571;O15523	ATP-dependent RNA helicase DDX3X;ATP-dependent RNA helicase DDX3Y	DDX3X	sp|O00571|DDX3X_HUMAN ATP-dependent RNA helicase DDX3X OS=Homo sapiens OX=9606 GN=DDX3X PE=1 SV=3;sp|O15523|DDX3Y_HUMAN ATP-dependent RNA helicase DDX3Y OS=Homo sapiens OX=9606 GN=DDX3Y PE=1 SV=2	6uL_R1	1.1891	1.1107	1.1585	1.0492	4.6178	4.54	1246600000	1346500000	278940000	22	36.4	6	9.1578
O00571	O00571;O15523	ATP-dependent RNA helicase DDX3X;ATP-dependent RNA helicase DDX3Y	DDX3X	sp|O00571|DDX3X_HUMAN ATP-dependent RNA helicase DDX3X OS=Homo sapiens OX=9606 GN=DDX3X PE=1 SV=3;sp|O15523|DDX3Y_HUMAN ATP-dependent RNA helicase DDX3Y OS=Homo sapiens OX=9606 GN=DDX3Y PE=1 SV=2	5uL_R2	1.1599	1.1696	1.1922	1.0662	5.4811	4.7812	1528000000	1599400000	425750000	20	34.9	5	10.2623
O00571	O00571;O15523	ATP-dependent RNA helicase DDX3X;ATP-dependent RNA helicase DDX3Y	DDX3X	sp|O00571|DDX3X_HUMAN ATP-dependent RNA helicase DDX3X OS=Homo sapiens OX=9606 GN=DDX3X PE=1 SV=3;sp|O15523|DDX3Y_HUMAN ATP-dependent RNA helicase DDX3Y OS=Homo sapiens OX=9606 GN=DDX3Y PE=1 SV=2	7uL_R2	1.0644	1.0309	1.0996	1.0355	3.9643	3.7043	1282600000	1380300000	302560000	20	32.5	7	7.6686
O00571	O00571;O15523	ATP-dependent RNA helicase DDX3X;ATP-dependent RNA helicase DDX3Y	DDX3X	sp|O00571|DDX3X_HUMAN ATP-dependent RNA helicase DDX3X OS=Homo sapiens OX=9606 GN=DDX3X PE=1 SV=3;sp|O15523|DDX3Y_HUMAN ATP-dependent RNA helicase DDX3Y OS=Homo sapiens OX=9606 GN=DDX3Y PE=1 SV=2	4uL_R1	1.156	1.1096	1.1217	1.0278	5.1565	5.1966	1570600000	1787900000	361060000	19	34.4	4	10.3531
O00571	O00571;O15523	ATP-dependent RNA helicase DDX3X;ATP-dependent RNA helicase DDX3Y	DDX3X	sp|O00571|DDX3X_HUMAN ATP-dependent RNA helicase DDX3X OS=Homo sapiens OX=9606 GN=DDX3X PE=1 SV=3;sp|O15523|DDX3Y_HUMAN ATP-dependent RNA helicase DDX3Y OS=Homo sapiens OX=9606 GN=DDX3Y PE=1 SV=2	8uL_R1	1.079	1.1015	1.1094	1.0233	5.2104	4.7601	1351300000	1474400000	361260000	19	31.3	8	9.9705
O00571	O00571;O15523	ATP-dependent RNA helicase DDX3X;ATP-dependent RNA helicase DDX3Y	DDX3X	sp|O00571|DDX3X_HUMAN ATP-dependent RNA helicase DDX3X OS=Homo sapiens OX=9606 GN=DDX3X PE=1 SV=3;sp|O15523|DDX3Y_HUMAN ATP-dependent RNA helicase DDX3Y OS=Homo sapiens OX=9606 GN=DDX3Y PE=1 SV=2	2uL_R2	1.2369	1.2984	1.136	1.0627	7.2902	7.0963	593970000	613170000	103550000	18	29.8	2	14.3865
O00571	O00571;O15523	ATP-dependent RNA helicase DDX3X;ATP-dependent RNA helicase DDX3Y	DDX3X	sp|O00571|DDX3X_HUMAN ATP-dependent RNA helicase DDX3X OS=Homo sapiens OX=9606 GN=DDX3X PE=1 SV=3;sp|O15523|DDX3Y_HUMAN ATP-dependent RNA helicase DDX3Y OS=Homo sapiens OX=9606 GN=DDX3Y PE=1 SV=2	3uL_R2	1.071	1.0528	1.1577	1.0668	6.0687	5.9656	1090700000	1184300000	228420000	18	31	3	12.0343
O00571	O00571;O15523	ATP-dependent RNA helicase DDX3X;ATP-dependent RNA helicase DDX3Y	DDX3X	sp|O00571|DDX3X_HUMAN ATP-dependent RNA helicase DDX3X OS=Homo sapiens OX=9606 GN=DDX3X PE=1 SV=3;sp|O15523|DDX3Y_HUMAN ATP-dependent RNA helicase DDX3Y OS=Homo sapiens OX=9606 GN=DDX3Y PE=1 SV=2	5uL_R1	1.1409	1.1381	1.1391	1.0414	4.9503	4.7876	1361500000	1432700000	345330000	18	32.3	5	9.7379
O00571	O00571;O15523	ATP-dependent RNA helicase DDX3X;ATP-dependent RNA helicase DDX3Y	DDX3X	sp|O00571|DDX3X_HUMAN ATP-dependent RNA helicase DDX3X OS=Homo sapiens OX=9606 GN=DDX3X PE=1 SV=3;sp|O15523|DDX3Y_HUMAN ATP-dependent RNA helicase DDX3Y OS=Homo sapiens OX=9606 GN=DDX3Y PE=1 SV=2	7uL_R1	1.4504	1.2507	1.0979	1.0786	4.5094	4.0405	1053000000	1207500000	298080000	18	31.7	7	8.5499
O00571	O00571;O15523	ATP-dependent RNA helicase DDX3X;ATP-dependent RNA helicase DDX3Y	DDX3X	sp|O00571|DDX3X_HUMAN ATP-dependent RNA helicase DDX3X OS=Homo sapiens OX=9606 GN=DDX3X PE=1 SV=3;sp|O15523|DDX3Y_HUMAN ATP-dependent RNA helicase DDX3Y OS=Homo sapiens OX=9606 GN=DDX3Y PE=1 SV=2	3uL_R1	1.0622	1.0342	1.2064	1.0739	5.661	5.4133	1344100000	1488600000	270470000	17	29.2	3	11.0743
O00571	O00571;O15523	ATP-dependent RNA helicase DDX3X;ATP-dependent RNA helicase DDX3Y	DDX3X	sp|O00571|DDX3X_HUMAN ATP-dependent RNA helicase DDX3X OS=Homo sapiens OX=9606 GN=DDX3X PE=1 SV=3;sp|O15523|DDX3Y_HUMAN ATP-dependent RNA helicase DDX3Y OS=Homo sapiens OX=9606 GN=DDX3Y PE=1 SV=2	4uL_R2	1.2146	1.1286	1.1416	1.0871	6.4947	5.9626	1170300000	1137800000	217000000	17	29.2	4	12.4573
O00571	O00571;O15523	ATP-dependent RNA helicase DDX3X;ATP-dependent RNA helicase DDX3Y	DDX3X	sp|O00571|DDX3X_HUMAN ATP-dependent RNA helicase DDX3X OS=Homo sapiens OX=9606 GN=DDX3X PE=1 SV=3;sp|O15523|DDX3Y_HUMAN ATP-dependent RNA helicase DDX3Y OS=Homo sapiens OX=9606 GN=DDX3Y PE=1 SV=2	6uL_R2	1.1994	1.1382	1.1614	1.0813	4.7242	4.3416	1387000000	1534800000	348920000	17	29.6	6	9.0658
O00571	O00571;O15523	ATP-dependent RNA helicase DDX3X;ATP-dependent RNA helicase DDX3Y	DDX3X	sp|O00571|DDX3X_HUMAN ATP-dependent RNA helicase DDX3X OS=Homo sapiens OX=9606 GN=DDX3X PE=1 SV=3;sp|O15523|DDX3Y_HUMAN ATP-dependent RNA helicase DDX3Y OS=Homo sapiens OX=9606 GN=DDX3Y PE=1 SV=2	8uL_R2	1.064	1.0437	1.1553	1.0781	4.7201	4.5413	1232800000	1382500000	282250000	17	28.2	8	9.2614
O00571	O00571;O15523	ATP-dependent RNA helicase DDX3X;ATP-dependent RNA helicase DDX3Y	DDX3X	sp|O00571|DDX3X_HUMAN ATP-dependent RNA helicase DDX3X OS=Homo sapiens OX=9606 GN=DDX3X PE=1 SV=3;sp|O15523|DDX3Y_HUMAN ATP-dependent RNA helicase DDX3Y OS=Homo sapiens OX=9606 GN=DDX3Y PE=1 SV=2	2uL_R1	1.026	1.021	1.159	1.0513	6.8134	6.5137	1211600000	1288300000	233150000	15	27.9	2	13.3271
O00592	O00592	Podocalyxin	PODXL	sp|O00592|PODXL_HUMAN Podocalyxin OS=Homo sapiens OX=9606 GN=PODXL PE=1 SV=2	2uL_R1	NA	NA	NA	NA	NA	NA	NA	NA	NA	NA	0	2	NA
O00592	O00592	Podocalyxin	PODXL	sp|O00592|PODXL_HUMAN Podocalyxin OS=Homo sapiens OX=9606 GN=PODXL PE=1 SV=2	2uL_R2	NA	NA	NA	NA	NA	NA	NA	NA	NA	NA	0	2	NA
O00592	O00592	Podocalyxin	PODXL	sp|O00592|PODXL_HUMAN Podocalyxin OS=Homo sapiens OX=9606 GN=PODXL PE=1 SV=2	6uL_R2	NA	NA	NA	NA	NA	NA	NA	NA	NA	NA	0	6	NA
O00592	O00592	Podocalyxin	PODXL	sp|O00592|PODXL_HUMAN Podocalyxin OS=Homo sapiens OX=9606 GN=PODXL PE=1 SV=2	7uL_R2	NA	NA	NA	NA	NA	NA	NA	NA	NA	NA	0	7	NA
O00592	O00592	Podocalyxin	PODXL	sp|O00592|PODXL_HUMAN Podocalyxin OS=Homo sapiens OX=9606 GN=PODXL PE=1 SV=2	notEnriched_R2	0.90096	0.75741	1.5601	1.5632	0.30397	0.25473	5891600	6409900	53640000	5	12.7	nE	0.5587
O00592	O00592	Podocalyxin	PODXL	sp|O00592|PODXL_HUMAN Podocalyxin OS=Homo sapiens OX=9606 GN=PODXL PE=1 SV=2	notEnriched_R1	0.51881	0.54528	0.96223	0.93933	0.17334	0.18454	1426700	1071400	25594000	4	11.1	nE	0.35788
O00592	O00592	Podocalyxin	PODXL	sp|O00592|PODXL_HUMAN Podocalyxin OS=Homo sapiens OX=9606 GN=PODXL PE=1 SV=2	5uL_R2	0.79242	0.81939	0.89968	0.87798	1.5098	1.6783	39568000	34289000	21205000	3	7.2	5	3.1881
O00592	O00592	Podocalyxin	PODXL	sp|O00592|PODXL_HUMAN Podocalyxin OS=Homo sapiens OX=9606 GN=PODXL PE=1 SV=2	4uL_R1	0.3428	0.35896	1.0503	1.0086	1.5542	1.5408	29362000	39240000	22999000	2	5	4	3.095
O00592	O00592	Podocalyxin	PODXL	sp|O00592|PODXL_HUMAN Podocalyxin OS=Homo sapiens OX=9606 GN=PODXL PE=1 SV=2	6uL_R1	0.44594	0.41164	0.88356	0.85765	1.585	1.4811	25691000	13755000	20694000	2	3.9	6	3.0661
[truncated: 84,743 more rows]
