# Supplementary material for: An integrated workflow for quantitative analysis of the newly synthesized proteome
Source: Nat Commun. 2023 Dec 12;14:8237. doi: 10.1038/s41467-023-43919-3 (PMC10716174; doi:10.1038/s41467-023-43919-3)
Supplement: Supplementary file 5 — Supplementary Data 2 [file 41467_2023_43919_MOESM5_ESM.xlsx]

## Sheet: column description
column name	desciption
Protein_IDs	Uniprot Ids of protein groups
Majority_protein_IDs	Majority Uniprot Ids of protein groups
Protein_names	Protein names of protein groups, taken from Fasta header
Gene_names	Gene names of proteins of the protein group
Fasta_headers	Fasta headers of proteins of the protein group
Experiment	sample name
Ratio_norm_H/L	normalized heavy/light SILAC ratio
Ratio_norm_M/L	normalized intermediate/light SILAC ratio
Ratio_norm_H/M	normalized heavy/intermediate SILAC ratio
Ratio_H/M	heavy/light SILAC ratio
Ratio_H/L	intermediate/light SILAC ratio
Ratio_M/L	heavy/intermediate SILAC ratio
Intensity_M	intensity of the protein group in the intermediate SILAC channel
Intensity_H	intensity of the protein group in the heavy SILAC channel
Intensity_L	intensity of the protein group in the light SILAC channel
Peptide_Number	number of identified peptides for the protein group
Seq_cov_[%]	sequence coverage of the proteins in the protein group in percent
input	indicator of the sample condition (in this case protein input (in µg) used for the NSP enrichment)
SILAC_enrich	intensity ratio of the heavy + intermediate intensity / light intensity of the protein group (used as a quantitative metric for NSP enrichments)

## Sheet: protein_input_dilution
Protein_IDs	Majority_protein_IDs	Protein_names	Gene_names	Fasta_headers	Experiment	Ratio_norm_H/L	Ratio_norm_M/L	Ratio_norm_H/M	Ratio_H/M	Ratio_H/L	Ratio_M/L	Intensity_M	Intensity_H	Intensity_L	Peptide_Number	Seq_cov_[%]	input	SILAC_enrich
A0A024RBG1	A0A024RBG1;Q9NZJ9	Diphosphoinositol polyphosphate phosphohydrolase 2	NUDT4	sp|A0A024RBG1|NUD4B_HUMAN Diphosphoinositol polyphosphate phosphohydrolase NUDT4B OS=Homo sapiens OX=9606 GN=NUDT4B PE=3 SV=1;sp|Q9NZJ9|NUDT4_HUMAN Diphosphoinositol polyphosphate phosphohydrolase 2 OS=Homo sapiens OX=9606 GN=NUDT4 PE=1 SV=2	100ug_R1	0.063612	0.057181	1.1638	1.0915	0.15175	0.14302	81754000	101590000	566240000	2	14.9	100	0.29477
A0A024RBG1	A0A024RBG1;Q9NZJ9	Diphosphoinositol polyphosphate phosphohydrolase 2	NUDT4	sp|A0A024RBG1|NUD4B_HUMAN Diphosphoinositol polyphosphate phosphohydrolase NUDT4B OS=Homo sapiens OX=9606 GN=NUDT4B PE=3 SV=1;sp|Q9NZJ9|NUDT4_HUMAN Diphosphoinositol polyphosphate phosphohydrolase 2 OS=Homo sapiens OX=9606 GN=NUDT4 PE=1 SV=2	100ug_R2	0.0613	0.05296	1.2041	1.1425	0.14203	0.12473	112360000	97512000	579830000	1	6.6	100	0.26676
A0A024RBG1	A0A024RBG1;Q9NZJ9	Diphosphoinositol polyphosphate phosphohydrolase 2	NUDT4	sp|A0A024RBG1|NUD4B_HUMAN Diphosphoinositol polyphosphate phosphohydrolase NUDT4B OS=Homo sapiens OX=9606 GN=NUDT4B PE=3 SV=1;sp|Q9NZJ9|NUDT4_HUMAN Diphosphoinositol polyphosphate phosphohydrolase 2 OS=Homo sapiens OX=9606 GN=NUDT4 PE=1 SV=2	10ug_R1	0.11266	0.10589	1.1511	1.1513	0.14454	0.13456	32815000	36415000	233150000	1	6.6	10	0.2791
A0A024RBG1	A0A024RBG1;Q9NZJ9	Diphosphoinositol polyphosphate phosphohydrolase 2	NUDT4	sp|A0A024RBG1|NUD4B_HUMAN Diphosphoinositol polyphosphate phosphohydrolase NUDT4B OS=Homo sapiens OX=9606 GN=NUDT4B PE=3 SV=1;sp|Q9NZJ9|NUDT4_HUMAN Diphosphoinositol polyphosphate phosphohydrolase 2 OS=Homo sapiens OX=9606 GN=NUDT4 PE=1 SV=2	10ug_R2	0.12688	0.10521	1.1567	1.1479	0.15501	0.13116	27425000	29362000	180670000	1	6.6	10	0.28617
A0A024RBG1	A0A024RBG1;Q9NZJ9	Diphosphoinositol polyphosphate phosphohydrolase 2	NUDT4	sp|A0A024RBG1|NUD4B_HUMAN Diphosphoinositol polyphosphate phosphohydrolase NUDT4B OS=Homo sapiens OX=9606 GN=NUDT4B PE=3 SV=1;sp|Q9NZJ9|NUDT4_HUMAN Diphosphoinositol polyphosphate phosphohydrolase 2 OS=Homo sapiens OX=9606 GN=NUDT4 PE=1 SV=2	150ug_R1	0.059927	0.046073	1.2591	1.1999	0.15096	0.12576	147570000	154170000	909970000	1	6.6	150	0.27672
A0A024RBG1	A0A024RBG1;Q9NZJ9	Diphosphoinositol polyphosphate phosphohydrolase 2	NUDT4	sp|A0A024RBG1|NUD4B_HUMAN Diphosphoinositol polyphosphate phosphohydrolase NUDT4B OS=Homo sapiens OX=9606 GN=NUDT4B PE=3 SV=1;sp|Q9NZJ9|NUDT4_HUMAN Diphosphoinositol polyphosphate phosphohydrolase 2 OS=Homo sapiens OX=9606 GN=NUDT4 PE=1 SV=2	150ug_R2	0.065796	0.05794	1.1663	1.1338	0.16173	0.14016	183610000	193060000	1275800000	1	6.6	150	0.30189
A0A024RBG1	A0A024RBG1;Q9NZJ9	Diphosphoinositol polyphosphate phosphohydrolase 2	NUDT4	sp|A0A024RBG1|NUD4B_HUMAN Diphosphoinositol polyphosphate phosphohydrolase NUDT4B OS=Homo sapiens OX=9606 GN=NUDT4B PE=3 SV=1;sp|Q9NZJ9|NUDT4_HUMAN Diphosphoinositol polyphosphate phosphohydrolase 2 OS=Homo sapiens OX=9606 GN=NUDT4 PE=1 SV=2	1ug_R1	0.11259	0.10645	1.0828	1.0718	0.13434	0.1247	4864700	5489700	37976000	1	6.6	1	0.25904
A0A024RBG1	A0A024RBG1;Q9NZJ9	Diphosphoinositol polyphosphate phosphohydrolase 2	NUDT4	sp|A0A024RBG1|NUD4B_HUMAN Diphosphoinositol polyphosphate phosphohydrolase NUDT4B OS=Homo sapiens OX=9606 GN=NUDT4B PE=3 SV=1;sp|Q9NZJ9|NUDT4_HUMAN Diphosphoinositol polyphosphate phosphohydrolase 2 OS=Homo sapiens OX=9606 GN=NUDT4 PE=1 SV=2	1ug_R2	0.11247	0.1134	1.1021	1.1045	0.14352	0.13503	5485100	6933100	53730000	1	6.6	1	0.27855
A0A024RBG1	A0A024RBG1;Q9NZJ9	Diphosphoinositol polyphosphate phosphohydrolase 2	NUDT4	sp|A0A024RBG1|NUD4B_HUMAN Diphosphoinositol polyphosphate phosphohydrolase NUDT4B OS=Homo sapiens OX=9606 GN=NUDT4B PE=3 SV=1;sp|Q9NZJ9|NUDT4_HUMAN Diphosphoinositol polyphosphate phosphohydrolase 2 OS=Homo sapiens OX=9606 GN=NUDT4 PE=1 SV=2	200ug_R1	0.10417	0.083773	1.1179	1.1033	0.16337	0.13665	185930000	194250000	1313500000	1	6.6	200	0.30002
A0A024RBG1	A0A024RBG1;Q9NZJ9	Diphosphoinositol polyphosphate phosphohydrolase 2	NUDT4	sp|A0A024RBG1|NUD4B_HUMAN Diphosphoinositol polyphosphate phosphohydrolase NUDT4B OS=Homo sapiens OX=9606 GN=NUDT4B PE=3 SV=1;sp|Q9NZJ9|NUDT4_HUMAN Diphosphoinositol polyphosphate phosphohydrolase 2 OS=Homo sapiens OX=9606 GN=NUDT4 PE=1 SV=2	200ug_R2	0.10039	0.091507	1.1457	1.0956	0.16028	0.14488	231240000	203300000	1249900000	1	6.6	200	0.30516
A0A024RBG1	A0A024RBG1;Q9NZJ9	Diphosphoinositol polyphosphate phosphohydrolase 2	NUDT4	sp|A0A024RBG1|NUD4B_HUMAN Diphosphoinositol polyphosphate phosphohydrolase NUDT4B OS=Homo sapiens OX=9606 GN=NUDT4B PE=3 SV=1;sp|Q9NZJ9|NUDT4_HUMAN Diphosphoinositol polyphosphate phosphohydrolase 2 OS=Homo sapiens OX=9606 GN=NUDT4 PE=1 SV=2	250ug_R1	0.092959	0.082881	1.1799	1.1591	0.1645	0.13819	174840000	194630000	1121700000	2	14.4	250	0.30269
A0A024RBG1	A0A024RBG1;Q9NZJ9	Diphosphoinositol polyphosphate phosphohydrolase 2	NUDT4	sp|A0A024RBG1|NUD4B_HUMAN Diphosphoinositol polyphosphate phosphohydrolase NUDT4B OS=Homo sapiens OX=9606 GN=NUDT4B PE=3 SV=1;sp|Q9NZJ9|NUDT4_HUMAN Diphosphoinositol polyphosphate phosphohydrolase 2 OS=Homo sapiens OX=9606 GN=NUDT4 PE=1 SV=2	250ug_R2	0.10142	0.081311	1.3027	1.2423	0.16595	0.13831	136570000	167170000	963510000	1	6.6	250	0.30426
A0A024RBG1	A0A024RBG1;Q9NZJ9	Diphosphoinositol polyphosphate phosphohydrolase 2	NUDT4	sp|A0A024RBG1|NUD4B_HUMAN Diphosphoinositol polyphosphate phosphohydrolase NUDT4B OS=Homo sapiens OX=9606 GN=NUDT4B PE=3 SV=1;sp|Q9NZJ9|NUDT4_HUMAN Diphosphoinositol polyphosphate phosphohydrolase 2 OS=Homo sapiens OX=9606 GN=NUDT4 PE=1 SV=2	25ug_R1	0.10289	0.096051	1.1493	1.1313	0.14802	0.13774	55915000	67827000	414380000	1	6.6	25	0.28576
A0A024RBG1	A0A024RBG1;Q9NZJ9	Diphosphoinositol polyphosphate phosphohydrolase 2	NUDT4	sp|A0A024RBG1|NUD4B_HUMAN Diphosphoinositol polyphosphate phosphohydrolase NUDT4B OS=Homo sapiens OX=9606 GN=NUDT4B PE=3 SV=1;sp|Q9NZJ9|NUDT4_HUMAN Diphosphoinositol polyphosphate phosphohydrolase 2 OS=Homo sapiens OX=9606 GN=NUDT4 PE=1 SV=2	25ug_R2	0.062497	0.053862	1.2211	1.1473	0.1429	0.11445	54044000	54172000	359170000	1	6.6	25	0.25735
A0A024RBG1	A0A024RBG1;Q9NZJ9	Diphosphoinositol polyphosphate phosphohydrolase 2	NUDT4	sp|A0A024RBG1|NUD4B_HUMAN Diphosphoinositol polyphosphate phosphohydrolase NUDT4B OS=Homo sapiens OX=9606 GN=NUDT4B PE=3 SV=1;sp|Q9NZJ9|NUDT4_HUMAN Diphosphoinositol polyphosphate phosphohydrolase 2 OS=Homo sapiens OX=9606 GN=NUDT4 PE=1 SV=2	300ug_R1	0.09589	0.082691	1.1656	1.149	0.16029	0.13557	180360000	170140000	1035700000	1	6.6	300	0.29586
A0A024RBG1	A0A024RBG1;Q9NZJ9	Diphosphoinositol polyphosphate phosphohydrolase 2	NUDT4	sp|A0A024RBG1|NUD4B_HUMAN Diphosphoinositol polyphosphate phosphohydrolase NUDT4B OS=Homo sapiens OX=9606 GN=NUDT4B PE=3 SV=1;sp|Q9NZJ9|NUDT4_HUMAN Diphosphoinositol polyphosphate phosphohydrolase 2 OS=Homo sapiens OX=9606 GN=NUDT4 PE=1 SV=2	300ug_R2	0.097782	0.082338	1.1195	1.0985	0.16407	0.1486	214770000	225590000	1137200000	3	22.7	300	0.31267
A0A024RBG1	A0A024RBG1;Q9NZJ9	Diphosphoinositol polyphosphate phosphohydrolase 2	NUDT4	sp|A0A024RBG1|NUD4B_HUMAN Diphosphoinositol polyphosphate phosphohydrolase NUDT4B OS=Homo sapiens OX=9606 GN=NUDT4B PE=3 SV=1;sp|Q9NZJ9|NUDT4_HUMAN Diphosphoinositol polyphosphate phosphohydrolase 2 OS=Homo sapiens OX=9606 GN=NUDT4 PE=1 SV=2	50ug_R1	0.075766	0.071572	1.1203	1.0988	0.15267	0.14808	85599000	87770000	541990000	1	6.6	50	0.30075
A0A024RBG1	A0A024RBG1;Q9NZJ9	Diphosphoinositol polyphosphate phosphohydrolase 2	NUDT4	sp|A0A024RBG1|NUD4B_HUMAN Diphosphoinositol polyphosphate phosphohydrolase NUDT4B OS=Homo sapiens OX=9606 GN=NUDT4B PE=3 SV=1;sp|Q9NZJ9|NUDT4_HUMAN Diphosphoinositol polyphosphate phosphohydrolase 2 OS=Homo sapiens OX=9606 GN=NUDT4 PE=1 SV=2	50ug_R2	0.075085	0.067042	1.1553	1.1072	0.15038	0.14424	90411000	90755000	597190000	1	6.6	50	0.29462
A0A024RBG1	A0A024RBG1;Q9NZJ9	Diphosphoinositol polyphosphate phosphohydrolase 2	NUDT4	sp|A0A024RBG1|NUD4B_HUMAN Diphosphoinositol polyphosphate phosphohydrolase NUDT4B OS=Homo sapiens OX=9606 GN=NUDT4B PE=3 SV=1;sp|Q9NZJ9|NUDT4_HUMAN Diphosphoinositol polyphosphate phosphohydrolase 2 OS=Homo sapiens OX=9606 GN=NUDT4 PE=1 SV=2	5ug_R1	0.12055	0.10801	1.1204	1.1047	0.14665	0.13559	14989000	15144000	102030000	1	6.6	5	0.28224
A0A024RBG1	A0A024RBG1;Q9NZJ9	Diphosphoinositol polyphosphate phosphohydrolase 2	NUDT4	sp|A0A024RBG1|NUD4B_HUMAN Diphosphoinositol polyphosphate phosphohydrolase NUDT4B OS=Homo sapiens OX=9606 GN=NUDT4B PE=3 SV=1;sp|Q9NZJ9|NUDT4_HUMAN Diphosphoinositol polyphosphate phosphohydrolase 2 OS=Homo sapiens OX=9606 GN=NUDT4 PE=1 SV=2	5ug_R2	0.09843	0.083307	1.1147	1.1043	0.14566	0.1314	20843000	20029000	128100000	1	6.6	5	0.27706
A0A0B4J2F2	A0A0B4J2F2;P57059	Serine/threonine-protein kinase SIK1	LOC102724428	sp|A0A0B4J2F2|SIK1B_HUMAN Probable serine/threonine-protein kinase SIK1B OS=Homo sapiens OX=9606 GN=SIK1B PE=1 SV=1;sp|P57059|SIK1_HUMAN Serine/threonine-protein kinase SIK1 OS=Homo sapiens OX=9606 GN=SIK1 PE=1 SV=2	100ug_R1	0.3838	0.35188	1.108	1.0518	0.95497	0.90796	5245900	6446000	2822600	1	2.9	100	1.86293
A0A0B4J2F2	A0A0B4J2F2;P57059	Serine/threonine-protein kinase SIK1	LOC102724428	sp|A0A0B4J2F2|SIK1B_HUMAN Probable serine/threonine-protein kinase SIK1B OS=Homo sapiens OX=9606 GN=SIK1B PE=1 SV=1;sp|P57059|SIK1_HUMAN Serine/threonine-protein kinase SIK1 OS=Homo sapiens OX=9606 GN=SIK1 PE=1 SV=2	100ug_R2	NA	NA	NA	NA	NA	NA	NA	NA	NA	NA	0	100	NA
A0A0B4J2F2	A0A0B4J2F2;P57059	Serine/threonine-protein kinase SIK1	LOC102724428	sp|A0A0B4J2F2|SIK1B_HUMAN Probable serine/threonine-protein kinase SIK1B OS=Homo sapiens OX=9606 GN=SIK1B PE=1 SV=1;sp|P57059|SIK1_HUMAN Serine/threonine-protein kinase SIK1 OS=Homo sapiens OX=9606 GN=SIK1 PE=1 SV=2	10ug_R1	NA	NA	NA	NA	NA	NA	NA	NA	NA	NA	0	10	NA
A0A0B4J2F2	A0A0B4J2F2;P57059	Serine/threonine-protein kinase SIK1	LOC102724428	sp|A0A0B4J2F2|SIK1B_HUMAN Probable serine/threonine-protein kinase SIK1B OS=Homo sapiens OX=9606 GN=SIK1B PE=1 SV=1;sp|P57059|SIK1_HUMAN Serine/threonine-protein kinase SIK1 OS=Homo sapiens OX=9606 GN=SIK1 PE=1 SV=2	10ug_R2	NA	NA	NA	NA	NA	NA	NA	NA	NA	NA	0	10	NA
A0A0B4J2F2	A0A0B4J2F2;P57059	Serine/threonine-protein kinase SIK1	LOC102724428	sp|A0A0B4J2F2|SIK1B_HUMAN Probable serine/threonine-protein kinase SIK1B OS=Homo sapiens OX=9606 GN=SIK1B PE=1 SV=1;sp|P57059|SIK1_HUMAN Serine/threonine-protein kinase SIK1 OS=Homo sapiens OX=9606 GN=SIK1 PE=1 SV=2	150ug_R1	NA	NA	NA	NA	NA	NA	7381500	NA	NA	1	2.9	150	NA
A0A0B4J2F2	A0A0B4J2F2;P57059	Serine/threonine-protein kinase SIK1	LOC102724428	sp|A0A0B4J2F2|SIK1B_HUMAN Probable serine/threonine-protein kinase SIK1B OS=Homo sapiens OX=9606 GN=SIK1B PE=1 SV=1;sp|P57059|SIK1_HUMAN Serine/threonine-protein kinase SIK1 OS=Homo sapiens OX=9606 GN=SIK1 PE=1 SV=2	150ug_R2	NA	NA	NA	NA	NA	NA	6424400	NA	NA	1	2.9	150	NA
A0A0B4J2F2	A0A0B4J2F2;P57059	Serine/threonine-protein kinase SIK1	LOC102724428	sp|A0A0B4J2F2|SIK1B_HUMAN Probable serine/threonine-protein kinase SIK1B OS=Homo sapiens OX=9606 GN=SIK1B PE=1 SV=1;sp|P57059|SIK1_HUMAN Serine/threonine-protein kinase SIK1 OS=Homo sapiens OX=9606 GN=SIK1 PE=1 SV=2	1ug_R1	NA	NA	NA	NA	NA	NA	NA	NA	NA	NA	0	1	NA
A0A0B4J2F2	A0A0B4J2F2;P57059	Serine/threonine-protein kinase SIK1	LOC102724428	sp|A0A0B4J2F2|SIK1B_HUMAN Probable serine/threonine-protein kinase SIK1B OS=Homo sapiens OX=9606 GN=SIK1B PE=1 SV=1;sp|P57059|SIK1_HUMAN Serine/threonine-protein kinase SIK1 OS=Homo sapiens OX=9606 GN=SIK1 PE=1 SV=2	1ug_R2	NA	NA	NA	NA	NA	NA	NA	NA	NA	NA	0	1	NA
A0A0B4J2F2	A0A0B4J2F2;P57059	Serine/threonine-protein kinase SIK1	LOC102724428	sp|A0A0B4J2F2|SIK1B_HUMAN Probable serine/threonine-protein kinase SIK1B OS=Homo sapiens OX=9606 GN=SIK1B PE=1 SV=1;sp|P57059|SIK1_HUMAN Serine/threonine-protein kinase SIK1 OS=Homo sapiens OX=9606 GN=SIK1 PE=1 SV=2	200ug_R1	NA	NA	NA	NA	NA	NA	NA	NA	NA	1	2.9	200	NA
A0A0B4J2F2	A0A0B4J2F2;P57059	Serine/threonine-protein kinase SIK1	LOC102724428	sp|A0A0B4J2F2|SIK1B_HUMAN Probable serine/threonine-protein kinase SIK1B OS=Homo sapiens OX=9606 GN=SIK1B PE=1 SV=1;sp|P57059|SIK1_HUMAN Serine/threonine-protein kinase SIK1 OS=Homo sapiens OX=9606 GN=SIK1 PE=1 SV=2	200ug_R2	NA	NA	NA	NA	NA	NA	6551500	NA	NA	2	5.1	200	NA
A0A0B4J2F2	A0A0B4J2F2;P57059	Serine/threonine-protein kinase SIK1	LOC102724428	sp|A0A0B4J2F2|SIK1B_HUMAN Probable serine/threonine-protein kinase SIK1B OS=Homo sapiens OX=9606 GN=SIK1B PE=1 SV=1;sp|P57059|SIK1_HUMAN Serine/threonine-protein kinase SIK1 OS=Homo sapiens OX=9606 GN=SIK1 PE=1 SV=2	250ug_R1	NA	NA	NA	NA	NA	NA	NA	NA	NA	NA	0	250	NA
A0A0B4J2F2	A0A0B4J2F2;P57059	Serine/threonine-protein kinase SIK1	LOC102724428	sp|A0A0B4J2F2|SIK1B_HUMAN Probable serine/threonine-protein kinase SIK1B OS=Homo sapiens OX=9606 GN=SIK1B PE=1 SV=1;sp|P57059|SIK1_HUMAN Serine/threonine-protein kinase SIK1 OS=Homo sapiens OX=9606 GN=SIK1 PE=1 SV=2	250ug_R2	NA	NA	NA	NA	NA	NA	NA	NA	NA	NA	0	250	NA
A0A0B4J2F2	A0A0B4J2F2;P57059	Serine/threonine-protein kinase SIK1	LOC102724428	sp|A0A0B4J2F2|SIK1B_HUMAN Probable serine/threonine-protein kinase SIK1B OS=Homo sapiens OX=9606 GN=SIK1B PE=1 SV=1;sp|P57059|SIK1_HUMAN Serine/threonine-protein kinase SIK1 OS=Homo sapiens OX=9606 GN=SIK1 PE=1 SV=2	25ug_R1	NA	NA	NA	NA	NA	NA	NA	NA	NA	NA	0	25	NA
A0A0B4J2F2	A0A0B4J2F2;P57059	Serine/threonine-protein kinase SIK1	LOC102724428	sp|A0A0B4J2F2|SIK1B_HUMAN Probable serine/threonine-protein kinase SIK1B OS=Homo sapiens OX=9606 GN=SIK1B PE=1 SV=1;sp|P57059|SIK1_HUMAN Serine/threonine-protein kinase SIK1 OS=Homo sapiens OX=9606 GN=SIK1 PE=1 SV=2	25ug_R2	NA	NA	NA	NA	NA	NA	NA	NA	NA	NA	0	25	NA
A0A0B4J2F2	A0A0B4J2F2;P57059	Serine/threonine-protein kinase SIK1	LOC102724428	sp|A0A0B4J2F2|SIK1B_HUMAN Probable serine/threonine-protein kinase SIK1B OS=Homo sapiens OX=9606 GN=SIK1B PE=1 SV=1;sp|P57059|SIK1_HUMAN Serine/threonine-protein kinase SIK1 OS=Homo sapiens OX=9606 GN=SIK1 PE=1 SV=2	300ug_R1	NA	NA	NA	NA	NA	NA	NA	NA	NA	NA	0	300	NA
A0A0B4J2F2	A0A0B4J2F2;P57059	Serine/threonine-protein kinase SIK1	LOC102724428	sp|A0A0B4J2F2|SIK1B_HUMAN Probable serine/threonine-protein kinase SIK1B OS=Homo sapiens OX=9606 GN=SIK1B PE=1 SV=1;sp|P57059|SIK1_HUMAN Serine/threonine-protein kinase SIK1 OS=Homo sapiens OX=9606 GN=SIK1 PE=1 SV=2	300ug_R2	NA	NA	NA	NA	NA	NA	NA	NA	NA	NA	0	300	NA
A0A0B4J2F2	A0A0B4J2F2;P57059	Serine/threonine-protein kinase SIK1	LOC102724428	sp|A0A0B4J2F2|SIK1B_HUMAN Probable serine/threonine-protein kinase SIK1B OS=Homo sapiens OX=9606 GN=SIK1B PE=1 SV=1;sp|P57059|SIK1_HUMAN Serine/threonine-protein kinase SIK1 OS=Homo sapiens OX=9606 GN=SIK1 PE=1 SV=2	50ug_R1	NA	NA	NA	NA	NA	NA	941470	655790	NA	1	1.4	50	NA
A0A0B4J2F2	A0A0B4J2F2;P57059	Serine/threonine-protein kinase SIK1	LOC102724428	sp|A0A0B4J2F2|SIK1B_HUMAN Probable serine/threonine-protein kinase SIK1B OS=Homo sapiens OX=9606 GN=SIK1B PE=1 SV=1;sp|P57059|SIK1_HUMAN Serine/threonine-protein kinase SIK1 OS=Homo sapiens OX=9606 GN=SIK1 PE=1 SV=2	50ug_R2	1.674	2.0524	0.84826	0.83927	2.6389	3.1443	1098900	1121100	299230	1	1.4	50	5.7832
A0A0B4J2F2	A0A0B4J2F2;P57059	Serine/threonine-protein kinase SIK1	LOC102724428	sp|A0A0B4J2F2|SIK1B_HUMAN Probable serine/threonine-protein kinase SIK1B OS=Homo sapiens OX=9606 GN=SIK1B PE=1 SV=1;sp|P57059|SIK1_HUMAN Serine/threonine-protein kinase SIK1 OS=Homo sapiens OX=9606 GN=SIK1 PE=1 SV=2	5ug_R1	NA	NA	NA	NA	NA	NA	NA	NA	NA	NA	0	5	NA
A0A0B4J2F2	A0A0B4J2F2;P57059	Serine/threonine-protein kinase SIK1	LOC102724428	sp|A0A0B4J2F2|SIK1B_HUMAN Probable serine/threonine-protein kinase SIK1B OS=Homo sapiens OX=9606 GN=SIK1B PE=1 SV=1;sp|P57059|SIK1_HUMAN Serine/threonine-protein kinase SIK1 OS=Homo sapiens OX=9606 GN=SIK1 PE=1 SV=2	5ug_R2	NA	NA	NA	NA	NA	NA	NA	NA	NA	NA	0	5	NA
A0A1B0GTU1	A0A1B0GTU1			sp|A0A1B0GTU1|ZC11B_HUMAN Zinc finger CCCH domain-containing protein 11B OS=Homo sapiens OX=9606 GN=ZC3H11B PE=4 SV=1	100ug_R1	NA	NA	NA	NA	NA	NA	NA	NA	NA	3	5.8	100	NA
A0A1B0GTU1	A0A1B0GTU1			sp|A0A1B0GTU1|ZC11B_HUMAN Zinc finger CCCH domain-containing protein 11B OS=Homo sapiens OX=9606 GN=ZC3H11B PE=4 SV=1	100ug_R2	NA	NA	NA	NA	NA	NA	NA	NA	NA	3	5.8	100	NA
A0A1B0GTU1	A0A1B0GTU1			sp|A0A1B0GTU1|ZC11B_HUMAN Zinc finger CCCH domain-containing protein 11B OS=Homo sapiens OX=9606 GN=ZC3H11B PE=4 SV=1	10ug_R1	NA	NA	NA	NA	NA	NA	NA	NA	NA	1	1.9	10	NA
A0A1B0GTU1	A0A1B0GTU1			sp|A0A1B0GTU1|ZC11B_HUMAN Zinc finger CCCH domain-containing protein 11B OS=Homo sapiens OX=9606 GN=ZC3H11B PE=4 SV=1	10ug_R2	NA	NA	NA	NA	NA	NA	NA	NA	NA	2	3.2	10	NA
A0A1B0GTU1	A0A1B0GTU1			sp|A0A1B0GTU1|ZC11B_HUMAN Zinc finger CCCH domain-containing protein 11B OS=Homo sapiens OX=9606 GN=ZC3H11B PE=4 SV=1	150ug_R1	0.19572	0.32299	0.96707	0.92381	0.29868	0.51613	22603000	20858000	58973000	4	8.1	150	0.81481
A0A1B0GTU1	A0A1B0GTU1			sp|A0A1B0GTU1|ZC11B_HUMAN Zinc finger CCCH domain-containing protein 11B OS=Homo sapiens OX=9606 GN=ZC3H11B PE=4 SV=1	150ug_R2	NA	NA	NA	NA	NA	NA	NA	NA	NA	3	5.8	150	NA
A0A1B0GTU1	A0A1B0GTU1			sp|A0A1B0GTU1|ZC11B_HUMAN Zinc finger CCCH domain-containing protein 11B OS=Homo sapiens OX=9606 GN=ZC3H11B PE=4 SV=1	1ug_R1	NA	NA	NA	NA	NA	NA	NA	NA	NA	NA	0	1	NA
A0A1B0GTU1	A0A1B0GTU1			sp|A0A1B0GTU1|ZC11B_HUMAN Zinc finger CCCH domain-containing protein 11B OS=Homo sapiens OX=9606 GN=ZC3H11B PE=4 SV=1	1ug_R2	NA	NA	NA	NA	NA	NA	NA	NA	NA	NA	0	1	NA
A0A1B0GTU1	A0A1B0GTU1			sp|A0A1B0GTU1|ZC11B_HUMAN Zinc finger CCCH domain-containing protein 11B OS=Homo sapiens OX=9606 GN=ZC3H11B PE=4 SV=1	200ug_R1	NA	NA	NA	NA	NA	NA	NA	NA	NA	4	8.2	200	NA
A0A1B0GTU1	A0A1B0GTU1			sp|A0A1B0GTU1|ZC11B_HUMAN Zinc finger CCCH domain-containing protein 11B OS=Homo sapiens OX=9606 GN=ZC3H11B PE=4 SV=1	200ug_R2	NA	NA	NA	NA	NA	NA	NA	NA	NA	4	8.2	200	NA
A0A1B0GTU1	A0A1B0GTU1			sp|A0A1B0GTU1|ZC11B_HUMAN Zinc finger CCCH domain-containing protein 11B OS=Homo sapiens OX=9606 GN=ZC3H11B PE=4 SV=1	250ug_R1	NA	NA	NA	NA	NA	NA	NA	NA	NA	3	5.8	250	NA
A0A1B0GTU1	A0A1B0GTU1			sp|A0A1B0GTU1|ZC11B_HUMAN Zinc finger CCCH domain-containing protein 11B OS=Homo sapiens OX=9606 GN=ZC3H11B PE=4 SV=1	250ug_R2	NA	NA	NA	NA	NA	NA	NA	NA	NA	5	9.3	250	NA
A0A1B0GTU1	A0A1B0GTU1			sp|A0A1B0GTU1|ZC11B_HUMAN Zinc finger CCCH domain-containing protein 11B OS=Homo sapiens OX=9606 GN=ZC3H11B PE=4 SV=1	25ug_R1	NA	NA	NA	NA	NA	NA	NA	NA	NA	2	3.2	25	NA
A0A1B0GTU1	A0A1B0GTU1			sp|A0A1B0GTU1|ZC11B_HUMAN Zinc finger CCCH domain-containing protein 11B OS=Homo sapiens OX=9606 GN=ZC3H11B PE=4 SV=1	25ug_R2	NA	NA	NA	NA	NA	NA	NA	NA	NA	1	1.4	25	NA
A0A1B0GTU1	A0A1B0GTU1			sp|A0A1B0GTU1|ZC11B_HUMAN Zinc finger CCCH domain-containing protein 11B OS=Homo sapiens OX=9606 GN=ZC3H11B PE=4 SV=1	300ug_R1	NA	NA	NA	NA	NA	NA	NA	NA	NA	3	6	300	NA
A0A1B0GTU1	A0A1B0GTU1			sp|A0A1B0GTU1|ZC11B_HUMAN Zinc finger CCCH domain-containing protein 11B OS=Homo sapiens OX=9606 GN=ZC3H11B PE=4 SV=1	300ug_R2	NA	NA	NA	NA	NA	NA	NA	NA	NA	2	4.6	300	NA
A0A1B0GTU1	A0A1B0GTU1			sp|A0A1B0GTU1|ZC11B_HUMAN Zinc finger CCCH domain-containing protein 11B OS=Homo sapiens OX=9606 GN=ZC3H11B PE=4 SV=1	50ug_R1	NA	NA	NA	NA	NA	NA	NA	NA	NA	2	3.2	50	NA
A0A1B0GTU1	A0A1B0GTU1			sp|A0A1B0GTU1|ZC11B_HUMAN Zinc finger CCCH domain-containing protein 11B OS=Homo sapiens OX=9606 GN=ZC3H11B PE=4 SV=1	50ug_R2	NA	NA	NA	NA	NA	NA	NA	NA	NA	1	1.9	50	NA
A0A1B0GTU1	A0A1B0GTU1			sp|A0A1B0GTU1|ZC11B_HUMAN Zinc finger CCCH domain-containing protein 11B OS=Homo sapiens OX=9606 GN=ZC3H11B PE=4 SV=1	5ug_R1	NA	NA	NA	NA	NA	NA	NA	NA	NA	NA	0	5	NA
A0A1B0GTU1	A0A1B0GTU1			sp|A0A1B0GTU1|ZC11B_HUMAN Zinc finger CCCH domain-containing protein 11B OS=Homo sapiens OX=9606 GN=ZC3H11B PE=4 SV=1	5ug_R2	NA	NA	NA	NA	NA	NA	NA	NA	NA	NA	0	5	NA
A0AV96	A0AV96	RNA-binding protein 47	RBM47	sp|A0AV96|RBM47_HUMAN RNA-binding protein 47 OS=Homo sapiens OX=9606 GN=RBM47 PE=1 SV=2	100ug_R1	1.2066	1.3374	0.95576	0.90335	4.2378	4.5496	39887000	36984000	5388800	2	6.9	100	8.7874
A0AV96	A0AV96	RNA-binding protein 47	RBM47	sp|A0AV96|RBM47_HUMAN RNA-binding protein 47 OS=Homo sapiens OX=9606 GN=RBM47 PE=1 SV=2	100ug_R2	1.727	1.7359	1.0393	1.0096	3.994	3.9561	21762000	26249000	3125900	3	7.8	100	7.9501
A0AV96	A0AV96	RNA-binding protein 47	RBM47	sp|A0AV96|RBM47_HUMAN RNA-binding protein 47 OS=Homo sapiens OX=9606 GN=RBM47 PE=1 SV=2	10ug_R1	NA	NA	NA	NA	NA	NA	1238800	1087000	NA	1	2.4	10	NA
A0AV96	A0AV96	RNA-binding protein 47	RBM47	sp|A0AV96|RBM47_HUMAN RNA-binding protein 47 OS=Homo sapiens OX=9606 GN=RBM47 PE=1 SV=2	10ug_R2	NA	NA	NA	NA	NA	NA	941940	1127500	NA	1	2.4	10	NA
A0AV96	A0AV96	RNA-binding protein 47	RBM47	sp|A0AV96|RBM47_HUMAN RNA-binding protein 47 OS=Homo sapiens OX=9606 GN=RBM47 PE=1 SV=2	150ug_R1	1.4361	1.1955	1.1858	1.1554	4.8869	4.2297	42037000	43817000	7532100	3	8.9	150	9.1166
A0AV96	A0AV96	RNA-binding protein 47	RBM47	sp|A0AV96|RBM47_HUMAN RNA-binding protein 47 OS=Homo sapiens OX=9606 GN=RBM47 PE=1 SV=2	150ug_R2	NA	NA	NA	NA	NA	NA	20942000	27450000	NA	2	4.4	150	NA
A0AV96	A0AV96	RNA-binding protein 47	RBM47	sp|A0AV96|RBM47_HUMAN RNA-binding protein 47 OS=Homo sapiens OX=9606 GN=RBM47 PE=1 SV=2	1ug_R1	NA	NA	NA	NA	NA	NA	NA	NA	NA	NA	0	1	NA
A0AV96	A0AV96	RNA-binding protein 47	RBM47	sp|A0AV96|RBM47_HUMAN RNA-binding protein 47 OS=Homo sapiens OX=9606 GN=RBM47 PE=1 SV=2	1ug_R2	NA	NA	NA	NA	NA	NA	NA	NA	NA	NA	0	1	NA
A0AV96	A0AV96	RNA-binding protein 47	RBM47	sp|A0AV96|RBM47_HUMAN RNA-binding protein 47 OS=Homo sapiens OX=9606 GN=RBM47 PE=1 SV=2	200ug_R1	1.2381	1.2053	0.88916	0.8762	2.1082	2.4061	61656000	38406000	17438000	4	9.6	200	4.5143
A0AV96	A0AV96	RNA-binding protein 47	RBM47	sp|A0AV96|RBM47_HUMAN RNA-binding protein 47 OS=Homo sapiens OX=9606 GN=RBM47 PE=1 SV=2	200ug_R2	NA	NA	NA	NA	NA	NA	33083000	28519000	NA	3	11.5	200	NA
A0AV96	A0AV96	RNA-binding protein 47	RBM47	sp|A0AV96|RBM47_HUMAN RNA-binding protein 47 OS=Homo sapiens OX=9606 GN=RBM47 PE=1 SV=2	250ug_R1	1.0921	1.1129	0.93389	0.8994	4.066	4.5208	44756000	35600000	7353000	1	2.4	250	8.5868
A0AV96	A0AV96	RNA-binding protein 47	RBM47	sp|A0AV96|RBM47_HUMAN RNA-binding protein 47 OS=Homo sapiens OX=9606 GN=RBM47 PE=1 SV=2	250ug_R2	1.1264	1.4679	0.65279	0.66941	1.7943	2.6804	36836000	27881000	6177600	5	17.2	250	4.4747
A0AV96	A0AV96	RNA-binding protein 47	RBM47	sp|A0AV96|RBM47_HUMAN RNA-binding protein 47 OS=Homo sapiens OX=9606 GN=RBM47 PE=1 SV=2	25ug_R1	NA	NA	NA	NA	NA	NA	NA	3919300	NA	3	5.7	25	NA
A0AV96	A0AV96	RNA-binding protein 47	RBM47	sp|A0AV96|RBM47_HUMAN RNA-binding protein 47 OS=Homo sapiens OX=9606 GN=RBM47 PE=1 SV=2	25ug_R2	NA	NA	NA	NA	NA	NA	2290600	1933400	NA	1	2.4	25	NA
A0AV96	A0AV96	RNA-binding protein 47	RBM47	sp|A0AV96|RBM47_HUMAN RNA-binding protein 47 OS=Homo sapiens OX=9606 GN=RBM47 PE=1 SV=2	300ug_R1	1.3057	1.3156	1.1011	1.0567	5.6029	5.3024	51125000	25842000	2472500	1	2.4	300	10.9053
A0AV96	A0AV96	RNA-binding protein 47	RBM47	sp|A0AV96|RBM47_HUMAN RNA-binding protein 47 OS=Homo sapiens OX=9606 GN=RBM47 PE=1 SV=2	300ug_R2	1.6268	2.0113	0.94323	0.90388	5.2657	6.7365	18579000	21807000	3166300	2	6.9	300	12.0022
A0AV96	A0AV96	RNA-binding protein 47	RBM47	sp|A0AV96|RBM47_HUMAN RNA-binding protein 47 OS=Homo sapiens OX=9606 GN=RBM47 PE=1 SV=2	50ug_R1	0.33525	0.48007	0.75691	0.73901	0.68097	0.92146	7064200	7134300	529540	3	5.7	50	1.60243
A0AV96	A0AV96	RNA-binding protein 47	RBM47	sp|A0AV96|RBM47_HUMAN RNA-binding protein 47 OS=Homo sapiens OX=9606 GN=RBM47 PE=1 SV=2	50ug_R2	NA	NA	NA	NA	NA	NA	7262200	7680400	NA	2	3.7	50	NA
A0AV96	A0AV96	RNA-binding protein 47	RBM47	sp|A0AV96|RBM47_HUMAN RNA-binding protein 47 OS=Homo sapiens OX=9606 GN=RBM47 PE=1 SV=2	5ug_R1	NA	NA	NA	NA	NA	NA	NA	825990	NA	1	2.4	5	NA
A0AV96	A0AV96	RNA-binding protein 47	RBM47	sp|A0AV96|RBM47_HUMAN RNA-binding protein 47 OS=Homo sapiens OX=9606 GN=RBM47 PE=1 SV=2	5ug_R2	NA	NA	NA	NA	NA	NA	1536400	1230000	NA	1	2.4	5	NA
A0AVF1	A0AVF1	Intraflagellar transport protein 56	TTC26	sp|A0AVF1|IFT56_HUMAN Intraflagellar transport protein 56 OS=Homo sapiens OX=9606 GN=TTC26 PE=2 SV=1	100ug_R1	NA	NA	NA	NA	NA	NA	NA	NA	NA	NA	0	100	NA
A0AVF1	A0AVF1	Intraflagellar transport protein 56	TTC26	sp|A0AVF1|IFT56_HUMAN Intraflagellar transport protein 56 OS=Homo sapiens OX=9606 GN=TTC26 PE=2 SV=1	100ug_R2	NA	NA	NA	NA	NA	NA	NA	NA	NA	NA	0	100	NA
A0AVF1	A0AVF1	Intraflagellar transport protein 56	TTC26	sp|A0AVF1|IFT56_HUMAN Intraflagellar transport protein 56 OS=Homo sapiens OX=9606 GN=TTC26 PE=2 SV=1	10ug_R1	NA	NA	NA	NA	NA	NA	NA	NA	NA	NA	0	10	NA
A0AVF1	A0AVF1	Intraflagellar transport protein 56	TTC26	sp|A0AVF1|IFT56_HUMAN Intraflagellar transport protein 56 OS=Homo sapiens OX=9606 GN=TTC26 PE=2 SV=1	10ug_R2	NA	NA	NA	NA	NA	NA	NA	NA	NA	NA	0	10	NA
A0AVF1	A0AVF1	Intraflagellar transport protein 56	TTC26	sp|A0AVF1|IFT56_HUMAN Intraflagellar transport protein 56 OS=Homo sapiens OX=9606 GN=TTC26 PE=2 SV=1	150ug_R1	NA	NA	NA	NA	NA	NA	NA	NA	NA	NA	0	150	NA
A0AVF1	A0AVF1	Intraflagellar transport protein 56	TTC26	sp|A0AVF1|IFT56_HUMAN Intraflagellar transport protein 56 OS=Homo sapiens OX=9606 GN=TTC26 PE=2 SV=1	150ug_R2	NA	NA	NA	NA	NA	NA	NA	NA	NA	NA	0	150	NA
A0AVF1	A0AVF1	Intraflagellar transport protein 56	TTC26	sp|A0AVF1|IFT56_HUMAN Intraflagellar transport protein 56 OS=Homo sapiens OX=9606 GN=TTC26 PE=2 SV=1	1ug_R1	NA	NA	NA	NA	NA	NA	NA	NA	NA	NA	0	1	NA
A0AVF1	A0AVF1	Intraflagellar transport protein 56	TTC26	sp|A0AVF1|IFT56_HUMAN Intraflagellar transport protein 56 OS=Homo sapiens OX=9606 GN=TTC26 PE=2 SV=1	1ug_R2	NA	NA	NA	NA	NA	NA	NA	NA	NA	NA	0	1	NA
A0AVF1	A0AVF1	Intraflagellar transport protein 56	TTC26	sp|A0AVF1|IFT56_HUMAN Intraflagellar transport protein 56 OS=Homo sapiens OX=9606 GN=TTC26 PE=2 SV=1	200ug_R1	NA	NA	NA	NA	NA	NA	NA	NA	NA	NA	0	200	NA
A0AVF1	A0AVF1	Intraflagellar transport protein 56	TTC26	sp|A0AVF1|IFT56_HUMAN Intraflagellar transport protein 56 OS=Homo sapiens OX=9606 GN=TTC26 PE=2 SV=1	200ug_R2	NA	NA	NA	NA	NA	NA	NA	NA	NA	NA	0	200	NA
A0AVF1	A0AVF1	Intraflagellar transport protein 56	TTC26	sp|A0AVF1|IFT56_HUMAN Intraflagellar transport protein 56 OS=Homo sapiens OX=9606 GN=TTC26 PE=2 SV=1	250ug_R1	NA	NA	NA	NA	NA	NA	NA	NA	NA	NA	0	250	NA
A0AVF1	A0AVF1	Intraflagellar transport protein 56	TTC26	sp|A0AVF1|IFT56_HUMAN Intraflagellar transport protein 56 OS=Homo sapiens OX=9606 GN=TTC26 PE=2 SV=1	250ug_R2	NA	NA	NA	NA	NA	NA	NA	NA	NA	NA	0	250	NA
A0AVF1	A0AVF1	Intraflagellar transport protein 56	TTC26	sp|A0AVF1|IFT56_HUMAN Intraflagellar transport protein 56 OS=Homo sapiens OX=9606 GN=TTC26 PE=2 SV=1	25ug_R1	NA	NA	NA	NA	NA	NA	NA	NA	NA	NA	0	25	NA
A0AVF1	A0AVF1	Intraflagellar transport protein 56	TTC26	sp|A0AVF1|IFT56_HUMAN Intraflagellar transport protein 56 OS=Homo sapiens OX=9606 GN=TTC26 PE=2 SV=1	25ug_R2	NA	NA	NA	NA	NA	NA	NA	NA	NA	NA	0	25	NA
A0AVF1	A0AVF1	Intraflagellar transport protein 56	TTC26	sp|A0AVF1|IFT56_HUMAN Intraflagellar transport protein 56 OS=Homo sapiens OX=9606 GN=TTC26 PE=2 SV=1	300ug_R1	NA	NA	NA	NA	NA	NA	NA	NA	NA	NA	0	300	NA
A0AVF1	A0AVF1	Intraflagellar transport protein 56	TTC26	sp|A0AVF1|IFT56_HUMAN Intraflagellar transport protein 56 OS=Homo sapiens OX=9606 GN=TTC26 PE=2 SV=1	300ug_R2	NA	NA	NA	NA	NA	NA	NA	NA	NA	NA	0	300	NA
A0AVF1	A0AVF1	Intraflagellar transport protein 56	TTC26	sp|A0AVF1|IFT56_HUMAN Intraflagellar transport protein 56 OS=Homo sapiens OX=9606 GN=TTC26 PE=2 SV=1	50ug_R1	NA	NA	NA	NA	NA	NA	NA	NA	NA	NA	0	50	NA
A0AVF1	A0AVF1	Intraflagellar transport protein 56	TTC26	sp|A0AVF1|IFT56_HUMAN Intraflagellar transport protein 56 OS=Homo sapiens OX=9606 GN=TTC26 PE=2 SV=1	50ug_R2	NA	NA	NA	NA	NA	NA	NA	NA	NA	NA	0	50	NA
A0AVF1	A0AVF1	Intraflagellar transport protein 56	TTC26	sp|A0AVF1|IFT56_HUMAN Intraflagellar transport protein 56 OS=Homo sapiens OX=9606 GN=TTC26 PE=2 SV=1	5ug_R1	NA	NA	NA	NA	NA	NA	NA	NA	NA	NA	0	5	NA
A0AVF1	A0AVF1	Intraflagellar transport protein 56	TTC26	sp|A0AVF1|IFT56_HUMAN Intraflagellar transport protein 56 OS=Homo sapiens OX=9606 GN=TTC26 PE=2 SV=1	5ug_R2	NA	NA	NA	NA	NA	NA	NA	NA	NA	NA	0	5	NA
A0AVT1	A0AVT1	Ubiquitin-like modifier-activating enzyme 6	UBA6	sp|A0AVT1|UBA6_HUMAN Ubiquitin-like modifier-activating enzyme 6 OS=Homo sapiens OX=9606 GN=UBA6 PE=1 SV=1	100ug_R1	NA	NA	NA	NA	NA	NA	NA	NA	NA	NA	0	100	NA
A0AVT1	A0AVT1	Ubiquitin-like modifier-activating enzyme 6	UBA6	sp|A0AVT1|UBA6_HUMAN Ubiquitin-like modifier-activating enzyme 6 OS=Homo sapiens OX=9606 GN=UBA6 PE=1 SV=1	100ug_R2	NA	NA	NA	NA	NA	NA	NA	NA	NA	NA	0	100	NA
A0AVT1	A0AVT1	Ubiquitin-like modifier-activating enzyme 6	UBA6	sp|A0AVT1|UBA6_HUMAN Ubiquitin-like modifier-activating enzyme 6 OS=Homo sapiens OX=9606 GN=UBA6 PE=1 SV=1	10ug_R1	NA	NA	NA	NA	NA	NA	NA	NA	NA	NA	0	10	NA
A0AVT1	A0AVT1	Ubiquitin-like modifier-activating enzyme 6	UBA6	sp|A0AVT1|UBA6_HUMAN Ubiquitin-like modifier-activating enzyme 6 OS=Homo sapiens OX=9606 GN=UBA6 PE=1 SV=1	10ug_R2	NA	NA	NA	NA	NA	NA	NA	NA	NA	NA	0	10	NA
A0AVT1	A0AVT1	Ubiquitin-like modifier-activating enzyme 6	UBA6	sp|A0AVT1|UBA6_HUMAN Ubiquitin-like modifier-activating enzyme 6 OS=Homo sapiens OX=9606 GN=UBA6 PE=1 SV=1	150ug_R1	NA	NA	NA	NA	NA	NA	NA	NA	NA	NA	0	150	NA
A0AVT1	A0AVT1	Ubiquitin-like modifier-activating enzyme 6	UBA6	sp|A0AVT1|UBA6_HUMAN Ubiquitin-like modifier-activating enzyme 6 OS=Homo sapiens OX=9606 GN=UBA6 PE=1 SV=1	150ug_R2	NA	NA	NA	NA	NA	NA	NA	NA	NA	NA	0	150	NA
A0AVT1	A0AVT1	Ubiquitin-like modifier-activating enzyme 6	UBA6	sp|A0AVT1|UBA6_HUMAN Ubiquitin-like modifier-activating enzyme 6 OS=Homo sapiens OX=9606 GN=UBA6 PE=1 SV=1	1ug_R1	NA	NA	NA	NA	NA	NA	NA	NA	NA	NA	0	1	NA
A0AVT1	A0AVT1	Ubiquitin-like modifier-activating enzyme 6	UBA6	sp|A0AVT1|UBA6_HUMAN Ubiquitin-like modifier-activating enzyme 6 OS=Homo sapiens OX=9606 GN=UBA6 PE=1 SV=1	1ug_R2	NA	NA	NA	NA	NA	NA	NA	NA	NA	NA	0	1	NA
A0AVT1	A0AVT1	Ubiquitin-like modifier-activating enzyme 6	UBA6	sp|A0AVT1|UBA6_HUMAN Ubiquitin-like modifier-activating enzyme 6 OS=Homo sapiens OX=9606 GN=UBA6 PE=1 SV=1	200ug_R1	NA	NA	NA	NA	NA	NA	NA	NA	NA	NA	0	200	NA
A0AVT1	A0AVT1	Ubiquitin-like modifier-activating enzyme 6	UBA6	sp|A0AVT1|UBA6_HUMAN Ubiquitin-like modifier-activating enzyme 6 OS=Homo sapiens OX=9606 GN=UBA6 PE=1 SV=1	200ug_R2	NA	NA	NA	NA	NA	NA	NA	NA	NA	NA	0	200	NA
A0AVT1	A0AVT1	Ubiquitin-like modifier-activating enzyme 6	UBA6	sp|A0AVT1|UBA6_HUMAN Ubiquitin-like modifier-activating enzyme 6 OS=Homo sapiens OX=9606 GN=UBA6 PE=1 SV=1	250ug_R1	NA	NA	NA	NA	NA	NA	NA	NA	NA	NA	0	250	NA
A0AVT1	A0AVT1	Ubiquitin-like modifier-activating enzyme 6	UBA6	sp|A0AVT1|UBA6_HUMAN Ubiquitin-like modifier-activating enzyme 6 OS=Homo sapiens OX=9606 GN=UBA6 PE=1 SV=1	250ug_R2	NA	NA	NA	NA	NA	NA	NA	NA	NA	NA	0	250	NA
A0AVT1	A0AVT1	Ubiquitin-like modifier-activating enzyme 6	UBA6	sp|A0AVT1|UBA6_HUMAN Ubiquitin-like modifier-activating enzyme 6 OS=Homo sapiens OX=9606 GN=UBA6 PE=1 SV=1	25ug_R1	NA	NA	NA	NA	NA	NA	NA	NA	NA	NA	0	25	NA
A0AVT1	A0AVT1	Ubiquitin-like modifier-activating enzyme 6	UBA6	sp|A0AVT1|UBA6_HUMAN Ubiquitin-like modifier-activating enzyme 6 OS=Homo sapiens OX=9606 GN=UBA6 PE=1 SV=1	25ug_R2	NA	NA	NA	NA	NA	NA	NA	NA	NA	NA	0	25	NA
A0AVT1	A0AVT1	Ubiquitin-like modifier-activating enzyme 6	UBA6	sp|A0AVT1|UBA6_HUMAN Ubiquitin-like modifier-activating enzyme 6 OS=Homo sapiens OX=9606 GN=UBA6 PE=1 SV=1	300ug_R1	NA	NA	NA	NA	NA	NA	NA	NA	NA	NA	0	300	NA
A0AVT1	A0AVT1	Ubiquitin-like modifier-activating enzyme 6	UBA6	sp|A0AVT1|UBA6_HUMAN Ubiquitin-like modifier-activating enzyme 6 OS=Homo sapiens OX=9606 GN=UBA6 PE=1 SV=1	300ug_R2	NA	NA	NA	NA	NA	NA	NA	NA	NA	NA	0	300	NA
A0AVT1	A0AVT1	Ubiquitin-like modifier-activating enzyme 6	UBA6	sp|A0AVT1|UBA6_HUMAN Ubiquitin-like modifier-activating enzyme 6 OS=Homo sapiens OX=9606 GN=UBA6 PE=1 SV=1	50ug_R1	NA	NA	NA	NA	NA	NA	NA	NA	NA	NA	0	50	NA
A0AVT1	A0AVT1	Ubiquitin-like modifier-activating enzyme 6	UBA6	sp|A0AVT1|UBA6_HUMAN Ubiquitin-like modifier-activating enzyme 6 OS=Homo sapiens OX=9606 GN=UBA6 PE=1 SV=1	50ug_R2	NA	NA	NA	NA	NA	NA	NA	NA	NA	NA	0	50	NA
A0AVT1	A0AVT1	Ubiquitin-like modifier-activating enzyme 6	UBA6	sp|A0AVT1|UBA6_HUMAN Ubiquitin-like modifier-activating enzyme 6 OS=Homo sapiens OX=9606 GN=UBA6 PE=1 SV=1	5ug_R1	NA	NA	NA	NA	NA	NA	NA	NA	NA	NA	0	5	NA
A0AVT1	A0AVT1	Ubiquitin-like modifier-activating enzyme 6	UBA6	sp|A0AVT1|UBA6_HUMAN Ubiquitin-like modifier-activating enzyme 6 OS=Homo sapiens OX=9606 GN=UBA6 PE=1 SV=1	5ug_R2	NA	NA	NA	NA	NA	NA	NA	NA	NA	NA	0	5	NA
A0FGR8	A0FGR8	Extended synaptotagmin-2	ESYT2	sp|A0FGR8|ESYT2_HUMAN Extended synaptotagmin-2 OS=Homo sapiens OX=9606 GN=ESYT2 PE=1 SV=1	100ug_R1	1.1331	1.2914	0.94212	0.90753	3.1831	3.6228	45563000	41541000	13208000	6	7.9	100	6.8059
A0FGR8	A0FGR8	Extended synaptotagmin-2	ESYT2	sp|A0FGR8|ESYT2_HUMAN Extended synaptotagmin-2 OS=Homo sapiens OX=9606 GN=ESYT2 PE=1 SV=1	100ug_R2	1.0926	1.3317	0.82843	0.80813	2.8568	3.5351	66464000	71029000	15980000	4	5.9	100	6.3919
A0FGR8	A0FGR8	Extended synaptotagmin-2	ESYT2	sp|A0FGR8|ESYT2_HUMAN Extended synaptotagmin-2 OS=Homo sapiens OX=9606 GN=ESYT2 PE=1 SV=1	10ug_R1	NA	NA	NA	NA	NA	NA	NA	NA	NA	1	0.9	10	NA
A0FGR8	A0FGR8	Extended synaptotagmin-2	ESYT2	sp|A0FGR8|ESYT2_HUMAN Extended synaptotagmin-2 OS=Homo sapiens OX=9606 GN=ESYT2 PE=1 SV=1	10ug_R2	NA	NA	NA	NA	NA	NA	NA	NA	NA	NA	0	10	NA
A0FGR8	A0FGR8	Extended synaptotagmin-2	ESYT2	sp|A0FGR8|ESYT2_HUMAN Extended synaptotagmin-2 OS=Homo sapiens OX=9606 GN=ESYT2 PE=1 SV=1	150ug_R1	1.0592	1.2893	0.9423	0.92809	2.8901	4.3669	81074000	83290000	20482000	7	8.9	150	7.257
A0FGR8	A0FGR8	Extended synaptotagmin-2	ESYT2	sp|A0FGR8|ESYT2_HUMAN Extended synaptotagmin-2 OS=Homo sapiens OX=9606 GN=ESYT2 PE=1 SV=1	150ug_R2	0.82134	1.0998	0.89924	0.8673	2.2758	2.8919	57923000	43902000	19930000	5	7.4	150	5.1677
A0FGR8	A0FGR8	Extended synaptotagmin-2	ESYT2	sp|A0FGR8|ESYT2_HUMAN Extended synaptotagmin-2 OS=Homo sapiens OX=9606 GN=ESYT2 PE=1 SV=1	1ug_R1	1.1324	1.1468	1.0065	0.99225	1.5048	1.5166	276120	267760	133710	1	1.3	1	3.0214
A0FGR8	A0FGR8	Extended synaptotagmin-2	ESYT2	sp|A0FGR8|ESYT2_HUMAN Extended synaptotagmin-2 OS=Homo sapiens OX=9606 GN=ESYT2 PE=1 SV=1	1ug_R2	NA	NA	NA	NA	NA	NA	NA	NA	NA	NA	0	1	NA
A0FGR8	A0FGR8	Extended synaptotagmin-2	ESYT2	sp|A0FGR8|ESYT2_HUMAN Extended synaptotagmin-2 OS=Homo sapiens OX=9606 GN=ESYT2 PE=1 SV=1	200ug_R1	0.67873	0.82562	0.89112	0.83626	1.593	2.0858	53195000	46727000	28384000	5	7.1	200	3.6788
A0FGR8	A0FGR8	Extended synaptotagmin-2	ESYT2	sp|A0FGR8|ESYT2_HUMAN Extended synaptotagmin-2 OS=Homo sapiens OX=9606 GN=ESYT2 PE=1 SV=1	200ug_R2	0.78525	1.035	0.8456	0.84231	1.9876	2.7432	40489000	28412000	20482000	5	7.1	200	4.7308
A0FGR8	A0FGR8	Extended synaptotagmin-2	ESYT2	sp|A0FGR8|ESYT2_HUMAN Extended synaptotagmin-2 OS=Homo sapiens OX=9606 GN=ESYT2 PE=1 SV=1	250ug_R1	0.54865	0.60413	0.87519	0.85516	1.7969	2.2097	43020000	52328000	23854000	7	10.2	250	4.0066
A0FGR8	A0FGR8	Extended synaptotagmin-2	ESYT2	sp|A0FGR8|ESYT2_HUMAN Extended synaptotagmin-2 OS=Homo sapiens OX=9606 GN=ESYT2 PE=1 SV=1	250ug_R2	1.3358	1.6516	0.88883	0.87391	3.2963	3.5084	65492000	63380000	18313000	6	8.6	250	6.8047
A0FGR8	A0FGR8	Extended synaptotagmin-2	ESYT2	sp|A0FGR8|ESYT2_HUMAN Extended synaptotagmin-2 OS=Homo sapiens OX=9606 GN=ESYT2 PE=1 SV=1	25ug_R1	2.2931	2.7299	0.85985	0.82936	4.3494	5.2442	7388600	7448600	1278100	3	3.9	25	9.5936
A0FGR8	A0FGR8	Extended synaptotagmin-2	ESYT2	sp|A0FGR8|ESYT2_HUMAN Extended synaptotagmin-2 OS=Homo sapiens OX=9606 GN=ESYT2 PE=1 SV=1	25ug_R2	1.2539	1.5485	0.90443	0.87344	2.7438	3.1441	16356000	15323000	3892000	4	4.9	25	5.8879
A0FGR8	A0FGR8	Extended synaptotagmin-2	ESYT2	sp|A0FGR8|ESYT2_HUMAN Extended synaptotagmin-2 OS=Homo sapiens OX=9606 GN=ESYT2 PE=1 SV=1	300ug_R1	0.92212	1.3417	0.84649	0.83615	1.8617	2.685	69786000	58744000	25029000	7	10	300	4.5467
A0FGR8	A0FGR8	Extended synaptotagmin-2	ESYT2	sp|A0FGR8|ESYT2_HUMAN Extended synaptotagmin-2 OS=Homo sapiens OX=9606 GN=ESYT2 PE=1 SV=1	300ug_R2	0.80416	1.1223	0.73525	0.70216	2.1071	2.8374	61623000	48671000	20742000	7	10	300	4.9445
A0FGR8	A0FGR8	Extended synaptotagmin-2	ESYT2	sp|A0FGR8|ESYT2_HUMAN Extended synaptotagmin-2 OS=Homo sapiens OX=9606 GN=ESYT2 PE=1 SV=1	50ug_R1	0.96305	1.3091	0.95867	0.93017	2.567	3.1832	23047000	24474000	13489000	4	5.8	50	5.7502
A0FGR8	A0FGR8	Extended synaptotagmin-2	ESYT2	sp|A0FGR8|ESYT2_HUMAN Extended synaptotagmin-2 OS=Homo sapiens OX=9606 GN=ESYT2 PE=1 SV=1	50ug_R2	1.124	1.3701	0.85627	0.81548	3.4165	4.0373	28663000	26724000	5454100	3	4.3	50	7.4538
A0FGR8	A0FGR8	Extended synaptotagmin-2	ESYT2	sp|A0FGR8|ESYT2_HUMAN Extended synaptotagmin-2 OS=Homo sapiens OX=9606 GN=ESYT2 PE=1 SV=1	5ug_R1	1.5555	1.9236	0.83625	0.82148	2.4403	2.9706	1647300	1214800	608020	2	2.3	5	5.4109
A0FGR8	A0FGR8	Extended synaptotagmin-2	ESYT2	sp|A0FGR8|ESYT2_HUMAN Extended synaptotagmin-2 OS=Homo sapiens OX=9606 GN=ESYT2 PE=1 SV=1	5ug_R2	1.3753	1.5199	0.93931	0.91574	3.7135	4.0552	1242500	1241000	282220	1	1.3	5	7.7687
A0JLT2	A0JLT2	Mediator of RNA polymerase II transcription subunit 19	MED19	sp|A0JLT2|MED19_HUMAN Mediator of RNA polymerase II transcription subunit 19 OS=Homo sapiens OX=9606 GN=MED19 PE=1 SV=2	100ug_R1	0.42991	0.55621	0.89718	0.87043	1.3068	1.7014	24175000	22506000	20219000	2	20.5	100	3.0082
A0JLT2	A0JLT2	Mediator of RNA polymerase II transcription subunit 19	MED19	sp|A0JLT2|MED19_HUMAN Mediator of RNA polymerase II transcription subunit 19 OS=Homo sapiens OX=9606 GN=MED19 PE=1 SV=2	100ug_R2	0.406	0.52614	0.78163	0.75918	1.1653	1.5349	17073000	6439100	5879800	1	10.7	100	2.7002
A0JLT2	A0JLT2	Mediator of RNA polymerase II transcription subunit 19	MED19	sp|A0JLT2|MED19_HUMAN Mediator of RNA polymerase II transcription subunit 19 OS=Homo sapiens OX=9606 GN=MED19 PE=1 SV=2	10ug_R1	NA	NA	NA	NA	NA	NA	NA	NA	NA	NA	0	10	NA
A0JLT2	A0JLT2	Mediator of RNA polymerase II transcription subunit 19	MED19	sp|A0JLT2|MED19_HUMAN Mediator of RNA polymerase II transcription subunit 19 OS=Homo sapiens OX=9606 GN=MED19 PE=1 SV=2	10ug_R2	NA	NA	NA	NA	NA	NA	NA	NA	NA	NA	0	10	NA
A0JLT2	A0JLT2	Mediator of RNA polymerase II transcription subunit 19	MED19	sp|A0JLT2|MED19_HUMAN Mediator of RNA polymerase II transcription subunit 19 OS=Homo sapiens OX=9606 GN=MED19 PE=1 SV=2	150ug_R1	0.19618	0.55723	0.49222	0.46906	0.49419	1.9308	50184000	24021000	40985000	2	20.9	150	2.42499
A0JLT2	A0JLT2	Mediator of RNA polymerase II transcription subunit 19	MED19	sp|A0JLT2|MED19_HUMAN Mediator of RNA polymerase II transcription subunit 19 OS=Homo sapiens OX=9606 GN=MED19 PE=1 SV=2	150ug_R2	0.34314	0.63084	0.5708	0.5537	0.91404	1.6508	33276000	13043000	20949000	3	30.7	150	2.56484
A0JLT2	A0JLT2	Mediator of RNA polymerase II transcription subunit 19	MED19	sp|A0JLT2|MED19_HUMAN Mediator of RNA polymerase II transcription subunit 19 OS=Homo sapiens OX=9606 GN=MED19 PE=1 SV=2	1ug_R1	NA	NA	NA	NA	NA	NA	NA	NA	NA	NA	0	1	NA
A0JLT2	A0JLT2	Mediator of RNA polymerase II transcription subunit 19	MED19	sp|A0JLT2|MED19_HUMAN Mediator of RNA polymerase II transcription subunit 19 OS=Homo sapiens OX=9606 GN=MED19 PE=1 SV=2	1ug_R2	NA	NA	NA	NA	NA	NA	NA	NA	NA	NA	0	1	NA
A0JLT2	A0JLT2	Mediator of RNA polymerase II transcription subunit 19	MED19	sp|A0JLT2|MED19_HUMAN Mediator of RNA polymerase II transcription subunit 19 OS=Homo sapiens OX=9606 GN=MED19 PE=1 SV=2	200ug_R1	NA	NA	NA	NA	NA	NA	NA	NA	NA	NA	0	200	NA
A0JLT2	A0JLT2	Mediator of RNA polymerase II transcription subunit 19	MED19	sp|A0JLT2|MED19_HUMAN Mediator of RNA polymerase II transcription subunit 19 OS=Homo sapiens OX=9606 GN=MED19 PE=1 SV=2	200ug_R2	0.71166	0.5334	0.86358	0.83668	2.4448	1.9052	16433000	19321000	10611000	1	10.7	200	4.35
A0JLT2	A0JLT2	Mediator of RNA polymerase II transcription subunit 19	MED19	sp|A0JLT2|MED19_HUMAN Mediator of RNA polymerase II transcription subunit 19 OS=Homo sapiens OX=9606 GN=MED19 PE=1 SV=2	250ug_R1	0.4982	0.63704	0.75198	0.71843	1.7637	2.4549	19249000	8907600	5245300	1	10.7	250	4.2186
A0JLT2	A0JLT2	Mediator of RNA polymerase II transcription subunit 19	MED19	sp|A0JLT2|MED19_HUMAN Mediator of RNA polymerase II transcription subunit 19 OS=Homo sapiens OX=9606 GN=MED19 PE=1 SV=2	250ug_R2	0.41185	0.50731	0.91575	0.88643	1.5323	1.8807	25957000	18441000	9160000	1	10.7	250	3.413
A0JLT2	A0JLT2	Mediator of RNA polymerase II transcription subunit 19	MED19	sp|A0JLT2|MED19_HUMAN Mediator of RNA polymerase II transcription subunit 19 OS=Homo sapiens OX=9606 GN=MED19 PE=1 SV=2	25ug_R1	NA	NA	NA	NA	NA	NA	NA	NA	NA	NA	0	25	NA
A0JLT2	A0JLT2	Mediator of RNA polymerase II transcription subunit 19	MED19	sp|A0JLT2|MED19_HUMAN Mediator of RNA polymerase II transcription subunit 19 OS=Homo sapiens OX=9606 GN=MED19 PE=1 SV=2	25ug_R2	NA	NA	NA	NA	NA	NA	NA	NA	NA	NA	0	25	NA
A0JLT2	A0JLT2	Mediator of RNA polymerase II transcription subunit 19	MED19	sp|A0JLT2|MED19_HUMAN Mediator of RNA polymerase II transcription subunit 19 OS=Homo sapiens OX=9606 GN=MED19 PE=1 SV=2	300ug_R1	0.35075	0.69574	1.4002	1.335	1.4548	1.3336	44643000	44138000	36436000	3	30.7	300	2.7884
A0JLT2	A0JLT2	Mediator of RNA polymerase II transcription subunit 19	MED19	sp|A0JLT2|MED19_HUMAN Mediator of RNA polymerase II transcription subunit 19 OS=Homo sapiens OX=9606 GN=MED19 PE=1 SV=2	300ug_R2	0.46129	0.45351	1.0451	1.0175	1.2674	1.2695	30825000	21085000	17539000	2	20.5	300	2.5369
A0JLT2	A0JLT2	Mediator of RNA polymerase II transcription subunit 19	MED19	sp|A0JLT2|MED19_HUMAN Mediator of RNA polymerase II transcription subunit 19 OS=Homo sapiens OX=9606 GN=MED19 PE=1 SV=2	50ug_R1	NA	NA	NA	NA	NA	NA	NA	NA	NA	NA	0	50	NA
A0JLT2	A0JLT2	Mediator of RNA polymerase II transcription subunit 19	MED19	sp|A0JLT2|MED19_HUMAN Mediator of RNA polymerase II transcription subunit 19 OS=Homo sapiens OX=9606 GN=MED19 PE=1 SV=2	50ug_R2	NA	NA	NA	NA	NA	NA	NA	NA	NA	NA	0	50	NA
A0JLT2	A0JLT2	Mediator of RNA polymerase II transcription subunit 19	MED19	sp|A0JLT2|MED19_HUMAN Mediator of RNA polymerase II transcription subunit 19 OS=Homo sapiens OX=9606 GN=MED19 PE=1 SV=2	5ug_R1	NA	NA	NA	NA	NA	NA	NA	NA	NA	NA	0	5	NA
A0JLT2	A0JLT2	Mediator of RNA polymerase II transcription subunit 19	MED19	sp|A0JLT2|MED19_HUMAN Mediator of RNA polymerase II transcription subunit 19 OS=Homo sapiens OX=9606 GN=MED19 PE=1 SV=2	5ug_R2	NA	NA	NA	NA	NA	NA	NA	NA	NA	NA	0	5	NA
A0MZ66	A0MZ66	Shootin-1	KIAA1598	sp|A0MZ66|SHOT1_HUMAN Shootin-1 OS=Homo sapiens OX=9606 GN=SHTN1 PE=1 SV=4	100ug_R1	NA	NA	NA	NA	NA	NA	NA	NA	NA	2	4.9	100	NA
A0MZ66	A0MZ66	Shootin-1	KIAA1598	sp|A0MZ66|SHOT1_HUMAN Shootin-1 OS=Homo sapiens OX=9606 GN=SHTN1 PE=1 SV=4	100ug_R2	0.7413	0.63007	1.1953	1.1738	1.3564	1.1556	8624600	12458000	3384800	3	6.3	100	2.512
A0MZ66	A0MZ66	Shootin-1	KIAA1598	sp|A0MZ66|SHOT1_HUMAN Shootin-1 OS=Homo sapiens OX=9606 GN=SHTN1 PE=1 SV=4	10ug_R1	2.5469	1.381	1.8723	1.8547	5.2663	2.8395	770730	1277000	233340	1	1.7	10	8.1058
A0MZ66	A0MZ66	Shootin-1	KIAA1598	sp|A0MZ66|SHOT1_HUMAN Shootin-1 OS=Homo sapiens OX=9606 GN=SHTN1 PE=1 SV=4	10ug_R2	1.5095	0.82548	1.9381	1.9017	2.5894	1.3616	423790	931830	106350	1	1.7	10	3.951
A0MZ66	A0MZ66	Shootin-1	KIAA1598	sp|A0MZ66|SHOT1_HUMAN Shootin-1 OS=Homo sapiens OX=9606 GN=SHTN1 PE=1 SV=4	150ug_R1	NA	NA	NA	NA	NA	NA	7064000	NA	NA	2	4.8	150	NA
A0MZ66	A0MZ66	Shootin-1	KIAA1598	sp|A0MZ66|SHOT1_HUMAN Shootin-1 OS=Homo sapiens OX=9606 GN=SHTN1 PE=1 SV=4	150ug_R2	0.66752	0.59898	1.2989	1.276	1.2773	1.001	6785500	10857000	3815400	2	4.3	150	2.2783
A0MZ66	A0MZ66	Shootin-1	KIAA1598	sp|A0MZ66|SHOT1_HUMAN Shootin-1 OS=Homo sapiens OX=9606 GN=SHTN1 PE=1 SV=4	1ug_R1	NA	NA	NA	NA	NA	NA	NA	NA	NA	NA	0	1	NA
A0MZ66	A0MZ66	Shootin-1	KIAA1598	sp|A0MZ66|SHOT1_HUMAN Shootin-1 OS=Homo sapiens OX=9606 GN=SHTN1 PE=1 SV=4	1ug_R2	NA	NA	NA	NA	NA	NA	NA	NA	NA	NA	0	1	NA
A0MZ66	A0MZ66	Shootin-1	KIAA1598	sp|A0MZ66|SHOT1_HUMAN Shootin-1 OS=Homo sapiens OX=9606 GN=SHTN1 PE=1 SV=4	200ug_R1	NA	NA	NA	NA	NA	NA	NA	NA	NA	NA	0	200	NA
A0MZ66	A0MZ66	Shootin-1	KIAA1598	sp|A0MZ66|SHOT1_HUMAN Shootin-1 OS=Homo sapiens OX=9606 GN=SHTN1 PE=1 SV=4	200ug_R2	NA	NA	NA	NA	NA	NA	NA	NA	NA	NA	0	200	NA
A0MZ66	A0MZ66	Shootin-1	KIAA1598	sp|A0MZ66|SHOT1_HUMAN Shootin-1 OS=Homo sapiens OX=9606 GN=SHTN1 PE=1 SV=4	250ug_R1	0.98671	0.77441	1.1772	1.1499	2.0875	1.8154	4427900	8925500	1811200	1	3	250	3.9029
A0MZ66	A0MZ66	Shootin-1	KIAA1598	sp|A0MZ66|SHOT1_HUMAN Shootin-1 OS=Homo sapiens OX=9606 GN=SHTN1 PE=1 SV=4	250ug_R2	NA	NA	NA	NA	NA	NA	NA	NA	NA	NA	0	250	NA
A0MZ66	A0MZ66	Shootin-1	KIAA1598	sp|A0MZ66|SHOT1_HUMAN Shootin-1 OS=Homo sapiens OX=9606 GN=SHTN1 PE=1 SV=4	25ug_R1	0.69509	0.55495	1.2989	1.2648	1.3079	1.0341	970600	1005300	631350	1	1.6	25	2.342
A0MZ66	A0MZ66	Shootin-1	KIAA1598	sp|A0MZ66|SHOT1_HUMAN Shootin-1 OS=Homo sapiens OX=9606 GN=SHTN1 PE=1 SV=4	25ug_R2	0.79469	0.59934	1.3606	1.3295	1.4168	1.0656	2243200	2601500	1175200	2	3.3	25	2.4824
A0MZ66	A0MZ66	Shootin-1	KIAA1598	sp|A0MZ66|SHOT1_HUMAN Shootin-1 OS=Homo sapiens OX=9606 GN=SHTN1 PE=1 SV=4	300ug_R1	NA	NA	NA	NA	NA	NA	NA	NA	NA	1	1.6	300	NA
A0MZ66	A0MZ66	Shootin-1	KIAA1598	sp|A0MZ66|SHOT1_HUMAN Shootin-1 OS=Homo sapiens OX=9606 GN=SHTN1 PE=1 SV=4	300ug_R2	NA	NA	NA	NA	NA	NA	NA	NA	NA	NA	0	300	NA
A0MZ66	A0MZ66	Shootin-1	KIAA1598	sp|A0MZ66|SHOT1_HUMAN Shootin-1 OS=Homo sapiens OX=9606 GN=SHTN1 PE=1 SV=4	50ug_R1	NA	NA	NA	NA	NA	NA	NA	NA	NA	NA	0	50	NA
A0MZ66	A0MZ66	Shootin-1	KIAA1598	sp|A0MZ66|SHOT1_HUMAN Shootin-1 OS=Homo sapiens OX=9606 GN=SHTN1 PE=1 SV=4	50ug_R2	NA	NA	NA	NA	NA	NA	NA	NA	NA	1	1.7	50	NA
A0MZ66	A0MZ66	Shootin-1	KIAA1598	sp|A0MZ66|SHOT1_HUMAN Shootin-1 OS=Homo sapiens OX=9606 GN=SHTN1 PE=1 SV=4	5ug_R1	NA	NA	NA	NA	NA	NA	NA	NA	NA	NA	0	5	NA
A0MZ66	A0MZ66	Shootin-1	KIAA1598	sp|A0MZ66|SHOT1_HUMAN Shootin-1 OS=Homo sapiens OX=9606 GN=SHTN1 PE=1 SV=4	5ug_R2	0.53528	0.62532	0.86007	0.85324	0.83299	0.97627	355060	391150	362820	1	1.6	5	1.80926
A0PJW6	A0PJW6	Transmembrane protein 223	TMEM223	sp|A0PJW6|TM223_HUMAN Transmembrane protein 223 OS=Homo sapiens OX=9606 GN=TMEM223 PE=1 SV=1	100ug_R1	NA	NA	NA	NA	NA	NA	NA	NA	NA	NA	0	100	NA
A0PJW6	A0PJW6	Transmembrane protein 223	TMEM223	sp|A0PJW6|TM223_HUMAN Transmembrane protein 223 OS=Homo sapiens OX=9606 GN=TMEM223 PE=1 SV=1	100ug_R2	1.0209	1.3233	0.79557	0.77705	2.4444	3.1458	10146000	6047600	1830500	1	12.4	100	5.5902
A0PJW6	A0PJW6	Transmembrane protein 223	TMEM223	sp|A0PJW6|TM223_HUMAN Transmembrane protein 223 OS=Homo sapiens OX=9606 GN=TMEM223 PE=1 SV=1	10ug_R1	NA	NA	NA	NA	NA	NA	NA	NA	NA	NA	0	10	NA
A0PJW6	A0PJW6	Transmembrane protein 223	TMEM223	sp|A0PJW6|TM223_HUMAN Transmembrane protein 223 OS=Homo sapiens OX=9606 GN=TMEM223 PE=1 SV=1	10ug_R2	NA	NA	NA	NA	NA	NA	NA	NA	NA	NA	0	10	NA
A0PJW6	A0PJW6	Transmembrane protein 223	TMEM223	sp|A0PJW6|TM223_HUMAN Transmembrane protein 223 OS=Homo sapiens OX=9606 GN=TMEM223 PE=1 SV=1	150ug_R1	NA	NA	NA	NA	NA	NA	NA	NA	NA	NA	0	150	NA
A0PJW6	A0PJW6	Transmembrane protein 223	TMEM223	sp|A0PJW6|TM223_HUMAN Transmembrane protein 223 OS=Homo sapiens OX=9606 GN=TMEM223 PE=1 SV=1	150ug_R2	NA	NA	NA	NA	NA	NA	NA	NA	NA	NA	0	150	NA
A0PJW6	A0PJW6	Transmembrane protein 223	TMEM223	sp|A0PJW6|TM223_HUMAN Transmembrane protein 223 OS=Homo sapiens OX=9606 GN=TMEM223 PE=1 SV=1	1ug_R1	NA	NA	NA	NA	NA	NA	NA	NA	NA	NA	0	1	NA
A0PJW6	A0PJW6	Transmembrane protein 223	TMEM223	sp|A0PJW6|TM223_HUMAN Transmembrane protein 223 OS=Homo sapiens OX=9606 GN=TMEM223 PE=1 SV=1	1ug_R2	NA	NA	NA	NA	NA	NA	NA	NA	NA	NA	0	1	NA
A0PJW6	A0PJW6	Transmembrane protein 223	TMEM223	sp|A0PJW6|TM223_HUMAN Transmembrane protein 223 OS=Homo sapiens OX=9606 GN=TMEM223 PE=1 SV=1	200ug_R1	NA	NA	NA	NA	NA	NA	NA	NA	NA	NA	0	200	NA
A0PJW6	A0PJW6	Transmembrane protein 223	TMEM223	sp|A0PJW6|TM223_HUMAN Transmembrane protein 223 OS=Homo sapiens OX=9606 GN=TMEM223 PE=1 SV=1	200ug_R2	NA	NA	NA	NA	NA	NA	NA	NA	NA	NA	0	200	NA
A0PJW6	A0PJW6	Transmembrane protein 223	TMEM223	sp|A0PJW6|TM223_HUMAN Transmembrane protein 223 OS=Homo sapiens OX=9606 GN=TMEM223 PE=1 SV=1	250ug_R1	NA	NA	NA	NA	NA	NA	NA	NA	NA	NA	0	250	NA
A0PJW6	A0PJW6	Transmembrane protein 223	TMEM223	sp|A0PJW6|TM223_HUMAN Transmembrane protein 223 OS=Homo sapiens OX=9606 GN=TMEM223 PE=1 SV=1	250ug_R2	NA	NA	NA	NA	NA	NA	NA	NA	NA	NA	0	250	NA
A0PJW6	A0PJW6	Transmembrane protein 223	TMEM223	sp|A0PJW6|TM223_HUMAN Transmembrane protein 223 OS=Homo sapiens OX=9606 GN=TMEM223 PE=1 SV=1	25ug_R1	NA	NA	NA	NA	NA	NA	NA	NA	NA	NA	0	25	NA
A0PJW6	A0PJW6	Transmembrane protein 223	TMEM223	sp|A0PJW6|TM223_HUMAN Transmembrane protein 223 OS=Homo sapiens OX=9606 GN=TMEM223 PE=1 SV=1	25ug_R2	NA	NA	NA	NA	NA	NA	NA	NA	NA	NA	0	25	NA
A0PJW6	A0PJW6	Transmembrane protein 223	TMEM223	sp|A0PJW6|TM223_HUMAN Transmembrane protein 223 OS=Homo sapiens OX=9606 GN=TMEM223 PE=1 SV=1	300ug_R1	NA	NA	NA	NA	NA	NA	NA	NA	NA	NA	0	300	NA
A0PJW6	A0PJW6	Transmembrane protein 223	TMEM223	sp|A0PJW6|TM223_HUMAN Transmembrane protein 223 OS=Homo sapiens OX=9606 GN=TMEM223 PE=1 SV=1	300ug_R2	NA	NA	NA	NA	NA	NA	NA	NA	NA	NA	0	300	NA
A0PJW6	A0PJW6	Transmembrane protein 223	TMEM223	sp|A0PJW6|TM223_HUMAN Transmembrane protein 223 OS=Homo sapiens OX=9606 GN=TMEM223 PE=1 SV=1	50ug_R1	NA	NA	NA	NA	NA	NA	NA	NA	NA	NA	0	50	NA
A0PJW6	A0PJW6	Transmembrane protein 223	TMEM223	sp|A0PJW6|TM223_HUMAN Transmembrane protein 223 OS=Homo sapiens OX=9606 GN=TMEM223 PE=1 SV=1	50ug_R2	NA	NA	NA	NA	NA	NA	NA	NA	NA	NA	0	50	NA
A0PJW6	A0PJW6	Transmembrane protein 223	TMEM223	sp|A0PJW6|TM223_HUMAN Transmembrane protein 223 OS=Homo sapiens OX=9606 GN=TMEM223 PE=1 SV=1	5ug_R1	NA	NA	NA	NA	NA	NA	NA	NA	NA	NA	0	5	NA
A0PJW6	A0PJW6	Transmembrane protein 223	TMEM223	sp|A0PJW6|TM223_HUMAN Transmembrane protein 223 OS=Homo sapiens OX=9606 GN=TMEM223 PE=1 SV=1	5ug_R2	NA	NA	NA	NA	NA	NA	NA	NA	NA	NA	0	5	NA
A0PJZ3	A0PJZ3	Glucoside xylosyltransferase 2	GXYLT2	sp|A0PJZ3|GXLT2_HUMAN Glucoside xylosyltransferase 2 OS=Homo sapiens OX=9606 GN=GXYLT2 PE=2 SV=2	100ug_R1	NA	NA	NA	NA	NA	NA	NA	NA	NA	NA	0	100	NA
A0PJZ3	A0PJZ3	Glucoside xylosyltransferase 2	GXYLT2	sp|A0PJZ3|GXLT2_HUMAN Glucoside xylosyltransferase 2 OS=Homo sapiens OX=9606 GN=GXYLT2 PE=2 SV=2	100ug_R2	0.28778	1.4426	0.20152	0.19645	0.76325	3.8852	16785000	3684900	4510900	1	2	100	4.64845
A0PJZ3	A0PJZ3	Glucoside xylosyltransferase 2	GXYLT2	sp|A0PJZ3|GXLT2_HUMAN Glucoside xylosyltransferase 2 OS=Homo sapiens OX=9606 GN=GXYLT2 PE=2 SV=2	10ug_R1	NA	NA	NA	NA	NA	NA	NA	NA	NA	NA	0	10	NA
A0PJZ3	A0PJZ3	Glucoside xylosyltransferase 2	GXYLT2	sp|A0PJZ3|GXLT2_HUMAN Glucoside xylosyltransferase 2 OS=Homo sapiens OX=9606 GN=GXYLT2 PE=2 SV=2	10ug_R2	NA	NA	NA	NA	NA	NA	NA	NA	NA	NA	0	10	NA
A0PJZ3	A0PJZ3	Glucoside xylosyltransferase 2	GXYLT2	sp|A0PJZ3|GXLT2_HUMAN Glucoside xylosyltransferase 2 OS=Homo sapiens OX=9606 GN=GXYLT2 PE=2 SV=2	150ug_R1	NA	NA	NA	NA	NA	NA	NA	NA	NA	NA	0	150	NA
A0PJZ3	A0PJZ3	Glucoside xylosyltransferase 2	GXYLT2	sp|A0PJZ3|GXLT2_HUMAN Glucoside xylosyltransferase 2 OS=Homo sapiens OX=9606 GN=GXYLT2 PE=2 SV=2	150ug_R2	NA	NA	NA	NA	NA	NA	NA	NA	NA	NA	0	150	NA
A0PJZ3	A0PJZ3	Glucoside xylosyltransferase 2	GXYLT2	sp|A0PJZ3|GXLT2_HUMAN Glucoside xylosyltransferase 2 OS=Homo sapiens OX=9606 GN=GXYLT2 PE=2 SV=2	1ug_R1	NA	NA	NA	NA	NA	NA	NA	NA	NA	1	2	1	NA
A0PJZ3	A0PJZ3	Glucoside xylosyltransferase 2	GXYLT2	sp|A0PJZ3|GXLT2_HUMAN Glucoside xylosyltransferase 2 OS=Homo sapiens OX=9606 GN=GXYLT2 PE=2 SV=2	1ug_R2	NA	NA	NA	NA	NA	NA	NA	NA	NA	NA	0	1	NA
A0PJZ3	A0PJZ3	Glucoside xylosyltransferase 2	GXYLT2	sp|A0PJZ3|GXLT2_HUMAN Glucoside xylosyltransferase 2 OS=Homo sapiens OX=9606 GN=GXYLT2 PE=2 SV=2	200ug_R1	NA	NA	NA	NA	NA	NA	NA	NA	NA	NA	0	200	NA
A0PJZ3	A0PJZ3	Glucoside xylosyltransferase 2	GXYLT2	sp|A0PJZ3|GXLT2_HUMAN Glucoside xylosyltransferase 2 OS=Homo sapiens OX=9606 GN=GXYLT2 PE=2 SV=2	200ug_R2	NA	NA	NA	NA	NA	NA	NA	NA	NA	NA	0	200	NA
A0PJZ3	A0PJZ3	Glucoside xylosyltransferase 2	GXYLT2	sp|A0PJZ3|GXLT2_HUMAN Glucoside xylosyltransferase 2 OS=Homo sapiens OX=9606 GN=GXYLT2 PE=2 SV=2	250ug_R1	NA	NA	NA	NA	NA	NA	NA	NA	NA	NA	0	250	NA
A0PJZ3	A0PJZ3	Glucoside xylosyltransferase 2	GXYLT2	sp|A0PJZ3|GXLT2_HUMAN Glucoside xylosyltransferase 2 OS=Homo sapiens OX=9606 GN=GXYLT2 PE=2 SV=2	250ug_R2	NA	NA	NA	NA	NA	NA	NA	NA	NA	NA	0	250	NA
A0PJZ3	A0PJZ3	Glucoside xylosyltransferase 2	GXYLT2	sp|A0PJZ3|GXLT2_HUMAN Glucoside xylosyltransferase 2 OS=Homo sapiens OX=9606 GN=GXYLT2 PE=2 SV=2	25ug_R1	NA	NA	NA	NA	NA	NA	NA	NA	NA	NA	0	25	NA
A0PJZ3	A0PJZ3	Glucoside xylosyltransferase 2	GXYLT2	sp|A0PJZ3|GXLT2_HUMAN Glucoside xylosyltransferase 2 OS=Homo sapiens OX=9606 GN=GXYLT2 PE=2 SV=2	25ug_R2	NA	NA	NA	NA	NA	NA	NA	NA	NA	NA	0	25	NA
A0PJZ3	A0PJZ3	Glucoside xylosyltransferase 2	GXYLT2	sp|A0PJZ3|GXLT2_HUMAN Glucoside xylosyltransferase 2 OS=Homo sapiens OX=9606 GN=GXYLT2 PE=2 SV=2	300ug_R1	NA	NA	NA	NA	NA	NA	NA	NA	NA	NA	0	300	NA
A0PJZ3	A0PJZ3	Glucoside xylosyltransferase 2	GXYLT2	sp|A0PJZ3|GXLT2_HUMAN Glucoside xylosyltransferase 2 OS=Homo sapiens OX=9606 GN=GXYLT2 PE=2 SV=2	300ug_R2	NA	NA	NA	NA	NA	NA	NA	NA	NA	NA	0	300	NA
A0PJZ3	A0PJZ3	Glucoside xylosyltransferase 2	GXYLT2	sp|A0PJZ3|GXLT2_HUMAN Glucoside xylosyltransferase 2 OS=Homo sapiens OX=9606 GN=GXYLT2 PE=2 SV=2	50ug_R1	NA	NA	NA	NA	NA	NA	NA	NA	NA	NA	0	50	NA
A0PJZ3	A0PJZ3	Glucoside xylosyltransferase 2	GXYLT2	sp|A0PJZ3|GXLT2_HUMAN Glucoside xylosyltransferase 2 OS=Homo sapiens OX=9606 GN=GXYLT2 PE=2 SV=2	50ug_R2	NA	NA	NA	NA	NA	NA	NA	NA	NA	NA	0	50	NA
A0PJZ3	A0PJZ3	Glucoside xylosyltransferase 2	GXYLT2	sp|A0PJZ3|GXLT2_HUMAN Glucoside xylosyltransferase 2 OS=Homo sapiens OX=9606 GN=GXYLT2 PE=2 SV=2	5ug_R1	NA	NA	NA	NA	NA	NA	NA	NA	NA	NA	0	5	NA
A0PJZ3	A0PJZ3	Glucoside xylosyltransferase 2	GXYLT2	sp|A0PJZ3|GXLT2_HUMAN Glucoside xylosyltransferase 2 OS=Homo sapiens OX=9606 GN=GXYLT2 PE=2 SV=2	5ug_R2	NA	NA	NA	NA	NA	NA	NA	NA	NA	NA	0	5	NA
A1KXE4	A1KXE4	Myelin-associated neurite-outgrowth inhibitor	FAM168B	sp|A1KXE4|F168B_HUMAN Myelin-associated neurite-outgrowth inhibitor OS=Homo sapiens OX=9606 GN=FAM168B PE=1 SV=1	100ug_R1	NA	NA	NA	NA	NA	NA	NA	NA	NA	NA	0	100	NA
A1KXE4	A1KXE4	Myelin-associated neurite-outgrowth inhibitor	FAM168B	sp|A1KXE4|F168B_HUMAN Myelin-associated neurite-outgrowth inhibitor OS=Homo sapiens OX=9606 GN=FAM168B PE=1 SV=1	100ug_R2	NA	NA	NA	NA	NA	NA	NA	NA	NA	NA	0	100	NA
A1KXE4	A1KXE4	Myelin-associated neurite-outgrowth inhibitor	FAM168B	sp|A1KXE4|F168B_HUMAN Myelin-associated neurite-outgrowth inhibitor OS=Homo sapiens OX=9606 GN=FAM168B PE=1 SV=1	10ug_R1	NA	NA	NA	NA	NA	NA	NA	NA	NA	NA	0	10	NA
A1KXE4	A1KXE4	Myelin-associated neurite-outgrowth inhibitor	FAM168B	sp|A1KXE4|F168B_HUMAN Myelin-associated neurite-outgrowth inhibitor OS=Homo sapiens OX=9606 GN=FAM168B PE=1 SV=1	10ug_R2	NA	NA	NA	NA	NA	NA	NA	NA	NA	NA	0	10	NA
A1KXE4	A1KXE4	Myelin-associated neurite-outgrowth inhibitor	FAM168B	sp|A1KXE4|F168B_HUMAN Myelin-associated neurite-outgrowth inhibitor OS=Homo sapiens OX=9606 GN=FAM168B PE=1 SV=1	150ug_R1	NA	NA	NA	NA	NA	NA	5863100	NA	NA	1	14.4	150	NA
A1KXE4	A1KXE4	Myelin-associated neurite-outgrowth inhibitor	FAM168B	sp|A1KXE4|F168B_HUMAN Myelin-associated neurite-outgrowth inhibitor OS=Homo sapiens OX=9606 GN=FAM168B PE=1 SV=1	150ug_R2	NA	NA	NA	NA	NA	NA	NA	7697000	NA	1	14.4	150	NA
A1KXE4	A1KXE4	Myelin-associated neurite-outgrowth inhibitor	FAM168B	sp|A1KXE4|F168B_HUMAN Myelin-associated neurite-outgrowth inhibitor OS=Homo sapiens OX=9606 GN=FAM168B PE=1 SV=1	1ug_R1	NA	NA	NA	NA	NA	NA	NA	NA	NA	NA	0	1	NA
A1KXE4	A1KXE4	Myelin-associated neurite-outgrowth inhibitor	FAM168B	sp|A1KXE4|F168B_HUMAN Myelin-associated neurite-outgrowth inhibitor OS=Homo sapiens OX=9606 GN=FAM168B PE=1 SV=1	1ug_R2	NA	NA	NA	NA	NA	NA	NA	NA	NA	NA	0	1	NA
A1KXE4	A1KXE4	Myelin-associated neurite-outgrowth inhibitor	FAM168B	sp|A1KXE4|F168B_HUMAN Myelin-associated neurite-outgrowth inhibitor OS=Homo sapiens OX=9606 GN=FAM168B PE=1 SV=1	200ug_R1	NA	NA	NA	NA	NA	NA	NA	NA	NA	1	14.4	200	NA
A1KXE4	A1KXE4	Myelin-associated neurite-outgrowth inhibitor	FAM168B	sp|A1KXE4|F168B_HUMAN Myelin-associated neurite-outgrowth inhibitor OS=Homo sapiens OX=9606 GN=FAM168B PE=1 SV=1	200ug_R2	NA	NA	NA	NA	NA	NA	NA	5190100	NA	1	14.4	200	NA
A1KXE4	A1KXE4	Myelin-associated neurite-outgrowth inhibitor	FAM168B	sp|A1KXE4|F168B_HUMAN Myelin-associated neurite-outgrowth inhibitor OS=Homo sapiens OX=9606 GN=FAM168B PE=1 SV=1	250ug_R1	NA	NA	NA	NA	NA	NA	NA	NA	NA	NA	0	250	NA
A1KXE4	A1KXE4	Myelin-associated neurite-outgrowth inhibitor	FAM168B	sp|A1KXE4|F168B_HUMAN Myelin-associated neurite-outgrowth inhibitor OS=Homo sapiens OX=9606 GN=FAM168B PE=1 SV=1	250ug_R2	NA	NA	NA	NA	NA	NA	NA	NA	NA	NA	0	250	NA
A1KXE4	A1KXE4	Myelin-associated neurite-outgrowth inhibitor	FAM168B	sp|A1KXE4|F168B_HUMAN Myelin-associated neurite-outgrowth inhibitor OS=Homo sapiens OX=9606 GN=FAM168B PE=1 SV=1	25ug_R1	NA	NA	NA	NA	NA	NA	NA	NA	NA	NA	0	25	NA
A1KXE4	A1KXE4	Myelin-associated neurite-outgrowth inhibitor	FAM168B	sp|A1KXE4|F168B_HUMAN Myelin-associated neurite-outgrowth inhibitor OS=Homo sapiens OX=9606 GN=FAM168B PE=1 SV=1	25ug_R2	NA	NA	NA	NA	NA	NA	NA	NA	NA	NA	0	25	NA
A1KXE4	A1KXE4	Myelin-associated neurite-outgrowth inhibitor	FAM168B	sp|A1KXE4|F168B_HUMAN Myelin-associated neurite-outgrowth inhibitor OS=Homo sapiens OX=9606 GN=FAM168B PE=1 SV=1	300ug_R1	NA	NA	NA	NA	NA	NA	NA	NA	NA	NA	0	300	NA
A1KXE4	A1KXE4	Myelin-associated neurite-outgrowth inhibitor	FAM168B	sp|A1KXE4|F168B_HUMAN Myelin-associated neurite-outgrowth inhibitor OS=Homo sapiens OX=9606 GN=FAM168B PE=1 SV=1	300ug_R2	NA	NA	NA	NA	NA	NA	NA	NA	NA	1	14.4	300	NA
A1KXE4	A1KXE4	Myelin-associated neurite-outgrowth inhibitor	FAM168B	sp|A1KXE4|F168B_HUMAN Myelin-associated neurite-outgrowth inhibitor OS=Homo sapiens OX=9606 GN=FAM168B PE=1 SV=1	50ug_R1	NA	NA	NA	NA	NA	NA	NA	NA	NA	NA	0	50	NA
A1KXE4	A1KXE4	Myelin-associated neurite-outgrowth inhibitor	FAM168B	sp|A1KXE4|F168B_HUMAN Myelin-associated neurite-outgrowth inhibitor OS=Homo sapiens OX=9606 GN=FAM168B PE=1 SV=1	50ug_R2	NA	NA	NA	NA	NA	NA	1799900	NA	NA	1	14.4	50	NA
A1KXE4	A1KXE4	Myelin-associated neurite-outgrowth inhibitor	FAM168B	sp|A1KXE4|F168B_HUMAN Myelin-associated neurite-outgrowth inhibitor OS=Homo sapiens OX=9606 GN=FAM168B PE=1 SV=1	5ug_R1	NA	NA	NA	NA	NA	NA	NA	NA	NA	NA	0	5	NA
A1KXE4	A1KXE4	Myelin-associated neurite-outgrowth inhibitor	FAM168B	sp|A1KXE4|F168B_HUMAN Myelin-associated neurite-outgrowth inhibitor OS=Homo sapiens OX=9606 GN=FAM168B PE=1 SV=1	5ug_R2	NA	NA	NA	NA	NA	NA	NA	NA	NA	NA	0	5	NA
A1L0T0	A1L0T0	Acetolactate synthase-like protein	ILVBL	sp|A1L0T0|HACL2_HUMAN 2-hydroxyacyl-CoA lyase 2 OS=Homo sapiens OX=9606 GN=ILVBL PE=1 SV=2	100ug_R1	0.94737	1.1433	0.97836	0.93597	2.0114	2.4857	7860200	4764100	1552300	2	5.2	100	4.4971
A1L0T0	A1L0T0	Acetolactate synthase-like protein	ILVBL	sp|A1L0T0|HACL2_HUMAN 2-hydroxyacyl-CoA lyase 2 OS=Homo sapiens OX=9606 GN=ILVBL PE=1 SV=2	100ug_R2	0.75218	0.78003	1.0546	0.99524	1.7883	1.7739	37608000	17654000	101200000	5	11.9	100	3.5622
A1L0T0	A1L0T0	Acetolactate synthase-like protein	ILVBL	sp|A1L0T0|HACL2_HUMAN 2-hydroxyacyl-CoA lyase 2 OS=Homo sapiens OX=9606 GN=ILVBL PE=1 SV=2	10ug_R1	NA	NA	NA	NA	NA	NA	NA	NA	NA	NA	0	10	NA
A1L0T0	A1L0T0	Acetolactate synthase-like protein	ILVBL	sp|A1L0T0|HACL2_HUMAN 2-hydroxyacyl-CoA lyase 2 OS=Homo sapiens OX=9606 GN=ILVBL PE=1 SV=2	10ug_R2	NA	NA	NA	NA	NA	NA	NA	NA	NA	NA	0	10	NA
A1L0T0	A1L0T0	Acetolactate synthase-like protein	ILVBL	sp|A1L0T0|HACL2_HUMAN 2-hydroxyacyl-CoA lyase 2 OS=Homo sapiens OX=9606 GN=ILVBL PE=1 SV=2	150ug_R1	0.59736	0.60703	0.96118	0.93445	1.7922	1.8812	14503000	12389000	5099200	2	5.2	150	3.6734
A1L0T0	A1L0T0	Acetolactate synthase-like protein	ILVBL	sp|A1L0T0|HACL2_HUMAN 2-hydroxyacyl-CoA lyase 2 OS=Homo sapiens OX=9606 GN=ILVBL PE=1 SV=2	150ug_R2	0.79883	1.1398	0.9889	0.94364	2.2319	2.2183	32324000	22624000	7722500	4	11.2	150	4.4502
A1L0T0	A1L0T0	Acetolactate synthase-like protein	ILVBL	sp|A1L0T0|HACL2_HUMAN 2-hydroxyacyl-CoA lyase 2 OS=Homo sapiens OX=9606 GN=ILVBL PE=1 SV=2	1ug_R1	NA	NA	NA	NA	NA	NA	NA	NA	NA	NA	0	1	NA
A1L0T0	A1L0T0	Acetolactate synthase-like protein	ILVBL	sp|A1L0T0|HACL2_HUMAN 2-hydroxyacyl-CoA lyase 2 OS=Homo sapiens OX=9606 GN=ILVBL PE=1 SV=2	1ug_R2	NA	NA	NA	NA	NA	NA	NA	NA	NA	NA	0	1	NA
A1L0T0	A1L0T0	Acetolactate synthase-like protein	ILVBL	sp|A1L0T0|HACL2_HUMAN 2-hydroxyacyl-CoA lyase 2 OS=Homo sapiens OX=9606 GN=ILVBL PE=1 SV=2	200ug_R1	2.6091	2.6643	0.93392	0.89733	5.2375	5.6308	24075000	23606000	6287500	2	5.2	200	10.8683
A1L0T0	A1L0T0	Acetolactate synthase-like protein	ILVBL	sp|A1L0T0|HACL2_HUMAN 2-hydroxyacyl-CoA lyase 2 OS=Homo sapiens OX=9606 GN=ILVBL PE=1 SV=2	200ug_R2	1.1191	0.83117	1.4131	1.3876	2.7069	2.1204	16979000	22059000	5220400	3	9	200	4.8273
A1L0T0	A1L0T0	Acetolactate synthase-like protein	ILVBL	sp|A1L0T0|HACL2_HUMAN 2-hydroxyacyl-CoA lyase 2 OS=Homo sapiens OX=9606 GN=ILVBL PE=1 SV=2	250ug_R1	1.4689	1.4463	0.91364	0.89093	3.2758	3.588	26882000	22046000	6652100	2	5.2	250	6.8638
A1L0T0	A1L0T0	Acetolactate synthase-like protein	ILVBL	sp|A1L0T0|HACL2_HUMAN 2-hydroxyacyl-CoA lyase 2 OS=Homo sapiens OX=9606 GN=ILVBL PE=1 SV=2	250ug_R2	1.1368	1.2084	0.84866	0.83495	2.0806	2.1128	47767000	47359000	9752600	3	8.5	250	4.1934
A1L0T0	A1L0T0	Acetolactate synthase-like protein	ILVBL	sp|A1L0T0|HACL2_HUMAN 2-hydroxyacyl-CoA lyase 2 OS=Homo sapiens OX=9606 GN=ILVBL PE=1 SV=2	25ug_R1	1.7841	2.1843	0.86562	0.84979	2.7119	3.1913	781220	608430	196160	1	1.6	25	5.9032
A1L0T0	A1L0T0	Acetolactate synthase-like protein	ILVBL	sp|A1L0T0|HACL2_HUMAN 2-hydroxyacyl-CoA lyase 2 OS=Homo sapiens OX=9606 GN=ILVBL PE=1 SV=2	25ug_R2	NA	NA	NA	NA	NA	NA	NA	NA	NA	2	5.4	25	NA
A1L0T0	A1L0T0	Acetolactate synthase-like protein	ILVBL	sp|A1L0T0|HACL2_HUMAN 2-hydroxyacyl-CoA lyase 2 OS=Homo sapiens OX=9606 GN=ILVBL PE=1 SV=2	300ug_R1	1.055	1.091	0.89138	0.87042	2.5744	2.9567	46254000	37087000	9228600	3	9	300	5.5311
A1L0T0	A1L0T0	Acetolactate synthase-like protein	ILVBL	sp|A1L0T0|HACL2_HUMAN 2-hydroxyacyl-CoA lyase 2 OS=Homo sapiens OX=9606 GN=ILVBL PE=1 SV=2	300ug_R2	0.71771	0.7208	0.95693	0.92207	2.1368	2.2361	19344000	13244000	6196900	2	5.2	300	4.3729
A1L0T0	A1L0T0	Acetolactate synthase-like protein	ILVBL	sp|A1L0T0|HACL2_HUMAN 2-hydroxyacyl-CoA lyase 2 OS=Homo sapiens OX=9606 GN=ILVBL PE=1 SV=2	50ug_R1	1.2456	1.8528	0.67755	0.66383	2.2917	3.4523	3626600	1401400	499650	2	3.6	50	5.744
A1L0T0	A1L0T0	Acetolactate synthase-like protein	ILVBL	sp|A1L0T0|HACL2_HUMAN 2-hydroxyacyl-CoA lyase 2 OS=Homo sapiens OX=9606 GN=ILVBL PE=1 SV=2	50ug_R2	1.3515	1.3732	0.98649	0.95445	2.8222	2.7895	4320800	3834800	1105700	3	6.3	50	5.6117
A1L0T0	A1L0T0	Acetolactate synthase-like protein	ILVBL	sp|A1L0T0|HACL2_HUMAN 2-hydroxyacyl-CoA lyase 2 OS=Homo sapiens OX=9606 GN=ILVBL PE=1 SV=2	5ug_R1	2.4641	2.3254	1.0807	1.0503	4.1037	3.9071	1891300	1740700	533100	1	1.6	5	8.0108
A1L0T0	A1L0T0	Acetolactate synthase-like protein	ILVBL	sp|A1L0T0|HACL2_HUMAN 2-hydroxyacyl-CoA lyase 2 OS=Homo sapiens OX=9606 GN=ILVBL PE=1 SV=2	5ug_R2	NA	NA	NA	NA	NA	NA	NA	NA	NA	NA	0	5	NA
A2VDF0	A2VDF0	Fucose mutarotase	FUOM	sp|A2VDF0|FUCM_HUMAN Fucose mutarotase OS=Homo sapiens OX=9606 GN=FUOM PE=1 SV=2	100ug_R1	NA	NA	NA	NA	NA	NA	NA	NA	NA	NA	0	100	NA
A2VDF0	A2VDF0	Fucose mutarotase	FUOM	sp|A2VDF0|FUCM_HUMAN Fucose mutarotase OS=Homo sapiens OX=9606 GN=FUOM PE=1 SV=2	100ug_R2	0.56182	0.47836	1.1889	1.1966	0.61248	0.51186	2716900	1762400	1266300	1	10.4	100	1.12434
A2VDF0	A2VDF0	Fucose mutarotase	FUOM	sp|A2VDF0|FUCM_HUMAN Fucose mutarotase OS=Homo sapiens OX=9606 GN=FUOM PE=1 SV=2	10ug_R1	NA	NA	NA	NA	NA	NA	NA	NA	NA	NA	0	10	NA
A2VDF0	A2VDF0	Fucose mutarotase	FUOM	sp|A2VDF0|FUCM_HUMAN Fucose mutarotase OS=Homo sapiens OX=9606 GN=FUOM PE=1 SV=2	10ug_R2	NA	NA	NA	NA	NA	NA	NA	NA	NA	NA	0	10	NA
A2VDF0	A2VDF0	Fucose mutarotase	FUOM	sp|A2VDF0|FUCM_HUMAN Fucose mutarotase OS=Homo sapiens OX=9606 GN=FUOM PE=1 SV=2	150ug_R1	NA	NA	NA	NA	NA	NA	NA	NA	NA	NA	0	150	NA
A2VDF0	A2VDF0	Fucose mutarotase	FUOM	sp|A2VDF0|FUCM_HUMAN Fucose mutarotase OS=Homo sapiens OX=9606 GN=FUOM PE=1 SV=2	150ug_R2	NA	NA	NA	NA	NA	NA	NA	NA	NA	NA	0	150	NA
A2VDF0	A2VDF0	Fucose mutarotase	FUOM	sp|A2VDF0|FUCM_HUMAN Fucose mutarotase OS=Homo sapiens OX=9606 GN=FUOM PE=1 SV=2	1ug_R1	NA	NA	NA	NA	NA	NA	NA	NA	NA	NA	0	1	NA
A2VDF0	A2VDF0	Fucose mutarotase	FUOM	sp|A2VDF0|FUCM_HUMAN Fucose mutarotase OS=Homo sapiens OX=9606 GN=FUOM PE=1 SV=2	1ug_R2	NA	NA	NA	NA	NA	NA	NA	NA	NA	NA	0	1	NA
A2VDF0	A2VDF0	Fucose mutarotase	FUOM	sp|A2VDF0|FUCM_HUMAN Fucose mutarotase OS=Homo sapiens OX=9606 GN=FUOM PE=1 SV=2	200ug_R1	1.0462	1.0052	1.0961	1.094	1.1699	1.0694	5726700	5960000	2526800	1	10.4	200	2.2393
A2VDF0	A2VDF0	Fucose mutarotase	FUOM	sp|A2VDF0|FUCM_HUMAN Fucose mutarotase OS=Homo sapiens OX=9606 GN=FUOM PE=1 SV=2	200ug_R2	NA	NA	NA	NA	NA	NA	NA	NA	NA	NA	0	200	NA
A2VDF0	A2VDF0	Fucose mutarotase	FUOM	sp|A2VDF0|FUCM_HUMAN Fucose mutarotase OS=Homo sapiens OX=9606 GN=FUOM PE=1 SV=2	250ug_R1	NA	NA	NA	NA	NA	NA	NA	NA	NA	NA	0	250	NA
A2VDF0	A2VDF0	Fucose mutarotase	FUOM	sp|A2VDF0|FUCM_HUMAN Fucose mutarotase OS=Homo sapiens OX=9606 GN=FUOM PE=1 SV=2	250ug_R2	NA	NA	NA	NA	NA	NA	NA	NA	NA	NA	0	250	NA
A2VDF0	A2VDF0	Fucose mutarotase	FUOM	sp|A2VDF0|FUCM_HUMAN Fucose mutarotase OS=Homo sapiens OX=9606 GN=FUOM PE=1 SV=2	25ug_R1	NA	NA	NA	NA	NA	NA	NA	NA	NA	NA	0	25	NA
A2VDF0	A2VDF0	Fucose mutarotase	FUOM	sp|A2VDF0|FUCM_HUMAN Fucose mutarotase OS=Homo sapiens OX=9606 GN=FUOM PE=1 SV=2	25ug_R2	NA	NA	NA	NA	NA	NA	NA	NA	NA	NA	0	25	NA
A2VDF0	A2VDF0	Fucose mutarotase	FUOM	sp|A2VDF0|FUCM_HUMAN Fucose mutarotase OS=Homo sapiens OX=9606 GN=FUOM PE=1 SV=2	300ug_R1	NA	NA	NA	NA	NA	NA	NA	NA	NA	NA	0	300	NA
A2VDF0	A2VDF0	Fucose mutarotase	FUOM	sp|A2VDF0|FUCM_HUMAN Fucose mutarotase OS=Homo sapiens OX=9606 GN=FUOM PE=1 SV=2	300ug_R2	NA	NA	NA	NA	NA	NA	NA	NA	NA	NA	0	300	NA
A2VDF0	A2VDF0	Fucose mutarotase	FUOM	sp|A2VDF0|FUCM_HUMAN Fucose mutarotase OS=Homo sapiens OX=9606 GN=FUOM PE=1 SV=2	50ug_R1	NA	NA	NA	NA	NA	NA	NA	NA	NA	NA	0	50	NA
A2VDF0	A2VDF0	Fucose mutarotase	FUOM	sp|A2VDF0|FUCM_HUMAN Fucose mutarotase OS=Homo sapiens OX=9606 GN=FUOM PE=1 SV=2	50ug_R2	NA	NA	NA	NA	NA	NA	NA	NA	NA	NA	0	50	NA
A2VDF0	A2VDF0	Fucose mutarotase	FUOM	sp|A2VDF0|FUCM_HUMAN Fucose mutarotase OS=Homo sapiens OX=9606 GN=FUOM PE=1 SV=2	5ug_R1	NA	NA	NA	NA	NA	NA	NA	NA	NA	NA	0	5	NA
A2VDF0	A2VDF0	Fucose mutarotase	FUOM	sp|A2VDF0|FUCM_HUMAN Fucose mutarotase OS=Homo sapiens OX=9606 GN=FUOM PE=1 SV=2	5ug_R2	NA	NA	NA	NA	NA	NA	NA	NA	NA	NA	0	5	NA
A3KMH1	A3KMH1	von Willebrand factor A domain-containing protein 8	VWA8	sp|A3KMH1|VWA8_HUMAN von Willebrand factor A domain-containing protein 8 OS=Homo sapiens OX=9606 GN=VWA8 PE=1 SV=2	100ug_R1	1.6509	1.9307	0.8857	0.86813	2.1422	2.4676	4604400	6612000	1664700	2	1.4	100	4.6098
A3KMH1	A3KMH1	von Willebrand factor A domain-containing protein 8	VWA8	sp|A3KMH1|VWA8_HUMAN von Willebrand factor A domain-containing protein 8 OS=Homo sapiens OX=9606 GN=VWA8 PE=1 SV=2	100ug_R2	1.9315	2.0571	0.97656	0.96666	2.8888	2.9884	7252000	3296400	925440	2	1.4	100	5.8772
A3KMH1	A3KMH1	von Willebrand factor A domain-containing protein 8	VWA8	sp|A3KMH1|VWA8_HUMAN von Willebrand factor A domain-containing protein 8 OS=Homo sapiens OX=9606 GN=VWA8 PE=1 SV=2	10ug_R1	2.5129	3.1455	0.91895	0.92341	3.1256	3.6976	228770	202310	96714	1	0.5	10	6.8232
A3KMH1	A3KMH1	von Willebrand factor A domain-containing protein 8	VWA8	sp|A3KMH1|VWA8_HUMAN von Willebrand factor A domain-containing protein 8 OS=Homo sapiens OX=9606 GN=VWA8 PE=1 SV=2	10ug_R2	NA	NA	NA	NA	NA	NA	NA	NA	NA	1	0.5	10	NA
A3KMH1	A3KMH1	von Willebrand factor A domain-containing protein 8	VWA8	sp|A3KMH1|VWA8_HUMAN von Willebrand factor A domain-containing protein 8 OS=Homo sapiens OX=9606 GN=VWA8 PE=1 SV=2	150ug_R1	1.7736	1.9653	0.91695	0.89874	3.3211	3.6953	13591000	7653500	2194800	2	2.1	150	7.0164
A3KMH1	A3KMH1	von Willebrand factor A domain-containing protein 8	VWA8	sp|A3KMH1|VWA8_HUMAN von Willebrand factor A domain-containing protein 8 OS=Homo sapiens OX=9606 GN=VWA8 PE=1 SV=2	150ug_R2	2.0988	3.0134	0.72998	0.71776	3.0794	4.2902	9475700	3428200	705620	1	0.9	150	7.3696
A3KMH1	A3KMH1	von Willebrand factor A domain-containing protein 8	VWA8	sp|A3KMH1|VWA8_HUMAN von Willebrand factor A domain-containing protein 8 OS=Homo sapiens OX=9606 GN=VWA8 PE=1 SV=2	1ug_R1	NA	NA	NA	NA	NA	NA	NA	NA	NA	NA	0	1	NA
A3KMH1	A3KMH1	von Willebrand factor A domain-containing protein 8	VWA8	sp|A3KMH1|VWA8_HUMAN von Willebrand factor A domain-containing protein 8 OS=Homo sapiens OX=9606 GN=VWA8 PE=1 SV=2	1ug_R2	NA	NA	NA	NA	NA	NA	NA	NA	NA	NA	0	1	NA
A3KMH1	A3KMH1	von Willebrand factor A domain-containing protein 8	VWA8	sp|A3KMH1|VWA8_HUMAN von Willebrand factor A domain-containing protein 8 OS=Homo sapiens OX=9606 GN=VWA8 PE=1 SV=2	200ug_R1	1.1737	1.5969	0.73566	0.72381	2.0109	2.7782	19103000	8733900	4760200	2	1.4	200	4.7891
A3KMH1	A3KMH1	von Willebrand factor A domain-containing protein 8	VWA8	sp|A3KMH1|VWA8_HUMAN von Willebrand factor A domain-containing protein 8 OS=Homo sapiens OX=9606 GN=VWA8 PE=1 SV=2	200ug_R2	2.0843	2.0168	1.0159	1.0175	2.3751	2.3342	2121600	3010200	732260	1	0.9	200	4.7093
A3KMH1	A3KMH1	von Willebrand factor A domain-containing protein 8	VWA8	sp|A3KMH1|VWA8_HUMAN von Willebrand factor A domain-containing protein 8 OS=Homo sapiens OX=9606 GN=VWA8 PE=1 SV=2	250ug_R1	NA	NA	NA	NA	NA	NA	NA	NA	NA	2	1.8	250	NA
A3KMH1	A3KMH1	von Willebrand factor A domain-containing protein 8	VWA8	sp|A3KMH1|VWA8_HUMAN von Willebrand factor A domain-containing protein 8 OS=Homo sapiens OX=9606 GN=VWA8 PE=1 SV=2	250ug_R2	0.91539	1.5801	0.61716	0.61565	1.0378	1.6857	4081300	4526100	773250	1	0.9	250	2.7235
A3KMH1	A3KMH1	von Willebrand factor A domain-containing protein 8	VWA8	sp|A3KMH1|VWA8_HUMAN von Willebrand factor A domain-containing protein 8 OS=Homo sapiens OX=9606 GN=VWA8 PE=1 SV=2	25ug_R1	2.3648	2.5779	0.95638	0.94269	2.702	2.8663	555920	848000	106930	3	1.7	25	5.5683
A3KMH1	A3KMH1	von Willebrand factor A domain-containing protein 8	VWA8	sp|A3KMH1|VWA8_HUMAN von Willebrand factor A domain-containing protein 8 OS=Homo sapiens OX=9606 GN=VWA8 PE=1 SV=2	25ug_R2	NA	NA	NA	NA	NA	NA	NA	NA	NA	1	0.7	25	NA
A3KMH1	A3KMH1	von Willebrand factor A domain-containing protein 8	VWA8	sp|A3KMH1|VWA8_HUMAN von Willebrand factor A domain-containing protein 8 OS=Homo sapiens OX=9606 GN=VWA8 PE=1 SV=2	300ug_R1	1.6882	1.3095	1.1379	1.1264	2.5075	2.2261	9499200	10788000	1183200	2	1.4	300	4.7336
A3KMH1	A3KMH1	von Willebrand factor A domain-containing protein 8	VWA8	sp|A3KMH1|VWA8_HUMAN von Willebrand factor A domain-containing protein 8 OS=Homo sapiens OX=9606 GN=VWA8 PE=1 SV=2	300ug_R2	NA	NA	NA	NA	NA	NA	8246200	6411500	NA	2	2.1	300	NA
A3KMH1	A3KMH1	von Willebrand factor A domain-containing protein 8	VWA8	sp|A3KMH1|VWA8_HUMAN von Willebrand factor A domain-containing protein 8 OS=Homo sapiens OX=9606 GN=VWA8 PE=1 SV=2	50ug_R1	2.7857	2.8027	1.0902	1.0621	6.0242	5.6721	3435600	2529500	489000	1	0.7	50	11.6963
A3KMH1	A3KMH1	von Willebrand factor A domain-containing protein 8	VWA8	sp|A3KMH1|VWA8_HUMAN von Willebrand factor A domain-containing protein 8 OS=Homo sapiens OX=9606 GN=VWA8 PE=1 SV=2	50ug_R2	NA	NA	NA	NA	NA	NA	5669900	NA	NA	2	1.2	50	NA
A3KMH1	A3KMH1	von Willebrand factor A domain-containing protein 8	VWA8	sp|A3KMH1|VWA8_HUMAN von Willebrand factor A domain-containing protein 8 OS=Homo sapiens OX=9606 GN=VWA8 PE=1 SV=2	5ug_R1	NA	NA	NA	NA	NA	NA	NA	NA	NA	NA	0	5	NA
A3KMH1	A3KMH1	von Willebrand factor A domain-containing protein 8	VWA8	sp|A3KMH1|VWA8_HUMAN von Willebrand factor A domain-containing protein 8 OS=Homo sapiens OX=9606 GN=VWA8 PE=1 SV=2	5ug_R2	NA	NA	NA	NA	NA	NA	NA	NA	NA	NA	0	5	NA
A3KN83	A3KN83	Protein strawberry notch homolog 1	SBNO1	sp|A3KN83|SBNO1_HUMAN Protein strawberry notch homolog 1 OS=Homo sapiens OX=9606 GN=SBNO1 PE=1 SV=1	100ug_R1	NA	NA	NA	NA	NA	NA	4548000	NA	NA	1	1.7	100	NA
A3KN83	A3KN83	Protein strawberry notch homolog 1	SBNO1	sp|A3KN83|SBNO1_HUMAN Protein strawberry notch homolog 1 OS=Homo sapiens OX=9606 GN=SBNO1 PE=1 SV=1	100ug_R2	NA	NA	NA	NA	NA	NA	5159500	3511400	NA	2	4	100	NA
A3KN83	A3KN83	Protein strawberry notch homolog 1	SBNO1	sp|A3KN83|SBNO1_HUMAN Protein strawberry notch homolog 1 OS=Homo sapiens OX=9606 GN=SBNO1 PE=1 SV=1	10ug_R1	NA	NA	NA	NA	NA	NA	NA	NA	NA	NA	0	10	NA
A3KN83	A3KN83	Protein strawberry notch homolog 1	SBNO1	sp|A3KN83|SBNO1_HUMAN Protein strawberry notch homolog 1 OS=Homo sapiens OX=9606 GN=SBNO1 PE=1 SV=1	10ug_R2	NA	NA	NA	NA	NA	NA	NA	NA	NA	NA	0	10	NA
A3KN83	A3KN83	Protein strawberry notch homolog 1	SBNO1	sp|A3KN83|SBNO1_HUMAN Protein strawberry notch homolog 1 OS=Homo sapiens OX=9606 GN=SBNO1 PE=1 SV=1	150ug_R1	1.8729	1.8989	1.0636	1.0363	3.6586	3.5303	11508000	6127400	704670	3	5.2	150	7.1889
A3KN83	A3KN83	Protein strawberry notch homolog 1	SBNO1	sp|A3KN83|SBNO1_HUMAN Protein strawberry notch homolog 1 OS=Homo sapiens OX=9606 GN=SBNO1 PE=1 SV=1	150ug_R2	4.8169	4.7025	1.1957	1.176	8.8892	7.559	7146300	12078000	895690	2	3.1	150	16.4482
A3KN83	A3KN83	Protein strawberry notch homolog 1	SBNO1	sp|A3KN83|SBNO1_HUMAN Protein strawberry notch homolog 1 OS=Homo sapiens OX=9606 GN=SBNO1 PE=1 SV=1	1ug_R1	NA	NA	NA	NA	NA	NA	NA	NA	NA	NA	0	1	NA
A3KN83	A3KN83	Protein strawberry notch homolog 1	SBNO1	sp|A3KN83|SBNO1_HUMAN Protein strawberry notch homolog 1 OS=Homo sapiens OX=9606 GN=SBNO1 PE=1 SV=1	1ug_R2	NA	NA	NA	NA	NA	NA	NA	NA	NA	NA	0	1	NA
A3KN83	A3KN83	Protein strawberry notch homolog 1	SBNO1	sp|A3KN83|SBNO1_HUMAN Protein strawberry notch homolog 1 OS=Homo sapiens OX=9606 GN=SBNO1 PE=1 SV=1	200ug_R1	3.5603	3.7767	0.91465	0.89329	5.4952	6.1517	11105000	6420600	1269800	2	3.1	200	11.6469
A3KN83	A3KN83	Protein strawberry notch homolog 1	SBNO1	sp|A3KN83|SBNO1_HUMAN Protein strawberry notch homolog 1 OS=Homo sapiens OX=9606 GN=SBNO1 PE=1 SV=1	200ug_R2	14.319	14.743	0.95211	0.93951	30.809	32.793	10093000	10985000	442800	2	3.1	200	63.602
A3KN83	A3KN83	Protein strawberry notch homolog 1	SBNO1	sp|A3KN83|SBNO1_HUMAN Protein strawberry notch homolog 1 OS=Homo sapiens OX=9606 GN=SBNO1 PE=1 SV=1	250ug_R1	1.768	2.4983	0.69392	0.68568	2.7147	3.9591	18833000	8951800	2408700	3	4.8	250	6.6738
A3KN83	A3KN83	Protein strawberry notch homolog 1	SBNO1	sp|A3KN83|SBNO1_HUMAN Protein strawberry notch homolog 1 OS=Homo sapiens OX=9606 GN=SBNO1 PE=1 SV=1	250ug_R2	2.0169	1.1115	1.8497	1.8367	4.0376	2.1983	3645000	21809000	1991800	2	3.9	250	6.2359
A3KN83	A3KN83	Protein strawberry notch homolog 1	SBNO1	sp|A3KN83|SBNO1_HUMAN Protein strawberry notch homolog 1 OS=Homo sapiens OX=9606 GN=SBNO1 PE=1 SV=1	25ug_R1	NA	NA	NA	NA	NA	NA	NA	NA	NA	1	0.9	25	NA
A3KN83	A3KN83	Protein strawberry notch homolog 1	SBNO1	sp|A3KN83|SBNO1_HUMAN Protein strawberry notch homolog 1 OS=Homo sapiens OX=9606 GN=SBNO1 PE=1 SV=1	25ug_R2	NA	NA	NA	NA	NA	NA	NA	1149900	NA	1	0.9	25	NA
A3KN83	A3KN83	Protein strawberry notch homolog 1	SBNO1	sp|A3KN83|SBNO1_HUMAN Protein strawberry notch homolog 1 OS=Homo sapiens OX=9606 GN=SBNO1 PE=1 SV=1	300ug_R1	1.8322	3.5628	0.50914	0.50442	2.837	5.6243	6211000	3430600	569600	3	4.5	300	8.4613
A3KN83	A3KN83	Protein strawberry notch homolog 1	SBNO1	sp|A3KN83|SBNO1_HUMAN Protein strawberry notch homolog 1 OS=Homo sapiens OX=9606 GN=SBNO1 PE=1 SV=1	300ug_R2	0.73986	1.1136	0.69577	0.67156	1.2276	1.828	4635500	3339500	2219500	1	0.8	300	3.0556
A3KN83	A3KN83	Protein strawberry notch homolog 1	SBNO1	sp|A3KN83|SBNO1_HUMAN Protein strawberry notch homolog 1 OS=Homo sapiens OX=9606 GN=SBNO1 PE=1 SV=1	50ug_R1	0.83685	0.86818	1.0244	0.9959	1.3493	1.3548	3832000	4488600	2261000	3	3.4	50	2.7041
A3KN83	A3KN83	Protein strawberry notch homolog 1	SBNO1	sp|A3KN83|SBNO1_HUMAN Protein strawberry notch homolog 1 OS=Homo sapiens OX=9606 GN=SBNO1 PE=1 SV=1	50ug_R2	0.57355	0.55973	0.99158	0.97157	0.7882	0.81127	9303000	9145800	3681000	3	3.2	50	1.59947
A3KN83	A3KN83	Protein strawberry notch homolog 1	SBNO1	sp|A3KN83|SBNO1_HUMAN Protein strawberry notch homolog 1 OS=Homo sapiens OX=9606 GN=SBNO1 PE=1 SV=1	5ug_R1	NA	NA	NA	NA	NA	NA	NA	NA	NA	NA	0	5	NA
A3KN83	A3KN83	Protein strawberry notch homolog 1	SBNO1	sp|A3KN83|SBNO1_HUMAN Protein strawberry notch homolog 1 OS=Homo sapiens OX=9606 GN=SBNO1 PE=1 SV=1	5ug_R2	NA	NA	NA	NA	NA	NA	NA	NA	NA	NA	0	5	NA
A4D1E9	A4D1E9	GTP-binding protein 10	GTPBP10	sp|A4D1E9|GTPBA_HUMAN GTP-binding protein 10 OS=Homo sapiens OX=9606 GN=GTPBP10 PE=1 SV=1	100ug_R1	1.6271	1.862	0.95632	0.93154	3.6951	4.2179	23777000	20604000	5404800	2	10.1	100	7.913
A4D1E9	A4D1E9	GTP-binding protein 10	GTPBP10	sp|A4D1E9|GTPBA_HUMAN GTP-binding protein 10 OS=Homo sapiens OX=9606 GN=GTPBP10 PE=1 SV=1	100ug_R2	2.56	2.5126	1.0617	0.99953	6.086	6.0888	22523000	28708000	4792300	2	6.5	100	12.1748
A4D1E9	A4D1E9	GTP-binding protein 10	GTPBP10	sp|A4D1E9|GTPBA_HUMAN GTP-binding protein 10 OS=Homo sapiens OX=9606 GN=GTPBP10 PE=1 SV=1	10ug_R1	1.5516	2.1167	0.82549	0.78719	2.7858	3.9377	676690	882370	139790	2	6.2	10	6.7235
A4D1E9	A4D1E9	GTP-binding protein 10	GTPBP10	sp|A4D1E9|GTPBA_HUMAN GTP-binding protein 10 OS=Homo sapiens OX=9606 GN=GTPBP10 PE=1 SV=1	10ug_R2	NA	NA	NA	NA	NA	NA	NA	NA	NA	NA	0	10	NA
A4D1E9	A4D1E9	GTP-binding protein 10	GTPBP10	sp|A4D1E9|GTPBA_HUMAN GTP-binding protein 10 OS=Homo sapiens OX=9606 GN=GTPBP10 PE=1 SV=1	150ug_R1	1.4831	1.8093	0.8909	0.85505	3.8501	4.5028	34633000	28752000	11525000	2	9.6	150	8.3529
A4D1E9	A4D1E9	GTP-binding protein 10	GTPBP10	sp|A4D1E9|GTPBA_HUMAN GTP-binding protein 10 OS=Homo sapiens OX=9606 GN=GTPBP10 PE=1 SV=1	150ug_R2	2.088	2.2292	1.0112	0.99329	3.9096	3.8601	32917000	32891000	11384000	2	10.1	150	7.7697
A4D1E9	A4D1E9	GTP-binding protein 10	GTPBP10	sp|A4D1E9|GTPBA_HUMAN GTP-binding protein 10 OS=Homo sapiens OX=9606 GN=GTPBP10 PE=1 SV=1	1ug_R1	NA	NA	NA	NA	NA	NA	NA	NA	NA	NA	0	1	NA
A4D1E9	A4D1E9	GTP-binding protein 10	GTPBP10	sp|A4D1E9|GTPBA_HUMAN GTP-binding protein 10 OS=Homo sapiens OX=9606 GN=GTPBP10 PE=1 SV=1	1ug_R2	NA	NA	NA	NA	NA	NA	NA	NA	NA	NA	0	1	NA
A4D1E9	A4D1E9	GTP-binding protein 10	GTPBP10	sp|A4D1E9|GTPBA_HUMAN GTP-binding protein 10 OS=Homo sapiens OX=9606 GN=GTPBP10 PE=1 SV=1	200ug_R1	2.8203	3.3609	0.79133	0.78824	4.8172	5.466	33987000	29772000	7137600	3	12.1	200	10.2832
A4D1E9	A4D1E9	GTP-binding protein 10	GTPBP10	sp|A4D1E9|GTPBA_HUMAN GTP-binding protein 10 OS=Homo sapiens OX=9606 GN=GTPBP10 PE=1 SV=1	200ug_R2	0.98056	0.81686	1.2071	1.1611	2.0376	1.7426	50111000	50636000	17488000	4	17.3	200	3.7802
A4D1E9	A4D1E9	GTP-binding protein 10	GTPBP10	sp|A4D1E9|GTPBA_HUMAN GTP-binding protein 10 OS=Homo sapiens OX=9606 GN=GTPBP10 PE=1 SV=1	250ug_R1	2.2201	2.7031	1.0106	0.99367	3.8386	4.6768	32312000	39456000	6726500	3	12.1	250	8.5154
A4D1E9	A4D1E9	GTP-binding protein 10	GTPBP10	sp|A4D1E9|GTPBA_HUMAN GTP-binding protein 10 OS=Homo sapiens OX=9606 GN=GTPBP10 PE=1 SV=1	250ug_R2	2.709	2.8394	0.79889	0.80773	4.1516	4.4481	43691000	56049000	11397000	4	18.1	250	8.5997
A4D1E9	A4D1E9	GTP-binding protein 10	GTPBP10	sp|A4D1E9|GTPBA_HUMAN GTP-binding protein 10 OS=Homo sapiens OX=9606 GN=GTPBP10 PE=1 SV=1	25ug_R1	NA	NA	NA	NA	NA	NA	NA	1046500	NA	2	4.9	25	NA
A4D1E9	A4D1E9	GTP-binding protein 10	GTPBP10	sp|A4D1E9|GTPBA_HUMAN GTP-binding protein 10 OS=Homo sapiens OX=9606 GN=GTPBP10 PE=1 SV=1	25ug_R2	1.649	1.6093	1.0608	1.0382	2.8232	2.7193	2796400	2024800	630400	2	4.9	25	5.5425
A4D1E9	A4D1E9	GTP-binding protein 10	GTPBP10	sp|A4D1E9|GTPBA_HUMAN GTP-binding protein 10 OS=Homo sapiens OX=9606 GN=GTPBP10 PE=1 SV=1	300ug_R1	1.1949	1.4962	0.82806	0.81665	2.0053	2.4874	49861000	38630000	13851000	3	12.1	300	4.4927
A4D1E9	A4D1E9	GTP-binding protein 10	GTPBP10	sp|A4D1E9|GTPBA_HUMAN GTP-binding protein 10 OS=Homo sapiens OX=9606 GN=GTPBP10 PE=1 SV=1	300ug_R2	0.98458	1.4401	0.85414	0.84086	2.1109	2.439	60001000	52728000	22535000	4	19.1	300	4.5499
A4D1E9	A4D1E9	GTP-binding protein 10	GTPBP10	sp|A4D1E9|GTPBA_HUMAN GTP-binding protein 10 OS=Homo sapiens OX=9606 GN=GTPBP10 PE=1 SV=1	50ug_R1	1.6809	1.7249	0.95278	0.90657	3.3956	3.6939	9406100	15436000	4680500	4	11.6	50	7.0895
A4D1E9	A4D1E9	GTP-binding protein 10	GTPBP10	sp|A4D1E9|GTPBA_HUMAN GTP-binding protein 10 OS=Homo sapiens OX=9606 GN=GTPBP10 PE=1 SV=1	50ug_R2	1.8686	1.8123	1.0056	0.98914	4.2493	3.5681	14851000	14453000	3528900	2	6.5	50	7.8174
A4D1E9	A4D1E9	GTP-binding protein 10	GTPBP10	sp|A4D1E9|GTPBA_HUMAN GTP-binding protein 10 OS=Homo sapiens OX=9606 GN=GTPBP10 PE=1 SV=1	5ug_R1	1.9582	2.2922	0.86419	0.83741	3.3351	3.9352	1125300	1020500	200340	2	6.2	5	7.2703
A4D1E9	A4D1E9	GTP-binding protein 10	GTPBP10	sp|A4D1E9|GTPBA_HUMAN GTP-binding protein 10 OS=Homo sapiens OX=9606 GN=GTPBP10 PE=1 SV=1	5ug_R2	1.5504	1.7384	0.63758	0.62282	3.931	4.3629	1339400	848730	303520	1	2.3	5	8.2939
A5PLL7	A5PLL7	Transmembrane protein 189	TMEM189	sp|A5PLL7|PDES1_HUMAN Plasmanylethanolamine desaturase OS=Homo sapiens OX=9606 GN=PEDS1 PE=1 SV=3	100ug_R1	0.40062	0.39828	1.0598	1.0334	0.75347	0.72912	7314600	8262100	8412400	1	5.6	100	1.48259
A5PLL7	A5PLL7	Transmembrane protein 189	TMEM189	sp|A5PLL7|PDES1_HUMAN Plasmanylethanolamine desaturase OS=Homo sapiens OX=9606 GN=PEDS1 PE=1 SV=3	100ug_R2	NA	NA	NA	NA	NA	NA	NA	NA	NA	NA	0	100	NA
A5PLL7	A5PLL7	Transmembrane protein 189	TMEM189	sp|A5PLL7|PDES1_HUMAN Plasmanylethanolamine desaturase OS=Homo sapiens OX=9606 GN=PEDS1 PE=1 SV=3	10ug_R1	NA	NA	NA	NA	NA	NA	NA	NA	NA	NA	0	10	NA
A5PLL7	A5PLL7	Transmembrane protein 189	TMEM189	sp|A5PLL7|PDES1_HUMAN Plasmanylethanolamine desaturase OS=Homo sapiens OX=9606 GN=PEDS1 PE=1 SV=3	10ug_R2	NA	NA	NA	NA	NA	NA	NA	NA	NA	NA	0	10	NA
A5PLL7	A5PLL7	Transmembrane protein 189	TMEM189	sp|A5PLL7|PDES1_HUMAN Plasmanylethanolamine desaturase OS=Homo sapiens OX=9606 GN=PEDS1 PE=1 SV=3	150ug_R1	1.1866	1.3563	0.8827	0.85476	1.929	2.2568	18591000	14214000	13859000	2	10.7	150	4.1858
A5PLL7	A5PLL7	Transmembrane protein 189	TMEM189	sp|A5PLL7|PDES1_HUMAN Plasmanylethanolamine desaturase OS=Homo sapiens OX=9606 GN=PEDS1 PE=1 SV=3	150ug_R2	0.58659	0.6358	0.81485	0.78925	0.81836	0.97614	30864000	21250000	21053000	2	10.7	150	1.7945
A5PLL7	A5PLL7	Transmembrane protein 189	TMEM189	sp|A5PLL7|PDES1_HUMAN Plasmanylethanolamine desaturase OS=Homo sapiens OX=9606 GN=PEDS1 PE=1 SV=3	1ug_R1	NA	NA	NA	NA	NA	NA	NA	NA	NA	NA	0	1	NA
A5PLL7	A5PLL7	Transmembrane protein 189	TMEM189	sp|A5PLL7|PDES1_HUMAN Plasmanylethanolamine desaturase OS=Homo sapiens OX=9606 GN=PEDS1 PE=1 SV=3	1ug_R2	NA	NA	NA	NA	NA	NA	NA	NA	NA	NA	0	1	NA
A5PLL7	A5PLL7	Transmembrane protein 189	TMEM189	sp|A5PLL7|PDES1_HUMAN Plasmanylethanolamine desaturase OS=Homo sapiens OX=9606 GN=PEDS1 PE=1 SV=3	200ug_R1	0.9276	1.317	1.304	1.2768	1.1537	1.3738	29144000	27050000	21307000	2	10.7	200	2.5275
A5PLL7	A5PLL7	Transmembrane protein 189	TMEM189	sp|A5PLL7|PDES1_HUMAN Plasmanylethanolamine desaturase OS=Homo sapiens OX=9606 GN=PEDS1 PE=1 SV=3	200ug_R2	NA	NA	NA	NA	NA	NA	NA	NA	NA	1	5.2	200	NA
A5PLL7	A5PLL7	Transmembrane protein 189	TMEM189	sp|A5PLL7|PDES1_HUMAN Plasmanylethanolamine desaturase OS=Homo sapiens OX=9606 GN=PEDS1 PE=1 SV=3	250ug_R1	0.97654	0.87677	1.1257	1.1031	1.7759	1.6099	18081000	27438000	9561500	2	10.7	250	3.3858
A5PLL7	A5PLL7	Transmembrane protein 189	TMEM189	sp|A5PLL7|PDES1_HUMAN Plasmanylethanolamine desaturase OS=Homo sapiens OX=9606 GN=PEDS1 PE=1 SV=3	250ug_R2	1.1867	1.5644	0.79566	0.77855	2.1462	2.7566	18214000	23907000	6655800	2	10.7	250	4.9028
A5PLL7	A5PLL7	Transmembrane protein 189	TMEM189	sp|A5PLL7|PDES1_HUMAN Plasmanylethanolamine desaturase OS=Homo sapiens OX=9606 GN=PEDS1 PE=1 SV=3	25ug_R1	NA	NA	NA	NA	NA	NA	NA	NA	NA	NA	0	25	NA
A5PLL7	A5PLL7	Transmembrane protein 189	TMEM189	sp|A5PLL7|PDES1_HUMAN Plasmanylethanolamine desaturase OS=Homo sapiens OX=9606 GN=PEDS1 PE=1 SV=3	25ug_R2	NA	NA	NA	NA	NA	NA	NA	NA	NA	NA	0	25	NA
A5PLL7	A5PLL7	Transmembrane protein 189	TMEM189	sp|A5PLL7|PDES1_HUMAN Plasmanylethanolamine desaturase OS=Homo sapiens OX=9606 GN=PEDS1 PE=1 SV=3	300ug_R1	1.4822	1.5247	0.92852	0.90446	2.4299	2.813	18175000	21190000	7292600	2	10.7	300	5.2429
A5PLL7	A5PLL7	Transmembrane protein 189	TMEM189	sp|A5PLL7|PDES1_HUMAN Plasmanylethanolamine desaturase OS=Homo sapiens OX=9606 GN=PEDS1 PE=1 SV=3	300ug_R2	1.8229	1.5708	1.0132	0.99225	3.0939	3.0292	38119000	39613000	11930000	2	10.7	300	6.1231
A5PLL7	A5PLL7	Transmembrane protein 189	TMEM189	sp|A5PLL7|PDES1_HUMAN Plasmanylethanolamine desaturase OS=Homo sapiens OX=9606 GN=PEDS1 PE=1 SV=3	50ug_R1	1.0751	1.452	0.60726	0.62732	1.3533	2.1573	1465800	873630	300040	1	5.6	50	3.5106
A5PLL7	A5PLL7	Transmembrane protein 189	TMEM189	sp|A5PLL7|PDES1_HUMAN Plasmanylethanolamine desaturase OS=Homo sapiens OX=9606 GN=PEDS1 PE=1 SV=3	50ug_R2	NA	NA	NA	NA	NA	NA	1414200	NA	NA	1	5.6	50	NA
A5PLL7	A5PLL7	Transmembrane protein 189	TMEM189	sp|A5PLL7|PDES1_HUMAN Plasmanylethanolamine desaturase OS=Homo sapiens OX=9606 GN=PEDS1 PE=1 SV=3	5ug_R1	NA	NA	NA	NA	NA	NA	NA	NA	NA	NA	0	5	NA
A5PLL7	A5PLL7	Transmembrane protein 189	TMEM189	sp|A5PLL7|PDES1_HUMAN Plasmanylethanolamine desaturase OS=Homo sapiens OX=9606 GN=PEDS1 PE=1 SV=3	5ug_R2	NA	NA	NA	NA	NA	NA	NA	NA	NA	NA	0	5	NA
A5YKK6	A5YKK6	CCR4-NOT transcription complex subunit 1	CNOT1	sp|A5YKK6|CNOT1_HUMAN CCR4-NOT transcription complex subunit 1 OS=Homo sapiens OX=9606 GN=CNOT1 PE=1 SV=2	100ug_R1	1.2915	1.1424	1.0859	1.0642	2.003	2.4323	44523000	35000000	26577000	9	5.1	100	4.4353
A5YKK6	A5YKK6	CCR4-NOT transcription complex subunit 1	CNOT1	sp|A5YKK6|CNOT1_HUMAN CCR4-NOT transcription complex subunit 1 OS=Homo sapiens OX=9606 GN=CNOT1 PE=1 SV=2	100ug_R2	1.054	0.89011	1.2053	1.1617	2.4634	2.0563	72212000	87212000	36980000	12	6.6	100	4.5197
A5YKK6	A5YKK6	CCR4-NOT transcription complex subunit 1	CNOT1	sp|A5YKK6|CNOT1_HUMAN CCR4-NOT transcription complex subunit 1 OS=Homo sapiens OX=9606 GN=CNOT1 PE=1 SV=2	10ug_R1	0.88882	0.85765	1.2537	1.0729	1.8037	1.7793	3618600	4502000	1470300	3	1.4	10	3.583
A5YKK6	A5YKK6	CCR4-NOT transcription complex subunit 1	CNOT1	sp|A5YKK6|CNOT1_HUMAN CCR4-NOT transcription complex subunit 1 OS=Homo sapiens OX=9606 GN=CNOT1 PE=1 SV=2	10ug_R2	0.92407	0.90306	1.0481	1.0173	1.9684	1.8832	2532500	3051900	1308000	3	1.4	10	3.8516
A5YKK6	A5YKK6	CCR4-NOT transcription complex subunit 1	CNOT1	sp|A5YKK6|CNOT1_HUMAN CCR4-NOT transcription complex subunit 1 OS=Homo sapiens OX=9606 GN=CNOT1 PE=1 SV=2	150ug_R1	1.2715	1.0308	1.264	1.2332	3.2996	2.3568	54521000	70728000	24193000	11	5.9	150	5.6564
A5YKK6	A5YKK6	CCR4-NOT transcription complex subunit 1	CNOT1	sp|A5YKK6|CNOT1_HUMAN CCR4-NOT transcription complex subunit 1 OS=Homo sapiens OX=9606 GN=CNOT1 PE=1 SV=2	150ug_R2	1.5594	1.5809	1.0599	1.0426	3.6087	3.0136	90389000	89049000	34563000	14	8.1	150	6.6223
A5YKK6	A5YKK6	CCR4-NOT transcription complex subunit 1	CNOT1	sp|A5YKK6|CNOT1_HUMAN CCR4-NOT transcription complex subunit 1 OS=Homo sapiens OX=9606 GN=CNOT1 PE=1 SV=2	1ug_R1	NA	NA	NA	NA	NA	NA	NA	NA	NA	NA	0	1	NA
A5YKK6	A5YKK6	CCR4-NOT transcription complex subunit 1	CNOT1	sp|A5YKK6|CNOT1_HUMAN CCR4-NOT transcription complex subunit 1 OS=Homo sapiens OX=9606 GN=CNOT1 PE=1 SV=2	1ug_R2	NA	NA	NA	NA	NA	NA	NA	NA	NA	NA	0	1	NA
A5YKK6	A5YKK6	CCR4-NOT transcription complex subunit 1	CNOT1	sp|A5YKK6|CNOT1_HUMAN CCR4-NOT transcription complex subunit 1 OS=Homo sapiens OX=9606 GN=CNOT1 PE=1 SV=2	200ug_R1	1.9413	1.8342	1.0825	1.0684	3.7322	3.2826	63855000	65543000	34854000	8	4	200	7.0148
A5YKK6	A5YKK6	CCR4-NOT transcription complex subunit 1	CNOT1	sp|A5YKK6|CNOT1_HUMAN CCR4-NOT transcription complex subunit 1 OS=Homo sapiens OX=9606 GN=CNOT1 PE=1 SV=2	200ug_R2	2.5138	1.8196	0.96855	0.98582	2.7134	2.3119	28161000	41519000	6716600	7	4.3	200	5.0253
A5YKK6	A5YKK6	CCR4-NOT transcription complex subunit 1	CNOT1	sp|A5YKK6|CNOT1_HUMAN CCR4-NOT transcription complex subunit 1 OS=Homo sapiens OX=9606 GN=CNOT1 PE=1 SV=2	250ug_R1	1.221	1.2775	1.1848	1.1426	2.6289	2.6313	59157000	73828000	35729000	9	5.3	250	5.2602
A5YKK6	A5YKK6	CCR4-NOT transcription complex subunit 1	CNOT1	sp|A5YKK6|CNOT1_HUMAN CCR4-NOT transcription complex subunit 1 OS=Homo sapiens OX=9606 GN=CNOT1 PE=1 SV=2	250ug_R2	0.94022	1.0303	1.0187	1.0178	1.8568	2.0125	65224000	54403000	27051000	11	5.1	250	3.8693
A5YKK6	A5YKK6	CCR4-NOT transcription complex subunit 1	CNOT1	sp|A5YKK6|CNOT1_HUMAN CCR4-NOT transcription complex subunit 1 OS=Homo sapiens OX=9606 GN=CNOT1 PE=1 SV=2	25ug_R1	0.95121	0.89256	1.1359	1.1003	2.0791	1.7915	9352200	10982000	5024300	10	4.9	25	3.8706
A5YKK6	A5YKK6	CCR4-NOT transcription complex subunit 1	CNOT1	sp|A5YKK6|CNOT1_HUMAN CCR4-NOT transcription complex subunit 1 OS=Homo sapiens OX=9606 GN=CNOT1 PE=1 SV=2	25ug_R2	1.3593	1.0442	1.2212	1.1946	3.3765	2.6338	22326000	22700000	8171000	10	4.3	25	6.0103
A5YKK6	A5YKK6	CCR4-NOT transcription complex subunit 1	CNOT1	sp|A5YKK6|CNOT1_HUMAN CCR4-NOT transcription complex subunit 1 OS=Homo sapiens OX=9606 GN=CNOT1 PE=1 SV=2	300ug_R1	0.68279	0.67018	1.1087	1.109	1.9856	1.9023	120300000	115490000	54974000	14	7.6	300	3.8879
A5YKK6	A5YKK6	CCR4-NOT transcription complex subunit 1	CNOT1	sp|A5YKK6|CNOT1_HUMAN CCR4-NOT transcription complex subunit 1 OS=Homo sapiens OX=9606 GN=CNOT1 PE=1 SV=2	300ug_R2	1.3795	1.2445	0.96153	0.93252	3.4041	3.4495	64643000	67216000	28576000	9	4	300	6.8536
A5YKK6	A5YKK6	CCR4-NOT transcription complex subunit 1	CNOT1	sp|A5YKK6|CNOT1_HUMAN CCR4-NOT transcription complex subunit 1 OS=Homo sapiens OX=9606 GN=CNOT1 PE=1 SV=2	50ug_R1	0.98625	0.84779	1.1507	1.0978	2.4449	1.684	23655000	24953000	9917200	9	4	50	4.1289
A5YKK6	A5YKK6	CCR4-NOT transcription complex subunit 1	CNOT1	sp|A5YKK6|CNOT1_HUMAN CCR4-NOT transcription complex subunit 1 OS=Homo sapiens OX=9606 GN=CNOT1 PE=1 SV=2	50ug_R2	0.6298	0.51241	1.2732	1.2181	1.7442	1.3723	26956000	29539000	10433000	8	3.6	50	3.1165
A5YKK6	A5YKK6	CCR4-NOT transcription complex subunit 1	CNOT1	sp|A5YKK6|CNOT1_HUMAN CCR4-NOT transcription complex subunit 1 OS=Homo sapiens OX=9606 GN=CNOT1 PE=1 SV=2	5ug_R1	1.3643	1.4183	1.1015	1.0984	1.9363	1.8871	1994500	2352100	1236400	3	1.2	5	3.8234
A5YKK6	A5YKK6	CCR4-NOT transcription complex subunit 1	CNOT1	sp|A5YKK6|CNOT1_HUMAN CCR4-NOT transcription complex subunit 1 OS=Homo sapiens OX=9606 GN=CNOT1 PE=1 SV=2	5ug_R2	1.5696	1.0171	1.4533	1.4483	2.3844	1.5512	1903500	1722200	748360	4	1.9	5	3.9356
A6NCE7	A6NCE7;Q9GZQ8;Q9H492	Microtubule-associated proteins 1A/1B light chain 3 beta 2;Microtubule-associated proteins 1A/1B light chain 3B;Microtubule-associated proteins 1A/1B light chain 3A	MAP1LC3B2	sp|A6NCE7|MP3B2_HUMAN Microtubule-associated proteins 1A/1B light chain 3 beta 2 OS=Homo sapiens OX=9606 GN=MAP1LC3B2 PE=2 SV=1;sp|Q9GZQ8|MLP3B_HUMAN Microtubule-associated proteins 1A/1B light chain 3B OS=Homo sapiens OX=9606 GN=MAP1LC3B PE=1 SV=3;sp|Q9H4	100ug_R1	1.9841	1.7001	1.1265	1.0717	6.3478	5.6749	30518000	32535000	3647800	1	11.2	100	12.0227
A6NCE7	A6NCE7;Q9GZQ8;Q9H492	Microtubule-associated proteins 1A/1B light chain 3 beta 2;Microtubule-associated proteins 1A/1B light chain 3B;Microtubule-associated proteins 1A/1B light chain 3A	MAP1LC3B2	sp|A6NCE7|MP3B2_HUMAN Microtubule-associated proteins 1A/1B light chain 3 beta 2 OS=Homo sapiens OX=9606 GN=MAP1LC3B2 PE=2 SV=1;sp|Q9GZQ8|MLP3B_HUMAN Microtubule-associated proteins 1A/1B light chain 3B OS=Homo sapiens OX=9606 GN=MAP1LC3B PE=1 SV=3;sp|Q9H4	100ug_R2	4.6899	4.2785	1.0973	1.0488	15.867	15.129	29808000	31389000	1816200	1	5.6	100	30.996
A6NCE7	A6NCE7;Q9GZQ8;Q9H492	Microtubule-associated proteins 1A/1B light chain 3 beta 2;Microtubule-associated proteins 1A/1B light chain 3B;Microtubule-associated proteins 1A/1B light chain 3A	MAP1LC3B2	sp|A6NCE7|MP3B2_HUMAN Microtubule-associated proteins 1A/1B light chain 3 beta 2 OS=Homo sapiens OX=9606 GN=MAP1LC3B2 PE=2 SV=1;sp|Q9GZQ8|MLP3B_HUMAN Microtubule-associated proteins 1A/1B light chain 3B OS=Homo sapiens OX=9606 GN=MAP1LC3B PE=1 SV=3;sp|Q9H4	10ug_R1	3.507	3.6292	1.1243	1.0259	9.336	9.1004	5489000	6004000	731900	1	5.6	10	18.4364
A6NCE7	A6NCE7;Q9GZQ8;Q9H492	Microtubule-associated proteins 1A/1B light chain 3 beta 2;Microtubule-associated proteins 1A/1B light chain 3B;Microtubule-associated proteins 1A/1B light chain 3A	MAP1LC3B2	sp|A6NCE7|MP3B2_HUMAN Microtubule-associated proteins 1A/1B light chain 3 beta 2 OS=Homo sapiens OX=9606 GN=MAP1LC3B2 PE=2 SV=1;sp|Q9GZQ8|MLP3B_HUMAN Microtubule-associated proteins 1A/1B light chain 3B OS=Homo sapiens OX=9606 GN=MAP1LC3B PE=1 SV=3;sp|Q9H4	10ug_R2	NA	NA	NA	NA	NA	NA	NA	NA	NA	NA	0	10	NA
A6NCE7	A6NCE7;Q9GZQ8;Q9H492	Microtubule-associated proteins 1A/1B light chain 3 beta 2;Microtubule-associated proteins 1A/1B light chain 3B;Microtubule-associated proteins 1A/1B light chain 3A	MAP1LC3B2	sp|A6NCE7|MP3B2_HUMAN Microtubule-associated proteins 1A/1B light chain 3 beta 2 OS=Homo sapiens OX=9606 GN=MAP1LC3B2 PE=2 SV=1;sp|Q9GZQ8|MLP3B_HUMAN Microtubule-associated proteins 1A/1B light chain 3B OS=Homo sapiens OX=9606 GN=MAP1LC3B PE=1 SV=3;sp|Q9H4	150ug_R1	3.62	3.3062	1.0707	1.0417	13.94	13.191	61730000	63678000	5963900	2	16.8	150	27.131
A6NCE7	A6NCE7;Q9GZQ8;Q9H492	Microtubule-associated proteins 1A/1B light chain 3 beta 2;Microtubule-associated proteins 1A/1B light chain 3B;Microtubule-associated proteins 1A/1B light chain 3A	MAP1LC3B2	sp|A6NCE7|MP3B2_HUMAN Microtubule-associated proteins 1A/1B light chain 3 beta 2 OS=Homo sapiens OX=9606 GN=MAP1LC3B2 PE=2 SV=1;sp|Q9GZQ8|MLP3B_HUMAN Microtubule-associated proteins 1A/1B light chain 3B OS=Homo sapiens OX=9606 GN=MAP1LC3B PE=1 SV=3;sp|Q9H4	150ug_R2	3.0086	2.7439	1.0258	0.96403	11.643	11.294	33198000	28528000	3322300	1	11.2	150	22.937
A6NCE7	A6NCE7;Q9GZQ8;Q9H492	Microtubule-associated proteins 1A/1B light chain 3 beta 2;Microtubule-associated proteins 1A/1B light chain 3B;Microtubule-associated proteins 1A/1B light chain 3A	MAP1LC3B2	sp|A6NCE7|MP3B2_HUMAN Microtubule-associated proteins 1A/1B light chain 3 beta 2 OS=Homo sapiens OX=9606 GN=MAP1LC3B2 PE=2 SV=1;sp|Q9GZQ8|MLP3B_HUMAN Microtubule-associated proteins 1A/1B light chain 3B OS=Homo sapiens OX=9606 GN=MAP1LC3B PE=1 SV=3;sp|Q9H4	1ug_R1	NA	NA	NA	NA	NA	NA	NA	NA	NA	NA	0	1	NA
A6NCE7	A6NCE7;Q9GZQ8;Q9H492	Microtubule-associated proteins 1A/1B light chain 3 beta 2;Microtubule-associated proteins 1A/1B light chain 3B;Microtubule-associated proteins 1A/1B light chain 3A	MAP1LC3B2	sp|A6NCE7|MP3B2_HUMAN Microtubule-associated proteins 1A/1B light chain 3 beta 2 OS=Homo sapiens OX=9606 GN=MAP1LC3B2 PE=2 SV=1;sp|Q9GZQ8|MLP3B_HUMAN Microtubule-associated proteins 1A/1B light chain 3B OS=Homo sapiens OX=9606 GN=MAP1LC3B PE=1 SV=3;sp|Q9H4	1ug_R2	NA	NA	NA	NA	NA	NA	NA	NA	NA	NA	0	1	NA
A6NCE7	A6NCE7;Q9GZQ8;Q9H492	Microtubule-associated proteins 1A/1B light chain 3 beta 2;Microtubule-associated proteins 1A/1B light chain 3B;Microtubule-associated proteins 1A/1B light chain 3A	MAP1LC3B2	sp|A6NCE7|MP3B2_HUMAN Microtubule-associated proteins 1A/1B light chain 3 beta 2 OS=Homo sapiens OX=9606 GN=MAP1LC3B2 PE=2 SV=1;sp|Q9GZQ8|MLP3B_HUMAN Microtubule-associated proteins 1A/1B light chain 3B OS=Homo sapiens OX=9606 GN=MAP1LC3B PE=1 SV=3;sp|Q9H4	200ug_R1	3.3782	3.139	1.0874	1.0155	15.806	14.511	77421000	78970000	6994100	2	16.8	200	30.317
A6NCE7	A6NCE7;Q9GZQ8;Q9H492	Microtubule-associated proteins 1A/1B light chain 3 beta 2;Microtubule-associated proteins 1A/1B light chain 3B;Microtubule-associated proteins 1A/1B light chain 3A	MAP1LC3B2	sp|A6NCE7|MP3B2_HUMAN Microtubule-associated proteins 1A/1B light chain 3 beta 2 OS=Homo sapiens OX=9606 GN=MAP1LC3B2 PE=2 SV=1;sp|Q9GZQ8|MLP3B_HUMAN Microtubule-associated proteins 1A/1B light chain 3B OS=Homo sapiens OX=9606 GN=MAP1LC3B PE=1 SV=3;sp|Q9H4	200ug_R2	3.2465	2.9389	1.1139	1.0634	13.283	12.232	64630000	63098000	5504600	2	16.8	200	25.515
A6NCE7	A6NCE7;Q9GZQ8;Q9H492	Microtubule-associated proteins 1A/1B light chain 3 beta 2;Microtubule-associated proteins 1A/1B light chain 3B;Microtubule-associated proteins 1A/1B light chain 3A	MAP1LC3B2	sp|A6NCE7|MP3B2_HUMAN Microtubule-associated proteins 1A/1B light chain 3 beta 2 OS=Homo sapiens OX=9606 GN=MAP1LC3B2 PE=2 SV=1;sp|Q9GZQ8|MLP3B_HUMAN Microtubule-associated proteins 1A/1B light chain 3B OS=Homo sapiens OX=9606 GN=MAP1LC3B PE=1 SV=3;sp|Q9H4	250ug_R1	1.9292	2.3872	1.0434	0.95301	9.736	11.815	38732000	35038000	3094000	1	11.2	250	21.551
A6NCE7	A6NCE7;Q9GZQ8;Q9H492	Microtubule-associated proteins 1A/1B light chain 3 beta 2;Microtubule-associated proteins 1A/1B light chain 3B;Microtubule-associated proteins 1A/1B light chain 3A	MAP1LC3B2	sp|A6NCE7|MP3B2_HUMAN Microtubule-associated proteins 1A/1B light chain 3 beta 2 OS=Homo sapiens OX=9606 GN=MAP1LC3B2 PE=2 SV=1;sp|Q9GZQ8|MLP3B_HUMAN Microtubule-associated proteins 1A/1B light chain 3B OS=Homo sapiens OX=9606 GN=MAP1LC3B PE=1 SV=3;sp|Q9H4	250ug_R2	2.5459	2.117	1.1386	1.0754	11.418	9.6107	77036000	81164000	7653200	2	16.8	250	21.0287
A6NCE7	A6NCE7;Q9GZQ8;Q9H492	Microtubule-associated proteins 1A/1B light chain 3 beta 2;Microtubule-associated proteins 1A/1B light chain 3B;Microtubule-associated proteins 1A/1B light chain 3A	MAP1LC3B2	sp|A6NCE7|MP3B2_HUMAN Microtubule-associated proteins 1A/1B light chain 3 beta 2 OS=Homo sapiens OX=9606 GN=MAP1LC3B2 PE=2 SV=1;sp|Q9GZQ8|MLP3B_HUMAN Microtubule-associated proteins 1A/1B light chain 3B OS=Homo sapiens OX=9606 GN=MAP1LC3B PE=1 SV=3;sp|Q9H4	25ug_R1	3.0747	2.4392	1.0986	1.0466	8.4492	7.155	3979900	4150000	634080	1	11.2	25	15.6042
A6NCE7	A6NCE7;Q9GZQ8;Q9H492	Microtubule-associated proteins 1A/1B light chain 3 beta 2;Microtubule-associated proteins 1A/1B light chain 3B;Microtubule-associated proteins 1A/1B light chain 3A	MAP1LC3B2	sp|A6NCE7|MP3B2_HUMAN Microtubule-associated proteins 1A/1B light chain 3 beta 2 OS=Homo sapiens OX=9606 GN=MAP1LC3B2 PE=2 SV=1;sp|Q9GZQ8|MLP3B_HUMAN Microtubule-associated proteins 1A/1B light chain 3B OS=Homo sapiens OX=9606 GN=MAP1LC3B PE=1 SV=3;sp|Q9H4	25ug_R2	4.6315	4.6396	1.0429	0.97885	13.127	13.41	17547000	18561000	1429800	2	16.8	25	26.537
A6NCE7	A6NCE7;Q9GZQ8;Q9H492	Microtubule-associated proteins 1A/1B light chain 3 beta 2;Microtubule-associated proteins 1A/1B light chain 3B;Microtubule-associated proteins 1A/1B light chain 3A	MAP1LC3B2	sp|A6NCE7|MP3B2_HUMAN Microtubule-associated proteins 1A/1B light chain 3 beta 2 OS=Homo sapiens OX=9606 GN=MAP1LC3B2 PE=2 SV=1;sp|Q9GZQ8|MLP3B_HUMAN Microtubule-associated proteins 1A/1B light chain 3B OS=Homo sapiens OX=9606 GN=MAP1LC3B PE=1 SV=3;sp|Q9H4	300ug_R1	2.326	2.545	1.084	1.0041	12.372	12.977	94037000	90389000	17539000	2	16.8	300	25.349
A6NCE7	A6NCE7;Q9GZQ8;Q9H492	Microtubule-associated proteins 1A/1B light chain 3 beta 2;Microtubule-associated proteins 1A/1B light chain 3B;Microtubule-associated proteins 1A/1B light chain 3A	MAP1LC3B2	sp|A6NCE7|MP3B2_HUMAN Microtubule-associated proteins 1A/1B light chain 3 beta 2 OS=Homo sapiens OX=9606 GN=MAP1LC3B2 PE=2 SV=1;sp|Q9GZQ8|MLP3B_HUMAN Microtubule-associated proteins 1A/1B light chain 3B OS=Homo sapiens OX=9606 GN=MAP1LC3B PE=1 SV=3;sp|Q9H4	300ug_R2	4.0658	3.7141	1.1456	1.0278	17.886	17.138	51340000	52484000	1901400	1	5.6	300	35.024
A6NCE7	A6NCE7;Q9GZQ8;Q9H492	Microtubule-associated proteins 1A/1B light chain 3 beta 2;Microtubule-associated proteins 1A/1B light chain 3B;Microtubule-associated proteins 1A/1B light chain 3A	MAP1LC3B2	sp|A6NCE7|MP3B2_HUMAN Microtubule-associated proteins 1A/1B light chain 3 beta 2 OS=Homo sapiens OX=9606 GN=MAP1LC3B2 PE=2 SV=1;sp|Q9GZQ8|MLP3B_HUMAN Microtubule-associated proteins 1A/1B light chain 3B OS=Homo sapiens OX=9606 GN=MAP1LC3B PE=1 SV=3;sp|Q9H4	50ug_R1	2.3041	2.1282	1.2282	1.1551	7.0799	6.1396	31768000	32791000	4451700	2	16.8	50	13.2195
A6NCE7	A6NCE7;Q9GZQ8;Q9H492	Microtubule-associated proteins 1A/1B light chain 3 beta 2;Microtubule-associated proteins 1A/1B light chain 3B;Microtubule-associated proteins 1A/1B light chain 3A	MAP1LC3B2	sp|A6NCE7|MP3B2_HUMAN Microtubule-associated proteins 1A/1B light chain 3 beta 2 OS=Homo sapiens OX=9606 GN=MAP1LC3B2 PE=2 SV=1;sp|Q9GZQ8|MLP3B_HUMAN Microtubule-associated proteins 1A/1B light chain 3B OS=Homo sapiens OX=9606 GN=MAP1LC3B PE=1 SV=3;sp|Q9H4	50ug_R2	1.6857	1.5338	1.0968	1.0124	6.1545	5.9545	42305000	44842000	6401700	2	16.8	50	12.109
A6NCE7	A6NCE7;Q9GZQ8;Q9H492	Microtubule-associated proteins 1A/1B light chain 3 beta 2;Microtubule-associated proteins 1A/1B light chain 3B;Microtubule-associated proteins 1A/1B light chain 3A	MAP1LC3B2	sp|A6NCE7|MP3B2_HUMAN Microtubule-associated proteins 1A/1B light chain 3 beta 2 OS=Homo sapiens OX=9606 GN=MAP1LC3B2 PE=2 SV=1;sp|Q9GZQ8|MLP3B_HUMAN Microtubule-associated proteins 1A/1B light chain 3B OS=Homo sapiens OX=9606 GN=MAP1LC3B PE=1 SV=3;sp|Q9H4	5ug_R1	NA	NA	NA	NA	NA	NA	NA	NA	NA	NA	0	5	NA
A6NCE7	A6NCE7;Q9GZQ8;Q9H492	Microtubule-associated proteins 1A/1B light chain 3 beta 2;Microtubule-associated proteins 1A/1B light chain 3B;Microtubule-associated proteins 1A/1B light chain 3A	MAP1LC3B2	sp|A6NCE7|MP3B2_HUMAN Microtubule-associated proteins 1A/1B light chain 3 beta 2 OS=Homo sapiens OX=9606 GN=MAP1LC3B2 PE=2 SV=1;sp|Q9GZQ8|MLP3B_HUMAN Microtubule-associated proteins 1A/1B light chain 3B OS=Homo sapiens OX=9606 GN=MAP1LC3B PE=1 SV=3;sp|Q9H4	5ug_R2	1.9855	2.404	0.85788	0.83608	5.419	6.4814	2651500	2776000	203550	1	11.2	5	11.9004
A6NDG6	A6NDG6	Phosphoglycolate phosphatase	PGP	sp|A6NDG6|PGP_HUMAN Glycerol-3-phosphate phosphatase OS=Homo sapiens OX=9606 GN=PGP PE=1 SV=1	100ug_R1	1.3544	0.93427	1.5066	1.4275	4.168	2.9197	5201800	13131000	2726100	1	4	100	7.0877
A6NDG6	A6NDG6	Phosphoglycolate phosphatase	PGP	sp|A6NDG6|PGP_HUMAN Glycerol-3-phosphate phosphatase OS=Homo sapiens OX=9606 GN=PGP PE=1 SV=1	100ug_R2	0.56281	0.70819	1.222	1.1669	1.4208	1.0695	23211000	20053000	13839000	3	12.1	100	2.4903
A6NDG6	A6NDG6	Phosphoglycolate phosphatase	PGP	sp|A6NDG6|PGP_HUMAN Glycerol-3-phosphate phosphatase OS=Homo sapiens OX=9606 GN=PGP PE=1 SV=1	10ug_R1	0.71001	0.76176	0.94535	0.93563	1.4752	1.5767	1445100	1874000	1459000	1	4	10	3.0519
A6NDG6	A6NDG6	Phosphoglycolate phosphatase	PGP	sp|A6NDG6|PGP_HUMAN Glycerol-3-phosphate phosphatase OS=Homo sapiens OX=9606 GN=PGP PE=1 SV=1	10ug_R2	1.3916	1.0175	1.3988	1.3645	2.2714	1.6876	426910	623440	327460	2	8.7	10	3.959
A6NDG6	A6NDG6	Phosphoglycolate phosphatase	PGP	sp|A6NDG6|PGP_HUMAN Glycerol-3-phosphate phosphatase OS=Homo sapiens OX=9606 GN=PGP PE=1 SV=1	150ug_R1	0.39351	0.45525	0.82635	0.7972	1.1166	1.4006	21452000	22837000	16403000	3	11.2	150	2.5172
A6NDG6	A6NDG6	Phosphoglycolate phosphatase	PGP	sp|A6NDG6|PGP_HUMAN Glycerol-3-phosphate phosphatase OS=Homo sapiens OX=9606 GN=PGP PE=1 SV=1	150ug_R2	1.4624	1.0997	1.4175	1.3554	4.2953	3.1691	21442000	33551000	13011000	4	14.6	150	7.4644
A6NDG6	A6NDG6	Phosphoglycolate phosphatase	PGP	sp|A6NDG6|PGP_HUMAN Glycerol-3-phosphate phosphatase OS=Homo sapiens OX=9606 GN=PGP PE=1 SV=1	1ug_R1	NA	NA	NA	NA	NA	NA	NA	NA	NA	NA	0	1	NA
A6NDG6	A6NDG6	Phosphoglycolate phosphatase	PGP	sp|A6NDG6|PGP_HUMAN Glycerol-3-phosphate phosphatase OS=Homo sapiens OX=9606 GN=PGP PE=1 SV=1	1ug_R2	NA	NA	NA	NA	NA	NA	NA	NA	NA	NA	0	1	NA
A6NDG6	A6NDG6	Phosphoglycolate phosphatase	PGP	sp|A6NDG6|PGP_HUMAN Glycerol-3-phosphate phosphatase OS=Homo sapiens OX=9606 GN=PGP PE=1 SV=1	200ug_R1	0.92375	1.0945	0.82119	0.80343	1.5202	1.8921	9752600	8576600	8415000	2	6.2	200	3.4123
A6NDG6	A6NDG6	Phosphoglycolate phosphatase	PGP	sp|A6NDG6|PGP_HUMAN Glycerol-3-phosphate phosphatase OS=Homo sapiens OX=9606 GN=PGP PE=1 SV=1	200ug_R2	0.57882	0.71686	0.88429	0.84559	0.92413	1.135	4666900	3963200	3060200	2	8.4	200	2.05913
A6NDG6	A6NDG6	Phosphoglycolate phosphatase	PGP	sp|A6NDG6|PGP_HUMAN Glycerol-3-phosphate phosphatase OS=Homo sapiens OX=9606 GN=PGP PE=1 SV=1	250ug_R1	1.543	1.2855	1.1623	1.1266	4.289	4.1557	34282000	34669000	9146200	2	7.2	250	8.4447
A6NDG6	A6NDG6	Phosphoglycolate phosphatase	PGP	sp|A6NDG6|PGP_HUMAN Glycerol-3-phosphate phosphatase OS=Homo sapiens OX=9606 GN=PGP PE=1 SV=1	250ug_R2	0.86511	0.87173	1.0699	1.0196	2.3148	2.2703	21928000	21838000	11822000	3	12.1	250	4.5851
A6NDG6	A6NDG6	Phosphoglycolate phosphatase	PGP	sp|A6NDG6|PGP_HUMAN Glycerol-3-phosphate phosphatase OS=Homo sapiens OX=9606 GN=PGP PE=1 SV=1	25ug_R1	0.7449	0.65077	1.1763	1.1233	1.7348	1.5957	1669600	2532000	1192600	1	4	25	3.3305
A6NDG6	A6NDG6	Phosphoglycolate phosphatase	PGP	sp|A6NDG6|PGP_HUMAN Glycerol-3-phosphate phosphatase OS=Homo sapiens OX=9606 GN=PGP PE=1 SV=1	25ug_R2	1.057	0.90621	1.1918	1.1561	2.511	2.165	4017300	5233600	1941800	2	8.7	25	4.676
A6NDG6	A6NDG6	Phosphoglycolate phosphatase	PGP	sp|A6NDG6|PGP_HUMAN Glycerol-3-phosphate phosphatase OS=Homo sapiens OX=9606 GN=PGP PE=1 SV=1	300ug_R1	1.0749	0.8849	1.1224	1.0956	2.9376	2.5606	23430000	34990000	14475000	4	13.4	300	5.4982
A6NDG6	A6NDG6	Phosphoglycolate phosphatase	PGP	sp|A6NDG6|PGP_HUMAN Glycerol-3-phosphate phosphatase OS=Homo sapiens OX=9606 GN=PGP PE=1 SV=1	300ug_R2	0.91559	0.91303	0.95979	0.93199	2.4034	2.5788	10532000	16316000	4837200	2	9	300	4.9822
A6NDG6	A6NDG6	Phosphoglycolate phosphatase	PGP	sp|A6NDG6|PGP_HUMAN Glycerol-3-phosphate phosphatase OS=Homo sapiens OX=9606 GN=PGP PE=1 SV=1	50ug_R1	0.7288	0.62479	1.1957	1.1602	1.8531	1.496	4422300	4606100	3717700	1	4	50	3.3491
A6NDG6	A6NDG6	Phosphoglycolate phosphatase	PGP	sp|A6NDG6|PGP_HUMAN Glycerol-3-phosphate phosphatase OS=Homo sapiens OX=9606 GN=PGP PE=1 SV=1	50ug_R2	0.6055	0.53404	1.2395	1.1948	1.8367	1.5348	4521300	6777800	3940600	1	4	50	3.3715
A6NDG6	A6NDG6	Phosphoglycolate phosphatase	PGP	sp|A6NDG6|PGP_HUMAN Glycerol-3-phosphate phosphatase OS=Homo sapiens OX=9606 GN=PGP PE=1 SV=1	5ug_R1	0.98532	0.89599	1.0749	1.0618	1.4264	1.2889	1002300	979620	736860	2	8.7	5	2.7153
A6NDG6	A6NDG6	Phosphoglycolate phosphatase	PGP	sp|A6NDG6|PGP_HUMAN Glycerol-3-phosphate phosphatase OS=Homo sapiens OX=9606 GN=PGP PE=1 SV=1	5ug_R2	1.8676	1.7651	1.0684	1.0571	3.1614	2.9906	1676400	1601300	820460	2	8.7	5	6.152
A6NDU8	A6NDU8	UPF0600 protein C5orf51	C5orf51	sp|A6NDU8|CE051_HUMAN UPF0600 protein C5orf51 OS=Homo sapiens OX=9606 GN=C5orf51 PE=1 SV=1	100ug_R1	NA	NA	NA	NA	NA	NA	NA	NA	NA	NA	0	100	NA
A6NDU8	A6NDU8	UPF0600 protein C5orf51	C5orf51	sp|A6NDU8|CE051_HUMAN UPF0600 protein C5orf51 OS=Homo sapiens OX=9606 GN=C5orf51 PE=1 SV=1	100ug_R2	NA	NA	NA	NA	NA	NA	NA	NA	NA	NA	0	100	NA
A6NDU8	A6NDU8	UPF0600 protein C5orf51	C5orf51	sp|A6NDU8|CE051_HUMAN UPF0600 protein C5orf51 OS=Homo sapiens OX=9606 GN=C5orf51 PE=1 SV=1	10ug_R1	NA	NA	NA	NA	NA	NA	NA	NA	NA	NA	0	10	NA
A6NDU8	A6NDU8	UPF0600 protein C5orf51	C5orf51	sp|A6NDU8|CE051_HUMAN UPF0600 protein C5orf51 OS=Homo sapiens OX=9606 GN=C5orf51 PE=1 SV=1	10ug_R2	NA	NA	NA	NA	NA	NA	NA	NA	NA	NA	0	10	NA
A6NDU8	A6NDU8	UPF0600 protein C5orf51	C5orf51	sp|A6NDU8|CE051_HUMAN UPF0600 protein C5orf51 OS=Homo sapiens OX=9606 GN=C5orf51 PE=1 SV=1	150ug_R1	NA	NA	NA	NA	NA	NA	NA	NA	NA	NA	0	150	NA
A6NDU8	A6NDU8	UPF0600 protein C5orf51	C5orf51	sp|A6NDU8|CE051_HUMAN UPF0600 protein C5orf51 OS=Homo sapiens OX=9606 GN=C5orf51 PE=1 SV=1	150ug_R2	0.52289	0.35985	1.6695	1.6235	1.3839	0.85244	5726700	10218000	3211800	1	4.8	150	2.23634
A6NDU8	A6NDU8	UPF0600 protein C5orf51	C5orf51	sp|A6NDU8|CE051_HUMAN UPF0600 protein C5orf51 OS=Homo sapiens OX=9606 GN=C5orf51 PE=1 SV=1	1ug_R1	NA	NA	NA	NA	NA	NA	NA	NA	NA	NA	0	1	NA
A6NDU8	A6NDU8	UPF0600 protein C5orf51	C5orf51	sp|A6NDU8|CE051_HUMAN UPF0600 protein C5orf51 OS=Homo sapiens OX=9606 GN=C5orf51 PE=1 SV=1	1ug_R2	NA	NA	NA	NA	NA	NA	NA	NA	NA	NA	0	1	NA
A6NDU8	A6NDU8	UPF0600 protein C5orf51	C5orf51	sp|A6NDU8|CE051_HUMAN UPF0600 protein C5orf51 OS=Homo sapiens OX=9606 GN=C5orf51 PE=1 SV=1	200ug_R1	NA	NA	NA	NA	NA	NA	NA	NA	NA	NA	0	200	NA
A6NDU8	A6NDU8	UPF0600 protein C5orf51	C5orf51	sp|A6NDU8|CE051_HUMAN UPF0600 protein C5orf51 OS=Homo sapiens OX=9606 GN=C5orf51 PE=1 SV=1	200ug_R2	2.0923	1.385	1.5032	1.4972	3.2679	2.1827	3100700	5373700	1111000	1	4.8	200	5.4506
A6NDU8	A6NDU8	UPF0600 protein C5orf51	C5orf51	sp|A6NDU8|CE051_HUMAN UPF0600 protein C5orf51 OS=Homo sapiens OX=9606 GN=C5orf51 PE=1 SV=1	250ug_R1	NA	NA	NA	NA	NA	NA	NA	NA	NA	NA	0	250	NA
A6NDU8	A6NDU8	UPF0600 protein C5orf51	C5orf51	sp|A6NDU8|CE051_HUMAN UPF0600 protein C5orf51 OS=Homo sapiens OX=9606 GN=C5orf51 PE=1 SV=1	250ug_R2	NA	NA	NA	NA	NA	NA	NA	NA	NA	NA	0	250	NA
A6NDU8	A6NDU8	UPF0600 protein C5orf51	C5orf51	sp|A6NDU8|CE051_HUMAN UPF0600 protein C5orf51 OS=Homo sapiens OX=9606 GN=C5orf51 PE=1 SV=1	25ug_R1	NA	NA	NA	NA	NA	NA	NA	NA	NA	NA	0	25	NA
A6NDU8	A6NDU8	UPF0600 protein C5orf51	C5orf51	sp|A6NDU8|CE051_HUMAN UPF0600 protein C5orf51 OS=Homo sapiens OX=9606 GN=C5orf51 PE=1 SV=1	25ug_R2	NA	NA	NA	NA	NA	NA	NA	NA	NA	NA	0	25	NA
A6NDU8	A6NDU8	UPF0600 protein C5orf51	C5orf51	sp|A6NDU8|CE051_HUMAN UPF0600 protein C5orf51 OS=Homo sapiens OX=9606 GN=C5orf51 PE=1 SV=1	300ug_R1	NA	NA	NA	NA	NA	NA	NA	NA	NA	NA	0	300	NA
A6NDU8	A6NDU8	UPF0600 protein C5orf51	C5orf51	sp|A6NDU8|CE051_HUMAN UPF0600 protein C5orf51 OS=Homo sapiens OX=9606 GN=C5orf51 PE=1 SV=1	300ug_R2	NA	NA	NA	NA	NA	NA	NA	NA	NA	1	3.1	300	NA
A6NDU8	A6NDU8	UPF0600 protein C5orf51	C5orf51	sp|A6NDU8|CE051_HUMAN UPF0600 protein C5orf51 OS=Homo sapiens OX=9606 GN=C5orf51 PE=1 SV=1	50ug_R1	NA	NA	NA	NA	NA	NA	NA	NA	NA	NA	0	50	NA
A6NDU8	A6NDU8	UPF0600 protein C5orf51	C5orf51	sp|A6NDU8|CE051_HUMAN UPF0600 protein C5orf51 OS=Homo sapiens OX=9606 GN=C5orf51 PE=1 SV=1	50ug_R2	NA	NA	NA	NA	NA	NA	NA	NA	NA	NA	0	50	NA
A6NDU8	A6NDU8	UPF0600 protein C5orf51	C5orf51	sp|A6NDU8|CE051_HUMAN UPF0600 protein C5orf51 OS=Homo sapiens OX=9606 GN=C5orf51 PE=1 SV=1	5ug_R1	NA	NA	NA	NA	NA	NA	NA	NA	NA	NA	0	5	NA
A6NDU8	A6NDU8	UPF0600 protein C5orf51	C5orf51	sp|A6NDU8|CE051_HUMAN UPF0600 protein C5orf51 OS=Homo sapiens OX=9606 GN=C5orf51 PE=1 SV=1	5ug_R2	NA	NA	NA	NA	NA	NA	NA	NA	NA	NA	0	5	NA
A6NHL2	A6NHL2	Tubulin alpha chain-like 3	TUBAL3	sp|A6NHL2|TBAL3_HUMAN Tubulin alpha chain-like 3 OS=Homo sapiens OX=9606 GN=TUBAL3 PE=1 SV=2	100ug_R1	0.074972	0.077554	1.0339	0.97747	0.29955	0.30645	6193700	4107600	28080000	4	9.4	100	0.606
A6NHL2	A6NHL2	Tubulin alpha chain-like 3	TUBAL3	sp|A6NHL2|TBAL3_HUMAN Tubulin alpha chain-like 3 OS=Homo sapiens OX=9606 GN=TUBAL3 PE=1 SV=2	100ug_R2	0.033519	0.034935	0.98558	0.94965	0.10389	0.1094	3518000	3499700	38320000	4	9.4	100	0.21329
A6NHL2	A6NHL2	Tubulin alpha chain-like 3	TUBAL3	sp|A6NHL2|TBAL3_HUMAN Tubulin alpha chain-like 3 OS=Homo sapiens OX=9606 GN=TUBAL3 PE=1 SV=2	10ug_R1	NA	NA	NA	NA	NA	NA	NA	NA	NA	1	1.6	10	NA
A6NHL2	A6NHL2	Tubulin alpha chain-like 3	TUBAL3	sp|A6NHL2|TBAL3_HUMAN Tubulin alpha chain-like 3 OS=Homo sapiens OX=9606 GN=TUBAL3 PE=1 SV=2	10ug_R2	NA	NA	NA	NA	NA	NA	NA	NA	NA	1	1.6	10	NA
A6NHL2	A6NHL2	Tubulin alpha chain-like 3	TUBAL3	sp|A6NHL2|TBAL3_HUMAN Tubulin alpha chain-like 3 OS=Homo sapiens OX=9606 GN=TUBAL3 PE=1 SV=2	150ug_R1	NA	NA	NA	NA	NA	NA	NA	NA	NA	4	6.5	150	NA
A6NHL2	A6NHL2	Tubulin alpha chain-like 3	TUBAL3	sp|A6NHL2|TBAL3_HUMAN Tubulin alpha chain-like 3 OS=Homo sapiens OX=9606 GN=TUBAL3 PE=1 SV=2	150ug_R2	0.021364	0.021357	1.0613	0.98096	0.091115	0.092883	5124800	7853600	97371000	3	7.4	150	0.183998
A6NHL2	A6NHL2	Tubulin alpha chain-like 3	TUBAL3	sp|A6NHL2|TBAL3_HUMAN Tubulin alpha chain-like 3 OS=Homo sapiens OX=9606 GN=TUBAL3 PE=1 SV=2	1ug_R1	NA	NA	NA	NA	NA	NA	NA	NA	NA	NA	0	1	NA
A6NHL2	A6NHL2	Tubulin alpha chain-like 3	TUBAL3	sp|A6NHL2|TBAL3_HUMAN Tubulin alpha chain-like 3 OS=Homo sapiens OX=9606 GN=TUBAL3 PE=1 SV=2	1ug_R2	NA	NA	NA	NA	NA	NA	NA	NA	NA	NA	0	1	NA
A6NHL2	A6NHL2	Tubulin alpha chain-like 3	TUBAL3	sp|A6NHL2|TBAL3_HUMAN Tubulin alpha chain-like 3 OS=Homo sapiens OX=9606 GN=TUBAL3 PE=1 SV=2	200ug_R1	0.0088064	0.008986	1.0645	0.97418	0.044805	0.045993	7618200	10286000	109950000	3	7.4	200	0.090798
A6NHL2	A6NHL2	Tubulin alpha chain-like 3	TUBAL3	sp|A6NHL2|TBAL3_HUMAN Tubulin alpha chain-like 3 OS=Homo sapiens OX=9606 GN=TUBAL3 PE=1 SV=2	200ug_R2	0.01141	0.011764	1.0315	0.96311	0.053761	0.05582	3823400	7250000	87845000	4	9.4	200	0.109581
A6NHL2	A6NHL2	Tubulin alpha chain-like 3	TUBAL3	sp|A6NHL2|TBAL3_HUMAN Tubulin alpha chain-like 3 OS=Homo sapiens OX=9606 GN=TUBAL3 PE=1 SV=2	250ug_R1	0.0090674	0.010162	0.92732	0.83729	0.04932	0.058904	13913000	11878000	183550000	4	9.4	250	0.108224
A6NHL2	A6NHL2	Tubulin alpha chain-like 3	TUBAL3	sp|A6NHL2|TBAL3_HUMAN Tubulin alpha chain-like 3 OS=Homo sapiens OX=9606 GN=TUBAL3 PE=1 SV=2	250ug_R2	0.016932	0.017089	1.0668	0.97733	0.08666	0.088669	11083000	11479000	163600000	4	9.4	250	0.175329
A6NHL2	A6NHL2	Tubulin alpha chain-like 3	TUBAL3	sp|A6NHL2|TBAL3_HUMAN Tubulin alpha chain-like 3 OS=Homo sapiens OX=9606 GN=TUBAL3 PE=1 SV=2	25ug_R1	NA	NA	NA	NA	NA	NA	NA	NA	NA	2	3.6	25	NA
A6NHL2	A6NHL2	Tubulin alpha chain-like 3	TUBAL3	sp|A6NHL2|TBAL3_HUMAN Tubulin alpha chain-like 3 OS=Homo sapiens OX=9606 GN=TUBAL3 PE=1 SV=2	25ug_R2	NA	NA	NA	NA	NA	NA	NA	NA	NA	4	6.5	25	NA
A6NHL2	A6NHL2	Tubulin alpha chain-like 3	TUBAL3	sp|A6NHL2|TBAL3_HUMAN Tubulin alpha chain-like 3 OS=Homo sapiens OX=9606 GN=TUBAL3 PE=1 SV=2	300ug_R1	NA	NA	NA	NA	NA	NA	NA	NA	NA	3	5.6	300	NA
A6NHL2	A6NHL2	Tubulin alpha chain-like 3	TUBAL3	sp|A6NHL2|TBAL3_HUMAN Tubulin alpha chain-like 3 OS=Homo sapiens OX=9606 GN=TUBAL3 PE=1 SV=2	300ug_R2	0.018357	0.022888	0.85079	0.76714	0.080125	0.10445	7321100	7268800	82754000	4	9.4	300	0.184575
A6NHL2	A6NHL2	Tubulin alpha chain-like 3	TUBAL3	sp|A6NHL2|TBAL3_HUMAN Tubulin alpha chain-like 3 OS=Homo sapiens OX=9606 GN=TUBAL3 PE=1 SV=2	50ug_R1	0.29777	0.29543	1.1053	1.0765	0.64646	0.60051	1182800	2239200	3175800	4	8.3	50	1.24697
A6NHL2	A6NHL2	Tubulin alpha chain-like 3	TUBAL3	sp|A6NHL2|TBAL3_HUMAN Tubulin alpha chain-like 3 OS=Homo sapiens OX=9606 GN=TUBAL3 PE=1 SV=2	50ug_R2	0.083742	0.064388	1.379	1.3138	0.1866	0.14203	872320	1514500	4003400	4	9.4	50	0.32863
A6NHL2	A6NHL2	Tubulin alpha chain-like 3	TUBAL3	sp|A6NHL2|TBAL3_HUMAN Tubulin alpha chain-like 3 OS=Homo sapiens OX=9606 GN=TUBAL3 PE=1 SV=2	5ug_R1	NA	NA	NA	NA	NA	NA	NA	NA	NA	1	1.6	5	NA
A6NHL2	A6NHL2	Tubulin alpha chain-like 3	TUBAL3	sp|A6NHL2|TBAL3_HUMAN Tubulin alpha chain-like 3 OS=Homo sapiens OX=9606 GN=TUBAL3 PE=1 SV=2	5ug_R2	NA	NA	NA	NA	NA	NA	NA	NA	NA	1	1.6	5	NA
A6NHQ2	A6NHQ2	rRNA/tRNA 2-O-methyltransferase fibrillarin-like protein 1	FBLL1	sp|A6NHQ2|FBLL1_HUMAN rRNA/tRNA 2-O-methyltransferase fibrillarin-like protein 1 OS=Homo sapiens OX=9606 GN=FBLL1 PE=3 SV=2	100ug_R1	0.79841	0.90676	0.93419	0.84006	3.7021	4.4083	50690000	38623000	11726000	3	11.1	100	8.1104
A6NHQ2	A6NHQ2	rRNA/tRNA 2-O-methyltransferase fibrillarin-like protein 1	FBLL1	sp|A6NHQ2|FBLL1_HUMAN rRNA/tRNA 2-O-methyltransferase fibrillarin-like protein 1 OS=Homo sapiens OX=9606 GN=FBLL1 PE=3 SV=2	100ug_R2	0.78518	0.96223	0.93342	0.84904	3.0195	3.8983	73760000	35081000	17848000	3	11.1	100	6.9178
A6NHQ2	A6NHQ2	rRNA/tRNA 2-O-methyltransferase fibrillarin-like protein 1	FBLL1	sp|A6NHQ2|FBLL1_HUMAN rRNA/tRNA 2-O-methyltransferase fibrillarin-like protein 1 OS=Homo sapiens OX=9606 GN=FBLL1 PE=3 SV=2	10ug_R1	0.5923	0.72635	0.95872	0.88246	1.5449	1.79	3964100	3651400	2411800	3	11.1	10	3.3349
A6NHQ2	A6NHQ2	rRNA/tRNA 2-O-methyltransferase fibrillarin-like protein 1	FBLL1	sp|A6NHQ2|FBLL1_HUMAN rRNA/tRNA 2-O-methyltransferase fibrillarin-like protein 1 OS=Homo sapiens OX=9606 GN=FBLL1 PE=3 SV=2	10ug_R2	0.67115	0.68031	0.95401	0.87932	1.5839	1.7024	4702500	4355400	3185900	3	11.1	10	3.2863
A6NHQ2	A6NHQ2	rRNA/tRNA 2-O-methyltransferase fibrillarin-like protein 1	FBLL1	sp|A6NHQ2|FBLL1_HUMAN rRNA/tRNA 2-O-methyltransferase fibrillarin-like protein 1 OS=Homo sapiens OX=9606 GN=FBLL1 PE=3 SV=2	150ug_R1	0.77623	0.89518	0.90927	0.83427	3.6042	4.3202	143250000	106620000	32956000	3	11.1	150	7.9244
A6NHQ2	A6NHQ2	rRNA/tRNA 2-O-methyltransferase fibrillarin-like protein 1	FBLL1	sp|A6NHQ2|FBLL1_HUMAN rRNA/tRNA 2-O-methyltransferase fibrillarin-like protein 1 OS=Homo sapiens OX=9606 GN=FBLL1 PE=3 SV=2	150ug_R2	0.72356	0.90141	0.89781	0.81588	3.3744	4.1448	78025000	59159000	19033000	3	11.1	150	7.5192
A6NHQ2	A6NHQ2	rRNA/tRNA 2-O-methyltransferase fibrillarin-like protein 1	FBLL1	sp|A6NHQ2|FBLL1_HUMAN rRNA/tRNA 2-O-methyltransferase fibrillarin-like protein 1 OS=Homo sapiens OX=9606 GN=FBLL1 PE=3 SV=2	1ug_R1	0.70698	0.77341	0.95558	0.89828	1.1884	1.3014	906440	801820	531550	2	6.6	1	2.4898
A6NHQ2	A6NHQ2	rRNA/tRNA 2-O-methyltransferase fibrillarin-like protein 1	FBLL1	sp|A6NHQ2|FBLL1_HUMAN rRNA/tRNA 2-O-methyltransferase fibrillarin-like protein 1 OS=Homo sapiens OX=9606 GN=FBLL1 PE=3 SV=2	1ug_R2	0.75711	0.84216	0.93993	0.8912	1.4765	1.6568	958810	763440	620040	3	11.1	1	3.1333
A6NHQ2	A6NHQ2	rRNA/tRNA 2-O-methyltransferase fibrillarin-like protein 1	FBLL1	sp|A6NHQ2|FBLL1_HUMAN rRNA/tRNA 2-O-methyltransferase fibrillarin-like protein 1 OS=Homo sapiens OX=9606 GN=FBLL1 PE=3 SV=2	200ug_R1	0.79839	0.93989	0.92231	0.83319	4.2926	5.1202	90111000	66938000	18874000	3	11.1	200	9.4128
A6NHQ2	A6NHQ2	rRNA/tRNA 2-O-methyltransferase fibrillarin-like protein 1	FBLL1	sp|A6NHQ2|FBLL1_HUMAN rRNA/tRNA 2-O-methyltransferase fibrillarin-like protein 1 OS=Homo sapiens OX=9606 GN=FBLL1 PE=3 SV=2	200ug_R2	0.73961	0.89329	0.88984	0.81688	3.6921	4.4508	69219000	55562000	14525000	3	11.1	200	8.1429
A6NHQ2	A6NHQ2	rRNA/tRNA 2-O-methyltransferase fibrillarin-like protein 1	FBLL1	sp|A6NHQ2|FBLL1_HUMAN rRNA/tRNA 2-O-methyltransferase fibrillarin-like protein 1 OS=Homo sapiens OX=9606 GN=FBLL1 PE=3 SV=2	250ug_R1	0.7941	0.92082	0.90151	0.81514	4.2801	5.2997	95034000	74612000	19939000	3	11.1	250	9.5798
A6NHQ2	A6NHQ2	rRNA/tRNA 2-O-methyltransferase fibrillarin-like protein 1	FBLL1	sp|A6NHQ2|FBLL1_HUMAN rRNA/tRNA 2-O-methyltransferase fibrillarin-like protein 1 OS=Homo sapiens OX=9606 GN=FBLL1 PE=3 SV=2	250ug_R2	0.79486	0.91153	0.95993	0.88062	3.9923	4.6594	78249000	70135000	17771000	3	11.1	250	8.6517
A6NHQ2	A6NHQ2	rRNA/tRNA 2-O-methyltransferase fibrillarin-like protein 1	FBLL1	sp|A6NHQ2|FBLL1_HUMAN rRNA/tRNA 2-O-methyltransferase fibrillarin-like protein 1 OS=Homo sapiens OX=9606 GN=FBLL1 PE=3 SV=2	25ug_R1	0.65957	0.73197	0.95535	0.87349	2.0927	2.4376	11369000	10647000	4707900	3	11.1	25	4.5303
A6NHQ2	A6NHQ2	rRNA/tRNA 2-O-methyltransferase fibrillarin-like protein 1	FBLL1	sp|A6NHQ2|FBLL1_HUMAN rRNA/tRNA 2-O-methyltransferase fibrillarin-like protein 1 OS=Homo sapiens OX=9606 GN=FBLL1 PE=3 SV=2	25ug_R2	0.77575	0.84352	0.97176	0.88998	2.4258	2.6724	13689000	11596000	4848700	3	11.1	25	5.0982
A6NHQ2	A6NHQ2	rRNA/tRNA 2-O-methyltransferase fibrillarin-like protein 1	FBLL1	sp|A6NHQ2|FBLL1_HUMAN rRNA/tRNA 2-O-methyltransferase fibrillarin-like protein 1 OS=Homo sapiens OX=9606 GN=FBLL1 PE=3 SV=2	300ug_R1	0.74663	0.86155	0.9289	0.84116	4.1214	4.9124	81591000	66156000	17466000	3	11.1	300	9.0338
A6NHQ2	A6NHQ2	rRNA/tRNA 2-O-methyltransferase fibrillarin-like protein 1	FBLL1	sp|A6NHQ2|FBLL1_HUMAN rRNA/tRNA 2-O-methyltransferase fibrillarin-like protein 1 OS=Homo sapiens OX=9606 GN=FBLL1 PE=3 SV=2	300ug_R2	0.78399	0.90233	0.97403	0.86994	3.8608	4.4381	268190000	227560000	63511000	3	11.1	300	8.2989
A6NHQ2	A6NHQ2	rRNA/tRNA 2-O-methyltransferase fibrillarin-like protein 1	FBLL1	sp|A6NHQ2|FBLL1_HUMAN rRNA/tRNA 2-O-methyltransferase fibrillarin-like protein 1 OS=Homo sapiens OX=9606 GN=FBLL1 PE=3 SV=2	50ug_R1	0.73258	0.95135	0.93693	0.86999	2.4017	3.0815	26718000	20627000	10133000	3	11.1	50	5.4832
A6NHQ2	A6NHQ2	rRNA/tRNA 2-O-methyltransferase fibrillarin-like protein 1	FBLL1	sp|A6NHQ2|FBLL1_HUMAN rRNA/tRNA 2-O-methyltransferase fibrillarin-like protein 1 OS=Homo sapiens OX=9606 GN=FBLL1 PE=3 SV=2	50ug_R2	0.74529	0.90453	0.92865	0.85274	3.0327	3.5564	64935000	55445000	18013000	3	11.1	50	6.5891
A6NHQ2	A6NHQ2	rRNA/tRNA 2-O-methyltransferase fibrillarin-like protein 1	FBLL1	sp|A6NHQ2|FBLL1_HUMAN rRNA/tRNA 2-O-methyltransferase fibrillarin-like protein 1 OS=Homo sapiens OX=9606 GN=FBLL1 PE=3 SV=2	5ug_R1	0.82232	0.96734	0.9525	0.88019	1.5906	1.8852	3491100	2921300	2397600	3	11.1	5	3.4758
A6NHQ2	A6NHQ2	rRNA/tRNA 2-O-methyltransferase fibrillarin-like protein 1	FBLL1	sp|A6NHQ2|FBLL1_HUMAN rRNA/tRNA 2-O-methyltransferase fibrillarin-like protein 1 OS=Homo sapiens OX=9606 GN=FBLL1 PE=3 SV=2	5ug_R2	0.70631	0.8708	0.92074	0.8595	2.6822	3.0892	5019500	4422000	1660800	3	11.1	5	5.7714
A6NHR9	A6NHR9	Structural maintenance of chromosomes flexible hinge domain-containing protein 1	SMCHD1	sp|A6NHR9|SMHD1_HUMAN Structural maintenance of chromosomes flexible hinge domain-containing protein 1 OS=Homo sapiens OX=9606 GN=SMCHD1 PE=1 SV=2	100ug_R1	1.1459	1.1733	0.98233	0.96086	2.1476	2.2351	11429000	7660800	4254400	4	2.7	100	4.3827
A6NHR9	A6NHR9	Structural maintenance of chromosomes flexible hinge domain-containing protein 1	SMCHD1	sp|A6NHR9|SMHD1_HUMAN Structural maintenance of chromosomes flexible hinge domain-containing protein 1 OS=Homo sapiens OX=9606 GN=SMCHD1 PE=1 SV=2	100ug_R2	1.4722	1.3604	1.1113	1.1087	1.8967	1.7108	7506100	2578100	1126700	2	1.2	100	3.6075
A6NHR9	A6NHR9	Structural maintenance of chromosomes flexible hinge domain-containing protein 1	SMCHD1	sp|A6NHR9|SMHD1_HUMAN Structural maintenance of chromosomes flexible hinge domain-containing protein 1 OS=Homo sapiens OX=9606 GN=SMCHD1 PE=1 SV=2	10ug_R1	NA	NA	NA	NA	NA	NA	NA	NA	NA	NA	0	10	NA
A6NHR9	A6NHR9	Structural maintenance of chromosomes flexible hinge domain-containing protein 1	SMCHD1	sp|A6NHR9|SMHD1_HUMAN Structural maintenance of chromosomes flexible hinge domain-containing protein 1 OS=Homo sapiens OX=9606 GN=SMCHD1 PE=1 SV=2	10ug_R2	NA	NA	NA	NA	NA	NA	NA	NA	NA	NA	0	10	NA
A6NHR9	A6NHR9	Structural maintenance of chromosomes flexible hinge domain-containing protein 1	SMCHD1	sp|A6NHR9|SMHD1_HUMAN Structural maintenance of chromosomes flexible hinge domain-containing protein 1 OS=Homo sapiens OX=9606 GN=SMCHD1 PE=1 SV=2	150ug_R1	1.1976	1.0957	1.1353	1.1156	2.0029	1.7954	12441000	17164000	8088900	3	2.2	150	3.7983
A6NHR9	A6NHR9	Structural maintenance of chromosomes flexible hinge domain-containing protein 1	SMCHD1	sp|A6NHR9|SMHD1_HUMAN Structural maintenance of chromosomes flexible hinge domain-containing protein 1 OS=Homo sapiens OX=9606 GN=SMCHD1 PE=1 SV=2	150ug_R2	0.16483	0.12574	1.3703	1.332	0.40517	0.30418	2328600	4046300	5166500	2	1.1	150	0.70935
A6NHR9	A6NHR9	Structural maintenance of chromosomes flexible hinge domain-containing protein 1	SMCHD1	sp|A6NHR9|SMHD1_HUMAN Structural maintenance of chromosomes flexible hinge domain-containing protein 1 OS=Homo sapiens OX=9606 GN=SMCHD1 PE=1 SV=2	1ug_R1	NA	NA	NA	NA	NA	NA	NA	NA	NA	NA	0	1	NA
A6NHR9	A6NHR9	Structural maintenance of chromosomes flexible hinge domain-containing protein 1	SMCHD1	sp|A6NHR9|SMHD1_HUMAN Structural maintenance of chromosomes flexible hinge domain-containing protein 1 OS=Homo sapiens OX=9606 GN=SMCHD1 PE=1 SV=2	1ug_R2	NA	NA	NA	NA	NA	NA	NA	NA	NA	NA	0	1	NA
A6NHR9	A6NHR9	Structural maintenance of chromosomes flexible hinge domain-containing protein 1	SMCHD1	sp|A6NHR9|SMHD1_HUMAN Structural maintenance of chromosomes flexible hinge domain-containing protein 1 OS=Homo sapiens OX=9606 GN=SMCHD1 PE=1 SV=2	200ug_R1	1.8644	2.3928	0.75904	0.74913	2.9239	3.903	5938900	9789200	1083300	4	2.6	200	6.8269
A6NHR9	A6NHR9	Structural maintenance of chromosomes flexible hinge domain-containing protein 1	SMCHD1	sp|A6NHR9|SMHD1_HUMAN Structural maintenance of chromosomes flexible hinge domain-containing protein 1 OS=Homo sapiens OX=9606 GN=SMCHD1 PE=1 SV=2	200ug_R2	NA	NA	NA	NA	NA	NA	NA	NA	NA	NA	0	200	NA
A6NHR9	A6NHR9	Structural maintenance of chromosomes flexible hinge domain-containing protein 1	SMCHD1	sp|A6NHR9|SMHD1_HUMAN Structural maintenance of chromosomes flexible hinge domain-containing protein 1 OS=Homo sapiens OX=9606 GN=SMCHD1 PE=1 SV=2	250ug_R1	0.55083	0.6041	0.95397	0.94683	0.77236	0.81573	3176000	9230400	3155800	3	1.7	250	1.58809
A6NHR9	A6NHR9	Structural maintenance of chromosomes flexible hinge domain-containing protein 1	SMCHD1	sp|A6NHR9|SMHD1_HUMAN Structural maintenance of chromosomes flexible hinge domain-containing protein 1 OS=Homo sapiens OX=9606 GN=SMCHD1 PE=1 SV=2	250ug_R2	NA	NA	NA	NA	NA	NA	NA	NA	NA	NA	0	250	NA
A6NHR9	A6NHR9	Structural maintenance of chromosomes flexible hinge domain-containing protein 1	SMCHD1	sp|A6NHR9|SMHD1_HUMAN Structural maintenance of chromosomes flexible hinge domain-containing protein 1 OS=Homo sapiens OX=9606 GN=SMCHD1 PE=1 SV=2	25ug_R1	NA	NA	NA	NA	NA	NA	NA	NA	NA	NA	0	25	NA
A6NHR9	A6NHR9	Structural maintenance of chromosomes flexible hinge domain-containing protein 1	SMCHD1	sp|A6NHR9|SMHD1_HUMAN Structural maintenance of chromosomes flexible hinge domain-containing protein 1 OS=Homo sapiens OX=9606 GN=SMCHD1 PE=1 SV=2	25ug_R2	0.07395	0.09602	0.88202	0.8287	0.16908	0.20404	929250	1013300	3384100	1	0.6	25	0.37312
A6NHR9	A6NHR9	Structural maintenance of chromosomes flexible hinge domain-containing protein 1	SMCHD1	sp|A6NHR9|SMHD1_HUMAN Structural maintenance of chromosomes flexible hinge domain-containing protein 1 OS=Homo sapiens OX=9606 GN=SMCHD1 PE=1 SV=2	300ug_R1	0.32474	0.27847	1.2061	1.1889	0.54282	0.45656	3962600	5018400	5755600	1	0.6	300	0.99938
A6NHR9	A6NHR9	Structural maintenance of chromosomes flexible hinge domain-containing protein 1	SMCHD1	sp|A6NHR9|SMHD1_HUMAN Structural maintenance of chromosomes flexible hinge domain-containing protein 1 OS=Homo sapiens OX=9606 GN=SMCHD1 PE=1 SV=2	300ug_R2	0.31502	0.38963	0.76604	0.75168	0.52858	0.70321	1051900	890680	1172200	1	0.7	300	1.23179
A6NHR9	A6NHR9	Structural maintenance of chromosomes flexible hinge domain-containing protein 1	SMCHD1	sp|A6NHR9|SMHD1_HUMAN Structural maintenance of chromosomes flexible hinge domain-containing protein 1 OS=Homo sapiens OX=9606 GN=SMCHD1 PE=1 SV=2	50ug_R1	NA	NA	NA	NA	NA	NA	NA	NA	NA	NA	0	50	NA
A6NHR9	A6NHR9	Structural maintenance of chromosomes flexible hinge domain-containing protein 1	SMCHD1	sp|A6NHR9|SMHD1_HUMAN Structural maintenance of chromosomes flexible hinge domain-containing protein 1 OS=Homo sapiens OX=9606 GN=SMCHD1 PE=1 SV=2	50ug_R2	NA	NA	NA	NA	NA	NA	NA	NA	NA	NA	0	50	NA
A6NHR9	A6NHR9	Structural maintenance of chromosomes flexible hinge domain-containing protein 1	SMCHD1	sp|A6NHR9|SMHD1_HUMAN Structural maintenance of chromosomes flexible hinge domain-containing protein 1 OS=Homo sapiens OX=9606 GN=SMCHD1 PE=1 SV=2	5ug_R1	NA	NA	NA	NA	NA	NA	NA	NA	NA	NA	0	5	NA
A6NHR9	A6NHR9	Structural maintenance of chromosomes flexible hinge domain-containing protein 1	SMCHD1	sp|A6NHR9|SMHD1_HUMAN Structural maintenance of chromosomes flexible hinge domain-containing protein 1 OS=Homo sapiens OX=9606 GN=SMCHD1 PE=1 SV=2	5ug_R2	NA	NA	NA	NA	NA	NA	NA	NA	NA	NA	0	5	NA
A6NHX0	A6NHX0	GATS-like protein 2	GATSL2	sp|A6NHX0|CAST2_HUMAN Cytosolic arginine sensor for mTORC1 subunit 2 OS=Homo sapiens OX=9606 GN=CASTOR2 PE=1 SV=3	100ug_R1	NA	NA	NA	NA	NA	NA	2958500	NA	NA	1	5.2	100	NA
A6NHX0	A6NHX0	GATS-like protein 2	GATSL2	sp|A6NHX0|CAST2_HUMAN Cytosolic arginine sensor for mTORC1 subunit 2 OS=Homo sapiens OX=9606 GN=CASTOR2 PE=1 SV=3	100ug_R2	NA	NA	NA	NA	NA	NA	NA	NA	NA	NA	0	100	NA
A6NHX0	A6NHX0	GATS-like protein 2	GATSL2	sp|A6NHX0|CAST2_HUMAN Cytosolic arginine sensor for mTORC1 subunit 2 OS=Homo sapiens OX=9606 GN=CASTOR2 PE=1 SV=3	10ug_R1	NA	NA	NA	NA	NA	NA	NA	NA	NA	NA	0	10	NA
A6NHX0	A6NHX0	GATS-like protein 2	GATSL2	sp|A6NHX0|CAST2_HUMAN Cytosolic arginine sensor for mTORC1 subunit 2 OS=Homo sapiens OX=9606 GN=CASTOR2 PE=1 SV=3	10ug_R2	NA	NA	NA	NA	NA	NA	NA	NA	NA	NA	0	10	NA
A6NHX0	A6NHX0	GATS-like protein 2	GATSL2	sp|A6NHX0|CAST2_HUMAN Cytosolic arginine sensor for mTORC1 subunit 2 OS=Homo sapiens OX=9606 GN=CASTOR2 PE=1 SV=3	150ug_R1	NA	NA	NA	NA	NA	NA	NA	NA	NA	NA	0	150	NA
A6NHX0	A6NHX0	GATS-like protein 2	GATSL2	sp|A6NHX0|CAST2_HUMAN Cytosolic arginine sensor for mTORC1 subunit 2 OS=Homo sapiens OX=9606 GN=CASTOR2 PE=1 SV=3	150ug_R2	NA	NA	NA	NA	NA	NA	NA	NA	NA	NA	0	150	NA
A6NHX0	A6NHX0	GATS-like protein 2	GATSL2	sp|A6NHX0|CAST2_HUMAN Cytosolic arginine sensor for mTORC1 subunit 2 OS=Homo sapiens OX=9606 GN=CASTOR2 PE=1 SV=3	1ug_R1	NA	NA	NA	NA	NA	NA	NA	NA	NA	NA	0	1	NA
A6NHX0	A6NHX0	GATS-like protein 2	GATSL2	sp|A6NHX0|CAST2_HUMAN Cytosolic arginine sensor for mTORC1 subunit 2 OS=Homo sapiens OX=9606 GN=CASTOR2 PE=1 SV=3	1ug_R2	NA	NA	NA	NA	NA	NA	NA	NA	NA	NA	0	1	NA
A6NHX0	A6NHX0	GATS-like protein 2	GATSL2	sp|A6NHX0|CAST2_HUMAN Cytosolic arginine sensor for mTORC1 subunit 2 OS=Homo sapiens OX=9606 GN=CASTOR2 PE=1 SV=3	200ug_R1	NA	NA	NA	NA	NA	NA	NA	NA	NA	NA	0	200	NA
A6NHX0	A6NHX0	GATS-like protein 2	GATSL2	sp|A6NHX0|CAST2_HUMAN Cytosolic arginine sensor for mTORC1 subunit 2 OS=Homo sapiens OX=9606 GN=CASTOR2 PE=1 SV=3	200ug_R2	NA	NA	NA	NA	NA	NA	NA	NA	NA	NA	0	200	NA
A6NHX0	A6NHX0	GATS-like protein 2	GATSL2	sp|A6NHX0|CAST2_HUMAN Cytosolic arginine sensor for mTORC1 subunit 2 OS=Homo sapiens OX=9606 GN=CASTOR2 PE=1 SV=3	250ug_R1	0.8635	1.118	0.70813	0.68623	2.2605	3.294	11104000	6121400	2905600	1	5.8	250	5.5545
A6NHX0	A6NHX0	GATS-like protein 2	GATSL2	sp|A6NHX0|CAST2_HUMAN Cytosolic arginine sensor for mTORC1 subunit 2 OS=Homo sapiens OX=9606 GN=CASTOR2 PE=1 SV=3	250ug_R2	NA	NA	NA	NA	NA	NA	NA	NA	NA	NA	0	250	NA
A6NHX0	A6NHX0	GATS-like protein 2	GATSL2	sp|A6NHX0|CAST2_HUMAN Cytosolic arginine sensor for mTORC1 subunit 2 OS=Homo sapiens OX=9606 GN=CASTOR2 PE=1 SV=3	25ug_R1	NA	NA	NA	NA	NA	NA	NA	NA	NA	NA	0	25	NA
A6NHX0	A6NHX0	GATS-like protein 2	GATSL2	sp|A6NHX0|CAST2_HUMAN Cytosolic arginine sensor for mTORC1 subunit 2 OS=Homo sapiens OX=9606 GN=CASTOR2 PE=1 SV=3	25ug_R2	NA	NA	NA	NA	NA	NA	NA	NA	NA	NA	0	25	NA
A6NHX0	A6NHX0	GATS-like protein 2	GATSL2	sp|A6NHX0|CAST2_HUMAN Cytosolic arginine sensor for mTORC1 subunit 2 OS=Homo sapiens OX=9606 GN=CASTOR2 PE=1 SV=3	300ug_R1	NA	NA	NA	NA	NA	NA	NA	NA	NA	NA	0	300	NA
A6NHX0	A6NHX0	GATS-like protein 2	GATSL2	sp|A6NHX0|CAST2_HUMAN Cytosolic arginine sensor for mTORC1 subunit 2 OS=Homo sapiens OX=9606 GN=CASTOR2 PE=1 SV=3	300ug_R2	NA	NA	NA	NA	NA	NA	NA	NA	NA	NA	0	300	NA
A6NHX0	A6NHX0	GATS-like protein 2	GATSL2	sp|A6NHX0|CAST2_HUMAN Cytosolic arginine sensor for mTORC1 subunit 2 OS=Homo sapiens OX=9606 GN=CASTOR2 PE=1 SV=3	50ug_R1	NA	NA	NA	NA	NA	NA	NA	NA	NA	NA	0	50	NA
A6NHX0	A6NHX0	GATS-like protein 2	GATSL2	sp|A6NHX0|CAST2_HUMAN Cytosolic arginine sensor for mTORC1 subunit 2 OS=Homo sapiens OX=9606 GN=CASTOR2 PE=1 SV=3	50ug_R2	1.6053	1.3271	1.2736	1.2435	3.3694	2.7096	1989600	2403100	686540	1	3.6	50	6.079
A6NHX0	A6NHX0	GATS-like protein 2	GATSL2	sp|A6NHX0|CAST2_HUMAN Cytosolic arginine sensor for mTORC1 subunit 2 OS=Homo sapiens OX=9606 GN=CASTOR2 PE=1 SV=3	5ug_R1	NA	NA	NA	NA	NA	NA	NA	NA	NA	NA	0	5	NA
A6NHX0	A6NHX0	GATS-like protein 2	GATSL2	sp|A6NHX0|CAST2_HUMAN Cytosolic arginine sensor for mTORC1 subunit 2 OS=Homo sapiens OX=9606 GN=CASTOR2 PE=1 SV=3	5ug_R2	NA	NA	NA	NA	NA	NA	NA	NA	NA	NA	0	5	NA
A6NHZ5	A6NHZ5	Leucine-rich repeat-containing protein 14B	LRRC14B	sp|A6NHZ5|LR14B_HUMAN Leucine-rich repeat-containing protein 14B OS=Homo sapiens OX=9606 GN=LRRC14B PE=3 SV=3	100ug_R1	NA	NA	NA	NA	NA	NA	NA	NA	NA	NA	0	100	NA
A6NHZ5	A6NHZ5	Leucine-rich repeat-containing protein 14B	LRRC14B	sp|A6NHZ5|LR14B_HUMAN Leucine-rich repeat-containing protein 14B OS=Homo sapiens OX=9606 GN=LRRC14B PE=3 SV=3	100ug_R2	NA	NA	NA	NA	NA	NA	NA	NA	NA	NA	0	100	NA
A6NHZ5	A6NHZ5	Leucine-rich repeat-containing protein 14B	LRRC14B	sp|A6NHZ5|LR14B_HUMAN Leucine-rich repeat-containing protein 14B OS=Homo sapiens OX=9606 GN=LRRC14B PE=3 SV=3	10ug_R1	0.72099	0.68042	1.1955	1.1154	1.8071	1.6201	2789300	3251500	1710600	1	1.6	10	3.4272
A6NHZ5	A6NHZ5	Leucine-rich repeat-containing protein 14B	LRRC14B	sp|A6NHZ5|LR14B_HUMAN Leucine-rich repeat-containing protein 14B OS=Homo sapiens OX=9606 GN=LRRC14B PE=3 SV=3	10ug_R2	0.75359	0.56988	1.2833	1.188	1.7539	1.4091	3878500	4584400	2374400	1	1.6	10	3.163
A6NHZ5	A6NHZ5	Leucine-rich repeat-containing protein 14B	LRRC14B	sp|A6NHZ5|LR14B_HUMAN Leucine-rich repeat-containing protein 14B OS=Homo sapiens OX=9606 GN=LRRC14B PE=3 SV=3	150ug_R1	NA	NA	NA	NA	NA	NA	NA	NA	NA	NA	0	150	NA
A6NHZ5	A6NHZ5	Leucine-rich repeat-containing protein 14B	LRRC14B	sp|A6NHZ5|LR14B_HUMAN Leucine-rich repeat-containing protein 14B OS=Homo sapiens OX=9606 GN=LRRC14B PE=3 SV=3	150ug_R2	NA	NA	NA	NA	NA	NA	NA	NA	NA	NA	0	150	NA
A6NHZ5	A6NHZ5	Leucine-rich repeat-containing protein 14B	LRRC14B	sp|A6NHZ5|LR14B_HUMAN Leucine-rich repeat-containing protein 14B OS=Homo sapiens OX=9606 GN=LRRC14B PE=3 SV=3	1ug_R1	0.83461	0.65738	1.4253	1.3057	1.4288	1.1209	1081900	1572500	982560	1	1.6	1	2.5497
A6NHZ5	A6NHZ5	Leucine-rich repeat-containing protein 14B	LRRC14B	sp|A6NHZ5|LR14B_HUMAN Leucine-rich repeat-containing protein 14B OS=Homo sapiens OX=9606 GN=LRRC14B PE=3 SV=3	1ug_R2	NA	NA	NA	NA	NA	NA	NA	NA	NA	NA	0	1	NA
A6NHZ5	A6NHZ5	Leucine-rich repeat-containing protein 14B	LRRC14B	sp|A6NHZ5|LR14B_HUMAN Leucine-rich repeat-containing protein 14B OS=Homo sapiens OX=9606 GN=LRRC14B PE=3 SV=3	200ug_R1	0.90251	0.79387	1.0832	1.0471	2.7245	2.602	14306000	12794000	6795000	1	1.6	200	5.3265
A6NHZ5	A6NHZ5	Leucine-rich repeat-containing protein 14B	LRRC14B	sp|A6NHZ5|LR14B_HUMAN Leucine-rich repeat-containing protein 14B OS=Homo sapiens OX=9606 GN=LRRC14B PE=3 SV=3	200ug_R2	NA	NA	NA	NA	NA	NA	NA	NA	NA	NA	0	200	NA
A6NHZ5	A6NHZ5	Leucine-rich repeat-containing protein 14B	LRRC14B	sp|A6NHZ5|LR14B_HUMAN Leucine-rich repeat-containing protein 14B OS=Homo sapiens OX=9606 GN=LRRC14B PE=3 SV=3	250ug_R1	NA	NA	NA	NA	NA	NA	NA	NA	NA	NA	0	250	NA
A6NHZ5	A6NHZ5	Leucine-rich repeat-containing protein 14B	LRRC14B	sp|A6NHZ5|LR14B_HUMAN Leucine-rich repeat-containing protein 14B OS=Homo sapiens OX=9606 GN=LRRC14B PE=3 SV=3	250ug_R2	2.9077	3.1146	0.98949	0.93487	9.6777	10.352	19467000	19905000	2420900	1	1.6	250	20.0297
A6NHZ5	A6NHZ5	Leucine-rich repeat-containing protein 14B	LRRC14B	sp|A6NHZ5|LR14B_HUMAN Leucine-rich repeat-containing protein 14B OS=Homo sapiens OX=9606 GN=LRRC14B PE=3 SV=3	25ug_R1	NA	NA	NA	NA	NA	NA	NA	NA	NA	NA	0	25	NA
A6NHZ5	A6NHZ5	Leucine-rich repeat-containing protein 14B	LRRC14B	sp|A6NHZ5|LR14B_HUMAN Leucine-rich repeat-containing protein 14B OS=Homo sapiens OX=9606 GN=LRRC14B PE=3 SV=3	25ug_R2	NA	NA	NA	NA	NA	NA	NA	NA	NA	NA	0	25	NA
A6NHZ5	A6NHZ5	Leucine-rich repeat-containing protein 14B	LRRC14B	sp|A6NHZ5|LR14B_HUMAN Leucine-rich repeat-containing protein 14B OS=Homo sapiens OX=9606 GN=LRRC14B PE=3 SV=3	300ug_R1	1.0766	1.0148	1.085	1.059	3.8865	3.6702	33226000	34500000	12967000	1	1.6	300	7.5567
A6NHZ5	A6NHZ5	Leucine-rich repeat-containing protein 14B	LRRC14B	sp|A6NHZ5|LR14B_HUMAN Leucine-rich repeat-containing protein 14B OS=Homo sapiens OX=9606 GN=LRRC14B PE=3 SV=3	300ug_R2	1.7312	1.7981	0.96909	0.93142	5.3651	5.7601	17903000	16326000	3234300	1	1.6	300	11.1252
A6NHZ5	A6NHZ5	Leucine-rich repeat-containing protein 14B	LRRC14B	sp|A6NHZ5|LR14B_HUMAN Leucine-rich repeat-containing protein 14B OS=Homo sapiens OX=9606 GN=LRRC14B PE=3 SV=3	50ug_R1	NA	NA	NA	NA	NA	NA	NA	NA	NA	NA	0	50	NA
A6NHZ5	A6NHZ5	Leucine-rich repeat-containing protein 14B	LRRC14B	sp|A6NHZ5|LR14B_HUMAN Leucine-rich repeat-containing protein 14B OS=Homo sapiens OX=9606 GN=LRRC14B PE=3 SV=3	50ug_R2	NA	NA	NA	NA	NA	NA	NA	NA	NA	NA	0	50	NA
A6NHZ5	A6NHZ5	Leucine-rich repeat-containing protein 14B	LRRC14B	sp|A6NHZ5|LR14B_HUMAN Leucine-rich repeat-containing protein 14B OS=Homo sapiens OX=9606 GN=LRRC14B PE=3 SV=3	5ug_R1	0.57029	0.43929	1.2859	1.2253	1.0338	0.84603	1460600	1920600	1836900	1	1.6	5	1.87983
A6NHZ5	A6NHZ5	Leucine-rich repeat-containing protein 14B	LRRC14B	sp|A6NHZ5|LR14B_HUMAN Leucine-rich repeat-containing protein 14B OS=Homo sapiens OX=9606 GN=LRRC14B PE=3 SV=3	5ug_R2	1.0458	0.90392	1.2901	1.2405	3.247	2.6175	1516600	1830400	714200	1	1.6	5	5.8645
A6NKT7	A6NKT7;Q7Z3J3	RanBP2-like and GRIP domain-containing protein 3;RanBP2-like and GRIP domain-containing protein 4	RGPD3	sp|A6NKT7|RGPD3_HUMAN RanBP2-like and GRIP domain-containing protein 3 OS=Homo sapiens OX=9606 GN=RGPD3 PE=3 SV=2;sp|Q7Z3J3|RGPD4_HUMAN RanBP2-like and GRIP domain-containing protein 4 OS=Homo sapiens OX=9606 GN=RGPD4 PE=2 SV=3	100ug_R1	NA	NA	NA	NA	NA	NA	NA	NA	NA	5	3.9	100	NA
A6NKT7	A6NKT7;Q7Z3J3	RanBP2-like and GRIP domain-containing protein 3;RanBP2-like and GRIP domain-containing protein 4	RGPD3	sp|A6NKT7|RGPD3_HUMAN RanBP2-like and GRIP domain-containing protein 3 OS=Homo sapiens OX=9606 GN=RGPD3 PE=3 SV=2;sp|Q7Z3J3|RGPD4_HUMAN RanBP2-like and GRIP domain-containing protein 4 OS=Homo sapiens OX=9606 GN=RGPD4 PE=2 SV=3	100ug_R2	NA	NA	NA	NA	NA	NA	NA	NA	NA	5	3.9	100	NA
A6NKT7	A6NKT7;Q7Z3J3	RanBP2-like and GRIP domain-containing protein 3;RanBP2-like and GRIP domain-containing protein 4	RGPD3	sp|A6NKT7|RGPD3_HUMAN RanBP2-like and GRIP domain-containing protein 3 OS=Homo sapiens OX=9606 GN=RGPD3 PE=3 SV=2;sp|Q7Z3J3|RGPD4_HUMAN RanBP2-like and GRIP domain-containing protein 4 OS=Homo sapiens OX=9606 GN=RGPD4 PE=2 SV=3	10ug_R1	NA	NA	NA	NA	NA	NA	NA	NA	NA	2	1.3	10	NA
A6NKT7	A6NKT7;Q7Z3J3	RanBP2-like and GRIP domain-containing protein 3;RanBP2-like and GRIP domain-containing protein 4	RGPD3	sp|A6NKT7|RGPD3_HUMAN RanBP2-like and GRIP domain-containing protein 3 OS=Homo sapiens OX=9606 GN=RGPD3 PE=3 SV=2;sp|Q7Z3J3|RGPD4_HUMAN RanBP2-like and GRIP domain-containing protein 4 OS=Homo sapiens OX=9606 GN=RGPD4 PE=2 SV=3	10ug_R2	0.49068	0.37986	1.1229	1.0921	1.0035	0.78862	908050	1040200	1052600	3	2	10	1.79212
A6NKT7	A6NKT7;Q7Z3J3	RanBP2-like and GRIP domain-containing protein 3;RanBP2-like and GRIP domain-containing protein 4	RGPD3	sp|A6NKT7|RGPD3_HUMAN RanBP2-like and GRIP domain-containing protein 3 OS=Homo sapiens OX=9606 GN=RGPD3 PE=3 SV=2;sp|Q7Z3J3|RGPD4_HUMAN RanBP2-like and GRIP domain-containing protein 4 OS=Homo sapiens OX=9606 GN=RGPD4 PE=2 SV=3	150ug_R1	NA	NA	NA	NA	NA	NA	NA	NA	NA	1	0.7	150	NA
A6NKT7	A6NKT7;Q7Z3J3	RanBP2-like and GRIP domain-containing protein 3;RanBP2-like and GRIP domain-containing protein 4	RGPD3	sp|A6NKT7|RGPD3_HUMAN RanBP2-like and GRIP domain-containing protein 3 OS=Homo sapiens OX=9606 GN=RGPD3 PE=3 SV=2;sp|Q7Z3J3|RGPD4_HUMAN RanBP2-like and GRIP domain-containing protein 4 OS=Homo sapiens OX=9606 GN=RGPD4 PE=2 SV=3	150ug_R2	NA	NA	NA	NA	NA	NA	NA	NA	NA	6	4	150	NA
A6NKT7	A6NKT7;Q7Z3J3	RanBP2-like and GRIP domain-containing protein 3;RanBP2-like and GRIP domain-containing protein 4	RGPD3	sp|A6NKT7|RGPD3_HUMAN RanBP2-like and GRIP domain-containing protein 3 OS=Homo sapiens OX=9606 GN=RGPD3 PE=3 SV=2;sp|Q7Z3J3|RGPD4_HUMAN RanBP2-like and GRIP domain-containing protein 4 OS=Homo sapiens OX=9606 GN=RGPD4 PE=2 SV=3	1ug_R1	NA	NA	NA	NA	NA	NA	NA	NA	NA	NA	0	1	NA
A6NKT7	A6NKT7;Q7Z3J3	RanBP2-like and GRIP domain-containing protein 3;RanBP2-like and GRIP domain-containing protein 4	RGPD3	sp|A6NKT7|RGPD3_HUMAN RanBP2-like and GRIP domain-containing protein 3 OS=Homo sapiens OX=9606 GN=RGPD3 PE=3 SV=2;sp|Q7Z3J3|RGPD4_HUMAN RanBP2-like and GRIP domain-containing protein 4 OS=Homo sapiens OX=9606 GN=RGPD4 PE=2 SV=3	1ug_R2	NA	NA	NA	NA	NA	NA	NA	NA	NA	1	0.6	1	NA
A6NKT7	A6NKT7;Q7Z3J3	RanBP2-like and GRIP domain-containing protein 3;RanBP2-like and GRIP domain-containing protein 4	RGPD3	sp|A6NKT7|RGPD3_HUMAN RanBP2-like and GRIP domain-containing protein 3 OS=Homo sapiens OX=9606 GN=RGPD3 PE=3 SV=2;sp|Q7Z3J3|RGPD4_HUMAN RanBP2-like and GRIP domain-containing protein 4 OS=Homo sapiens OX=9606 GN=RGPD4 PE=2 SV=3	200ug_R1	NA	NA	NA	NA	NA	NA	NA	NA	NA	6	4	200	NA
A6NKT7	A6NKT7;Q7Z3J3	RanBP2-like and GRIP domain-containing protein 3;RanBP2-like and GRIP domain-containing protein 4	RGPD3	sp|A6NKT7|RGPD3_HUMAN RanBP2-like and GRIP domain-containing protein 3 OS=Homo sapiens OX=9606 GN=RGPD3 PE=3 SV=2;sp|Q7Z3J3|RGPD4_HUMAN RanBP2-like and GRIP domain-containing protein 4 OS=Homo sapiens OX=9606 GN=RGPD4 PE=2 SV=3	200ug_R2	NA	NA	NA	NA	NA	NA	NA	NA	NA	3	2.3	200	NA
A6NKT7	A6NKT7;Q7Z3J3	RanBP2-like and GRIP domain-containing protein 3;RanBP2-like and GRIP domain-containing protein 4	RGPD3	sp|A6NKT7|RGPD3_HUMAN RanBP2-like and GRIP domain-containing protein 3 OS=Homo sapiens OX=9606 GN=RGPD3 PE=3 SV=2;sp|Q7Z3J3|RGPD4_HUMAN RanBP2-like and GRIP domain-containing protein 4 OS=Homo sapiens OX=9606 GN=RGPD4 PE=2 SV=3	250ug_R1	NA	NA	NA	NA	NA	NA	NA	NA	NA	5	3.8	250	NA
A6NKT7	A6NKT7;Q7Z3J3	RanBP2-like and GRIP domain-containing protein 3;RanBP2-like and GRIP domain-containing protein 4	RGPD3	sp|A6NKT7|RGPD3_HUMAN RanBP2-like and GRIP domain-containing protein 3 OS=Homo sapiens OX=9606 GN=RGPD3 PE=3 SV=2;sp|Q7Z3J3|RGPD4_HUMAN RanBP2-like and GRIP domain-containing protein 4 OS=Homo sapiens OX=9606 GN=RGPD4 PE=2 SV=3	250ug_R2	NA	NA	NA	NA	NA	NA	NA	NA	NA	7	5.3	250	NA
A6NKT7	A6NKT7;Q7Z3J3	RanBP2-like and GRIP domain-containing protein 3;RanBP2-like and GRIP domain-containing protein 4	RGPD3	sp|A6NKT7|RGPD3_HUMAN RanBP2-like and GRIP domain-containing protein 3 OS=Homo sapiens OX=9606 GN=RGPD3 PE=3 SV=2;sp|Q7Z3J3|RGPD4_HUMAN RanBP2-like and GRIP domain-containing protein 4 OS=Homo sapiens OX=9606 GN=RGPD4 PE=2 SV=3	25ug_R1	0.49678	0.55151	1.0364	0.99498	1.2566	1.4782	2263400	2203800	2248600	2	1.5	25	2.7348
A6NKT7	A6NKT7;Q7Z3J3	RanBP2-like and GRIP domain-containing protein 3;RanBP2-like and GRIP domain-containing protein 4	RGPD3	sp|A6NKT7|RGPD3_HUMAN RanBP2-like and GRIP domain-containing protein 3 OS=Homo sapiens OX=9606 GN=RGPD3 PE=3 SV=2;sp|Q7Z3J3|RGPD4_HUMAN RanBP2-like and GRIP domain-containing protein 4 OS=Homo sapiens OX=9606 GN=RGPD4 PE=2 SV=3	25ug_R2	0.47191	0.41348	1.1628	1.128	1.1491	1.0187	1894200	2100700	1532300	3	2.1	25	2.1678
A6NKT7	A6NKT7;Q7Z3J3	RanBP2-like and GRIP domain-containing protein 3;RanBP2-like and GRIP domain-containing protein 4	RGPD3	sp|A6NKT7|RGPD3_HUMAN RanBP2-like and GRIP domain-containing protein 3 OS=Homo sapiens OX=9606 GN=RGPD3 PE=3 SV=2;sp|Q7Z3J3|RGPD4_HUMAN RanBP2-like and GRIP domain-containing protein 4 OS=Homo sapiens OX=9606 GN=RGPD4 PE=2 SV=3	300ug_R1	NA	NA	NA	NA	NA	NA	NA	NA	NA	6	4.4	300	NA
A6NKT7	A6NKT7;Q7Z3J3	RanBP2-like and GRIP domain-containing protein 3;RanBP2-like and GRIP domain-containing protein 4	RGPD3	sp|A6NKT7|RGPD3_HUMAN RanBP2-like and GRIP domain-containing protein 3 OS=Homo sapiens OX=9606 GN=RGPD3 PE=3 SV=2;sp|Q7Z3J3|RGPD4_HUMAN RanBP2-like and GRIP domain-containing protein 4 OS=Homo sapiens OX=9606 GN=RGPD4 PE=2 SV=3	300ug_R2	NA	NA	NA	NA	NA	NA	NA	NA	NA	2	1.6	300	NA
A6NKT7	A6NKT7;Q7Z3J3	RanBP2-like and GRIP domain-containing protein 3;RanBP2-like and GRIP domain-containing protein 4	RGPD3	sp|A6NKT7|RGPD3_HUMAN RanBP2-like and GRIP domain-containing protein 3 OS=Homo sapiens OX=9606 GN=RGPD3 PE=3 SV=2;sp|Q7Z3J3|RGPD4_HUMAN RanBP2-like and GRIP domain-containing protein 4 OS=Homo sapiens OX=9606 GN=RGPD4 PE=2 SV=3	50ug_R1	0.51858	0.60787	0.9428	0.91491	1.1823	1.3269	3117900	3036900	2341300	7	4.7	50	2.5092
A6NKT7	A6NKT7;Q7Z3J3	RanBP2-like and GRIP domain-containing protein 3;RanBP2-like and GRIP domain-containing protein 4	RGPD3	sp|A6NKT7|RGPD3_HUMAN RanBP2-like and GRIP domain-containing protein 3 OS=Homo sapiens OX=9606 GN=RGPD3 PE=3 SV=2;sp|Q7Z3J3|RGPD4_HUMAN RanBP2-like and GRIP domain-containing protein 4 OS=Homo sapiens OX=9606 GN=RGPD4 PE=2 SV=3	50ug_R2	0.62251	0.49381	1.3312	1.2829	1.5833	1.2342	3068000	3350700	2461400	5	3.4	50	2.8175
A6NKT7	A6NKT7;Q7Z3J3	RanBP2-like and GRIP domain-containing protein 3;RanBP2-like and GRIP domain-containing protein 4	RGPD3	sp|A6NKT7|RGPD3_HUMAN RanBP2-like and GRIP domain-containing protein 3 OS=Homo sapiens OX=9606 GN=RGPD3 PE=3 SV=2;sp|Q7Z3J3|RGPD4_HUMAN RanBP2-like and GRIP domain-containing protein 4 OS=Homo sapiens OX=9606 GN=RGPD4 PE=2 SV=3	5ug_R1	0.36744	0.35486	1.0527	1.0256	0.60051	0.58554	400370	482660	999750	2	1.4	5	1.18605
A6NKT7	A6NKT7;Q7Z3J3	RanBP2-like and GRIP domain-containing protein 3;RanBP2-like and GRIP domain-containing protein 4	RGPD3	sp|A6NKT7|RGPD3_HUMAN RanBP2-like and GRIP domain-containing protein 3 OS=Homo sapiens OX=9606 GN=RGPD3 PE=3 SV=2;sp|Q7Z3J3|RGPD4_HUMAN RanBP2-like and GRIP domain-containing protein 4 OS=Homo sapiens OX=9606 GN=RGPD4 PE=2 SV=3	5ug_R2	NA	NA	NA	NA	NA	NA	NA	NA	NA	1	0.7	5	NA
A6ZKI3	A6ZKI3	Protein FAM127A	FAM127A	sp|A6ZKI3|RTL8C_HUMAN Retrotransposon Gag-like protein 8C OS=Homo sapiens OX=9606 GN=RTL8C PE=1 SV=1	100ug_R1	1.1306	1.135	1.0145	0.9581	3.2364	3.378	25494000	25326000	2039600	2	16.8	100	6.6144
A6ZKI3	A6ZKI3	Protein FAM127A	FAM127A	sp|A6ZKI3|RTL8C_HUMAN Retrotransposon Gag-like protein 8C OS=Homo sapiens OX=9606 GN=RTL8C PE=1 SV=1	100ug_R2	4.8802	4.2978	1.3187	1.2804	8.4364	7.3942	53717000	55097000	4280600	3	29.2	100	15.8306
A6ZKI3	A6ZKI3	Protein FAM127A	FAM127A	sp|A6ZKI3|RTL8C_HUMAN Retrotransposon Gag-like protein 8C OS=Homo sapiens OX=9606 GN=RTL8C PE=1 SV=1	10ug_R1	11.933	11.228	1.0504	0.9944	14.112	14.191	4033900	4096700	153520	1	10.6	10	28.303
A6ZKI3	A6ZKI3	Protein FAM127A	FAM127A	sp|A6ZKI3|RTL8C_HUMAN Retrotransposon Gag-like protein 8C OS=Homo sapiens OX=9606 GN=RTL8C PE=1 SV=1	10ug_R2	NA	NA	NA	NA	NA	NA	2440400	2603200	NA	1	10.6	10	NA
A6ZKI3	A6ZKI3	Protein FAM127A	FAM127A	sp|A6ZKI3|RTL8C_HUMAN Retrotransposon Gag-like protein 8C OS=Homo sapiens OX=9606 GN=RTL8C PE=1 SV=1	150ug_R1	3.1314	3.5095	1.1574	1.119	7.8403	8.9463	66016000	73632000	7328200	3	29.2	150	16.7866
A6ZKI3	A6ZKI3	Protein FAM127A	FAM127A	sp|A6ZKI3|RTL8C_HUMAN Retrotransposon Gag-like protein 8C OS=Homo sapiens OX=9606 GN=RTL8C PE=1 SV=1	150ug_R2	3.6072	3.609	1.1148	1.0777	8.5514	7.9348	37675000	25699000	1648100	3	29.2	150	16.4862
A6ZKI3	A6ZKI3	Protein FAM127A	FAM127A	sp|A6ZKI3|RTL8C_HUMAN Retrotransposon Gag-like protein 8C OS=Homo sapiens OX=9606 GN=RTL8C PE=1 SV=1	1ug_R1	NA	NA	NA	NA	NA	NA	NA	NA	NA	NA	0	1	NA
A6ZKI3	A6ZKI3	Protein FAM127A	FAM127A	sp|A6ZKI3|RTL8C_HUMAN Retrotransposon Gag-like protein 8C OS=Homo sapiens OX=9606 GN=RTL8C PE=1 SV=1	1ug_R2	NA	NA	NA	NA	NA	NA	NA	NA	NA	NA	0	1	NA
A6ZKI3	A6ZKI3	Protein FAM127A	FAM127A	sp|A6ZKI3|RTL8C_HUMAN Retrotransposon Gag-like protein 8C OS=Homo sapiens OX=9606 GN=RTL8C PE=1 SV=1	200ug_R1	2.0516	1.7846	1.0924	1.0563	6.0856	5.7611	33805000	37099000	2949200	3	16.8	200	11.8467
A6ZKI3	A6ZKI3	Protein FAM127A	FAM127A	sp|A6ZKI3|RTL8C_HUMAN Retrotransposon Gag-like protein 8C OS=Homo sapiens OX=9606 GN=RTL8C PE=1 SV=1	200ug_R2	NA	NA	NA	NA	NA	NA	13504000	NA	NA	1	10.6	200	NA
A6ZKI3	A6ZKI3	Protein FAM127A	FAM127A	sp|A6ZKI3|RTL8C_HUMAN Retrotransposon Gag-like protein 8C OS=Homo sapiens OX=9606 GN=RTL8C PE=1 SV=1	250ug_R1	3.198	2.9809	0.95608	0.92589	9.7728	9.9775	33983000	38953000	2926200	3	16.8	250	19.7503
A6ZKI3	A6ZKI3	Protein FAM127A	FAM127A	sp|A6ZKI3|RTL8C_HUMAN Retrotransposon Gag-like protein 8C OS=Homo sapiens OX=9606 GN=RTL8C PE=1 SV=1	250ug_R2	9.4579	8.6331	1.1527	1.1257	17.554	15.594	60685000	55618000	23198000	4	38.1	250	33.148
A6ZKI3	A6ZKI3	Protein FAM127A	FAM127A	sp|A6ZKI3|RTL8C_HUMAN Retrotransposon Gag-like protein 8C OS=Homo sapiens OX=9606 GN=RTL8C PE=1 SV=1	25ug_R1	1.1125	0.89329	1.3019	1.2873	1.1807	0.91716	4845200	5309800	254310	2	10.6	25	2.09786
A6ZKI3	A6ZKI3	Protein FAM127A	FAM127A	sp|A6ZKI3|RTL8C_HUMAN Retrotransposon Gag-like protein 8C OS=Homo sapiens OX=9606 GN=RTL8C PE=1 SV=1	25ug_R2	NA	NA	NA	NA	NA	NA	7310300	7966200	NA	1	10.6	25	NA
A6ZKI3	A6ZKI3	Protein FAM127A	FAM127A	sp|A6ZKI3|RTL8C_HUMAN Retrotransposon Gag-like protein 8C OS=Homo sapiens OX=9606 GN=RTL8C PE=1 SV=1	300ug_R1	1.491	1.4678	1.0082	0.98412	4.6539	4.729	54564000	48624000	6601300	3	16.8	300	9.3829
A6ZKI3	A6ZKI3	Protein FAM127A	FAM127A	sp|A6ZKI3|RTL8C_HUMAN Retrotransposon Gag-like protein 8C OS=Homo sapiens OX=9606 GN=RTL8C PE=1 SV=1	300ug_R2	2.1725	1.9473	1.069	1.0381	5.668	5.4598	59946000	56602000	11121000	5	37.2	300	11.1278
A6ZKI3	A6ZKI3	Protein FAM127A	FAM127A	sp|A6ZKI3|RTL8C_HUMAN Retrotransposon Gag-like protein 8C OS=Homo sapiens OX=9606 GN=RTL8C PE=1 SV=1	50ug_R1	2.9746	2.8781	1.1302	1.0975	6.7791	6.1769	17106000	17373000	766270	3	16.8	50	12.956
A6ZKI3	A6ZKI3	Protein FAM127A	FAM127A	sp|A6ZKI3|RTL8C_HUMAN Retrotransposon Gag-like protein 8C OS=Homo sapiens OX=9606 GN=RTL8C PE=1 SV=1	50ug_R2	1.7923	1.7887	1.0883	1.0457	5.1593	4.934	15836000	15141000	947610	2	16.8	50	10.0933
A6ZKI3	A6ZKI3	Protein FAM127A	FAM127A	sp|A6ZKI3|RTL8C_HUMAN Retrotransposon Gag-like protein 8C OS=Homo sapiens OX=9606 GN=RTL8C PE=1 SV=1	5ug_R1	7.5505	6.1566	1.1649	1.1412	8.6814	7.6073	5621900	6383800	620490	1	10.6	5	16.2887
A6ZKI3	A6ZKI3	Protein FAM127A	FAM127A	sp|A6ZKI3|RTL8C_HUMAN Retrotransposon Gag-like protein 8C OS=Homo sapiens OX=9606 GN=RTL8C PE=1 SV=1	5ug_R2	7.7847	7.2949	1.0722	1.0283	11.842	11.516	7265900	3894400	268540	1	10.6	5	23.358
A8CG34	A8CG34	Nuclear envelope pore membrane protein POM 121C	POM121C	sp|A8CG34|P121C_HUMAN Nuclear envelope pore membrane protein POM 121C OS=Homo sapiens OX=9606 GN=POM121C PE=1 SV=3	100ug_R1	NA	NA	NA	NA	NA	NA	NA	NA	NA	3	6.2	100	NA
A8CG34	A8CG34	Nuclear envelope pore membrane protein POM 121C	POM121C	sp|A8CG34|P121C_HUMAN Nuclear envelope pore membrane protein POM 121C OS=Homo sapiens OX=9606 GN=POM121C PE=1 SV=3	100ug_R2	0.8232	2.4327	0.81677	0.79301	2.3794	7.1453	11301000	13839000	4745200	4	6.9	100	9.5247
A8CG34	A8CG34	Nuclear envelope pore membrane protein POM 121C	POM121C	sp|A8CG34|P121C_HUMAN Nuclear envelope pore membrane protein POM 121C OS=Homo sapiens OX=9606 GN=POM121C PE=1 SV=3	10ug_R1	NA	NA	NA	NA	NA	NA	NA	NA	NA	NA	0	10	NA
A8CG34	A8CG34	Nuclear envelope pore membrane protein POM 121C	POM121C	sp|A8CG34|P121C_HUMAN Nuclear envelope pore membrane protein POM 121C OS=Homo sapiens OX=9606 GN=POM121C PE=1 SV=3	10ug_R2	NA	NA	NA	NA	NA	NA	NA	NA	NA	NA	0	10	NA
A8CG34	A8CG34	Nuclear envelope pore membrane protein POM 121C	POM121C	sp|A8CG34|P121C_HUMAN Nuclear envelope pore membrane protein POM 121C OS=Homo sapiens OX=9606 GN=POM121C PE=1 SV=3	150ug_R1	1.4861	1.1018	1.4303	1.3834	4.5273	3.2725	11375000	16269000	2671400	5	8.1	150	7.7998
A8CG34	A8CG34	Nuclear envelope pore membrane protein POM 121C	POM121C	sp|A8CG34|P121C_HUMAN Nuclear envelope pore membrane protein POM 121C OS=Homo sapiens OX=9606 GN=POM121C PE=1 SV=3	150ug_R2	NA	NA	NA	NA	NA	NA	NA	NA	NA	6	9.3	150	NA
A8CG34	A8CG34	Nuclear envelope pore membrane protein POM 121C	POM121C	sp|A8CG34|P121C_HUMAN Nuclear envelope pore membrane protein POM 121C OS=Homo sapiens OX=9606 GN=POM121C PE=1 SV=3	1ug_R1	NA	NA	NA	NA	NA	NA	NA	NA	NA	NA	0	1	NA
A8CG34	A8CG34	Nuclear envelope pore membrane protein POM 121C	POM121C	sp|A8CG34|P121C_HUMAN Nuclear envelope pore membrane protein POM 121C OS=Homo sapiens OX=9606 GN=POM121C PE=1 SV=3	1ug_R2	NA	NA	NA	NA	NA	NA	NA	NA	NA	NA	0	1	NA
A8CG34	A8CG34	Nuclear envelope pore membrane protein POM 121C	POM121C	sp|A8CG34|P121C_HUMAN Nuclear envelope pore membrane protein POM 121C OS=Homo sapiens OX=9606 GN=POM121C PE=1 SV=3	200ug_R1	NA	NA	NA	NA	NA	NA	NA	NA	NA	5	7.1	200	NA
A8CG34	A8CG34	Nuclear envelope pore membrane protein POM 121C	POM121C	sp|A8CG34|P121C_HUMAN Nuclear envelope pore membrane protein POM 121C OS=Homo sapiens OX=9606 GN=POM121C PE=1 SV=3	200ug_R2	NA	NA	NA	NA	NA	NA	NA	NA	NA	2	3.1	200	NA
A8CG34	A8CG34	Nuclear envelope pore membrane protein POM 121C	POM121C	sp|A8CG34|P121C_HUMAN Nuclear envelope pore membrane protein POM 121C OS=Homo sapiens OX=9606 GN=POM121C PE=1 SV=3	250ug_R1	1.1035	1.1173	0.89949	0.86573	3.4735	4.0122	13387000	9559900	2775800	5	8.2	250	7.4857
A8CG34	A8CG34	Nuclear envelope pore membrane protein POM 121C	POM121C	sp|A8CG34|P121C_HUMAN Nuclear envelope pore membrane protein POM 121C OS=Homo sapiens OX=9606 GN=POM121C PE=1 SV=3	250ug_R2	NA	NA	NA	NA	NA	NA	NA	NA	NA	2	2.8	250	NA
A8CG34	A8CG34	Nuclear envelope pore membrane protein POM 121C	POM121C	sp|A8CG34|P121C_HUMAN Nuclear envelope pore membrane protein POM 121C OS=Homo sapiens OX=9606 GN=POM121C PE=1 SV=3	25ug_R1	NA	NA	NA	NA	NA	NA	NA	NA	NA	2	4.1	25	NA
A8CG34	A8CG34	Nuclear envelope pore membrane protein POM 121C	POM121C	sp|A8CG34|P121C_HUMAN Nuclear envelope pore membrane protein POM 121C OS=Homo sapiens OX=9606 GN=POM121C PE=1 SV=3	25ug_R2	NA	NA	NA	NA	NA	NA	NA	NA	NA	1	2	25	NA
A8CG34	A8CG34	Nuclear envelope pore membrane protein POM 121C	POM121C	sp|A8CG34|P121C_HUMAN Nuclear envelope pore membrane protein POM 121C OS=Homo sapiens OX=9606 GN=POM121C PE=1 SV=3	300ug_R1	NA	NA	NA	NA	NA	NA	NA	NA	NA	4	6	300	NA
A8CG34	A8CG34	Nuclear envelope pore membrane protein POM 121C	POM121C	sp|A8CG34|P121C_HUMAN Nuclear envelope pore membrane protein POM 121C OS=Homo sapiens OX=9606 GN=POM121C PE=1 SV=3	300ug_R2	NA	NA	NA	NA	NA	NA	NA	NA	NA	3	4.9	300	NA
A8CG34	A8CG34	Nuclear envelope pore membrane protein POM 121C	POM121C	sp|A8CG34|P121C_HUMAN Nuclear envelope pore membrane protein POM 121C OS=Homo sapiens OX=9606 GN=POM121C PE=1 SV=3	50ug_R1	NA	NA	NA	NA	NA	NA	NA	NA	NA	3	6.2	50	NA
A8CG34	A8CG34	Nuclear envelope pore membrane protein POM 121C	POM121C	sp|A8CG34|P121C_HUMAN Nuclear envelope pore membrane protein POM 121C OS=Homo sapiens OX=9606 GN=POM121C PE=1 SV=3	50ug_R2	NA	NA	NA	NA	NA	NA	NA	NA	NA	2	4	50	NA
A8CG34	A8CG34	Nuclear envelope pore membrane protein POM 121C	POM121C	sp|A8CG34|P121C_HUMAN Nuclear envelope pore membrane protein POM 121C OS=Homo sapiens OX=9606 GN=POM121C PE=1 SV=3	5ug_R1	NA	NA	NA	NA	NA	NA	NA	NA	NA	NA	0	5	NA
A8CG34	A8CG34	Nuclear envelope pore membrane protein POM 121C	POM121C	sp|A8CG34|P121C_HUMAN Nuclear envelope pore membrane protein POM 121C OS=Homo sapiens OX=9606 GN=POM121C PE=1 SV=3	5ug_R2	NA	NA	NA	NA	NA	NA	NA	NA	NA	NA	0	5	NA
A8MXV4	A8MXV4	Nucleoside diphosphate-linked moiety X motif 19, mitochondrial	NUDT19	sp|A8MXV4|NUD19_HUMAN Nucleoside diphosphate-linked moiety X motif 19 OS=Homo sapiens OX=9606 GN=NUDT19 PE=1 SV=1	100ug_R1	NA	NA	NA	NA	NA	NA	NA	NA	NA	NA	0	100	NA
A8MXV4	A8MXV4	Nucleoside diphosphate-linked moiety X motif 19, mitochondrial	NUDT19	sp|A8MXV4|NUD19_HUMAN Nucleoside diphosphate-linked moiety X motif 19 OS=Homo sapiens OX=9606 GN=NUDT19 PE=1 SV=1	100ug_R2	NA	NA	NA	NA	NA	NA	NA	NA	NA	NA	0	100	NA
A8MXV4	A8MXV4	Nucleoside diphosphate-linked moiety X motif 19, mitochondrial	NUDT19	sp|A8MXV4|NUD19_HUMAN Nucleoside diphosphate-linked moiety X motif 19 OS=Homo sapiens OX=9606 GN=NUDT19 PE=1 SV=1	10ug_R1	NA	NA	NA	NA	NA	NA	NA	NA	NA	NA	0	10	NA
A8MXV4	A8MXV4	Nucleoside diphosphate-linked moiety X motif 19, mitochondrial	NUDT19	sp|A8MXV4|NUD19_HUMAN Nucleoside diphosphate-linked moiety X motif 19 OS=Homo sapiens OX=9606 GN=NUDT19 PE=1 SV=1	10ug_R2	NA	NA	NA	NA	NA	NA	NA	NA	NA	NA	0	10	NA
A8MXV4	A8MXV4	Nucleoside diphosphate-linked moiety X motif 19, mitochondrial	NUDT19	sp|A8MXV4|NUD19_HUMAN Nucleoside diphosphate-linked moiety X motif 19 OS=Homo sapiens OX=9606 GN=NUDT19 PE=1 SV=1	150ug_R1	0.54661	0.70559	0.8281	0.801	1.3123	1.6383	6164400	6131000	3450300	1	3.2	150	2.9506
A8MXV4	A8MXV4	Nucleoside diphosphate-linked moiety X motif 19, mitochondrial	NUDT19	sp|A8MXV4|NUD19_HUMAN Nucleoside diphosphate-linked moiety X motif 19 OS=Homo sapiens OX=9606 GN=NUDT19 PE=1 SV=1	150ug_R2	NA	NA	NA	NA	NA	NA	NA	NA	NA	NA	0	150	NA
A8MXV4	A8MXV4	Nucleoside diphosphate-linked moiety X motif 19, mitochondrial	NUDT19	sp|A8MXV4|NUD19_HUMAN Nucleoside diphosphate-linked moiety X motif 19 OS=Homo sapiens OX=9606 GN=NUDT19 PE=1 SV=1	1ug_R1	NA	NA	NA	NA	NA	NA	NA	NA	NA	NA	0	1	NA
A8MXV4	A8MXV4	Nucleoside diphosphate-linked moiety X motif 19, mitochondrial	NUDT19	sp|A8MXV4|NUD19_HUMAN Nucleoside diphosphate-linked moiety X motif 19 OS=Homo sapiens OX=9606 GN=NUDT19 PE=1 SV=1	1ug_R2	NA	NA	NA	NA	NA	NA	NA	NA	NA	NA	0	1	NA
A8MXV4	A8MXV4	Nucleoside diphosphate-linked moiety X motif 19, mitochondrial	NUDT19	sp|A8MXV4|NUD19_HUMAN Nucleoside diphosphate-linked moiety X motif 19 OS=Homo sapiens OX=9606 GN=NUDT19 PE=1 SV=1	200ug_R1	NA	NA	NA	NA	NA	NA	NA	NA	NA	NA	0	200	NA
A8MXV4	A8MXV4	Nucleoside diphosphate-linked moiety X motif 19, mitochondrial	NUDT19	sp|A8MXV4|NUD19_HUMAN Nucleoside diphosphate-linked moiety X motif 19 OS=Homo sapiens OX=9606 GN=NUDT19 PE=1 SV=1	200ug_R2	NA	NA	NA	NA	NA	NA	NA	NA	NA	NA	0	200	NA
A8MXV4	A8MXV4	Nucleoside diphosphate-linked moiety X motif 19, mitochondrial	NUDT19	sp|A8MXV4|NUD19_HUMAN Nucleoside diphosphate-linked moiety X motif 19 OS=Homo sapiens OX=9606 GN=NUDT19 PE=1 SV=1	250ug_R1	NA	NA	NA	NA	NA	NA	NA	NA	NA	NA	0	250	NA
A8MXV4	A8MXV4	Nucleoside diphosphate-linked moiety X motif 19, mitochondrial	NUDT19	sp|A8MXV4|NUD19_HUMAN Nucleoside diphosphate-linked moiety X motif 19 OS=Homo sapiens OX=9606 GN=NUDT19 PE=1 SV=1	250ug_R2	NA	NA	NA	NA	NA	NA	NA	NA	NA	NA	0	250	NA
A8MXV4	A8MXV4	Nucleoside diphosphate-linked moiety X motif 19, mitochondrial	NUDT19	sp|A8MXV4|NUD19_HUMAN Nucleoside diphosphate-linked moiety X motif 19 OS=Homo sapiens OX=9606 GN=NUDT19 PE=1 SV=1	25ug_R1	NA	NA	NA	NA	NA	NA	NA	NA	NA	NA	0	25	NA
A8MXV4	A8MXV4	Nucleoside diphosphate-linked moiety X motif 19, mitochondrial	NUDT19	sp|A8MXV4|NUD19_HUMAN Nucleoside diphosphate-linked moiety X motif 19 OS=Homo sapiens OX=9606 GN=NUDT19 PE=1 SV=1	25ug_R2	NA	NA	NA	NA	NA	NA	NA	NA	NA	NA	0	25	NA
A8MXV4	A8MXV4	Nucleoside diphosphate-linked moiety X motif 19, mitochondrial	NUDT19	sp|A8MXV4|NUD19_HUMAN Nucleoside diphosphate-linked moiety X motif 19 OS=Homo sapiens OX=9606 GN=NUDT19 PE=1 SV=1	300ug_R1	NA	NA	NA	NA	NA	NA	NA	NA	NA	NA	0	300	NA
A8MXV4	A8MXV4	Nucleoside diphosphate-linked moiety X motif 19, mitochondrial	NUDT19	sp|A8MXV4|NUD19_HUMAN Nucleoside diphosphate-linked moiety X motif 19 OS=Homo sapiens OX=9606 GN=NUDT19 PE=1 SV=1	300ug_R2	NA	NA	NA	NA	NA	NA	NA	NA	NA	NA	0	300	NA
A8MXV4	A8MXV4	Nucleoside diphosphate-linked moiety X motif 19, mitochondrial	NUDT19	sp|A8MXV4|NUD19_HUMAN Nucleoside diphosphate-linked moiety X motif 19 OS=Homo sapiens OX=9606 GN=NUDT19 PE=1 SV=1	50ug_R1	NA	NA	NA	NA	NA	NA	NA	NA	NA	NA	0	50	NA
A8MXV4	A8MXV4	Nucleoside diphosphate-linked moiety X motif 19, mitochondrial	NUDT19	sp|A8MXV4|NUD19_HUMAN Nucleoside diphosphate-linked moiety X motif 19 OS=Homo sapiens OX=9606 GN=NUDT19 PE=1 SV=1	50ug_R2	NA	NA	NA	NA	NA	NA	NA	NA	NA	NA	0	50	NA
A8MXV4	A8MXV4	Nucleoside diphosphate-linked moiety X motif 19, mitochondrial	NUDT19	sp|A8MXV4|NUD19_HUMAN Nucleoside diphosphate-linked moiety X motif 19 OS=Homo sapiens OX=9606 GN=NUDT19 PE=1 SV=1	5ug_R1	NA	NA	NA	NA	NA	NA	NA	NA	NA	NA	0	5	NA
A8MXV4	A8MXV4	Nucleoside diphosphate-linked moiety X motif 19, mitochondrial	NUDT19	sp|A8MXV4|NUD19_HUMAN Nucleoside diphosphate-linked moiety X motif 19 OS=Homo sapiens OX=9606 GN=NUDT19 PE=1 SV=1	5ug_R2	NA	NA	NA	NA	NA	NA	NA	NA	NA	NA	0	5	NA
B0YJ81	B0YJ81	Very-long-chain (3R)-3-hydroxyacyl-CoA dehydratase 1	HACD1	sp|B0YJ81|HACD1_HUMAN Very-long-chain (3R)-3-hydroxyacyl-CoA dehydratase 1 OS=Homo sapiens OX=9606 GN=HACD1 PE=1 SV=1	100ug_R1	NA	NA	NA	NA	NA	NA	NA	NA	NA	NA	0	100	NA
B0YJ81	B0YJ81	Very-long-chain (3R)-3-hydroxyacyl-CoA dehydratase 1	HACD1	sp|B0YJ81|HACD1_HUMAN Very-long-chain (3R)-3-hydroxyacyl-CoA dehydratase 1 OS=Homo sapiens OX=9606 GN=HACD1 PE=1 SV=1	100ug_R2	NA	NA	NA	NA	NA	NA	NA	NA	NA	NA	0	100	NA
B0YJ81	B0YJ81	Very-long-chain (3R)-3-hydroxyacyl-CoA dehydratase 1	HACD1	sp|B0YJ81|HACD1_HUMAN Very-long-chain (3R)-3-hydroxyacyl-CoA dehydratase 1 OS=Homo sapiens OX=9606 GN=HACD1 PE=1 SV=1	10ug_R1	NA	NA	NA	NA	NA	NA	NA	NA	NA	NA	0	10	NA
B0YJ81	B0YJ81	Very-long-chain (3R)-3-hydroxyacyl-CoA dehydratase 1	HACD1	sp|B0YJ81|HACD1_HUMAN Very-long-chain (3R)-3-hydroxyacyl-CoA dehydratase 1 OS=Homo sapiens OX=9606 GN=HACD1 PE=1 SV=1	10ug_R2	NA	NA	NA	NA	NA	NA	NA	NA	NA	NA	0	10	NA
B0YJ81	B0YJ81	Very-long-chain (3R)-3-hydroxyacyl-CoA dehydratase 1	HACD1	sp|B0YJ81|HACD1_HUMAN Very-long-chain (3R)-3-hydroxyacyl-CoA dehydratase 1 OS=Homo sapiens OX=9606 GN=HACD1 PE=1 SV=1	150ug_R1	NA	NA	NA	NA	NA	NA	NA	NA	NA	NA	0	150	NA
B0YJ81	B0YJ81	Very-long-chain (3R)-3-hydroxyacyl-CoA dehydratase 1	HACD1	sp|B0YJ81|HACD1_HUMAN Very-long-chain (3R)-3-hydroxyacyl-CoA dehydratase 1 OS=Homo sapiens OX=9606 GN=HACD1 PE=1 SV=1	150ug_R2	0.023796	0.038108	0.71239	0.64111	0.11734	0.18303	28551000	12148000	169120000	1	6.9	150	0.30037
B0YJ81	B0YJ81	Very-long-chain (3R)-3-hydroxyacyl-CoA dehydratase 1	HACD1	sp|B0YJ81|HACD1_HUMAN Very-long-chain (3R)-3-hydroxyacyl-CoA dehydratase 1 OS=Homo sapiens OX=9606 GN=HACD1 PE=1 SV=1	1ug_R1	NA	NA	NA	NA	NA	NA	NA	NA	NA	NA	0	1	NA
B0YJ81	B0YJ81	Very-long-chain (3R)-3-hydroxyacyl-CoA dehydratase 1	HACD1	sp|B0YJ81|HACD1_HUMAN Very-long-chain (3R)-3-hydroxyacyl-CoA dehydratase 1 OS=Homo sapiens OX=9606 GN=HACD1 PE=1 SV=1	1ug_R2	NA	NA	NA	NA	NA	NA	NA	NA	NA	NA	0	1	NA
B0YJ81	B0YJ81	Very-long-chain (3R)-3-hydroxyacyl-CoA dehydratase 1	HACD1	sp|B0YJ81|HACD1_HUMAN Very-long-chain (3R)-3-hydroxyacyl-CoA dehydratase 1 OS=Homo sapiens OX=9606 GN=HACD1 PE=1 SV=1	200ug_R1	NA	NA	NA	NA	NA	NA	NA	NA	NA	NA	0	200	NA
B0YJ81	B0YJ81	Very-long-chain (3R)-3-hydroxyacyl-CoA dehydratase 1	HACD1	sp|B0YJ81|HACD1_HUMAN Very-long-chain (3R)-3-hydroxyacyl-CoA dehydratase 1 OS=Homo sapiens OX=9606 GN=HACD1 PE=1 SV=1	200ug_R2	NA	NA	NA	NA	NA	NA	NA	NA	NA	NA	0	200	NA
B0YJ81	B0YJ81	Very-long-chain (3R)-3-hydroxyacyl-CoA dehydratase 1	HACD1	sp|B0YJ81|HACD1_HUMAN Very-long-chain (3R)-3-hydroxyacyl-CoA dehydratase 1 OS=Homo sapiens OX=9606 GN=HACD1 PE=1 SV=1	250ug_R1	0.021549	0.06591	0.33557	0.31692	0.057347	0.18095	56366000	16683000	535710000	1	6.9	250	0.238297
B0YJ81	B0YJ81	Very-long-chain (3R)-3-hydroxyacyl-CoA dehydratase 1	HACD1	sp|B0YJ81|HACD1_HUMAN Very-long-chain (3R)-3-hydroxyacyl-CoA dehydratase 1 OS=Homo sapiens OX=9606 GN=HACD1 PE=1 SV=1	250ug_R2	NA	NA	NA	NA	NA	NA	NA	NA	NA	NA	0	250	NA
B0YJ81	B0YJ81	Very-long-chain (3R)-3-hydroxyacyl-CoA dehydratase 1	HACD1	sp|B0YJ81|HACD1_HUMAN Very-long-chain (3R)-3-hydroxyacyl-CoA dehydratase 1 OS=Homo sapiens OX=9606 GN=HACD1 PE=1 SV=1	25ug_R1	NA	NA	NA	NA	NA	NA	NA	NA	NA	NA	0	25	NA
B0YJ81	B0YJ81	Very-long-chain (3R)-3-hydroxyacyl-CoA dehydratase 1	HACD1	sp|B0YJ81|HACD1_HUMAN Very-long-chain (3R)-3-hydroxyacyl-CoA dehydratase 1 OS=Homo sapiens OX=9606 GN=HACD1 PE=1 SV=1	25ug_R2	NA	NA	NA	NA	NA	NA	NA	NA	NA	NA	0	25	NA
B0YJ81	B0YJ81	Very-long-chain (3R)-3-hydroxyacyl-CoA dehydratase 1	HACD1	sp|B0YJ81|HACD1_HUMAN Very-long-chain (3R)-3-hydroxyacyl-CoA dehydratase 1 OS=Homo sapiens OX=9606 GN=HACD1 PE=1 SV=1	300ug_R1	NA	NA	NA	NA	NA	NA	NA	NA	NA	NA	0	300	NA
B0YJ81	B0YJ81	Very-long-chain (3R)-3-hydroxyacyl-CoA dehydratase 1	HACD1	sp|B0YJ81|HACD1_HUMAN Very-long-chain (3R)-3-hydroxyacyl-CoA dehydratase 1 OS=Homo sapiens OX=9606 GN=HACD1 PE=1 SV=1	300ug_R2	0.02578	0.03813	0.77867	0.69464	0.13331	0.19191	29390000	18382000	177270000	1	6.9	300	0.32522
B0YJ81	B0YJ81	Very-long-chain (3R)-3-hydroxyacyl-CoA dehydratase 1	HACD1	sp|B0YJ81|HACD1_HUMAN Very-long-chain (3R)-3-hydroxyacyl-CoA dehydratase 1 OS=Homo sapiens OX=9606 GN=HACD1 PE=1 SV=1	50ug_R1	NA	NA	NA	NA	NA	NA	NA	NA	NA	NA	0	50	NA
B0YJ81	B0YJ81	Very-long-chain (3R)-3-hydroxyacyl-CoA dehydratase 1	HACD1	sp|B0YJ81|HACD1_HUMAN Very-long-chain (3R)-3-hydroxyacyl-CoA dehydratase 1 OS=Homo sapiens OX=9606 GN=HACD1 PE=1 SV=1	50ug_R2	NA	NA	NA	NA	NA	NA	NA	NA	NA	NA	0	50	NA
B0YJ81	B0YJ81	Very-long-chain (3R)-3-hydroxyacyl-CoA dehydratase 1	HACD1	sp|B0YJ81|HACD1_HUMAN Very-long-chain (3R)-3-hydroxyacyl-CoA dehydratase 1 OS=Homo sapiens OX=9606 GN=HACD1 PE=1 SV=1	5ug_R1	NA	NA	NA	NA	NA	NA	NA	NA	NA	NA	0	5	NA
B0YJ81	B0YJ81	Very-long-chain (3R)-3-hydroxyacyl-CoA dehydratase 1	HACD1	sp|B0YJ81|HACD1_HUMAN Very-long-chain (3R)-3-hydroxyacyl-CoA dehydratase 1 OS=Homo sapiens OX=9606 GN=HACD1 PE=1 SV=1	5ug_R2	NA	NA	NA	NA	NA	NA	NA	NA	NA	NA	0	5	NA
C4AMC7	C4AMC7;Q6VEQ5;Q9NQA3;A8K0Z3;A8MWX3	Putative WAS protein family homolog 3;WAS protein family homolog 2;WAS protein family homolog 6;WAS protein family homolog 1;Putative WAS protein family homolog 4	WASH3P	sp|C4AMC7|WASH3_HUMAN Putative WAS protein family homolog 3 OS=Homo sapiens OX=9606 GN=WASH3P PE=1 SV=2;sp|Q6VEQ5|WASH2_HUMAN WAS protein family homolog 2 OS=Homo sapiens OX=9606 GN=WASH2P PE=2 SV=2;sp|Q9NQA3|WASH6_HUMAN WAS protein family homolog 6 OS=Hom	100ug_R1	NA	NA	NA	NA	NA	NA	NA	NA	NA	NA	0	100	NA
C4AMC7	C4AMC7;Q6VEQ5;Q9NQA3;A8K0Z3;A8MWX3	Putative WAS protein family homolog 3;WAS protein family homolog 2;WAS protein family homolog 6;WAS protein family homolog 1;Putative WAS protein family homolog 4	WASH3P	sp|C4AMC7|WASH3_HUMAN Putative WAS protein family homolog 3 OS=Homo sapiens OX=9606 GN=WASH3P PE=1 SV=2;sp|Q6VEQ5|WASH2_HUMAN WAS protein family homolog 2 OS=Homo sapiens OX=9606 GN=WASH2P PE=2 SV=2;sp|Q9NQA3|WASH6_HUMAN WAS protein family homolog 6 OS=Hom	100ug_R2	NA	NA	NA	NA	NA	NA	NA	NA	NA	NA	0	100	NA
C4AMC7	C4AMC7;Q6VEQ5;Q9NQA3;A8K0Z3;A8MWX3	Putative WAS protein family homolog 3;WAS protein family homolog 2;WAS protein family homolog 6;WAS protein family homolog 1;Putative WAS protein family homolog 4	WASH3P	sp|C4AMC7|WASH3_HUMAN Putative WAS protein family homolog 3 OS=Homo sapiens OX=9606 GN=WASH3P PE=1 SV=2;sp|Q6VEQ5|WASH2_HUMAN WAS protein family homolog 2 OS=Homo sapiens OX=9606 GN=WASH2P PE=2 SV=2;sp|Q9NQA3|WASH6_HUMAN WAS protein family homolog 6 OS=Hom	10ug_R1	NA	NA	NA	NA	NA	NA	NA	NA	NA	NA	0	10	NA
C4AMC7	C4AMC7;Q6VEQ5;Q9NQA3;A8K0Z3;A8MWX3	Putative WAS protein family homolog 3;WAS protein family homolog 2;WAS protein family homolog 6;WAS protein family homolog 1;Putative WAS protein family homolog 4	WASH3P	sp|C4AMC7|WASH3_HUMAN Putative WAS protein family homolog 3 OS=Homo sapiens OX=9606 GN=WASH3P PE=1 SV=2;sp|Q6VEQ5|WASH2_HUMAN WAS protein family homolog 2 OS=Homo sapiens OX=9606 GN=WASH2P PE=2 SV=2;sp|Q9NQA3|WASH6_HUMAN WAS protein family homolog 6 OS=Hom	10ug_R2	NA	NA	NA	NA	NA	NA	NA	NA	NA	NA	0	10	NA
C4AMC7	C4AMC7;Q6VEQ5;Q9NQA3;A8K0Z3;A8MWX3	Putative WAS protein family homolog 3;WAS protein family homolog 2;WAS protein family homolog 6;WAS protein family homolog 1;Putative WAS protein family homolog 4	WASH3P	sp|C4AMC7|WASH3_HUMAN Putative WAS protein family homolog 3 OS=Homo sapiens OX=9606 GN=WASH3P PE=1 SV=2;sp|Q6VEQ5|WASH2_HUMAN WAS protein family homolog 2 OS=Homo sapiens OX=9606 GN=WASH2P PE=2 SV=2;sp|Q9NQA3|WASH6_HUMAN WAS protein family homolog 6 OS=Hom	150ug_R1	NA	NA	NA	NA	NA	NA	NA	NA	NA	NA	0	150	NA
C4AMC7	C4AMC7;Q6VEQ5;Q9NQA3;A8K0Z3;A8MWX3	Putative WAS protein family homolog 3;WAS protein family homolog 2;WAS protein family homolog 6;WAS protein family homolog 1;Putative WAS protein family homolog 4	WASH3P	sp|C4AMC7|WASH3_HUMAN Putative WAS protein family homolog 3 OS=Homo sapiens OX=9606 GN=WASH3P PE=1 SV=2;sp|Q6VEQ5|WASH2_HUMAN WAS protein family homolog 2 OS=Homo sapiens OX=9606 GN=WASH2P PE=2 SV=2;sp|Q9NQA3|WASH6_HUMAN WAS protein family homolog 6 OS=Hom	150ug_R2	NA	NA	NA	NA	NA	NA	NA	NA	NA	NA	0	150	NA
C4AMC7	C4AMC7;Q6VEQ5;Q9NQA3;A8K0Z3;A8MWX3	Putative WAS protein family homolog 3;WAS protein family homolog 2;WAS protein family homolog 6;WAS protein family homolog 1;Putative WAS protein family homolog 4	WASH3P	sp|C4AMC7|WASH3_HUMAN Putative WAS protein family homolog 3 OS=Homo sapiens OX=9606 GN=WASH3P PE=1 SV=2;sp|Q6VEQ5|WASH2_HUMAN WAS protein family homolog 2 OS=Homo sapiens OX=9606 GN=WASH2P PE=2 SV=2;sp|Q9NQA3|WASH6_HUMAN WAS protein family homolog 6 OS=Hom	1ug_R1	NA	NA	NA	NA	NA	NA	NA	NA	NA	NA	0	1	NA
C4AMC7	C4AMC7;Q6VEQ5;Q9NQA3;A8K0Z3;A8MWX3	Putative WAS protein family homolog 3;WAS protein family homolog 2;WAS protein family homolog 6;WAS protein family homolog 1;Putative WAS protein family homolog 4	WASH3P	sp|C4AMC7|WASH3_HUMAN Putative WAS protein family homolog 3 OS=Homo sapiens OX=9606 GN=WASH3P PE=1 SV=2;sp|Q6VEQ5|WASH2_HUMAN WAS protein family homolog 2 OS=Homo sapiens OX=9606 GN=WASH2P PE=2 SV=2;sp|Q9NQA3|WASH6_HUMAN WAS protein family homolog 6 OS=Hom	1ug_R2	NA	NA	NA	NA	NA	NA	NA	NA	NA	NA	0	1	NA
C4AMC7	C4AMC7;Q6VEQ5;Q9NQA3;A8K0Z3;A8MWX3	Putative WAS protein family homolog 3;WAS protein family homolog 2;WAS protein family homolog 6;WAS protein family homolog 1;Putative WAS protein family homolog 4	WASH3P	sp|C4AMC7|WASH3_HUMAN Putative WAS protein family homolog 3 OS=Homo sapiens OX=9606 GN=WASH3P PE=1 SV=2;sp|Q6VEQ5|WASH2_HUMAN WAS protein family homolog 2 OS=Homo sapiens OX=9606 GN=WASH2P PE=2 SV=2;sp|Q9NQA3|WASH6_HUMAN WAS protein family homolog 6 OS=Hom	200ug_R1	NA	NA	NA	NA	NA	NA	NA	NA	NA	NA	0	200	NA
C4AMC7	C4AMC7;Q6VEQ5;Q9NQA3;A8K0Z3;A8MWX3	Putative WAS protein family homolog 3;WAS protein family homolog 2;WAS protein family homolog 6;WAS protein family homolog 1;Putative WAS protein family homolog 4	WASH3P	sp|C4AMC7|WASH3_HUMAN Putative WAS protein family homolog 3 OS=Homo sapiens OX=9606 GN=WASH3P PE=1 SV=2;sp|Q6VEQ5|WASH2_HUMAN WAS protein family homolog 2 OS=Homo sapiens OX=9606 GN=WASH2P PE=2 SV=2;sp|Q9NQA3|WASH6_HUMAN WAS protein family homolog 6 OS=Hom	200ug_R2	NA	NA	NA	NA	NA	NA	NA	NA	NA	NA	0	200	NA
C4AMC7	C4AMC7;Q6VEQ5;Q9NQA3;A8K0Z3;A8MWX3	Putative WAS protein family homolog 3;WAS protein family homolog 2;WAS protein family homolog 6;WAS protein family homolog 1;Putative WAS protein family homolog 4	WASH3P	sp|C4AMC7|WASH3_HUMAN Putative WAS protein family homolog 3 OS=Homo sapiens OX=9606 GN=WASH3P PE=1 SV=2;sp|Q6VEQ5|WASH2_HUMAN WAS protein family homolog 2 OS=Homo sapiens OX=9606 GN=WASH2P PE=2 SV=2;sp|Q9NQA3|WASH6_HUMAN WAS protein family homolog 6 OS=Hom	250ug_R1	NA	NA	NA	NA	NA	NA	NA	NA	NA	NA	0	250	NA
C4AMC7	C4AMC7;Q6VEQ5;Q9NQA3;A8K0Z3;A8MWX3	Putative WAS protein family homolog 3;WAS protein family homolog 2;WAS protein family homolog 6;WAS protein family homolog 1;Putative WAS protein family homolog 4	WASH3P	sp|C4AMC7|WASH3_HUMAN Putative WAS protein family homolog 3 OS=Homo sapiens OX=9606 GN=WASH3P PE=1 SV=2;sp|Q6VEQ5|WASH2_HUMAN WAS protein family homolog 2 OS=Homo sapiens OX=9606 GN=WASH2P PE=2 SV=2;sp|Q9NQA3|WASH6_HUMAN WAS protein family homolog 6 OS=Hom	250ug_R2	NA	NA	NA	NA	NA	NA	NA	NA	NA	NA	0	250	NA
C4AMC7	C4AMC7;Q6VEQ5;Q9NQA3;A8K0Z3;A8MWX3	Putative WAS protein family homolog 3;WAS protein family homolog 2;WAS protein family homolog 6;WAS protein family homolog 1;Putative WAS protein family homolog 4	WASH3P	sp|C4AMC7|WASH3_HUMAN Putative WAS protein family homolog 3 OS=Homo sapiens OX=9606 GN=WASH3P PE=1 SV=2;sp|Q6VEQ5|WASH2_HUMAN WAS protein family homolog 2 OS=Homo sapiens OX=9606 GN=WASH2P PE=2 SV=2;sp|Q9NQA3|WASH6_HUMAN WAS protein family homolog 6 OS=Hom	25ug_R1	2.7304	2.7987	1.0307	1.0107	4.2792	4.2339	865400	688290	149130	1	2.8	25	8.5131
C4AMC7	C4AMC7;Q6VEQ5;Q9NQA3;A8K0Z3;A8MWX3	Putative WAS protein family homolog 3;WAS protein family homolog 2;WAS protein family homolog 6;WAS protein family homolog 1;Putative WAS protein family homolog 4	WASH3P	sp|C4AMC7|WASH3_HUMAN Putative WAS protein family homolog 3 OS=Homo sapiens OX=9606 GN=WASH3P PE=1 SV=2;sp|Q6VEQ5|WASH2_HUMAN WAS protein family homolog 2 OS=Homo sapiens OX=9606 GN=WASH2P PE=2 SV=2;sp|Q9NQA3|WASH6_HUMAN WAS protein family homolog 6 OS=Hom	25ug_R2	1.392	1.1693	1.2424	1.2114	2.6675	2.2019	973960	1486900	466930	1	2.8	25	4.8694
C4AMC7	C4AMC7;Q6VEQ5;Q9NQA3;A8K0Z3;A8MWX3	Putative WAS protein family homolog 3;WAS protein family homolog 2;WAS protein family homolog 6;WAS protein family homolog 1;Putative WAS protein family homolog 4	WASH3P	sp|C4AMC7|WASH3_HUMAN Putative WAS protein family homolog 3 OS=Homo sapiens OX=9606 GN=WASH3P PE=1 SV=2;sp|Q6VEQ5|WASH2_HUMAN WAS protein family homolog 2 OS=Homo sapiens OX=9606 GN=WASH2P PE=2 SV=2;sp|Q9NQA3|WASH6_HUMAN WAS protein family homolog 6 OS=Hom	300ug_R1	NA	NA	NA	NA	NA	NA	NA	NA	NA	NA	0	300	NA
C4AMC7	C4AMC7;Q6VEQ5;Q9NQA3;A8K0Z3;A8MWX3	Putative WAS protein family homolog 3;WAS protein family homolog 2;WAS protein family homolog 6;WAS protein family homolog 1;Putative WAS protein family homolog 4	WASH3P	sp|C4AMC7|WASH3_HUMAN Putative WAS protein family homolog 3 OS=Homo sapiens OX=9606 GN=WASH3P PE=1 SV=2;sp|Q6VEQ5|WASH2_HUMAN WAS protein family homolog 2 OS=Homo sapiens OX=9606 GN=WASH2P PE=2 SV=2;sp|Q9NQA3|WASH6_HUMAN WAS protein family homolog 6 OS=Hom	300ug_R2	NA	NA	NA	NA	NA	NA	NA	NA	NA	NA	0	300	NA
C4AMC7	C4AMC7;Q6VEQ5;Q9NQA3;A8K0Z3;A8MWX3	Putative WAS protein family homolog 3;WAS protein family homolog 2;WAS protein family homolog 6;WAS protein family homolog 1;Putative WAS protein family homolog 4	WASH3P	sp|C4AMC7|WASH3_HUMAN Putative WAS protein family homolog 3 OS=Homo sapiens OX=9606 GN=WASH3P PE=1 SV=2;sp|Q6VEQ5|WASH2_HUMAN WAS protein family homolog 2 OS=Homo sapiens OX=9606 GN=WASH2P PE=2 SV=2;sp|Q9NQA3|WASH6_HUMAN WAS protein family homolog 6 OS=Hom	50ug_R1	NA	NA	NA	NA	NA	NA	NA	NA	NA	NA	0	50	NA
C4AMC7	C4AMC7;Q6VEQ5;Q9NQA3;A8K0Z3;A8MWX3	Putative WAS protein family homolog 3;WAS protein family homolog 2;WAS protein family homolog 6;WAS protein family homolog 1;Putative WAS protein family homolog 4	WASH3P	sp|C4AMC7|WASH3_HUMAN Putative WAS protein family homolog 3 OS=Homo sapiens OX=9606 GN=WASH3P PE=1 SV=2;sp|Q6VEQ5|WASH2_HUMAN WAS protein family homolog 2 OS=Homo sapiens OX=9606 GN=WASH2P PE=2 SV=2;sp|Q9NQA3|WASH6_HUMAN WAS protein family homolog 6 OS=Hom	50ug_R2	NA	NA	NA	NA	NA	NA	NA	NA	NA	NA	0	50	NA
C4AMC7	C4AMC7;Q6VEQ5;Q9NQA3;A8K0Z3;A8MWX3	Putative WAS protein family homolog 3;WAS protein family homolog 2;WAS protein family homolog 6;WAS protein family homolog 1;Putative WAS protein family homolog 4	WASH3P	sp|C4AMC7|WASH3_HUMAN Putative WAS protein family homolog 3 OS=Homo sapiens OX=9606 GN=WASH3P PE=1 SV=2;sp|Q6VEQ5|WASH2_HUMAN WAS protein family homolog 2 OS=Homo sapiens OX=9606 GN=WASH2P PE=2 SV=2;sp|Q9NQA3|WASH6_HUMAN WAS protein family homolog 6 OS=Hom	5ug_R1	NA	NA	NA	NA	NA	NA	NA	NA	NA	NA	0	5	NA
C4AMC7	C4AMC7;Q6VEQ5;Q9NQA3;A8K0Z3;A8MWX3	Putative WAS protein family homolog 3;WAS protein family homolog 2;WAS protein family homolog 6;WAS protein family homolog 1;Putative WAS protein family homolog 4	WASH3P	sp|C4AMC7|WASH3_HUMAN Putative WAS protein family homolog 3 OS=Homo sapiens OX=9606 GN=WASH3P PE=1 SV=2;sp|Q6VEQ5|WASH2_HUMAN WAS protein family homolog 2 OS=Homo sapiens OX=9606 GN=WASH2P PE=2 SV=2;sp|Q9NQA3|WASH6_HUMAN WAS protein family homolog 6 OS=Hom	5ug_R2	2.4901	2.8841	0.86193	0.85802	3.4783	4.0539	859100	757430	238280	1	2.8	5	7.5322
C9J7I0	C9J7I0	UBAP1-MVB12-associated (UMA)-domain containing protein 1	UMAD1	sp|C9J7I0|UMAD1_HUMAN UBAP1-MVB12-associated (UMA)-domain containing protein 1 OS=Homo sapiens OX=9606 GN=UMAD1 PE=1 SV=2	100ug_R1	NA	NA	NA	NA	NA	NA	NA	NA	NA	NA	0	100	NA
C9J7I0	C9J7I0	UBAP1-MVB12-associated (UMA)-domain containing protein 1	UMAD1	sp|C9J7I0|UMAD1_HUMAN UBAP1-MVB12-associated (UMA)-domain containing protein 1 OS=Homo sapiens OX=9606 GN=UMAD1 PE=1 SV=2	100ug_R2	NA	NA	NA	NA	NA	NA	NA	NA	NA	NA	0	100	NA
C9J7I0	C9J7I0	UBAP1-MVB12-associated (UMA)-domain containing protein 1	UMAD1	sp|C9J7I0|UMAD1_HUMAN UBAP1-MVB12-associated (UMA)-domain containing protein 1 OS=Homo sapiens OX=9606 GN=UMAD1 PE=1 SV=2	10ug_R1	NA	NA	NA	NA	NA	NA	NA	NA	NA	NA	0	10	NA
C9J7I0	C9J7I0	UBAP1-MVB12-associated (UMA)-domain containing protein 1	UMAD1	sp|C9J7I0|UMAD1_HUMAN UBAP1-MVB12-associated (UMA)-domain containing protein 1 OS=Homo sapiens OX=9606 GN=UMAD1 PE=1 SV=2	10ug_R2	NA	NA	NA	NA	NA	NA	NA	NA	NA	NA	0	10	NA
C9J7I0	C9J7I0	UBAP1-MVB12-associated (UMA)-domain containing protein 1	UMAD1	sp|C9J7I0|UMAD1_HUMAN UBAP1-MVB12-associated (UMA)-domain containing protein 1 OS=Homo sapiens OX=9606 GN=UMAD1 PE=1 SV=2	150ug_R1	NA	NA	NA	NA	NA	NA	NA	NA	NA	NA	0	150	NA
C9J7I0	C9J7I0	UBAP1-MVB12-associated (UMA)-domain containing protein 1	UMAD1	sp|C9J7I0|UMAD1_HUMAN UBAP1-MVB12-associated (UMA)-domain containing protein 1 OS=Homo sapiens OX=9606 GN=UMAD1 PE=1 SV=2	150ug_R2	NA	NA	NA	NA	NA	NA	3579600	NA	NA	1	10.2	150	NA
C9J7I0	C9J7I0	UBAP1-MVB12-associated (UMA)-domain containing protein 1	UMAD1	sp|C9J7I0|UMAD1_HUMAN UBAP1-MVB12-associated (UMA)-domain containing protein 1 OS=Homo sapiens OX=9606 GN=UMAD1 PE=1 SV=2	1ug_R1	NA	NA	NA	NA	NA	NA	NA	NA	NA	NA	0	1	NA
C9J7I0	C9J7I0	UBAP1-MVB12-associated (UMA)-domain containing protein 1	UMAD1	sp|C9J7I0|UMAD1_HUMAN UBAP1-MVB12-associated (UMA)-domain containing protein 1 OS=Homo sapiens OX=9606 GN=UMAD1 PE=1 SV=2	1ug_R2	NA	NA	NA	NA	NA	NA	NA	NA	NA	NA	0	1	NA
C9J7I0	C9J7I0	UBAP1-MVB12-associated (UMA)-domain containing protein 1	UMAD1	sp|C9J7I0|UMAD1_HUMAN UBAP1-MVB12-associated (UMA)-domain containing protein 1 OS=Homo sapiens OX=9606 GN=UMAD1 PE=1 SV=2	200ug_R1	NA	NA	NA	NA	NA	NA	4459600	NA	NA	1	10.2	200	NA
C9J7I0	C9J7I0	UBAP1-MVB12-associated (UMA)-domain containing protein 1	UMAD1	sp|C9J7I0|UMAD1_HUMAN UBAP1-MVB12-associated (UMA)-domain containing protein 1 OS=Homo sapiens OX=9606 GN=UMAD1 PE=1 SV=2	200ug_R2	NA	NA	NA	NA	NA	NA	NA	NA	NA	1	10.2	200	NA
C9J7I0	C9J7I0	UBAP1-MVB12-associated (UMA)-domain containing protein 1	UMAD1	sp|C9J7I0|UMAD1_HUMAN UBAP1-MVB12-associated (UMA)-domain containing protein 1 OS=Homo sapiens OX=9606 GN=UMAD1 PE=1 SV=2	250ug_R1	NA	NA	NA	NA	NA	NA	5612300	NA	NA	1	10.2	250	NA
C9J7I0	C9J7I0	UBAP1-MVB12-associated (UMA)-domain containing protein 1	UMAD1	sp|C9J7I0|UMAD1_HUMAN UBAP1-MVB12-associated (UMA)-domain containing protein 1 OS=Homo sapiens OX=9606 GN=UMAD1 PE=1 SV=2	250ug_R2	0.74299	0.80812	0.93099	0.92519	1.3958	1.5087	10943000	11165000	2087900	1	10.2	250	2.9045
C9J7I0	C9J7I0	UBAP1-MVB12-associated (UMA)-domain containing protein 1	UMAD1	sp|C9J7I0|UMAD1_HUMAN UBAP1-MVB12-associated (UMA)-domain containing protein 1 OS=Homo sapiens OX=9606 GN=UMAD1 PE=1 SV=2	25ug_R1	NA	NA	NA	NA	NA	NA	NA	NA	NA	NA	0	25	NA
C9J7I0	C9J7I0	UBAP1-MVB12-associated (UMA)-domain containing protein 1	UMAD1	sp|C9J7I0|UMAD1_HUMAN UBAP1-MVB12-associated (UMA)-domain containing protein 1 OS=Homo sapiens OX=9606 GN=UMAD1 PE=1 SV=2	25ug_R2	NA	NA	NA	NA	NA	NA	NA	NA	NA	NA	0	25	NA
C9J7I0	C9J7I0	UBAP1-MVB12-associated (UMA)-domain containing protein 1	UMAD1	sp|C9J7I0|UMAD1_HUMAN UBAP1-MVB12-associated (UMA)-domain containing protein 1 OS=Homo sapiens OX=9606 GN=UMAD1 PE=1 SV=2	300ug_R1	NA	NA	NA	NA	NA	NA	4569100	NA	NA	1	10.2	300	NA
C9J7I0	C9J7I0	UBAP1-MVB12-associated (UMA)-domain containing protein 1	UMAD1	sp|C9J7I0|UMAD1_HUMAN UBAP1-MVB12-associated (UMA)-domain containing protein 1 OS=Homo sapiens OX=9606 GN=UMAD1 PE=1 SV=2	300ug_R2	NA	NA	NA	NA	NA	NA	NA	NA	NA	NA	0	300	NA
C9J7I0	C9J7I0	UBAP1-MVB12-associated (UMA)-domain containing protein 1	UMAD1	sp|C9J7I0|UMAD1_HUMAN UBAP1-MVB12-associated (UMA)-domain containing protein 1 OS=Homo sapiens OX=9606 GN=UMAD1 PE=1 SV=2	50ug_R1	NA	NA	NA	NA	NA	NA	NA	NA	NA	NA	0	50	NA
C9J7I0	C9J7I0	UBAP1-MVB12-associated (UMA)-domain containing protein 1	UMAD1	sp|C9J7I0|UMAD1_HUMAN UBAP1-MVB12-associated (UMA)-domain containing protein 1 OS=Homo sapiens OX=9606 GN=UMAD1 PE=1 SV=2	50ug_R2	NA	NA	NA	NA	NA	NA	NA	NA	NA	NA	0	50	NA
C9J7I0	C9J7I0	UBAP1-MVB12-associated (UMA)-domain containing protein 1	UMAD1	sp|C9J7I0|UMAD1_HUMAN UBAP1-MVB12-associated (UMA)-domain containing protein 1 OS=Homo sapiens OX=9606 GN=UMAD1 PE=1 SV=2	5ug_R1	NA	NA	NA	NA	NA	NA	NA	NA	NA	NA	0	5	NA
C9J7I0	C9J7I0	UBAP1-MVB12-associated (UMA)-domain containing protein 1	UMAD1	sp|C9J7I0|UMAD1_HUMAN UBAP1-MVB12-associated (UMA)-domain containing protein 1 OS=Homo sapiens OX=9606 GN=UMAD1 PE=1 SV=2	5ug_R2	NA	NA	NA	NA	NA	NA	NA	NA	NA	NA	0	5	NA
E9PAV3	E9PAV3;Q13765	Nascent polypeptide-associated complex subunit alpha, muscle-specific form;Nascent polypeptide-associated complex subunit alpha	NACA	sp|E9PAV3|NACAM_HUMAN Nascent polypeptide-associated complex subunit alpha, muscle-specific form OS=Homo sapiens OX=9606 GN=NACA PE=1 SV=1;sp|Q13765|NACA_HUMAN Nascent polypeptide-associated complex subunit alpha OS=Homo sapiens OX=9606 GN=NACA PE=1 SV=1	100ug_R1	2.18	1.8334	1.1392	1.1167	7.5591	6.5009	863830000	924740000	99761000	4	2.6	100	14.06
E9PAV3	E9PAV3;Q13765	Nascent polypeptide-associated complex subunit alpha, muscle-specific form;Nascent polypeptide-associated complex subunit alpha	NACA	sp|E9PAV3|NACAM_HUMAN Nascent polypeptide-associated complex subunit alpha, muscle-specific form OS=Homo sapiens OX=9606 GN=NACA PE=1 SV=1;sp|Q13765|NACA_HUMAN Nascent polypeptide-associated complex subunit alpha OS=Homo sapiens OX=9606 GN=NACA PE=1 SV=1	100ug_R2	1.9311	1.7986	1.1697	1.071	5.4914	5.1006	1025600000	1064600000	211620000	4	2.6	100	10.592
E9PAV3	E9PAV3;Q13765	Nascent polypeptide-associated complex subunit alpha, muscle-specific form;Nascent polypeptide-associated complex subunit alpha	NACA	sp|E9PAV3|NACAM_HUMAN Nascent polypeptide-associated complex subunit alpha, muscle-specific form OS=Homo sapiens OX=9606 GN=NACA PE=1 SV=1;sp|Q13765|NACA_HUMAN Nascent polypeptide-associated complex subunit alpha OS=Homo sapiens OX=9606 GN=NACA PE=1 SV=1	10ug_R1	1.6686	1.7015	1.1314	1.0906	3.1375	2.9479	86164000	95256000	33847000	4	2.6	10	6.0854
E9PAV3	E9PAV3;Q13765	Nascent polypeptide-associated complex subunit alpha, muscle-specific form;Nascent polypeptide-associated complex subunit alpha	NACA	sp|E9PAV3|NACAM_HUMAN Nascent polypeptide-associated complex subunit alpha, muscle-specific form OS=Homo sapiens OX=9606 GN=NACA PE=1 SV=1;sp|Q13765|NACA_HUMAN Nascent polypeptide-associated complex subunit alpha OS=Homo sapiens OX=9606 GN=NACA PE=1 SV=1	10ug_R2	2.1	2.0732	1.163	1.0831	3.6997	3.5567	104910000	117670000	35222000	4	2.6	10	7.2564
E9PAV3	E9PAV3;Q13765	Nascent polypeptide-associated complex subunit alpha, muscle-specific form;Nascent polypeptide-associated complex subunit alpha	NACA	sp|E9PAV3|NACAM_HUMAN Nascent polypeptide-associated complex subunit alpha, muscle-specific form OS=Homo sapiens OX=9606 GN=NACA PE=1 SV=1;sp|Q13765|NACA_HUMAN Nascent polypeptide-associated complex subunit alpha OS=Homo sapiens OX=9606 GN=NACA PE=1 SV=1	150ug_R1	2.391	2.222	1.1741	1.0908	6.557	6.1902	958090000	988240000	158510000	4	2.6	150	12.7472
E9PAV3	E9PAV3;Q13765	Nascent polypeptide-associated complex subunit alpha, muscle-specific form;Nascent polypeptide-associated complex subunit alpha	NACA	sp|E9PAV3|NACAM_HUMAN Nascent polypeptide-associated complex subunit alpha, muscle-specific form OS=Homo sapiens OX=9606 GN=NACA PE=1 SV=1;sp|Q13765|NACA_HUMAN Nascent polypeptide-associated complex subunit alpha OS=Homo sapiens OX=9606 GN=NACA PE=1 SV=1	150ug_R2	2.8305	2.6108	1.0965	1.0972	6.3699	5.8781	1373300000	1345500000	205380000	4	2.6	150	12.248
E9PAV3	E9PAV3;Q13765	Nascent polypeptide-associated complex subunit alpha, muscle-specific form;Nascent polypeptide-associated complex subunit alpha	NACA	sp|E9PAV3|NACAM_HUMAN Nascent polypeptide-associated complex subunit alpha, muscle-specific form OS=Homo sapiens OX=9606 GN=NACA PE=1 SV=1;sp|Q13765|NACA_HUMAN Nascent polypeptide-associated complex subunit alpha OS=Homo sapiens OX=9606 GN=NACA PE=1 SV=1	1ug_R1	1.5633	1.4585	1.112	1.057	2.6	2.4979	12982000	14261000	6096800	4	2.6	1	5.0979
E9PAV3	E9PAV3;Q13765	Nascent polypeptide-associated complex subunit alpha, muscle-specific form;Nascent polypeptide-associated complex subunit alpha	NACA	sp|E9PAV3|NACAM_HUMAN Nascent polypeptide-associated complex subunit alpha, muscle-specific form OS=Homo sapiens OX=9606 GN=NACA PE=1 SV=1;sp|Q13765|NACA_HUMAN Nascent polypeptide-associated complex subunit alpha OS=Homo sapiens OX=9606 GN=NACA PE=1 SV=1	1ug_R2	2.3905	1.9613	1.1924	1.1486	2.9184	2.5548	7673900	8527800	3301900	3	2	1	5.4732
E9PAV3	E9PAV3;Q13765	Nascent polypeptide-associated complex subunit alpha, muscle-specific form;Nascent polypeptide-associated complex subunit alpha	NACA	sp|E9PAV3|NACAM_HUMAN Nascent polypeptide-associated complex subunit alpha, muscle-specific form OS=Homo sapiens OX=9606 GN=NACA PE=1 SV=1;sp|Q13765|NACA_HUMAN Nascent polypeptide-associated complex subunit alpha OS=Homo sapiens OX=9606 GN=NACA PE=1 SV=1	200ug_R1	2.9755	2.736	1.1536	1.1027	7.4854	6.7708	1234600000	1227700000	156430000	4	2.6	200	14.2562
E9PAV3	E9PAV3;Q13765	Nascent polypeptide-associated complex subunit alpha, muscle-specific form;Nascent polypeptide-associated complex subunit alpha	NACA	sp|E9PAV3|NACAM_HUMAN Nascent polypeptide-associated complex subunit alpha, muscle-specific form OS=Homo sapiens OX=9606 GN=NACA PE=1 SV=1;sp|Q13765|NACA_HUMAN Nascent polypeptide-associated complex subunit alpha OS=Homo sapiens OX=9606 GN=NACA PE=1 SV=1	200ug_R2	2.6078	2.3187	1.0945	1.0776	6.0605	5.7171	1008500000	1015500000	151910000	4	2.6	200	11.7776
E9PAV3	E9PAV3;Q13765	Nascent polypeptide-associated complex subunit alpha, muscle-specific form;Nascent polypeptide-associated complex subunit alpha	NACA	sp|E9PAV3|NACAM_HUMAN Nascent polypeptide-associated complex subunit alpha, muscle-specific form OS=Homo sapiens OX=9606 GN=NACA PE=1 SV=1;sp|Q13765|NACA_HUMAN Nascent polypeptide-associated complex subunit alpha OS=Homo sapiens OX=9606 GN=NACA PE=1 SV=1	250ug_R1	2.4561	2.4077	1.0956	1.0711	7.2104	6.8449	1257100000	1258500000	179620000	4	2.6	250	14.0553
E9PAV3	E9PAV3;Q13765	Nascent polypeptide-associated complex subunit alpha, muscle-specific form;Nascent polypeptide-associated complex subunit alpha	NACA	sp|E9PAV3|NACAM_HUMAN Nascent polypeptide-associated complex subunit alpha, muscle-specific form OS=Homo sapiens OX=9606 GN=NACA PE=1 SV=1;sp|Q13765|NACA_HUMAN Nascent polypeptide-associated complex subunit alpha OS=Homo sapiens OX=9606 GN=NACA PE=1 SV=1	250ug_R2	1.8228	1.8005	1.1606	1.1389	12.247	10.783	982800000	991260000	133780000	4	2.6	250	23.03
E9PAV3	E9PAV3;Q13765	Nascent polypeptide-associated complex subunit alpha, muscle-specific form;Nascent polypeptide-associated complex subunit alpha	NACA	sp|E9PAV3|NACAM_HUMAN Nascent polypeptide-associated complex subunit alpha, muscle-specific form OS=Homo sapiens OX=9606 GN=NACA PE=1 SV=1;sp|Q13765|NACA_HUMAN Nascent polypeptide-associated complex subunit alpha OS=Homo sapiens OX=9606 GN=NACA PE=1 SV=1	25ug_R1	1.4929	1.435	1.1078	1.0289	3.732	3.6369	240440000	257420000	65933000	4	2.6	25	7.3689
E9PAV3	E9PAV3;Q13765	Nascent polypeptide-associated complex subunit alpha, muscle-specific form;Nascent polypeptide-associated complex subunit alpha	NACA	sp|E9PAV3|NACAM_HUMAN Nascent polypeptide-associated complex subunit alpha, muscle-specific form OS=Homo sapiens OX=9606 GN=NACA PE=1 SV=1;sp|Q13765|NACA_HUMAN Nascent polypeptide-associated complex subunit alpha OS=Homo sapiens OX=9606 GN=NACA PE=1 SV=1	25ug_R2	1.4866	1.395	1.1773	1.0989	3.9603	3.7201	272870000	288220000	76970000	5	2.7	25	7.6804
E9PAV3	E9PAV3;Q13765	Nascent polypeptide-associated complex subunit alpha, muscle-specific form;Nascent polypeptide-associated complex subunit alpha	NACA	sp|E9PAV3|NACAM_HUMAN Nascent polypeptide-associated complex subunit alpha, muscle-specific form OS=Homo sapiens OX=9606 GN=NACA PE=1 SV=1;sp|Q13765|NACA_HUMAN Nascent polypeptide-associated complex subunit alpha OS=Homo sapiens OX=9606 GN=NACA PE=1 SV=1	300ug_R1	2.8032	2.6522	1.1788	1.0658	7.8014	7.3925	1255500000	1203800000	136920000	4	2.6	300	15.1939
E9PAV3	E9PAV3;Q13765	Nascent polypeptide-associated complex subunit alpha, muscle-specific form;Nascent polypeptide-associated complex subunit alpha	NACA	sp|E9PAV3|NACAM_HUMAN Nascent polypeptide-associated complex subunit alpha, muscle-specific form OS=Homo sapiens OX=9606 GN=NACA PE=1 SV=1;sp|Q13765|NACA_HUMAN Nascent polypeptide-associated complex subunit alpha OS=Homo sapiens OX=9606 GN=NACA PE=1 SV=1	300ug_R2	2.1908	2.2469	1.1376	1.0787	7.1713	6.6183	964540000	988770000	109320000	4	2.6	300	13.7896
E9PAV3	E9PAV3;Q13765	Nascent polypeptide-associated complex subunit alpha, muscle-specific form;Nascent polypeptide-associated complex subunit alpha	NACA	sp|E9PAV3|NACAM_HUMAN Nascent polypeptide-associated complex subunit alpha, muscle-specific form OS=Homo sapiens OX=9606 GN=NACA PE=1 SV=1;sp|Q13765|NACA_HUMAN Nascent polypeptide-associated complex subunit alpha OS=Homo sapiens OX=9606 GN=NACA PE=1 SV=1	50ug_R1	1.4422	1.4401	1.1877	1.0952	3.6382	3.5496	413010000	449240000	113270000	4	2.6	50	7.1878
E9PAV3	E9PAV3;Q13765	Nascent polypeptide-associated complex subunit alpha, muscle-specific form;Nascent polypeptide-associated complex subunit alpha	NACA	sp|E9PAV3|NACAM_HUMAN Nascent polypeptide-associated complex subunit alpha, muscle-specific form OS=Homo sapiens OX=9606 GN=NACA PE=1 SV=1;sp|Q13765|NACA_HUMAN Nascent polypeptide-associated complex subunit alpha OS=Homo sapiens OX=9606 GN=NACA PE=1 SV=1	50ug_R2	1.8128	1.7538	1.145	1.0611	4.7859	4.6389	529260000	585480000	116180000	4	2.6	50	9.4248
E9PAV3	E9PAV3;Q13765	Nascent polypeptide-associated complex subunit alpha, muscle-specific form;Nascent polypeptide-associated complex subunit alpha	NACA	sp|E9PAV3|NACAM_HUMAN Nascent polypeptide-associated complex subunit alpha, muscle-specific form OS=Homo sapiens OX=9606 GN=NACA PE=1 SV=1;sp|Q13765|NACA_HUMAN Nascent polypeptide-associated complex subunit alpha OS=Homo sapiens OX=9606 GN=NACA PE=1 SV=1	5ug_R1	1.824	1.8362	1.085	1.0412	3.318	3.2525	128230000	158960000	39517000	4	2.6	5	6.5705
E9PAV3	E9PAV3;Q13765	Nascent polypeptide-associated complex subunit alpha, muscle-specific form;Nascent polypeptide-associated complex subunit alpha	NACA	sp|E9PAV3|NACAM_HUMAN Nascent polypeptide-associated complex subunit alpha, muscle-specific form OS=Homo sapiens OX=9606 GN=NACA PE=1 SV=1;sp|Q13765|NACA_HUMAN Nascent polypeptide-associated complex subunit alpha OS=Homo sapiens OX=9606 GN=NACA PE=1 SV=1	5ug_R2	2.1243	2.065	1.1167	1.0913	5.6845	5.555	165780000	185670000	29573000	4	2.6	5	11.2395
E9PRG8	E9PRG8	Uncharacterized protein C11orf98	C11orf98	sp|E9PRG8|CK098_HUMAN Uncharacterized protein C11orf98 OS=Homo sapiens OX=9606 GN=C11orf98 PE=4 SV=2	100ug_R1	0.93536	0.99163	0.92636	0.85762	4.0558	4.3983	64159000	57001000	16038000	3	27.6	100	8.4541
E9PRG8	E9PRG8	Uncharacterized protein C11orf98	C11orf98	sp|E9PRG8|CK098_HUMAN Uncharacterized protein C11orf98 OS=Homo sapiens OX=9606 GN=C11orf98 PE=4 SV=2	100ug_R2	1.1421	1.2241	1.4059	1.359	4.1233	4.792	74161000	78794000	21464000	2	17.1	100	8.9153
E9PRG8	E9PRG8	Uncharacterized protein C11orf98	C11orf98	sp|E9PRG8|CK098_HUMAN Uncharacterized protein C11orf98 OS=Homo sapiens OX=9606 GN=C11orf98 PE=4 SV=2	10ug_R1	1.3498	1.739	0.81701	0.78179	2.3615	2.9428	4475100	4342500	1680100	2	17.1	10	5.3043
E9PRG8	E9PRG8	Uncharacterized protein C11orf98	C11orf98	sp|E9PRG8|CK098_HUMAN Uncharacterized protein C11orf98 OS=Homo sapiens OX=9606 GN=C11orf98 PE=4 SV=2	10ug_R2	1.4717	1.3463	1	0.9297	3.3798	3.2906	4442000	3828600	1368800	1	10.6	10	6.6704
E9PRG8	E9PRG8	Uncharacterized protein C11orf98	C11orf98	sp|E9PRG8|CK098_HUMAN Uncharacterized protein C11orf98 OS=Homo sapiens OX=9606 GN=C11orf98 PE=4 SV=2	150ug_R1	1.0602	1.1887	0.8401	0.79115	4.6015	5.2154	44754000	45266000	9807700	2	17.1	150	9.8169
E9PRG8	E9PRG8	Uncharacterized protein C11orf98	C11orf98	sp|E9PRG8|CK098_HUMAN Uncharacterized protein C11orf98 OS=Homo sapiens OX=9606 GN=C11orf98 PE=4 SV=2	150ug_R2	1.0138	1.296	0.95003	0.86274	4.7464	5.9771	76469000	68760000	14226000	1	10.6	150	10.7235
E9PRG8	E9PRG8	Uncharacterized protein C11orf98	C11orf98	sp|E9PRG8|CK098_HUMAN Uncharacterized protein C11orf98 OS=Homo sapiens OX=9606 GN=C11orf98 PE=4 SV=2	1ug_R1	1.2476	1.3501	1.0092	0.92713	2.1384	2.3065	1445400	1303000	612970	1	10.6	1	4.4449
E9PRG8	E9PRG8	Uncharacterized protein C11orf98	C11orf98	sp|E9PRG8|CK098_HUMAN Uncharacterized protein C11orf98 OS=Homo sapiens OX=9606 GN=C11orf98 PE=4 SV=2	1ug_R2	1.4958	1.573	0.93149	0.86216	3.0035	3.2412	1773500	1233200	545570	1	10.6	1	6.2447
E9PRG8	E9PRG8	Uncharacterized protein C11orf98	C11orf98	sp|E9PRG8|CK098_HUMAN Uncharacterized protein C11orf98 OS=Homo sapiens OX=9606 GN=C11orf98 PE=4 SV=2	200ug_R1	0.9925	1.1129	0.9123	0.82408	5.338	6.0652	85748000	77678000	13006000	1	10.6	200	11.4032
E9PRG8	E9PRG8	Uncharacterized protein C11orf98	C11orf98	sp|E9PRG8|CK098_HUMAN Uncharacterized protein C11orf98 OS=Homo sapiens OX=9606 GN=C11orf98 PE=4 SV=2	200ug_R2	1.1681	1.5052	0.98208	0.89914	5.9044	7.6076	78572000	64726000	10098000	1	10.6	200	13.512
E9PRG8	E9PRG8	Uncharacterized protein C11orf98	C11orf98	sp|E9PRG8|CK098_HUMAN Uncharacterized protein C11orf98 OS=Homo sapiens OX=9606 GN=C11orf98 PE=4 SV=2	250ug_R1	1.4728	1.1369	1.2693	1.1818	6.3449	5.3021	87098000	81201000	18589000	2	17.1	250	11.647
E9PRG8	E9PRG8	Uncharacterized protein C11orf98	C11orf98	sp|E9PRG8|CK098_HUMAN Uncharacterized protein C11orf98 OS=Homo sapiens OX=9606 GN=C11orf98 PE=4 SV=2	250ug_R2	1.5712	1.5355	0.96226	0.88509	7.3986	7.5077	63407000	52021000	4829300	1	10.6	250	14.9063
E9PRG8	E9PRG8	Uncharacterized protein C11orf98	C11orf98	sp|E9PRG8|CK098_HUMAN Uncharacterized protein C11orf98 OS=Homo sapiens OX=9606 GN=C11orf98 PE=4 SV=2	25ug_R1	1.4688	1.4043	1.0345	0.97548	4.1184	4.222	11927000	10906000	3224900	2	17.1	25	8.3404
E9PRG8	E9PRG8	Uncharacterized protein C11orf98	C11orf98	sp|E9PRG8|CK098_HUMAN Uncharacterized protein C11orf98 OS=Homo sapiens OX=9606 GN=C11orf98 PE=4 SV=2	25ug_R2	1.3697	1.4146	0.92095	0.86442	4.0233	4.3215	8457000	6754500	1954300	2	17.1	25	8.3448
E9PRG8	E9PRG8	Uncharacterized protein C11orf98	C11orf98	sp|E9PRG8|CK098_HUMAN Uncharacterized protein C11orf98 OS=Homo sapiens OX=9606 GN=C11orf98 PE=4 SV=2	300ug_R1	0.80284	0.76229	1.0512	0.98641	2.8776	2.7641	87428000	68055000	12896000	2	17.1	300	5.6417
E9PRG8	E9PRG8	Uncharacterized protein C11orf98	C11orf98	sp|E9PRG8|CK098_HUMAN Uncharacterized protein C11orf98 OS=Homo sapiens OX=9606 GN=C11orf98 PE=4 SV=2	300ug_R2	1.5907	1.6405	1.0505	0.93989	7.3611	7.8319	71442000	62523000	8513600	1	10.6	300	15.193
E9PRG8	E9PRG8	Uncharacterized protein C11orf98	C11orf98	sp|E9PRG8|CK098_HUMAN Uncharacterized protein C11orf98 OS=Homo sapiens OX=9606 GN=C11orf98 PE=4 SV=2	50ug_R1	1.2602	1.4572	0.91424	0.89987	3.6442	4.0497	10590000	11025000	2839600	1	10.6	50	7.6939
E9PRG8	E9PRG8	Uncharacterized protein C11orf98	C11orf98	sp|E9PRG8|CK098_HUMAN Uncharacterized protein C11orf98 OS=Homo sapiens OX=9606 GN=C11orf98 PE=4 SV=2	50ug_R2	1.2414	1.5898	0.95038	0.89618	4.6119	5.5889	16763000	15355000	3635500	2	17.1	50	10.2008
E9PRG8	E9PRG8	Uncharacterized protein C11orf98	C11orf98	sp|E9PRG8|CK098_HUMAN Uncharacterized protein C11orf98 OS=Homo sapiens OX=9606 GN=C11orf98 PE=4 SV=2	5ug_R1	1.3073	1.4491	1.0161	0.9252	2.5244	2.7284	12303000	11485000	4268400	1	10.6	5	5.2528
E9PRG8	E9PRG8	Uncharacterized protein C11orf98	C11orf98	sp|E9PRG8|CK098_HUMAN Uncharacterized protein C11orf98 OS=Homo sapiens OX=9606 GN=C11orf98 PE=4 SV=2	5ug_R2	2.0216	2.0853	1.022	0.9539	6.963	6.7988	7566000	7099600	1178600	1	10.6	5	13.7618
G9CGD6	G9CGD6;Q6P9H4	Connector enhancer of kinase suppressor of ras 3	CNKSR3	sp|G9CGD6|CNIPF_HUMAN CNK3/IPCEF1 fusion protein OS=Homo sapiens OX=9606 GN=CNK3/IPCEF1 PE=1 SV=1;sp|Q6P9H4|CNKR3_HUMAN Connector enhancer of kinase suppressor of ras 3 OS=Homo sapiens OX=9606 GN=CNKSR3 PE=1 SV=1	100ug_R1	NA	NA	NA	NA	NA	NA	NA	NA	NA	NA	0	100	NA
G9CGD6	G9CGD6;Q6P9H4	Connector enhancer of kinase suppressor of ras 3	CNKSR3	sp|G9CGD6|CNIPF_HUMAN CNK3/IPCEF1 fusion protein OS=Homo sapiens OX=9606 GN=CNK3/IPCEF1 PE=1 SV=1;sp|Q6P9H4|CNKR3_HUMAN Connector enhancer of kinase suppressor of ras 3 OS=Homo sapiens OX=9606 GN=CNKSR3 PE=1 SV=1	100ug_R2	NA	NA	NA	NA	NA	NA	NA	NA	NA	NA	0	100	NA
G9CGD6	G9CGD6;Q6P9H4	Connector enhancer of kinase suppressor of ras 3	CNKSR3	sp|G9CGD6|CNIPF_HUMAN CNK3/IPCEF1 fusion protein OS=Homo sapiens OX=9606 GN=CNK3/IPCEF1 PE=1 SV=1;sp|Q6P9H4|CNKR3_HUMAN Connector enhancer of kinase suppressor of ras 3 OS=Homo sapiens OX=9606 GN=CNKSR3 PE=1 SV=1	10ug_R1	NA	NA	NA	NA	NA	NA	NA	NA	NA	NA	0	10	NA
G9CGD6	G9CGD6;Q6P9H4	Connector enhancer of kinase suppressor of ras 3	CNKSR3	sp|G9CGD6|CNIPF_HUMAN CNK3/IPCEF1 fusion protein OS=Homo sapiens OX=9606 GN=CNK3/IPCEF1 PE=1 SV=1;sp|Q6P9H4|CNKR3_HUMAN Connector enhancer of kinase suppressor of ras 3 OS=Homo sapiens OX=9606 GN=CNKSR3 PE=1 SV=1	10ug_R2	NA	NA	NA	NA	NA	NA	NA	NA	NA	NA	0	10	NA
G9CGD6	G9CGD6;Q6P9H4	Connector enhancer of kinase suppressor of ras 3	CNKSR3	sp|G9CGD6|CNIPF_HUMAN CNK3/IPCEF1 fusion protein OS=Homo sapiens OX=9606 GN=CNK3/IPCEF1 PE=1 SV=1;sp|Q6P9H4|CNKR3_HUMAN Connector enhancer of kinase suppressor of ras 3 OS=Homo sapiens OX=9606 GN=CNKSR3 PE=1 SV=1	150ug_R1	NA	NA	NA	NA	NA	NA	2073100	NA	NA	1	2	150	NA
G9CGD6	G9CGD6;Q6P9H4	Connector enhancer of kinase suppressor of ras 3	CNKSR3	sp|G9CGD6|CNIPF_HUMAN CNK3/IPCEF1 fusion protein OS=Homo sapiens OX=9606 GN=CNK3/IPCEF1 PE=1 SV=1;sp|Q6P9H4|CNKR3_HUMAN Connector enhancer of kinase suppressor of ras 3 OS=Homo sapiens OX=9606 GN=CNKSR3 PE=1 SV=1	150ug_R2	NA	NA	NA	NA	NA	NA	NA	NA	NA	NA	0	150	NA
G9CGD6	G9CGD6;Q6P9H4	Connector enhancer of kinase suppressor of ras 3	CNKSR3	sp|G9CGD6|CNIPF_HUMAN CNK3/IPCEF1 fusion protein OS=Homo sapiens OX=9606 GN=CNK3/IPCEF1 PE=1 SV=1;sp|Q6P9H4|CNKR3_HUMAN Connector enhancer of kinase suppressor of ras 3 OS=Homo sapiens OX=9606 GN=CNKSR3 PE=1 SV=1	1ug_R1	NA	NA	NA	NA	NA	NA	NA	NA	NA	NA	0	1	NA
G9CGD6	G9CGD6;Q6P9H4	Connector enhancer of kinase suppressor of ras 3	CNKSR3	sp|G9CGD6|CNIPF_HUMAN CNK3/IPCEF1 fusion protein OS=Homo sapiens OX=9606 GN=CNK3/IPCEF1 PE=1 SV=1;sp|Q6P9H4|CNKR3_HUMAN Connector enhancer of kinase suppressor of ras 3 OS=Homo sapiens OX=9606 GN=CNKSR3 PE=1 SV=1	1ug_R2	NA	NA	NA	NA	NA	NA	NA	NA	NA	NA	0	1	NA
G9CGD6	G9CGD6;Q6P9H4	Connector enhancer of kinase suppressor of ras 3	CNKSR3	sp|G9CGD6|CNIPF_HUMAN CNK3/IPCEF1 fusion protein OS=Homo sapiens OX=9606 GN=CNK3/IPCEF1 PE=1 SV=1;sp|Q6P9H4|CNKR3_HUMAN Connector enhancer of kinase suppressor of ras 3 OS=Homo sapiens OX=9606 GN=CNKSR3 PE=1 SV=1	200ug_R1	NA	NA	NA	NA	NA	NA	NA	NA	NA	NA	0	200	NA
G9CGD6	G9CGD6;Q6P9H4	Connector enhancer of kinase suppressor of ras 3	CNKSR3	sp|G9CGD6|CNIPF_HUMAN CNK3/IPCEF1 fusion protein OS=Homo sapiens OX=9606 GN=CNK3/IPCEF1 PE=1 SV=1;sp|Q6P9H4|CNKR3_HUMAN Connector enhancer of kinase suppressor of ras 3 OS=Homo sapiens OX=9606 GN=CNKSR3 PE=1 SV=1	200ug_R2	NA	NA	NA	NA	NA	NA	NA	NA	NA	NA	0	200	NA
G9CGD6	G9CGD6;Q6P9H4	Connector enhancer of kinase suppressor of ras 3	CNKSR3	sp|G9CGD6|CNIPF_HUMAN CNK3/IPCEF1 fusion protein OS=Homo sapiens OX=9606 GN=CNK3/IPCEF1 PE=1 SV=1;sp|Q6P9H4|CNKR3_HUMAN Connector enhancer of kinase suppressor of ras 3 OS=Homo sapiens OX=9606 GN=CNKSR3 PE=1 SV=1	250ug_R1	NA	NA	NA	NA	NA	NA	NA	NA	NA	NA	0	250	NA
G9CGD6	G9CGD6;Q6P9H4	Connector enhancer of kinase suppressor of ras 3	CNKSR3	sp|G9CGD6|CNIPF_HUMAN CNK3/IPCEF1 fusion protein OS=Homo sapiens OX=9606 GN=CNK3/IPCEF1 PE=1 SV=1;sp|Q6P9H4|CNKR3_HUMAN Connector enhancer of kinase suppressor of ras 3 OS=Homo sapiens OX=9606 GN=CNKSR3 PE=1 SV=1	250ug_R2	NA	NA	NA	NA	NA	NA	NA	NA	NA	NA	0	250	NA
G9CGD6	G9CGD6;Q6P9H4	Connector enhancer of kinase suppressor of ras 3	CNKSR3	sp|G9CGD6|CNIPF_HUMAN CNK3/IPCEF1 fusion protein OS=Homo sapiens OX=9606 GN=CNK3/IPCEF1 PE=1 SV=1;sp|Q6P9H4|CNKR3_HUMAN Connector enhancer of kinase suppressor of ras 3 OS=Homo sapiens OX=9606 GN=CNKSR3 PE=1 SV=1	25ug_R1	NA	NA	NA	NA	NA	NA	NA	NA	NA	NA	0	25	NA
G9CGD6	G9CGD6;Q6P9H4	Connector enhancer of kinase suppressor of ras 3	CNKSR3	sp|G9CGD6|CNIPF_HUMAN CNK3/IPCEF1 fusion protein OS=Homo sapiens OX=9606 GN=CNK3/IPCEF1 PE=1 SV=1;sp|Q6P9H4|CNKR3_HUMAN Connector enhancer of kinase suppressor of ras 3 OS=Homo sapiens OX=9606 GN=CNKSR3 PE=1 SV=1	25ug_R2	NA	NA	NA	NA	NA	NA	NA	NA	NA	NA	0	25	NA
G9CGD6	G9CGD6;Q6P9H4	Connector enhancer of kinase suppressor of ras 3	CNKSR3	sp|G9CGD6|CNIPF_HUMAN CNK3/IPCEF1 fusion protein OS=Homo sapiens OX=9606 GN=CNK3/IPCEF1 PE=1 SV=1;sp|Q6P9H4|CNKR3_HUMAN Connector enhancer of kinase suppressor of ras 3 OS=Homo sapiens OX=9606 GN=CNKSR3 PE=1 SV=1	300ug_R1	NA	NA	NA	NA	NA	NA	NA	NA	NA	NA	0	300	NA
G9CGD6	G9CGD6;Q6P9H4	Connector enhancer of kinase suppressor of ras 3	CNKSR3	sp|G9CGD6|CNIPF_HUMAN CNK3/IPCEF1 fusion protein OS=Homo sapiens OX=9606 GN=CNK3/IPCEF1 PE=1 SV=1;sp|Q6P9H4|CNKR3_HUMAN Connector enhancer of kinase suppressor of ras 3 OS=Homo sapiens OX=9606 GN=CNKSR3 PE=1 SV=1	300ug_R2	NA	NA	NA	NA	NA	NA	NA	NA	NA	NA	0	300	NA
G9CGD6	G9CGD6;Q6P9H4	Connector enhancer of kinase suppressor of ras 3	CNKSR3	sp|G9CGD6|CNIPF_HUMAN CNK3/IPCEF1 fusion protein OS=Homo sapiens OX=9606 GN=CNK3/IPCEF1 PE=1 SV=1;sp|Q6P9H4|CNKR3_HUMAN Connector enhancer of kinase suppressor of ras 3 OS=Homo sapiens OX=9606 GN=CNKSR3 PE=1 SV=1	50ug_R1	NA	NA	NA	NA	NA	NA	NA	NA	NA	NA	0	50	NA
G9CGD6	G9CGD6;Q6P9H4	Connector enhancer of kinase suppressor of ras 3	CNKSR3	sp|G9CGD6|CNIPF_HUMAN CNK3/IPCEF1 fusion protein OS=Homo sapiens OX=9606 GN=CNK3/IPCEF1 PE=1 SV=1;sp|Q6P9H4|CNKR3_HUMAN Connector enhancer of kinase suppressor of ras 3 OS=Homo sapiens OX=9606 GN=CNKSR3 PE=1 SV=1	50ug_R2	NA	NA	NA	NA	NA	NA	NA	NA	NA	NA	0	50	NA
G9CGD6	G9CGD6;Q6P9H4	Connector enhancer of kinase suppressor of ras 3	CNKSR3	sp|G9CGD6|CNIPF_HUMAN CNK3/IPCEF1 fusion protein OS=Homo sapiens OX=9606 GN=CNK3/IPCEF1 PE=1 SV=1;sp|Q6P9H4|CNKR3_HUMAN Connector enhancer of kinase suppressor of ras 3 OS=Homo sapiens OX=9606 GN=CNKSR3 PE=1 SV=1	5ug_R1	NA	NA	NA	NA	NA	NA	NA	NA	NA	NA	0	5	NA
G9CGD6	G9CGD6;Q6P9H4	Connector enhancer of kinase suppressor of ras 3	CNKSR3	sp|G9CGD6|CNIPF_HUMAN CNK3/IPCEF1 fusion protein OS=Homo sapiens OX=9606 GN=CNK3/IPCEF1 PE=1 SV=1;sp|Q6P9H4|CNKR3_HUMAN Connector enhancer of kinase suppressor of ras 3 OS=Homo sapiens OX=9606 GN=CNKSR3 PE=1 SV=1	5ug_R2	NA	NA	NA	NA	NA	NA	NA	NA	NA	NA	0	5	NA
L0R6Q1	L0R6Q1		SLC35A4	sp|L0R6Q1|S35U4_HUMAN SLC35A4 upstream open reading frame protein OS=Homo sapiens OX=9606 GN=SLC35A4 PE=3 SV=1	100ug_R1	NA	NA	NA	NA	NA	NA	NA	NA	NA	NA	0	100	NA
L0R6Q1	L0R6Q1		SLC35A4	sp|L0R6Q1|S35U4_HUMAN SLC35A4 upstream open reading frame protein OS=Homo sapiens OX=9606 GN=SLC35A4 PE=3 SV=1	100ug_R2	NA	NA	NA	NA	NA	NA	NA	NA	NA	NA	0	100	NA
L0R6Q1	L0R6Q1		SLC35A4	sp|L0R6Q1|S35U4_HUMAN SLC35A4 upstream open reading frame protein OS=Homo sapiens OX=9606 GN=SLC35A4 PE=3 SV=1	10ug_R1	NA	NA	NA	NA	NA	NA	NA	NA	NA	NA	0	10	NA
L0R6Q1	L0R6Q1		SLC35A4	sp|L0R6Q1|S35U4_HUMAN SLC35A4 upstream open reading frame protein OS=Homo sapiens OX=9606 GN=SLC35A4 PE=3 SV=1	10ug_R2	NA	NA	NA	NA	NA	NA	NA	NA	NA	NA	0	10	NA
L0R6Q1	L0R6Q1		SLC35A4	sp|L0R6Q1|S35U4_HUMAN SLC35A4 upstream open reading frame protein OS=Homo sapiens OX=9606 GN=SLC35A4 PE=3 SV=1	150ug_R1	NA	NA	NA	NA	NA	NA	NA	NA	NA	NA	0	150	NA
L0R6Q1	L0R6Q1		SLC35A4	sp|L0R6Q1|S35U4_HUMAN SLC35A4 upstream open reading frame protein OS=Homo sapiens OX=9606 GN=SLC35A4 PE=3 SV=1	150ug_R2	NA	NA	NA	NA	NA	NA	NA	NA	NA	NA	0	150	NA
L0R6Q1	L0R6Q1		SLC35A4	sp|L0R6Q1|S35U4_HUMAN SLC35A4 upstream open reading frame protein OS=Homo sapiens OX=9606 GN=SLC35A4 PE=3 SV=1	1ug_R1	NA	NA	NA	NA	NA	NA	NA	NA	NA	NA	0	1	NA
L0R6Q1	L0R6Q1		SLC35A4	sp|L0R6Q1|S35U4_HUMAN SLC35A4 upstream open reading frame protein OS=Homo sapiens OX=9606 GN=SLC35A4 PE=3 SV=1	1ug_R2	NA	NA	NA	NA	NA	NA	NA	NA	NA	NA	0	1	NA
L0R6Q1	L0R6Q1		SLC35A4	sp|L0R6Q1|S35U4_HUMAN SLC35A4 upstream open reading frame protein OS=Homo sapiens OX=9606 GN=SLC35A4 PE=3 SV=1	200ug_R1	NA	NA	NA	NA	NA	NA	NA	NA	NA	NA	0	200	NA
L0R6Q1	L0R6Q1		SLC35A4	sp|L0R6Q1|S35U4_HUMAN SLC35A4 upstream open reading frame protein OS=Homo sapiens OX=9606 GN=SLC35A4 PE=3 SV=1	200ug_R2	NA	NA	NA	NA	NA	NA	NA	NA	NA	NA	0	200	NA
L0R6Q1	L0R6Q1		SLC35A4	sp|L0R6Q1|S35U4_HUMAN SLC35A4 upstream open reading frame protein OS=Homo sapiens OX=9606 GN=SLC35A4 PE=3 SV=1	250ug_R1	NA	NA	NA	NA	NA	NA	NA	NA	NA	NA	0	250	NA
L0R6Q1	L0R6Q1		SLC35A4	sp|L0R6Q1|S35U4_HUMAN SLC35A4 upstream open reading frame protein OS=Homo sapiens OX=9606 GN=SLC35A4 PE=3 SV=1	250ug_R2	NA	NA	NA	NA	NA	NA	NA	NA	NA	NA	0	250	NA
L0R6Q1	L0R6Q1		SLC35A4	sp|L0R6Q1|S35U4_HUMAN SLC35A4 upstream open reading frame protein OS=Homo sapiens OX=9606 GN=SLC35A4 PE=3 SV=1	25ug_R1	NA	NA	NA	NA	NA	NA	NA	NA	NA	NA	0	25	NA
L0R6Q1	L0R6Q1		SLC35A4	sp|L0R6Q1|S35U4_HUMAN SLC35A4 upstream open reading frame protein OS=Homo sapiens OX=9606 GN=SLC35A4 PE=3 SV=1	25ug_R2	NA	NA	NA	NA	NA	NA	NA	NA	NA	NA	0	25	NA
L0R6Q1	L0R6Q1		SLC35A4	sp|L0R6Q1|S35U4_HUMAN SLC35A4 upstream open reading frame protein OS=Homo sapiens OX=9606 GN=SLC35A4 PE=3 SV=1	300ug_R1	NA	NA	NA	NA	NA	NA	NA	NA	NA	NA	0	300	NA
L0R6Q1	L0R6Q1		SLC35A4	sp|L0R6Q1|S35U4_HUMAN SLC35A4 upstream open reading frame protein OS=Homo sapiens OX=9606 GN=SLC35A4 PE=3 SV=1	300ug_R2	NA	NA	NA	NA	NA	NA	9256700	2921200	NA	3	35.9	300	NA
L0R6Q1	L0R6Q1		SLC35A4	sp|L0R6Q1|S35U4_HUMAN SLC35A4 upstream open reading frame protein OS=Homo sapiens OX=9606 GN=SLC35A4 PE=3 SV=1	50ug_R1	NA	NA	NA	NA	NA	NA	NA	NA	NA	NA	0	50	NA
L0R6Q1	L0R6Q1		SLC35A4	sp|L0R6Q1|S35U4_HUMAN SLC35A4 upstream open reading frame protein OS=Homo sapiens OX=9606 GN=SLC35A4 PE=3 SV=1	50ug_R2	NA	NA	NA	NA	NA	NA	NA	NA	NA	NA	0	50	NA
L0R6Q1	L0R6Q1		SLC35A4	sp|L0R6Q1|S35U4_HUMAN SLC35A4 upstream open reading frame protein OS=Homo sapiens OX=9606 GN=SLC35A4 PE=3 SV=1	5ug_R1	NA	NA	NA	NA	NA	NA	NA	NA	NA	NA	0	5	NA
L0R6Q1	L0R6Q1		SLC35A4	sp|L0R6Q1|S35U4_HUMAN SLC35A4 upstream open reading frame protein OS=Homo sapiens OX=9606 GN=SLC35A4 PE=3 SV=1	5ug_R2	NA	NA	NA	NA	NA	NA	NA	NA	NA	NA	0	5	NA
O00115	O00115	Deoxyribonuclease-2-alpha	DNASE2	sp|O00115|DNS2A_HUMAN Deoxyribonuclease-2-alpha OS=Homo sapiens OX=9606 GN=DNASE2 PE=1 SV=2	100ug_R1	2.1095	1.9904	1.0361	1.0158	4.8954	4.8192	5447800	5480300	1343500	1	1.9	100	9.7146
O00115	O00115	Deoxyribonuclease-2-alpha	DNASE2	sp|O00115|DNS2A_HUMAN Deoxyribonuclease-2-alpha OS=Homo sapiens OX=9606 GN=DNASE2 PE=1 SV=2	100ug_R2	0.71398	0.75564	0.98748	0.94527	2.0033	2.1193	13623000	11212000	7809400	1	3.3	100	4.1226
O00115	O00115	Deoxyribonuclease-2-alpha	DNASE2	sp|O00115|DNS2A_HUMAN Deoxyribonuclease-2-alpha OS=Homo sapiens OX=9606 GN=DNASE2 PE=1 SV=2	10ug_R1	NA	NA	NA	NA	NA	NA	NA	NA	NA	NA	0	10	NA
O00115	O00115	Deoxyribonuclease-2-alpha	DNASE2	sp|O00115|DNS2A_HUMAN Deoxyribonuclease-2-alpha OS=Homo sapiens OX=9606 GN=DNASE2 PE=1 SV=2	10ug_R2	NA	NA	NA	NA	NA	NA	NA	NA	NA	NA	0	10	NA
O00115	O00115	Deoxyribonuclease-2-alpha	DNASE2	sp|O00115|DNS2A_HUMAN Deoxyribonuclease-2-alpha OS=Homo sapiens OX=9606 GN=DNASE2 PE=1 SV=2	150ug_R1	0.71108	0.6448	1.0172	0.9952	2.3296	2.3408	17338000	17370000	8151300	1	3.3	150	4.6704
O00115	O00115	Deoxyribonuclease-2-alpha	DNASE2	sp|O00115|DNS2A_HUMAN Deoxyribonuclease-2-alpha OS=Homo sapiens OX=9606 GN=DNASE2 PE=1 SV=2	150ug_R2	0.41413	0.40863	0.99692	0.96422	1.5431	1.6004	23910000	21515000	14404000	1	3.3	150	3.1435
O00115	O00115	Deoxyribonuclease-2-alpha	DNASE2	sp|O00115|DNS2A_HUMAN Deoxyribonuclease-2-alpha OS=Homo sapiens OX=9606 GN=DNASE2 PE=1 SV=2	1ug_R1	NA	NA	NA	NA	NA	NA	NA	NA	NA	NA	0	1	NA
O00115	O00115	Deoxyribonuclease-2-alpha	DNASE2	sp|O00115|DNS2A_HUMAN Deoxyribonuclease-2-alpha OS=Homo sapiens OX=9606 GN=DNASE2 PE=1 SV=2	1ug_R2	NA	NA	NA	NA	NA	NA	NA	NA	NA	NA	0	1	NA
O00115	O00115	Deoxyribonuclease-2-alpha	DNASE2	sp|O00115|DNS2A_HUMAN Deoxyribonuclease-2-alpha OS=Homo sapiens OX=9606 GN=DNASE2 PE=1 SV=2	200ug_R1	NA	NA	NA	NA	NA	NA	NA	NA	NA	NA	0	200	NA
O00115	O00115	Deoxyribonuclease-2-alpha	DNASE2	sp|O00115|DNS2A_HUMAN Deoxyribonuclease-2-alpha OS=Homo sapiens OX=9606 GN=DNASE2 PE=1 SV=2	200ug_R2	0.31212	0.32259	1.0208	0.98211	1.308	1.3318	21357000	18363000	20311000	1	3.3	200	2.6398
O00115	O00115	Deoxyribonuclease-2-alpha	DNASE2	sp|O00115|DNS2A_HUMAN Deoxyribonuclease-2-alpha OS=Homo sapiens OX=9606 GN=DNASE2 PE=1 SV=2	250ug_R1	NA	NA	NA	NA	NA	NA	NA	NA	NA	NA	0	250	NA
O00115	O00115	Deoxyribonuclease-2-alpha	DNASE2	sp|O00115|DNS2A_HUMAN Deoxyribonuclease-2-alpha OS=Homo sapiens OX=9606 GN=DNASE2 PE=1 SV=2	250ug_R2	0.18098	0.17835	1.0312	0.96099	0.752	0.78253	19901000	18877000	32438000	1	3.3	250	1.53453
O00115	O00115	Deoxyribonuclease-2-alpha	DNASE2	sp|O00115|DNS2A_HUMAN Deoxyribonuclease-2-alpha OS=Homo sapiens OX=9606 GN=DNASE2 PE=1 SV=2	25ug_R1	1.041	1.0227	1.0404	1.0079	2.2451	2.2275	1581900	1436400	587050	1	1.9	25	4.4726
O00115	O00115	Deoxyribonuclease-2-alpha	DNASE2	sp|O00115|DNS2A_HUMAN Deoxyribonuclease-2-alpha OS=Homo sapiens OX=9606 GN=DNASE2 PE=1 SV=2	25ug_R2	0.84522	0.73845	1.1388	1.0946	2.2975	2.099	5029500	4245900	2010700	1	3.3	25	4.3965
O00115	O00115	Deoxyribonuclease-2-alpha	DNASE2	sp|O00115|DNS2A_HUMAN Deoxyribonuclease-2-alpha OS=Homo sapiens OX=9606 GN=DNASE2 PE=1 SV=2	300ug_R1	0.21337	0.21931	1.1179	1.0317	1.096	1.0623	25774000	24635000	30692000	1	3.3	300	2.1583
O00115	O00115	Deoxyribonuclease-2-alpha	DNASE2	sp|O00115|DNS2A_HUMAN Deoxyribonuclease-2-alpha OS=Homo sapiens OX=9606 GN=DNASE2 PE=1 SV=2	300ug_R2	0.17688	0.16593	1.1212	1.037	0.74125	0.71479	15445000	17333000	33500000	1	3.3	300	1.45604
O00115	O00115	Deoxyribonuclease-2-alpha	DNASE2	sp|O00115|DNS2A_HUMAN Deoxyribonuclease-2-alpha OS=Homo sapiens OX=9606 GN=DNASE2 PE=1 SV=2	50ug_R1	1.408	0.98733	1.5115	1.4845	3.8997	2.627	7025300	9349200	2472100	1	3.3	50	6.5267
O00115	O00115	Deoxyribonuclease-2-alpha	DNASE2	sp|O00115|DNS2A_HUMAN Deoxyribonuclease-2-alpha OS=Homo sapiens OX=9606 GN=DNASE2 PE=1 SV=2	50ug_R2	0.97228	1.3978	0.73638	0.7121	2.4194	3.3976	4063200	2984500	942510	1	1.9	50	5.817
O00115	O00115	Deoxyribonuclease-2-alpha	DNASE2	sp|O00115|DNS2A_HUMAN Deoxyribonuclease-2-alpha OS=Homo sapiens OX=9606 GN=DNASE2 PE=1 SV=2	5ug_R1	NA	NA	NA	NA	NA	NA	NA	NA	NA	NA	0	5	NA
O00115	O00115	Deoxyribonuclease-2-alpha	DNASE2	sp|O00115|DNS2A_HUMAN Deoxyribonuclease-2-alpha OS=Homo sapiens OX=9606 GN=DNASE2 PE=1 SV=2	5ug_R2	NA	NA	NA	NA	NA	NA	NA	NA	NA	NA	0	5	NA
O00116	O00116	Alkyldihydroxyacetonephosphate synthase, peroxisomal	AGPS	sp|O00116|ADAS_HUMAN Alkyldihydroxyacetonephosphate synthase, peroxisomal OS=Homo sapiens OX=9606 GN=AGPS PE=1 SV=1	100ug_R1	0.81804	1.0616	1.0767	1.0045	3.0584	3.5888	86816000	79371000	26967000	9	21.7	100	6.6472
O00116	O00116	Alkyldihydroxyacetonephosphate synthase, peroxisomal	AGPS	sp|O00116|ADAS_HUMAN Alkyldihydroxyacetonephosphate synthase, peroxisomal OS=Homo sapiens OX=9606 GN=AGPS PE=1 SV=1	100ug_R2	0.93511	0.99787	0.9826	0.94065	4.5196	5.0482	96217000	102580000	33830000	8	18.4	100	9.5678
O00116	O00116	Alkyldihydroxyacetonephosphate synthase, peroxisomal	AGPS	sp|O00116|ADAS_HUMAN Alkyldihydroxyacetonephosphate synthase, peroxisomal OS=Homo sapiens OX=9606 GN=AGPS PE=1 SV=1	10ug_R1	NA	NA	NA	NA	NA	NA	NA	NA	NA	NA	0	10	NA
O00116	O00116	Alkyldihydroxyacetonephosphate synthase, peroxisomal	AGPS	sp|O00116|ADAS_HUMAN Alkyldihydroxyacetonephosphate synthase, peroxisomal OS=Homo sapiens OX=9606 GN=AGPS PE=1 SV=1	10ug_R2	NA	NA	NA	NA	NA	NA	NA	NA	NA	NA	0	10	NA
O00116	O00116	Alkyldihydroxyacetonephosphate synthase, peroxisomal	AGPS	sp|O00116|ADAS_HUMAN Alkyldihydroxyacetonephosphate synthase, peroxisomal OS=Homo sapiens OX=9606 GN=AGPS PE=1 SV=1	150ug_R1	0.72237	0.87375	1.014	0.97292	2.0437	2.292	137370000	137490000	50131000	10	23.7	150	4.3357
O00116	O00116	Alkyldihydroxyacetonephosphate synthase, peroxisomal	AGPS	sp|O00116|ADAS_HUMAN Alkyldihydroxyacetonephosphate synthase, peroxisomal OS=Homo sapiens OX=9606 GN=AGPS PE=1 SV=1	150ug_R2	0.7592	0.78195	0.89452	0.86221	2.1398	2.2202	109460000	104690000	40645000	9	21.3	150	4.36
O00116	O00116	Alkyldihydroxyacetonephosphate synthase, peroxisomal	AGPS	sp|O00116|ADAS_HUMAN Alkyldihydroxyacetonephosphate synthase, peroxisomal OS=Homo sapiens OX=9606 GN=AGPS PE=1 SV=1	1ug_R1	NA	NA	NA	NA	NA	NA	NA	NA	NA	NA	0	1	NA
O00116	O00116	Alkyldihydroxyacetonephosphate synthase, peroxisomal	AGPS	sp|O00116|ADAS_HUMAN Alkyldihydroxyacetonephosphate synthase, peroxisomal OS=Homo sapiens OX=9606 GN=AGPS PE=1 SV=1	1ug_R2	NA	NA	NA	NA	NA	NA	NA	NA	NA	NA	0	1	NA
O00116	O00116	Alkyldihydroxyacetonephosphate synthase, peroxisomal	AGPS	sp|O00116|ADAS_HUMAN Alkyldihydroxyacetonephosphate synthase, peroxisomal OS=Homo sapiens OX=9606 GN=AGPS PE=1 SV=1	200ug_R1	0.9929	1.0965	0.92483	0.88701	2.7221	2.9588	87201000	78113000	33597000	8	19.3	200	5.6809
O00116	O00116	Alkyldihydroxyacetonephosphate synthase, peroxisomal	AGPS	sp|O00116|ADAS_HUMAN Alkyldihydroxyacetonephosphate synthase, peroxisomal OS=Homo sapiens OX=9606 GN=AGPS PE=1 SV=1	200ug_R2	1.1194	0.98646	0.90129	0.85872	2.7457	3.4058	92481000	74317000	21613000	7	17.2	200	6.1515
O00116	O00116	Alkyldihydroxyacetonephosphate synthase, peroxisomal	AGPS	sp|O00116|ADAS_HUMAN Alkyldihydroxyacetonephosphate synthase, peroxisomal OS=Homo sapiens OX=9606 GN=AGPS PE=1 SV=1	250ug_R1	1.0612	1.1101	0.95436	0.90646	4.0244	4.4396	77516000	77549000	27869000	5	12.8	250	8.464
O00116	O00116	Alkyldihydroxyacetonephosphate synthase, peroxisomal	AGPS	sp|O00116|ADAS_HUMAN Alkyldihydroxyacetonephosphate synthase, peroxisomal OS=Homo sapiens OX=9606 GN=AGPS PE=1 SV=1	250ug_R2	0.85124	0.92133	0.95037	0.89785	2.907	13.892	195860000	181870000	62274000	8	21.7	250	16.799
O00116	O00116	Alkyldihydroxyacetonephosphate synthase, peroxisomal	AGPS	sp|O00116|ADAS_HUMAN Alkyldihydroxyacetonephosphate synthase, peroxisomal OS=Homo sapiens OX=9606 GN=AGPS PE=1 SV=1	25ug_R1	1.4262	1.6691	0.83008	0.80601	2.2559	2.636	3919600	3985400	819800	3	7.3	25	4.8919
O00116	O00116	Alkyldihydroxyacetonephosphate synthase, peroxisomal	AGPS	sp|O00116|ADAS_HUMAN Alkyldihydroxyacetonephosphate synthase, peroxisomal OS=Homo sapiens OX=9606 GN=AGPS PE=1 SV=1	25ug_R2	0.99353	1.2238	0.92978	0.87357	1.7865	2.0849	5015900	4480500	1506900	2	5.6	25	3.8714
O00116	O00116	Alkyldihydroxyacetonephosphate synthase, peroxisomal	AGPS	sp|O00116|ADAS_HUMAN Alkyldihydroxyacetonephosphate synthase, peroxisomal OS=Homo sapiens OX=9606 GN=AGPS PE=1 SV=1	300ug_R1	0.86225	0.80107	0.97499	0.93251	2.3474	2.6325	124730000	102540000	43012000	10	25.1	300	4.9799
O00116	O00116	Alkyldihydroxyacetonephosphate synthase, peroxisomal	AGPS	sp|O00116|ADAS_HUMAN Alkyldihydroxyacetonephosphate synthase, peroxisomal OS=Homo sapiens OX=9606 GN=AGPS PE=1 SV=1	300ug_R2	0.89897	0.86492	0.99768	0.9614	2.6125	2.8004	190640000	174190000	85087000	10	24.9	300	5.4129
O00116	O00116	Alkyldihydroxyacetonephosphate synthase, peroxisomal	AGPS	sp|O00116|ADAS_HUMAN Alkyldihydroxyacetonephosphate synthase, peroxisomal OS=Homo sapiens OX=9606 GN=AGPS PE=1 SV=1	50ug_R1	0.82092	1.1886	0.79173	0.77894	1.5534	2.3432	24758000	23501000	10968000	7	17.6	50	3.8966
O00116	O00116	Alkyldihydroxyacetonephosphate synthase, peroxisomal	AGPS	sp|O00116|ADAS_HUMAN Alkyldihydroxyacetonephosphate synthase, peroxisomal OS=Homo sapiens OX=9606 GN=AGPS PE=1 SV=1	50ug_R2	0.91967	1.093	0.99546	0.937	2.2536	2.5945	44469000	45135000	15082000	10	23.4	50	4.8481
O00116	O00116	Alkyldihydroxyacetonephosphate synthase, peroxisomal	AGPS	sp|O00116|ADAS_HUMAN Alkyldihydroxyacetonephosphate synthase, peroxisomal OS=Homo sapiens OX=9606 GN=AGPS PE=1 SV=1	5ug_R1	NA	NA	NA	NA	NA	NA	NA	NA	NA	NA	0	5	NA
O00116	O00116	Alkyldihydroxyacetonephosphate synthase, peroxisomal	AGPS	sp|O00116|ADAS_HUMAN Alkyldihydroxyacetonephosphate synthase, peroxisomal OS=Homo sapiens OX=9606 GN=AGPS PE=1 SV=1	5ug_R2	NA	NA	NA	NA	NA	NA	NA	NA	NA	NA	0	5	NA
O00124	O00124	UBX domain-containing protein 8	UBXN8	sp|O00124|UBXN8_HUMAN UBX domain-containing protein 8 OS=Homo sapiens OX=9606 GN=UBXN8 PE=1 SV=2	100ug_R1	NA	NA	NA	NA	NA	NA	NA	NA	NA	NA	0	100	NA
O00124	O00124	UBX domain-containing protein 8	UBXN8	sp|O00124|UBXN8_HUMAN UBX domain-containing protein 8 OS=Homo sapiens OX=9606 GN=UBXN8 PE=1 SV=2	100ug_R2	NA	NA	NA	NA	NA	NA	NA	NA	NA	NA	0	100	NA
O00124	O00124	UBX domain-containing protein 8	UBXN8	sp|O00124|UBXN8_HUMAN UBX domain-containing protein 8 OS=Homo sapiens OX=9606 GN=UBXN8 PE=1 SV=2	10ug_R1	NA	NA	NA	NA	NA	NA	NA	NA	NA	NA	0	10	NA
O00124	O00124	UBX domain-containing protein 8	UBXN8	sp|O00124|UBXN8_HUMAN UBX domain-containing protein 8 OS=Homo sapiens OX=9606 GN=UBXN8 PE=1 SV=2	10ug_R2	NA	NA	NA	NA	NA	NA	NA	NA	NA	NA	0	10	NA
O00124	O00124	UBX domain-containing protein 8	UBXN8	sp|O00124|UBXN8_HUMAN UBX domain-containing protein 8 OS=Homo sapiens OX=9606 GN=UBXN8 PE=1 SV=2	150ug_R1	NA	NA	NA	NA	NA	NA	NA	NA	NA	NA	0	150	NA
O00124	O00124	UBX domain-containing protein 8	UBXN8	sp|O00124|UBXN8_HUMAN UBX domain-containing protein 8 OS=Homo sapiens OX=9606 GN=UBXN8 PE=1 SV=2	150ug_R2	NA	NA	NA	NA	NA	NA	NA	NA	NA	NA	0	150	NA
O00124	O00124	UBX domain-containing protein 8	UBXN8	sp|O00124|UBXN8_HUMAN UBX domain-containing protein 8 OS=Homo sapiens OX=9606 GN=UBXN8 PE=1 SV=2	1ug_R1	NA	NA	NA	NA	NA	NA	NA	NA	NA	NA	0	1	NA
O00124	O00124	UBX domain-containing protein 8	UBXN8	sp|O00124|UBXN8_HUMAN UBX domain-containing protein 8 OS=Homo sapiens OX=9606 GN=UBXN8 PE=1 SV=2	1ug_R2	NA	NA	NA	NA	NA	NA	NA	NA	NA	NA	0	1	NA
O00124	O00124	UBX domain-containing protein 8	UBXN8	sp|O00124|UBXN8_HUMAN UBX domain-containing protein 8 OS=Homo sapiens OX=9606 GN=UBXN8 PE=1 SV=2	200ug_R1	NA	NA	NA	NA	NA	NA	NA	NA	NA	NA	0	200	NA
O00124	O00124	UBX domain-containing protein 8	UBXN8	sp|O00124|UBXN8_HUMAN UBX domain-containing protein 8 OS=Homo sapiens OX=9606 GN=UBXN8 PE=1 SV=2	200ug_R2	NA	NA	NA	NA	NA	NA	NA	NA	NA	NA	0	200	NA
O00124	O00124	UBX domain-containing protein 8	UBXN8	sp|O00124|UBXN8_HUMAN UBX domain-containing protein 8 OS=Homo sapiens OX=9606 GN=UBXN8 PE=1 SV=2	250ug_R1	NA	NA	NA	NA	NA	NA	NA	NA	NA	NA	0	250	NA
O00124	O00124	UBX domain-containing protein 8	UBXN8	sp|O00124|UBXN8_HUMAN UBX domain-containing protein 8 OS=Homo sapiens OX=9606 GN=UBXN8 PE=1 SV=2	250ug_R2	NA	NA	NA	NA	NA	NA	NA	NA	NA	NA	0	250	NA
O00124	O00124	UBX domain-containing protein 8	UBXN8	sp|O00124|UBXN8_HUMAN UBX domain-containing protein 8 OS=Homo sapiens OX=9606 GN=UBXN8 PE=1 SV=2	25ug_R1	NA	NA	NA	NA	NA	NA	NA	NA	NA	1	5.6	25	NA
O00124	O00124	UBX domain-containing protein 8	UBXN8	sp|O00124|UBXN8_HUMAN UBX domain-containing protein 8 OS=Homo sapiens OX=9606 GN=UBXN8 PE=1 SV=2	25ug_R2	NA	NA	NA	NA	NA	NA	NA	NA	NA	NA	0	25	NA
O00124	O00124	UBX domain-containing protein 8	UBXN8	sp|O00124|UBXN8_HUMAN UBX domain-containing protein 8 OS=Homo sapiens OX=9606 GN=UBXN8 PE=1 SV=2	300ug_R1	NA	NA	NA	NA	NA	NA	NA	NA	NA	NA	0	300	NA
O00124	O00124	UBX domain-containing protein 8	UBXN8	sp|O00124|UBXN8_HUMAN UBX domain-containing protein 8 OS=Homo sapiens OX=9606 GN=UBXN8 PE=1 SV=2	300ug_R2	NA	NA	NA	NA	NA	NA	NA	NA	NA	NA	0	300	NA
O00124	O00124	UBX domain-containing protein 8	UBXN8	sp|O00124|UBXN8_HUMAN UBX domain-containing protein 8 OS=Homo sapiens OX=9606 GN=UBXN8 PE=1 SV=2	50ug_R1	2.6371	2.4308	1.148	1.1156	5.8658	5.2579	2468500	4506400	555680	1	5.6	50	11.1237
O00124	O00124	UBX domain-containing protein 8	UBXN8	sp|O00124|UBXN8_HUMAN UBX domain-containing protein 8 OS=Homo sapiens OX=9606 GN=UBXN8 PE=1 SV=2	50ug_R2	NA	NA	NA	NA	NA	NA	NA	NA	NA	NA	0	50	NA
O00124	O00124	UBX domain-containing protein 8	UBXN8	sp|O00124|UBXN8_HUMAN UBX domain-containing protein 8 OS=Homo sapiens OX=9606 GN=UBXN8 PE=1 SV=2	5ug_R1	NA	NA	NA	NA	NA	NA	NA	NA	NA	NA	0	5	NA
O00124	O00124	UBX domain-containing protein 8	UBXN8	sp|O00124|UBXN8_HUMAN UBX domain-containing protein 8 OS=Homo sapiens OX=9606 GN=UBXN8 PE=1 SV=2	5ug_R2	NA	NA	NA	NA	NA	NA	NA	NA	NA	NA	0	5	NA
O00139	O00139	Kinesin-like protein KIF2A	KIF2A	sp|O00139|KIF2A_HUMAN Kinesin-like protein KIF2A OS=Homo sapiens OX=9606 GN=KIF2A PE=1 SV=3	100ug_R1	NA	NA	NA	NA	NA	NA	NA	NA	NA	1	1.3	100	NA
O00139	O00139	Kinesin-like protein KIF2A	KIF2A	sp|O00139|KIF2A_HUMAN Kinesin-like protein KIF2A OS=Homo sapiens OX=9606 GN=KIF2A PE=1 SV=3	100ug_R2	0.57594	0.65087	0.91837	0.89944	1.0484	1.1656	8984200	7208200	6340600	3	4.4	100	2.214
O00139	O00139	Kinesin-like protein KIF2A	KIF2A	sp|O00139|KIF2A_HUMAN Kinesin-like protein KIF2A OS=Homo sapiens OX=9606 GN=KIF2A PE=1 SV=3	10ug_R1	NA	NA	NA	NA	NA	NA	NA	NA	NA	NA	0	10	NA
O00139	O00139	Kinesin-like protein KIF2A	KIF2A	sp|O00139|KIF2A_HUMAN Kinesin-like protein KIF2A OS=Homo sapiens OX=9606 GN=KIF2A PE=1 SV=3	10ug_R2	NA	NA	NA	NA	NA	NA	NA	NA	NA	NA	0	10	NA
O00139	O00139	Kinesin-like protein KIF2A	KIF2A	sp|O00139|KIF2A_HUMAN Kinesin-like protein KIF2A OS=Homo sapiens OX=9606 GN=KIF2A PE=1 SV=3	150ug_R1	0.92219	0.86248	1.0858	1.0639	1.7566	1.651	10266000	10019000	3185600	2	2.8	150	3.4076
O00139	O00139	Kinesin-like protein KIF2A	KIF2A	sp|O00139|KIF2A_HUMAN Kinesin-like protein KIF2A OS=Homo sapiens OX=9606 GN=KIF2A PE=1 SV=3	150ug_R2	1.0395	0.8613	1.2752	1.2418	1.8382	1.4803	7900200	11285000	3812100	1	1.6	150	3.3185
O00139	O00139	Kinesin-like protein KIF2A	KIF2A	sp|O00139|KIF2A_HUMAN Kinesin-like protein KIF2A OS=Homo sapiens OX=9606 GN=KIF2A PE=1 SV=3	1ug_R1	NA	NA	NA	NA	NA	NA	NA	NA	NA	NA	0	1	NA
O00139	O00139	Kinesin-like protein KIF2A	KIF2A	sp|O00139|KIF2A_HUMAN Kinesin-like protein KIF2A OS=Homo sapiens OX=9606 GN=KIF2A PE=1 SV=3	1ug_R2	NA	NA	NA	NA	NA	NA	NA	NA	NA	NA	0	1	NA
O00139	O00139	Kinesin-like protein KIF2A	KIF2A	sp|O00139|KIF2A_HUMAN Kinesin-like protein KIF2A OS=Homo sapiens OX=9606 GN=KIF2A PE=1 SV=3	200ug_R1	1.4991	1.4422	1.0518	1.038	2.3427	2.2569	8408800	5135900	1224400	2	2.7	200	4.5996
O00139	O00139	Kinesin-like protein KIF2A	KIF2A	sp|O00139|KIF2A_HUMAN Kinesin-like protein KIF2A OS=Homo sapiens OX=9606 GN=KIF2A PE=1 SV=3	200ug_R2	0.93329	1.0121	0.89764	0.88947	1.6013	1.8003	15448000	7659700	4384600	2	2.7	200	3.4016
O00139	O00139	Kinesin-like protein KIF2A	KIF2A	sp|O00139|KIF2A_HUMAN Kinesin-like protein KIF2A OS=Homo sapiens OX=9606 GN=KIF2A PE=1 SV=3	250ug_R1	1.4066	1.1518	1.2469	1.2305	2.3661	1.9228	4518000	5800200	1364100	2	2.7	250	4.2889
O00139	O00139	Kinesin-like protein KIF2A	KIF2A	sp|O00139|KIF2A_HUMAN Kinesin-like protein KIF2A OS=Homo sapiens OX=9606 GN=KIF2A PE=1 SV=3	250ug_R2	NA	NA	NA	NA	NA	NA	NA	NA	NA	1	1.6	250	NA
O00139	O00139	Kinesin-like protein KIF2A	KIF2A	sp|O00139|KIF2A_HUMAN Kinesin-like protein KIF2A OS=Homo sapiens OX=9606 GN=KIF2A PE=1 SV=3	25ug_R1	NA	NA	NA	NA	NA	NA	NA	NA	NA	1	1.1	25	NA
O00139	O00139	Kinesin-like protein KIF2A	KIF2A	sp|O00139|KIF2A_HUMAN Kinesin-like protein KIF2A OS=Homo sapiens OX=9606 GN=KIF2A PE=1 SV=3	25ug_R2	NA	NA	NA	NA	NA	NA	NA	NA	NA	1	1.1	25	NA
O00139	O00139	Kinesin-like protein KIF2A	KIF2A	sp|O00139|KIF2A_HUMAN Kinesin-like protein KIF2A OS=Homo sapiens OX=9606 GN=KIF2A PE=1 SV=3	300ug_R1	1.5964	1.4287	0.98588	0.97598	2.3659	2.4241	4403700	4781000	1104700	3	4.2	300	4.79
O00139	O00139	Kinesin-like protein KIF2A	KIF2A	sp|O00139|KIF2A_HUMAN Kinesin-like protein KIF2A OS=Homo sapiens OX=9606 GN=KIF2A PE=1 SV=3	300ug_R2	NA	NA	NA	NA	NA	NA	NA	NA	NA	1	1.3	300	NA
O00139	O00139	Kinesin-like protein KIF2A	KIF2A	sp|O00139|KIF2A_HUMAN Kinesin-like protein KIF2A OS=Homo sapiens OX=9606 GN=KIF2A PE=1 SV=3	50ug_R1	NA	NA	NA	NA	NA	NA	NA	NA	NA	1	1.6	50	NA
O00139	O00139	Kinesin-like protein KIF2A	KIF2A	sp|O00139|KIF2A_HUMAN Kinesin-like protein KIF2A OS=Homo sapiens OX=9606 GN=KIF2A PE=1 SV=3	50ug_R2	NA	NA	NA	NA	NA	NA	NA	NA	NA	NA	0	50	NA
O00139	O00139	Kinesin-like protein KIF2A	KIF2A	sp|O00139|KIF2A_HUMAN Kinesin-like protein KIF2A OS=Homo sapiens OX=9606 GN=KIF2A PE=1 SV=3	5ug_R1	0.75484	0.9227	1.1314	1.1272	1.067	1.2473	500830	391610	274140	2	2.5	5	2.3143
O00139	O00139	Kinesin-like protein KIF2A	KIF2A	sp|O00139|KIF2A_HUMAN Kinesin-like protein KIF2A OS=Homo sapiens OX=9606 GN=KIF2A PE=1 SV=3	5ug_R2	NA	NA	NA	NA	NA	NA	NA	NA	NA	NA	0	5	NA
O00141	O00141	Serine/threonine-protein kinase Sgk1	SGK1	sp|O00141|SGK1_HUMAN Serine/threonine-protein kinase Sgk1 OS=Homo sapiens OX=9606 GN=SGK1 PE=1 SV=2	100ug_R1	1.2877	0.97974	1.067	1.0403	5.5425	4.4395	31272000	60611000	8777200	2	5.8	100	9.982
O00141	O00141	Serine/threonine-protein kinase Sgk1	SGK1	sp|O00141|SGK1_HUMAN Serine/threonine-protein kinase Sgk1 OS=Homo sapiens OX=9606 GN=SGK1 PE=1 SV=2	100ug_R2	0.75385	0.73527	1.0364	1.0094	2.039	2.0199	18682000	26502000	13438000	2	4.2	100	4.0589
O00141	O00141	Serine/threonine-protein kinase Sgk1	SGK1	sp|O00141|SGK1_HUMAN Serine/threonine-protein kinase Sgk1 OS=Homo sapiens OX=9606 GN=SGK1 PE=1 SV=2	10ug_R1	NA	NA	NA	NA	NA	NA	NA	NA	NA	NA	0	10	NA
O00141	O00141	Serine/threonine-protein kinase Sgk1	SGK1	sp|O00141|SGK1_HUMAN Serine/threonine-protein kinase Sgk1 OS=Homo sapiens OX=9606 GN=SGK1 PE=1 SV=2	10ug_R2	1.0038	0.91754	1.0997	1.0712	1.689	1.5768	529760	709130	260820	1	2.1	10	3.2658
O00141	O00141	Serine/threonine-protein kinase Sgk1	SGK1	sp|O00141|SGK1_HUMAN Serine/threonine-protein kinase Sgk1 OS=Homo sapiens OX=9606 GN=SGK1 PE=1 SV=2	150ug_R1	0.14796	0.18421	0.93209	0.90616	0.52125	0.63629	18457000	10304000	22535000	2	4.2	150	1.15754
O00141	O00141	Serine/threonine-protein kinase Sgk1	SGK1	sp|O00141|SGK1_HUMAN Serine/threonine-protein kinase Sgk1 OS=Homo sapiens OX=9606 GN=SGK1 PE=1 SV=2	150ug_R2	0.7495	0.81259	0.96654	0.93403	2.3959	2.4722	58335000	59048000	22752000	3	6.3	150	4.8681
O00141	O00141	Serine/threonine-protein kinase Sgk1	SGK1	sp|O00141|SGK1_HUMAN Serine/threonine-protein kinase Sgk1 OS=Homo sapiens OX=9606 GN=SGK1 PE=1 SV=2	1ug_R1	NA	NA	NA	NA	NA	NA	NA	NA	NA	NA	0	1	NA
O00141	O00141	Serine/threonine-protein kinase Sgk1	SGK1	sp|O00141|SGK1_HUMAN Serine/threonine-protein kinase Sgk1 OS=Homo sapiens OX=9606 GN=SGK1 PE=1 SV=2	1ug_R2	NA	NA	NA	NA	NA	NA	NA	NA	NA	NA	0	1	NA
O00141	O00141	Serine/threonine-protein kinase Sgk1	SGK1	sp|O00141|SGK1_HUMAN Serine/threonine-protein kinase Sgk1 OS=Homo sapiens OX=9606 GN=SGK1 PE=1 SV=2	200ug_R1	0.82101	0.90185	1.0641	0.99276	2.9627	3.7098	55893000	56279000	25526000	2	4.2	200	6.6725
O00141	O00141	Serine/threonine-protein kinase Sgk1	SGK1	sp|O00141|SGK1_HUMAN Serine/threonine-protein kinase Sgk1 OS=Homo sapiens OX=9606 GN=SGK1 PE=1 SV=2	200ug_R2	0.9977	1.1841	0.86967	0.83695	3.3681	3.4938	54405000	52593000	13848000	3	9.7	200	6.8619
O00141	O00141	Serine/threonine-protein kinase Sgk1	SGK1	sp|O00141|SGK1_HUMAN Serine/threonine-protein kinase Sgk1 OS=Homo sapiens OX=9606 GN=SGK1 PE=1 SV=2	250ug_R1	0.36951	0.41648	1.0436	0.9703	1.7231	1.8832	56659000	55659000	29241000	2	8.1	250	3.6063
O00141	O00141	Serine/threonine-protein kinase Sgk1	SGK1	sp|O00141|SGK1_HUMAN Serine/threonine-protein kinase Sgk1 OS=Homo sapiens OX=9606 GN=SGK1 PE=1 SV=2	250ug_R2	1.0391	1.1079	0.99067	0.97944	2.914	2.9752	21975000	22283000	7657300	1	2.1	250	5.8892
O00141	O00141	Serine/threonine-protein kinase Sgk1	SGK1	sp|O00141|SGK1_HUMAN Serine/threonine-protein kinase Sgk1 OS=Homo sapiens OX=9606 GN=SGK1 PE=1 SV=2	25ug_R1	0.68139	0.88106	0.7839	0.75733	1.5879	2.0967	4799300	3916100	1286600	1	2.1	25	3.6846
O00141	O00141	Serine/threonine-protein kinase Sgk1	SGK1	sp|O00141|SGK1_HUMAN Serine/threonine-protein kinase Sgk1 OS=Homo sapiens OX=9606 GN=SGK1 PE=1 SV=2	25ug_R2	1.0975	0.98526	1.1389	1.1046	2.6651	2.4128	8806500	8774200	3498900	3	6.7	25	5.0779
O00141	O00141	Serine/threonine-protein kinase Sgk1	SGK1	sp|O00141|SGK1_HUMAN Serine/threonine-protein kinase Sgk1 OS=Homo sapiens OX=9606 GN=SGK1 PE=1 SV=2	300ug_R1	0.70666	0.72673	1.0607	1.0043	3.1191	3.1057	21341000	21274000	6914500	1	2.1	300	6.2248
O00141	O00141	Serine/threonine-protein kinase Sgk1	SGK1	sp|O00141|SGK1_HUMAN Serine/threonine-protein kinase Sgk1 OS=Homo sapiens OX=9606 GN=SGK1 PE=1 SV=2	300ug_R2	0.73012	0.96128	0.82552	0.79351	2.3362	2.9441	28108000	23825000	6783600	2	4.2	300	5.2803
O00141	O00141	Serine/threonine-protein kinase Sgk1	SGK1	sp|O00141|SGK1_HUMAN Serine/threonine-protein kinase Sgk1 OS=Homo sapiens OX=9606 GN=SGK1 PE=1 SV=2	50ug_R1	0.37944	0.4329	1.0771	1.0517	0.87391	0.95486	14966000	13789000	13369000	4	10.4	50	1.82877
O00141	O00141	Serine/threonine-protein kinase Sgk1	SGK1	sp|O00141|SGK1_HUMAN Serine/threonine-protein kinase Sgk1 OS=Homo sapiens OX=9606 GN=SGK1 PE=1 SV=2	50ug_R2	0.44546	0.54217	0.93557	0.89803	1.1995	1.3548	27363000	29960000	22293000	5	16.2	50	2.5543
O00141	O00141	Serine/threonine-protein kinase Sgk1	SGK1	sp|O00141|SGK1_HUMAN Serine/threonine-protein kinase Sgk1 OS=Homo sapiens OX=9606 GN=SGK1 PE=1 SV=2	5ug_R1	NA	NA	NA	NA	NA	NA	NA	NA	NA	NA	0	5	NA
O00141	O00141	Serine/threonine-protein kinase Sgk1	SGK1	sp|O00141|SGK1_HUMAN Serine/threonine-protein kinase Sgk1 OS=Homo sapiens OX=9606 GN=SGK1 PE=1 SV=2	5ug_R2	NA	NA	NA	NA	NA	NA	NA	NA	NA	NA	0	5	NA
O00148	O00148	ATP-dependent RNA helicase DDX39A	DDX39A	sp|O00148|DX39A_HUMAN ATP-dependent RNA helicase DDX39A OS=Homo sapiens OX=9606 GN=DDX39A PE=1 SV=2	100ug_R1	0.80064	0.8318	1.0104	0.97619	2.7553	2.8225	24761000	25594000	9008000	8	23.9	100	5.5778
O00148	O00148	ATP-dependent RNA helicase DDX39A	DDX39A	sp|O00148|DX39A_HUMAN ATP-dependent RNA helicase DDX39A OS=Homo sapiens OX=9606 GN=DDX39A PE=1 SV=2	100ug_R2	0.63347	0.72011	0.95815	0.90476	2.3796	2.7845	19274000	15528000	32239000	9	26.2	100	5.1641
O00148	O00148	ATP-dependent RNA helicase DDX39A	DDX39A	sp|O00148|DX39A_HUMAN ATP-dependent RNA helicase DDX39A OS=Homo sapiens OX=9606 GN=DDX39A PE=1 SV=2	10ug_R1	NA	NA	NA	NA	NA	NA	NA	NA	NA	6	13.8	10	NA
O00148	O00148	ATP-dependent RNA helicase DDX39A	DDX39A	sp|O00148|DX39A_HUMAN ATP-dependent RNA helicase DDX39A OS=Homo sapiens OX=9606 GN=DDX39A PE=1 SV=2	10ug_R2	0.74762	0.93962	0.8978	0.85903	1.7719	2.1985	2489100	2024900	1360700	7	16.4	10	3.9704
O00148	O00148	ATP-dependent RNA helicase DDX39A	DDX39A	sp|O00148|DX39A_HUMAN ATP-dependent RNA helicase DDX39A OS=Homo sapiens OX=9606 GN=DDX39A PE=1 SV=2	150ug_R1	0.37015	0.42297	0.89743	0.87046	1.1915	1.342	17044000	14185000	6165900	10	30.4	150	2.5335
O00148	O00148	ATP-dependent RNA helicase DDX39A	DDX39A	sp|O00148|DX39A_HUMAN ATP-dependent RNA helicase DDX39A OS=Homo sapiens OX=9606 GN=DDX39A PE=1 SV=2	150ug_R2	1.4932	1.9844	1.0466	1.0145	4.2291	5.3507	12664000	12358000	3254500	8	23.9	150	9.5798
O00148	O00148	ATP-dependent RNA helicase DDX39A	DDX39A	sp|O00148|DX39A_HUMAN ATP-dependent RNA helicase DDX39A OS=Homo sapiens OX=9606 GN=DDX39A PE=1 SV=2	1ug_R1	NA	NA	NA	NA	NA	NA	NA	NA	NA	6	13.8	1	NA
O00148	O00148	ATP-dependent RNA helicase DDX39A	DDX39A	sp|O00148|DX39A_HUMAN ATP-dependent RNA helicase DDX39A OS=Homo sapiens OX=9606 GN=DDX39A PE=1 SV=2	1ug_R2	NA	NA	NA	NA	NA	NA	NA	NA	NA	6	13.8	1	NA
O00148	O00148	ATP-dependent RNA helicase DDX39A	DDX39A	sp|O00148|DX39A_HUMAN ATP-dependent RNA helicase DDX39A OS=Homo sapiens OX=9606 GN=DDX39A PE=1 SV=2	200ug_R1	0.41616	0.21432	0.92747	0.86812	1.4824	0.77128	17130000	15360000	6033700	10	31.9	200	2.25368
O00148	O00148	ATP-dependent RNA helicase DDX39A	DDX39A	sp|O00148|DX39A_HUMAN ATP-dependent RNA helicase DDX39A OS=Homo sapiens OX=9606 GN=DDX39A PE=1 SV=2	200ug_R2	0.96889	1.0721	0.88251	0.86076	2.74	3.1833	12130000	11017000	5283800	9	25.8	200	5.9233
O00148	O00148	ATP-dependent RNA helicase DDX39A	DDX39A	sp|O00148|DX39A_HUMAN ATP-dependent RNA helicase DDX39A OS=Homo sapiens OX=9606 GN=DDX39A PE=1 SV=2	250ug_R1	0.94218	1.0377	1.0365	0.98114	3.7022	4.2302	18646000	17308000	4527300	9	27.2	250	7.9324
O00148	O00148	ATP-dependent RNA helicase DDX39A	DDX39A	sp|O00148|DX39A_HUMAN ATP-dependent RNA helicase DDX39A OS=Homo sapiens OX=9606 GN=DDX39A PE=1 SV=2	250ug_R2	0.94643	1.2634	1.0329	1.0139	3.3587	4.5964	45601000	42731000	64387000	10	24.8	250	7.9551
O00148	O00148	ATP-dependent RNA helicase DDX39A	DDX39A	sp|O00148|DX39A_HUMAN ATP-dependent RNA helicase DDX39A OS=Homo sapiens OX=9606 GN=DDX39A PE=1 SV=2	25ug_R1	NA	NA	NA	NA	NA	NA	NA	NA	NA	6	14.8	25	NA
O00148	O00148	ATP-dependent RNA helicase DDX39A	DDX39A	sp|O00148|DX39A_HUMAN ATP-dependent RNA helicase DDX39A OS=Homo sapiens OX=9606 GN=DDX39A PE=1 SV=2	25ug_R2	NA	NA	NA	NA	NA	NA	NA	NA	NA	5	11.9	25	NA
O00148	O00148	ATP-dependent RNA helicase DDX39A	DDX39A	sp|O00148|DX39A_HUMAN ATP-dependent RNA helicase DDX39A OS=Homo sapiens OX=9606 GN=DDX39A PE=1 SV=2	300ug_R1	0.90163	0.98827	0.98811	0.93408	3.6908	3.9513	19583000	17143000	6485000	11	25.5	300	7.6421
O00148	O00148	ATP-dependent RNA helicase DDX39A	DDX39A	sp|O00148|DX39A_HUMAN ATP-dependent RNA helicase DDX39A OS=Homo sapiens OX=9606 GN=DDX39A PE=1 SV=2	300ug_R2	1.0427	1.2555	0.91253	0.88326	3.7552	4.2516	16721000	15511000	4023200	9	20.1	300	8.0068
O00148	O00148	ATP-dependent RNA helicase DDX39A	DDX39A	sp|O00148|DX39A_HUMAN ATP-dependent RNA helicase DDX39A OS=Homo sapiens OX=9606 GN=DDX39A PE=1 SV=2	50ug_R1	NA	NA	NA	NA	NA	NA	NA	NA	NA	7	16.6	50	NA
O00148	O00148	ATP-dependent RNA helicase DDX39A	DDX39A	sp|O00148|DX39A_HUMAN ATP-dependent RNA helicase DDX39A OS=Homo sapiens OX=9606 GN=DDX39A PE=1 SV=2	50ug_R2	NA	NA	NA	NA	NA	NA	NA	NA	NA	6	14.1	50	NA
O00148	O00148	ATP-dependent RNA helicase DDX39A	DDX39A	sp|O00148|DX39A_HUMAN ATP-dependent RNA helicase DDX39A OS=Homo sapiens OX=9606 GN=DDX39A PE=1 SV=2	5ug_R1	1.1463	1.3527	0.83971	0.80181	2.4969	2.8289	4583900	3739900	1493300	6	14.8	5	5.3258
O00148	O00148	ATP-dependent RNA helicase DDX39A	DDX39A	sp|O00148|DX39A_HUMAN ATP-dependent RNA helicase DDX39A OS=Homo sapiens OX=9606 GN=DDX39A PE=1 SV=2	5ug_R2	NA	NA	NA	NA	NA	NA	NA	NA	NA	6	14.5	5	NA
O00151	O00151	PDZ and LIM domain protein 1	PDLIM1	sp|O00151|PDLI1_HUMAN PDZ and LIM domain protein 1 OS=Homo sapiens OX=9606 GN=PDLIM1 PE=1 SV=4	100ug_R1	1.524	1.3045	1.1564	1.0916	6.541	5.7709	172780000	179790000	26166000	10	48	100	12.3119
O00151	O00151	PDZ and LIM domain protein 1	PDLIM1	sp|O00151|PDLI1_HUMAN PDZ and LIM domain protein 1 OS=Homo sapiens OX=9606 GN=PDLIM1 PE=1 SV=4	100ug_R2	1.351	1.3973	0.99523	0.97286	3.9135	3.3955	117990000	115880000	33539000	7	26.4	100	7.309
O00151	O00151	PDZ and LIM domain protein 1	PDLIM1	sp|O00151|PDLI1_HUMAN PDZ and LIM domain protein 1 OS=Homo sapiens OX=9606 GN=PDLIM1 PE=1 SV=4	10ug_R1	0.99041	0.97027	1.0398	1.0319	2.0146	1.9523	927810	813340	307800	2	7.3	10	3.9669
O00151	O00151	PDZ and LIM domain protein 1	PDLIM1	sp|O00151|PDLI1_HUMAN PDZ and LIM domain protein 1 OS=Homo sapiens OX=9606 GN=PDLIM1 PE=1 SV=4	10ug_R2	1.1945	1.0476	1.2151	1.1889	2.2418	1.8857	747440	827430	277070	2	7.3	10	4.1275
O00151	O00151	PDZ and LIM domain protein 1	PDLIM1	sp|O00151|PDLI1_HUMAN PDZ and LIM domain protein 1 OS=Homo sapiens OX=9606 GN=PDLIM1 PE=1 SV=4	150ug_R1	1.5339	1.3475	1.0618	1.0175	4.5516	4.1473	181270000	186250000	39442000	9	48	150	8.6989
O00151	O00151	PDZ and LIM domain protein 1	PDLIM1	sp|O00151|PDLI1_HUMAN PDZ and LIM domain protein 1 OS=Homo sapiens OX=9606 GN=PDLIM1 PE=1 SV=4	150ug_R2	1.4538	1.1962	1.1802	1.1352	2.7182	2.4601	108380000	113210000	20835000	8	52.6	150	5.1783
O00151	O00151	PDZ and LIM domain protein 1	PDLIM1	sp|O00151|PDLI1_HUMAN PDZ and LIM domain protein 1 OS=Homo sapiens OX=9606 GN=PDLIM1 PE=1 SV=4	1ug_R1	NA	NA	NA	NA	NA	NA	NA	NA	NA	NA	0	1	NA
O00151	O00151	PDZ and LIM domain protein 1	PDLIM1	sp|O00151|PDLI1_HUMAN PDZ and LIM domain protein 1 OS=Homo sapiens OX=9606 GN=PDLIM1 PE=1 SV=4	1ug_R2	NA	NA	NA	NA	NA	NA	NA	NA	NA	NA	0	1	NA
O00151	O00151	PDZ and LIM domain protein 1	PDLIM1	sp|O00151|PDLI1_HUMAN PDZ and LIM domain protein 1 OS=Homo sapiens OX=9606 GN=PDLIM1 PE=1 SV=4	200ug_R1	1.0931	1.0253	1.0815	1.0409	3.3829	3.5561	126750000	136830000	31298000	9	43.2	200	6.939
O00151	O00151	PDZ and LIM domain protein 1	PDLIM1	sp|O00151|PDLI1_HUMAN PDZ and LIM domain protein 1 OS=Homo sapiens OX=9606 GN=PDLIM1 PE=1 SV=4	200ug_R2	1.1676	0.99773	1.1161	1.0888	3.4178	3.3653	98616000	129390000	30744000	7	38.6	200	6.7831
O00151	O00151	PDZ and LIM domain protein 1	PDLIM1	sp|O00151|PDLI1_HUMAN PDZ and LIM domain protein 1 OS=Homo sapiens OX=9606 GN=PDLIM1 PE=1 SV=4	250ug_R1	1.0882	1.0645	1.1353	1.0899	3.5877	3.0546	167180000	164230000	39960000	10	49.5	250	6.6423
O00151	O00151	PDZ and LIM domain protein 1	PDLIM1	sp|O00151|PDLI1_HUMAN PDZ and LIM domain protein 1 OS=Homo sapiens OX=9606 GN=PDLIM1 PE=1 SV=4	250ug_R2	1.4458	1.3947	1.0577	1.0335	3.7629	3.249	149660000	207800000	44280000	10	50.5	250	7.0119
O00151	O00151	PDZ and LIM domain protein 1	PDLIM1	sp|O00151|PDLI1_HUMAN PDZ and LIM domain protein 1 OS=Homo sapiens OX=9606 GN=PDLIM1 PE=1 SV=4	25ug_R1	0.84016	0.87578	1.15	1.0929	1.752	1.8636	7185200	8606800	4030000	5	20.4	25	3.6156
O00151	O00151	PDZ and LIM domain protein 1	PDLIM1	sp|O00151|PDLI1_HUMAN PDZ and LIM domain protein 1 OS=Homo sapiens OX=9606 GN=PDLIM1 PE=1 SV=4	25ug_R2	1.6288	1.4864	1.1691	1.1063	4.5141	4.1634	4623700	5248300	1389300	2	7.6	25	8.6775
O00151	O00151	PDZ and LIM domain protein 1	PDLIM1	sp|O00151|PDLI1_HUMAN PDZ and LIM domain protein 1 OS=Homo sapiens OX=9606 GN=PDLIM1 PE=1 SV=4	300ug_R1	1.3931	1.1862	1.0588	1.0308	3.019	2.8191	216670000	258930000	54342000	13	65.7	300	5.8381
O00151	O00151	PDZ and LIM domain protein 1	PDLIM1	sp|O00151|PDLI1_HUMAN PDZ and LIM domain protein 1 OS=Homo sapiens OX=9606 GN=PDLIM1 PE=1 SV=4	300ug_R2	1.3546	1.1776	1.2276	1.1558	5.2158	3.843	123810000	132750000	27304000	10	46.5	300	9.0588
O00151	O00151	PDZ and LIM domain protein 1	PDLIM1	sp|O00151|PDLI1_HUMAN PDZ and LIM domain protein 1 OS=Homo sapiens OX=9606 GN=PDLIM1 PE=1 SV=4	50ug_R1	1.8202	1.7054	1.1991	1.1713	4.6181	4.0892	34750000	38872000	8393200	6	26.4	50	8.7073
O00151	O00151	PDZ and LIM domain protein 1	PDLIM1	sp|O00151|PDLI1_HUMAN PDZ and LIM domain protein 1 OS=Homo sapiens OX=9606 GN=PDLIM1 PE=1 SV=4	50ug_R2	1.4618	1.3176	1.1251	1.0581	3.4437	3.4992	27958000	35787000	7530700	3	13.1	50	6.9429
O00151	O00151	PDZ and LIM domain protein 1	PDLIM1	sp|O00151|PDLI1_HUMAN PDZ and LIM domain protein 1 OS=Homo sapiens OX=9606 GN=PDLIM1 PE=1 SV=4	5ug_R1	2.6322	2.2353	1.1409	1.1071	4.6286	4.1808	3297300	3594200	719630	1	3.6	5	8.8094
O00151	O00151	PDZ and LIM domain protein 1	PDLIM1	sp|O00151|PDLI1_HUMAN PDZ and LIM domain protein 1 OS=Homo sapiens OX=9606 GN=PDLIM1 PE=1 SV=4	5ug_R2	1.5739	1.1535	1.2167	1.1682	5.5772	3.0291	6801800	8032400	1636300	4	17.9	5	8.6063
O00154	O00154	Cytosolic acyl coenzyme A thioester hydrolase	ACOT7	sp|O00154|BACH_HUMAN Cytosolic acyl coenzyme A thioester hydrolase OS=Homo sapiens OX=9606 GN=ACOT7 PE=1 SV=3	100ug_R1	NA	NA	NA	NA	NA	NA	NA	NA	NA	NA	0	100	NA
O00154	O00154	Cytosolic acyl coenzyme A thioester hydrolase	ACOT7	sp|O00154|BACH_HUMAN Cytosolic acyl coenzyme A thioester hydrolase OS=Homo sapiens OX=9606 GN=ACOT7 PE=1 SV=3	100ug_R2	0.70744	0.47001	1.5669	1.5209	1.833	1.2052	13679000	20077000	14257000	2	7.1	100	3.0382
O00154	O00154	Cytosolic acyl coenzyme A thioester hydrolase	ACOT7	sp|O00154|BACH_HUMAN Cytosolic acyl coenzyme A thioester hydrolase OS=Homo sapiens OX=9606 GN=ACOT7 PE=1 SV=3	10ug_R1	NA	NA	NA	NA	NA	NA	NA	NA	NA	NA	0	10	NA
O00154	O00154	Cytosolic acyl coenzyme A thioester hydrolase	ACOT7	sp|O00154|BACH_HUMAN Cytosolic acyl coenzyme A thioester hydrolase OS=Homo sapiens OX=9606 GN=ACOT7 PE=1 SV=3	10ug_R2	NA	NA	NA	NA	NA	NA	NA	NA	NA	NA	0	10	NA
O00154	O00154	Cytosolic acyl coenzyme A thioester hydrolase	ACOT7	sp|O00154|BACH_HUMAN Cytosolic acyl coenzyme A thioester hydrolase OS=Homo sapiens OX=9606 GN=ACOT7 PE=1 SV=3	150ug_R1	0.66543	0.85189	0.89162	0.88495	1.6763	2.3253	14400000	15568000	13588000	3	11.1	150	4.0016
O00154	O00154	Cytosolic acyl coenzyme A thioester hydrolase	ACOT7	sp|O00154|BACH_HUMAN Cytosolic acyl coenzyme A thioester hydrolase OS=Homo sapiens OX=9606 GN=ACOT7 PE=1 SV=3	150ug_R2	1.7568	1.7356	1.0885	1.0653	3.5715	3.3524	16772000	24689000	6038700	2	7.1	150	6.9239
O00154	O00154	Cytosolic acyl coenzyme A thioester hydrolase	ACOT7	sp|O00154|BACH_HUMAN Cytosolic acyl coenzyme A thioester hydrolase OS=Homo sapiens OX=9606 GN=ACOT7 PE=1 SV=3	1ug_R1	NA	NA	NA	NA	NA	NA	NA	NA	NA	NA	0	1	NA
O00154	O00154	Cytosolic acyl coenzyme A thioester hydrolase	ACOT7	sp|O00154|BACH_HUMAN Cytosolic acyl coenzyme A thioester hydrolase OS=Homo sapiens OX=9606 GN=ACOT7 PE=1 SV=3	1ug_R2	NA	NA	NA	NA	NA	NA	NA	NA	NA	NA	0	1	NA
O00154	O00154	Cytosolic acyl coenzyme A thioester hydrolase	ACOT7	sp|O00154|BACH_HUMAN Cytosolic acyl coenzyme A thioester hydrolase OS=Homo sapiens OX=9606 GN=ACOT7 PE=1 SV=3	200ug_R1	1.4312	1.3628	1.0246	0.97775	3.2091	3.2822	15407000	15892000	4747700	2	7.1	200	6.4913
O00154	O00154	Cytosolic acyl coenzyme A thioester hydrolase	ACOT7	sp|O00154|BACH_HUMAN Cytosolic acyl coenzyme A thioester hydrolase OS=Homo sapiens OX=9606 GN=ACOT7 PE=1 SV=3	200ug_R2	0.88948	0.90266	1.1741	1.1371	3.0102	3.1722	33120000	41173000	13399000	2	8.2	200	6.1824
O00154	O00154	Cytosolic acyl coenzyme A thioester hydrolase	ACOT7	sp|O00154|BACH_HUMAN Cytosolic acyl coenzyme A thioester hydrolase OS=Homo sapiens OX=9606 GN=ACOT7 PE=1 SV=3	250ug_R1	0.9883	0.75502	1.3365	1.2945	2.4822	1.9175	19470000	31951000	7352600	2	8.2	250	4.3997
O00154	O00154	Cytosolic acyl coenzyme A thioester hydrolase	ACOT7	sp|O00154|BACH_HUMAN Cytosolic acyl coenzyme A thioester hydrolase OS=Homo sapiens OX=9606 GN=ACOT7 PE=1 SV=3	250ug_R2	2.3182	2.3562	0.88993	0.88675	3.5379	3.643	10380000	9824100	2717800	2	7.1	250	7.1809
O00154	O00154	Cytosolic acyl coenzyme A thioester hydrolase	ACOT7	sp|O00154|BACH_HUMAN Cytosolic acyl coenzyme A thioester hydrolase OS=Homo sapiens OX=9606 GN=ACOT7 PE=1 SV=3	25ug_R1	1.2283	0.86497	1.5184	1.4758	2.1659	1.5184	1685200	2138300	1128200	3	10.3	25	3.6843
O00154	O00154	Cytosolic acyl coenzyme A thioester hydrolase	ACOT7	sp|O00154|BACH_HUMAN Cytosolic acyl coenzyme A thioester hydrolase OS=Homo sapiens OX=9606 GN=ACOT7 PE=1 SV=3	25ug_R2	1.0451	0.72826	1.2977	1.2606	2.3383	1.6492	3944300	4373600	1671000	3	10	25	3.9875
O00154	O00154	Cytosolic acyl coenzyme A thioester hydrolase	ACOT7	sp|O00154|BACH_HUMAN Cytosolic acyl coenzyme A thioester hydrolase OS=Homo sapiens OX=9606 GN=ACOT7 PE=1 SV=3	300ug_R1	1.1797	1.1925	1.0563	1.0046	4.8953	4.8396	42466000	43216000	8032200	2	7.1	300	9.7349
O00154	O00154	Cytosolic acyl coenzyme A thioester hydrolase	ACOT7	sp|O00154|BACH_HUMAN Cytosolic acyl coenzyme A thioester hydrolase OS=Homo sapiens OX=9606 GN=ACOT7 PE=1 SV=3	300ug_R2	NA	NA	NA	NA	NA	NA	NA	NA	NA	1	4.2	300	NA
O00154	O00154	Cytosolic acyl coenzyme A thioester hydrolase	ACOT7	sp|O00154|BACH_HUMAN Cytosolic acyl coenzyme A thioester hydrolase OS=Homo sapiens OX=9606 GN=ACOT7 PE=1 SV=3	50ug_R1	1.4848	1.3977	1.1298	1.0974	3.3253	3.0302	6210200	7334900	2075900	1	2.9	50	6.3555
O00154	O00154	Cytosolic acyl coenzyme A thioester hydrolase	ACOT7	sp|O00154|BACH_HUMAN Cytosolic acyl coenzyme A thioester hydrolase OS=Homo sapiens OX=9606 GN=ACOT7 PE=1 SV=3	50ug_R2	1.1305	0.95027	1.2563	1.1859	3.3806	2.8506	14628000	13564000	3749300	2	7.1	50	6.2312
O00154	O00154	Cytosolic acyl coenzyme A thioester hydrolase	ACOT7	sp|O00154|BACH_HUMAN Cytosolic acyl coenzyme A thioester hydrolase OS=Homo sapiens OX=9606 GN=ACOT7 PE=1 SV=3	5ug_R1	NA	NA	NA	NA	NA	NA	NA	NA	NA	NA	0	5	NA
O00154	O00154	Cytosolic acyl coenzyme A thioester hydrolase	ACOT7	sp|O00154|BACH_HUMAN Cytosolic acyl coenzyme A thioester hydrolase OS=Homo sapiens OX=9606 GN=ACOT7 PE=1 SV=3	5ug_R2	NA	NA	NA	NA	NA	NA	NA	NA	NA	NA	0	5	NA
O00159	O00159	Unconventional myosin-Ic	MYO1C	sp|O00159|MYO1C_HUMAN Unconventional myosin-Ic OS=Homo sapiens OX=9606 GN=MYO1C PE=1 SV=4	100ug_R1	0.72018	0.77908	0.94092	0.88746	2.0769	2.499	238700000	215270000	86365000	14	17.2	100	4.5759
O00159	O00159	Unconventional myosin-Ic	MYO1C	sp|O00159|MYO1C_HUMAN Unconventional myosin-Ic OS=Homo sapiens OX=9606 GN=MYO1C PE=1 SV=4	100ug_R2	0.84357	0.81448	1.0191	0.96536	2.5681	3.1361	481520000	444780000	203450000	19	23.4	100	5.7042
O00159	O00159	Unconventional myosin-Ic	MYO1C	sp|O00159|MYO1C_HUMAN Unconventional myosin-Ic OS=Homo sapiens OX=9606 GN=MYO1C PE=1 SV=4	10ug_R1	0.86901	0.95175	0.91285	0.85719	1.7197	1.9773	1667700	1461100	877240	3	3.6	10	3.697
O00159	O00159	Unconventional myosin-Ic	MYO1C	sp|O00159|MYO1C_HUMAN Unconventional myosin-Ic OS=Homo sapiens OX=9606 GN=MYO1C PE=1 SV=4	10ug_R2	0.70394	0.79988	0.84654	0.82543	1.5299	1.7954	5496300	4472700	3173700	5	5.6	10	3.3253
O00159	O00159	Unconventional myosin-Ic	MYO1C	sp|O00159|MYO1C_HUMAN Unconventional myosin-Ic OS=Homo sapiens OX=9606 GN=MYO1C PE=1 SV=4	150ug_R1	0.99726	1.0257	0.94556	0.90394	3.2895	3.7193	472720000	419960000	177810000	15	19.6	150	7.0088
O00159	O00159	Unconventional myosin-Ic	MYO1C	sp|O00159|MYO1C_HUMAN Unconventional myosin-Ic OS=Homo sapiens OX=9606 GN=MYO1C PE=1 SV=4	150ug_R2	1.2621	1.3281	0.94906	0.91751	3.5365	3.7476	360840000	318250000	159120000	14	18.4	150	7.2841
O00159	O00159	Unconventional myosin-Ic	MYO1C	sp|O00159|MYO1C_HUMAN Unconventional myosin-Ic OS=Homo sapiens OX=9606 GN=MYO1C PE=1 SV=4	1ug_R1	NA	NA	NA	NA	NA	NA	NA	NA	NA	NA	0	1	NA
O00159	O00159	Unconventional myosin-Ic	MYO1C	sp|O00159|MYO1C_HUMAN Unconventional myosin-Ic OS=Homo sapiens OX=9606 GN=MYO1C PE=1 SV=4	1ug_R2	NA	NA	NA	NA	NA	NA	NA	NA	NA	NA	0	1	NA
O00159	O00159	Unconventional myosin-Ic	MYO1C	sp|O00159|MYO1C_HUMAN Unconventional myosin-Ic OS=Homo sapiens OX=9606 GN=MYO1C PE=1 SV=4	200ug_R1	1.3042	1.5036	0.96498	0.94228	3.6692	3.7391	327310000	284360000	112550000	17	21.1	200	7.4083
O00159	O00159	Unconventional myosin-Ic	MYO1C	sp|O00159|MYO1C_HUMAN Unconventional myosin-Ic OS=Homo sapiens OX=9606 GN=MYO1C PE=1 SV=4	200ug_R2	1.2507	1.4128	1.093	1.0599	2.7441	3.3996	360190000	317810000	145510000	18	23.3	200	6.1437
O00159	O00159	Unconventional myosin-Ic	MYO1C	sp|O00159|MYO1C_HUMAN Unconventional myosin-Ic OS=Homo sapiens OX=9606 GN=MYO1C PE=1 SV=4	250ug_R1	1.6376	1.7379	1.0151	0.96985	3.9535	4.6821	300990000	287940000	137410000	16	20.4	250	8.6356
O00159	O00159	Unconventional myosin-Ic	MYO1C	sp|O00159|MYO1C_HUMAN Unconventional myosin-Ic OS=Homo sapiens OX=9606 GN=MYO1C PE=1 SV=4	250ug_R2	0.84935	1.0471	0.92648	0.8983	2.9659	3.6344	409140000	404650000	128390000	14	18.6	250	6.6003
O00159	O00159	Unconventional myosin-Ic	MYO1C	sp|O00159|MYO1C_HUMAN Unconventional myosin-Ic OS=Homo sapiens OX=9606 GN=MYO1C PE=1 SV=4	25ug_R1	1.0269	1.005	0.89501	0.84531	2.4836	2.6928	56852000	52624000	27903000	11	12.5	25	5.1764
O00159	O00159	Unconventional myosin-Ic	MYO1C	sp|O00159|MYO1C_HUMAN Unconventional myosin-Ic OS=Homo sapiens OX=9606 GN=MYO1C PE=1 SV=4	25ug_R2	0.95944	0.98518	0.92464	0.87267	2.4593	2.83	46115000	38844000	19641000	11	13.2	25	5.2893
O00159	O00159	Unconventional myosin-Ic	MYO1C	sp|O00159|MYO1C_HUMAN Unconventional myosin-Ic OS=Homo sapiens OX=9606 GN=MYO1C PE=1 SV=4	300ug_R1	1.3588	1.3551	0.98916	0.95964	4.386	4.9773	295200000	256770000	121760000	14	18.2	300	9.3633
O00159	O00159	Unconventional myosin-Ic	MYO1C	sp|O00159|MYO1C_HUMAN Unconventional myosin-Ic OS=Homo sapiens OX=9606 GN=MYO1C PE=1 SV=4	300ug_R2	0.70243	0.93378	0.91582	0.89316	2.0706	2.324	327880000	309340000	121570000	20	23.6	300	4.3946
O00159	O00159	Unconventional myosin-Ic	MYO1C	sp|O00159|MYO1C_HUMAN Unconventional myosin-Ic OS=Homo sapiens OX=9606 GN=MYO1C PE=1 SV=4	50ug_R1	0.87687	0.86334	1.0353	0.99336	2.1148	2.0999	86466000	70294000	37466000	12	14.6	50	4.2147
O00159	O00159	Unconventional myosin-Ic	MYO1C	sp|O00159|MYO1C_HUMAN Unconventional myosin-Ic OS=Homo sapiens OX=9606 GN=MYO1C PE=1 SV=4	50ug_R2	0.80073	1.1426	0.959	0.91659	2.786	3.3159	135180000	117770000	52431000	13	15.5	50	6.1019
O00159	O00159	Unconventional myosin-Ic	MYO1C	sp|O00159|MYO1C_HUMAN Unconventional myosin-Ic OS=Homo sapiens OX=9606 GN=MYO1C PE=1 SV=4	5ug_R1	0.9574	0.91338	0.93518	0.89275	1.6551	1.7976	7814800	13241000	4419700	5	6.2	5	3.4527
O00159	O00159	Unconventional myosin-Ic	MYO1C	sp|O00159|MYO1C_HUMAN Unconventional myosin-Ic OS=Homo sapiens OX=9606 GN=MYO1C PE=1 SV=4	5ug_R2	1.189	1.041	1.0317	0.96895	2.8672	2.7998	12603000	12472000	4607300	7	8.4	5	5.667
O00161	O00161	Synaptosomal-associated protein 23	SNAP23	sp|O00161|SNP23_HUMAN Synaptosomal-associated protein 23 OS=Homo sapiens OX=9606 GN=SNAP23 PE=1 SV=1	100ug_R1	6.1262	6.1302	1.0928	1.0623	18.155	18.439	22835000	24591000	2808700	2	12.8	100	36.594
O00161	O00161	Synaptosomal-associated protein 23	SNAP23	sp|O00161|SNP23_HUMAN Synaptosomal-associated protein 23 OS=Homo sapiens OX=9606 GN=SNAP23 PE=1 SV=1	100ug_R2	0.70997	0.78276	0.91614	0.89388	1.8456	2.0647	16401000	12105000	6218300	2	12.8	100	3.9103
O00161	O00161	Synaptosomal-associated protein 23	SNAP23	sp|O00161|SNP23_HUMAN Synaptosomal-associated protein 23 OS=Homo sapiens OX=9606 GN=SNAP23 PE=1 SV=1	10ug_R1	1.4233	1.1166	1.2946	1.2112	2.8426	2.3469	1500300	2168800	651190	1	6.6	10	5.1895
O00161	O00161	Synaptosomal-associated protein 23	SNAP23	sp|O00161|SNP23_HUMAN Synaptosomal-associated protein 23 OS=Homo sapiens OX=9606 GN=SNAP23 PE=1 SV=1	10ug_R2	0.96315	0.75673	1.2881	1.2524	1.9538	1.5601	803120	1430800	674310	1	6.6	10	3.5139
O00161	O00161	Synaptosomal-associated protein 23	SNAP23	sp|O00161|SNP23_HUMAN Synaptosomal-associated protein 23 OS=Homo sapiens OX=9606 GN=SNAP23 PE=1 SV=1	150ug_R1	1.0298	1.0374	1.0653	1.0339	2.2497	2.1759	6313900	10842000	1952100	3	19	150	4.4256
O00161	O00161	Synaptosomal-associated protein 23	SNAP23	sp|O00161|SNP23_HUMAN Synaptosomal-associated protein 23 OS=Homo sapiens OX=9606 GN=SNAP23 PE=1 SV=1	150ug_R2	0.72911	0.54299	1.5031	1.4588	2.0309	1.3922	16499000	18390000	5374100	3	24.2	150	3.4231
O00161	O00161	Synaptosomal-associated protein 23	SNAP23	sp|O00161|SNP23_HUMAN Synaptosomal-associated protein 23 OS=Homo sapiens OX=9606 GN=SNAP23 PE=1 SV=1	1ug_R1	NA	NA	NA	NA	NA	NA	NA	NA	NA	NA	0	1	NA
O00161	O00161	Synaptosomal-associated protein 23	SNAP23	sp|O00161|SNP23_HUMAN Synaptosomal-associated protein 23 OS=Homo sapiens OX=9606 GN=SNAP23 PE=1 SV=1	1ug_R2	NA	NA	NA	NA	NA	NA	NA	NA	NA	NA	0	1	NA
O00161	O00161	Synaptosomal-associated protein 23	SNAP23	sp|O00161|SNP23_HUMAN Synaptosomal-associated protein 23 OS=Homo sapiens OX=9606 GN=SNAP23 PE=1 SV=1	200ug_R1	1.0917	1.0991	0.96649	0.93272	2.0416	2.1889	6074500	4851200	1748600	2	14.2	200	4.2305
O00161	O00161	Synaptosomal-associated protein 23	SNAP23	sp|O00161|SNP23_HUMAN Synaptosomal-associated protein 23 OS=Homo sapiens OX=9606 GN=SNAP23 PE=1 SV=1	200ug_R2	0.086304	0.06674	1.2598	1.2297	0.26556	0.21595	12059000	14401000	19320000	3	19	200	0.48151
O00161	O00161	Synaptosomal-associated protein 23	SNAP23	sp|O00161|SNP23_HUMAN Synaptosomal-associated protein 23 OS=Homo sapiens OX=9606 GN=SNAP23 PE=1 SV=1	250ug_R1	0.12649	0.11033	1.0757	1.0348	0.43032	0.41587	18577000	25080000	31817000	3	19	250	0.84619
O00161	O00161	Synaptosomal-associated protein 23	SNAP23	sp|O00161|SNP23_HUMAN Synaptosomal-associated protein 23 OS=Homo sapiens OX=9606 GN=SNAP23 PE=1 SV=1	250ug_R2	NA	NA	NA	NA	NA	NA	5067400	NA	NA	1	6.2	250	NA
O00161	O00161	Synaptosomal-associated protein 23	SNAP23	sp|O00161|SNP23_HUMAN Synaptosomal-associated protein 23 OS=Homo sapiens OX=9606 GN=SNAP23 PE=1 SV=1	25ug_R1	0.33966	0.2774	1.2029	1.1454	0.93862	0.81945	2659700	2815300	3530100	1	6.6	25	1.75807
O00161	O00161	Synaptosomal-associated protein 23	SNAP23	sp|O00161|SNP23_HUMAN Synaptosomal-associated protein 23 OS=Homo sapiens OX=9606 GN=SNAP23 PE=1 SV=1	25ug_R2	0.46954	0.39541	1.2218	1.164	1.2594	1.0819	3404200	3495400	2899400	1	6.6	25	2.3413
O00161	O00161	Synaptosomal-associated protein 23	SNAP23	sp|O00161|SNP23_HUMAN Synaptosomal-associated protein 23 OS=Homo sapiens OX=9606 GN=SNAP23 PE=1 SV=1	300ug_R1	0.21274	0.19972	1.0052	0.98615	0.49739	0.50438	11327000	4692800	9232700	3	20.9	300	1.00177
O00161	O00161	Synaptosomal-associated protein 23	SNAP23	sp|O00161|SNP23_HUMAN Synaptosomal-associated protein 23 OS=Homo sapiens OX=9606 GN=SNAP23 PE=1 SV=1	300ug_R2	0.76519	0.79067	1.0461	0.99909	2.3748	2.377	17788000	12169000	1374500	2	14.7	300	4.7518
O00161	O00161	Synaptosomal-associated protein 23	SNAP23	sp|O00161|SNP23_HUMAN Synaptosomal-associated protein 23 OS=Homo sapiens OX=9606 GN=SNAP23 PE=1 SV=1	50ug_R1	0.76623	0.69542	1.2317	1.1867	1.8781	1.5827	4061000	4703600	2454500	1	6.6	50	3.4608
O00161	O00161	Synaptosomal-associated protein 23	SNAP23	sp|O00161|SNP23_HUMAN Synaptosomal-associated protein 23 OS=Homo sapiens OX=9606 GN=SNAP23 PE=1 SV=1	50ug_R2	1.1619	1.0028	1.2189	1.1532	3.4401	2.9831	11159000	14755000	5295500	1	6.6	50	6.4232
O00161	O00161	Synaptosomal-associated protein 23	SNAP23	sp|O00161|SNP23_HUMAN Synaptosomal-associated protein 23 OS=Homo sapiens OX=9606 GN=SNAP23 PE=1 SV=1	5ug_R1	2.1836	1.6865	1.3315	1.2859	3.8076	2.9609	871160	1372200	416380	1	6.6	5	6.7685
O00161	O00161	Synaptosomal-associated protein 23	SNAP23	sp|O00161|SNP23_HUMAN Synaptosomal-associated protein 23 OS=Homo sapiens OX=9606 GN=SNAP23 PE=1 SV=1	5ug_R2	0.73876	0.62651	1.1964	1.158	2.2307	1.9263	1273500	1926800	706580	1	6.6	5	4.157
O00165	O00165	HCLS1-associated protein X-1	HAX1	sp|O00165|HAX1_HUMAN HCLS1-associated protein X-1 OS=Homo sapiens OX=9606 GN=HAX1 PE=1 SV=2	100ug_R1	1.7251	1.9526	0.82506	0.77379	3.0863	6.4237	20085000	13005000	3190100	3	11.5	100	9.51
O00165	O00165	HCLS1-associated protein X-1	HAX1	sp|O00165|HAX1_HUMAN HCLS1-associated protein X-1 OS=Homo sapiens OX=9606 GN=HAX1 PE=1 SV=2	100ug_R2	0.68573	0.61152	0.87206	0.85441	2.0613	1.5613	47270000	52200000	24980000	4	15.4	100	3.6226
O00165	O00165	HCLS1-associated protein X-1	HAX1	sp|O00165|HAX1_HUMAN HCLS1-associated protein X-1 OS=Homo sapiens OX=9606 GN=HAX1 PE=1 SV=2	10ug_R1	NA	NA	NA	NA	NA	NA	NA	NA	NA	NA	0	10	NA
O00165	O00165	HCLS1-associated protein X-1	HAX1	sp|O00165|HAX1_HUMAN HCLS1-associated protein X-1 OS=Homo sapiens OX=9606 GN=HAX1 PE=1 SV=2	10ug_R2	NA	NA	NA	NA	NA	NA	NA	NA	NA	NA	0	10	NA
O00165	O00165	HCLS1-associated protein X-1	HAX1	sp|O00165|HAX1_HUMAN HCLS1-associated protein X-1 OS=Homo sapiens OX=9606 GN=HAX1 PE=1 SV=2	150ug_R1	1.7127	1.9345	0.90446	0.88983	2.6421	2.9693	26813000	20754000	8137200	5	21.9	150	5.6114
O00165	O00165	HCLS1-associated protein X-1	HAX1	sp|O00165|HAX1_HUMAN HCLS1-associated protein X-1 OS=Homo sapiens OX=9606 GN=HAX1 PE=1 SV=2	150ug_R2	1.1321	1.5162	0.7404	0.7203	2.4046	3.1499	37408000	30924000	11645000	3	11.5	150	5.5545
O00165	O00165	HCLS1-associated protein X-1	HAX1	sp|O00165|HAX1_HUMAN HCLS1-associated protein X-1 OS=Homo sapiens OX=9606 GN=HAX1 PE=1 SV=2	1ug_R1	NA	NA	NA	NA	NA	NA	NA	NA	NA	NA	0	1	NA
O00165	O00165	HCLS1-associated protein X-1	HAX1	sp|O00165|HAX1_HUMAN HCLS1-associated protein X-1 OS=Homo sapiens OX=9606 GN=HAX1 PE=1 SV=2	1ug_R2	NA	NA	NA	NA	NA	NA	NA	NA	NA	NA	0	1	NA
O00165	O00165	HCLS1-associated protein X-1	HAX1	sp|O00165|HAX1_HUMAN HCLS1-associated protein X-1 OS=Homo sapiens OX=9606 GN=HAX1 PE=1 SV=2	200ug_R1	1.8955	1.9409	0.87728	0.85923	3.6981	3.7543	29849000	30858000	5856900	3	11.5	200	7.4524
O00165	O00165	HCLS1-associated protein X-1	HAX1	sp|O00165|HAX1_HUMAN HCLS1-associated protein X-1 OS=Homo sapiens OX=9606 GN=HAX1 PE=1 SV=2	200ug_R2	1.3013	1.9707	0.69634	0.66586	2.0777	3.1203	54834000	44780000	7850000	5	29	200	5.198
O00165	O00165	HCLS1-associated protein X-1	HAX1	sp|O00165|HAX1_HUMAN HCLS1-associated protein X-1 OS=Homo sapiens OX=9606 GN=HAX1 PE=1 SV=2	250ug_R1	2.6926	2.7415	0.96639	0.94536	5.9759	6.2366	33140000	25269000	6989400	3	11.5	250	12.2125
O00165	O00165	HCLS1-associated protein X-1	HAX1	sp|O00165|HAX1_HUMAN HCLS1-associated protein X-1 OS=Homo sapiens OX=9606 GN=HAX1 PE=1 SV=2	250ug_R2	1.0352	1.3529	1.0229	0.99324	2.4423	2.5085	92496000	46114000	28482000	5	24	250	4.9508
O00165	O00165	HCLS1-associated protein X-1	HAX1	sp|O00165|HAX1_HUMAN HCLS1-associated protein X-1 OS=Homo sapiens OX=9606 GN=HAX1 PE=1 SV=2	25ug_R1	NA	NA	NA	NA	NA	NA	NA	NA	NA	NA	0	25	NA
O00165	O00165	HCLS1-associated protein X-1	HAX1	sp|O00165|HAX1_HUMAN HCLS1-associated protein X-1 OS=Homo sapiens OX=9606 GN=HAX1 PE=1 SV=2	25ug_R2	2.4936	2.9336	0.86651	0.84953	3.9813	4.6864	1079600	1120100	280540	1	3.2	25	8.6677
O00165	O00165	HCLS1-associated protein X-1	HAX1	sp|O00165|HAX1_HUMAN HCLS1-associated protein X-1 OS=Homo sapiens OX=9606 GN=HAX1 PE=1 SV=2	300ug_R1	2.6196	2.9542	0.88371	0.86505	6.0528	7.4174	74879000	60423000	19894000	4	15.4	300	13.4702
O00165	O00165	HCLS1-associated protein X-1	HAX1	sp|O00165|HAX1_HUMAN HCLS1-associated protein X-1 OS=Homo sapiens OX=9606 GN=HAX1 PE=1 SV=2	300ug_R2	2.0453	2.343	0.89199	0.87365	3.7103	4.2912	49051000	47722000	7910700	5	29	300	8.0015
O00165	O00165	HCLS1-associated protein X-1	HAX1	sp|O00165|HAX1_HUMAN HCLS1-associated protein X-1 OS=Homo sapiens OX=9606 GN=HAX1 PE=1 SV=2	50ug_R1	1.7757	2.148	0.87422	0.85747	3.1548	3.6792	3375700	3725800	1067800	1	3.2	50	6.834
O00165	O00165	HCLS1-associated protein X-1	HAX1	sp|O00165|HAX1_HUMAN HCLS1-associated protein X-1 OS=Homo sapiens OX=9606 GN=HAX1 PE=1 SV=2	50ug_R2	1.3692	1.6933	0.84915	0.81238	2.6893	3.3104	5061000	3656100	966370	1	3.2	50	5.9997
O00165	O00165	HCLS1-associated protein X-1	HAX1	sp|O00165|HAX1_HUMAN HCLS1-associated protein X-1 OS=Homo sapiens OX=9606 GN=HAX1 PE=1 SV=2	5ug_R1	NA	NA	NA	NA	NA	NA	NA	NA	NA	NA	0	5	NA
O00165	O00165	HCLS1-associated protein X-1	HAX1	sp|O00165|HAX1_HUMAN HCLS1-associated protein X-1 OS=Homo sapiens OX=9606 GN=HAX1 PE=1 SV=2	5ug_R2	2.1434	1.9561	1.0873	1.0735	2.5324	2.3591	394810	325110	86598	1	3.2	5	4.8915
O00170	O00170	AH receptor-interacting protein	AIP	sp|O00170|AIP_HUMAN AH receptor-interacting protein OS=Homo sapiens OX=9606 GN=AIP PE=1 SV=2	100ug_R1	0.9395	0.81792	1.0971	1.0821	2.0276	1.7483	23071000	38340000	9171300	3	12.7	100	3.7759
O00170	O00170	AH receptor-interacting protein	AIP	sp|O00170|AIP_HUMAN AH receptor-interacting protein OS=Homo sapiens OX=9606 GN=AIP PE=1 SV=2	100ug_R2	1.4482	0.95988	1.57	1.5536	2.1795	1.4029	7043200	9304800	1818800	2	8.5	100	3.5824
O00170	O00170	AH receptor-interacting protein	AIP	sp|O00170|AIP_HUMAN AH receptor-interacting protein OS=Homo sapiens OX=9606 GN=AIP PE=1 SV=2	10ug_R1	1.3216	1.1352	1.1841	1.1744	2.7131	2.3101	1747800	1638800	872240	1	4.2	10	5.0232
O00170	O00170	AH receptor-interacting protein	AIP	sp|O00170|AIP_HUMAN AH receptor-interacting protein OS=Homo sapiens OX=9606 GN=AIP PE=1 SV=2	10ug_R2	NA	NA	NA	NA	NA	NA	NA	NA	NA	NA	0	10	NA
O00170	O00170	AH receptor-interacting protein	AIP	sp|O00170|AIP_HUMAN AH receptor-interacting protein OS=Homo sapiens OX=9606 GN=AIP PE=1 SV=2	150ug_R1	NA	NA	NA	NA	NA	NA	8097000	14681000	NA	2	8.5	150	NA
O00170	O00170	AH receptor-interacting protein	AIP	sp|O00170|AIP_HUMAN AH receptor-interacting protein OS=Homo sapiens OX=9606 GN=AIP PE=1 SV=2	150ug_R2	NA	NA	NA	NA	NA	NA	NA	NA	NA	NA	0	150	NA
O00170	O00170	AH receptor-interacting protein	AIP	sp|O00170|AIP_HUMAN AH receptor-interacting protein OS=Homo sapiens OX=9606 GN=AIP PE=1 SV=2	1ug_R1	NA	NA	NA	NA	NA	NA	NA	NA	NA	NA	0	1	NA
O00170	O00170	AH receptor-interacting protein	AIP	sp|O00170|AIP_HUMAN AH receptor-interacting protein OS=Homo sapiens OX=9606 GN=AIP PE=1 SV=2	1ug_R2	NA	NA	NA	NA	NA	NA	NA	NA	NA	NA	0	1	NA
O00170	O00170	AH receptor-interacting protein	AIP	sp|O00170|AIP_HUMAN AH receptor-interacting protein OS=Homo sapiens OX=9606 GN=AIP PE=1 SV=2	200ug_R1	NA	NA	NA	NA	NA	NA	NA	NA	NA	NA	0	200	NA
O00170	O00170	AH receptor-interacting protein	AIP	sp|O00170|AIP_HUMAN AH receptor-interacting protein OS=Homo sapiens OX=9606 GN=AIP PE=1 SV=2	200ug_R2	1.0479	0.98913	1.0379	1.0237	2.2873	2.2343	7273300	7275100	2222200	2	6.4	200	4.5216
O00170	O00170	AH receptor-interacting protein	AIP	sp|O00170|AIP_HUMAN AH receptor-interacting protein OS=Homo sapiens OX=9606 GN=AIP PE=1 SV=2	250ug_R1	0.7279	1.0099	0.76264	0.75895	0.93818	1.2362	3244700	2573900	1978300	1	3.3	250	2.17438
O00170	O00170	AH receptor-interacting protein	AIP	sp|O00170|AIP_HUMAN AH receptor-interacting protein OS=Homo sapiens OX=9606 GN=AIP PE=1 SV=2	250ug_R2	1.5054	1.2122	1.2668	1.2578	3.0312	2.4099	5569900	13089000	2015800	2	8.2	250	5.4411
O00170	O00170	AH receptor-interacting protein	AIP	sp|O00170|AIP_HUMAN AH receptor-interacting protein OS=Homo sapiens OX=9606 GN=AIP PE=1 SV=2	25ug_R1	1.499	1.0005	1.4659	1.3937	3.9194	2.8122	6667600	10090000	3086500	2	7.3	25	6.7316
O00170	O00170	AH receptor-interacting protein	AIP	sp|O00170|AIP_HUMAN AH receptor-interacting protein OS=Homo sapiens OX=9606 GN=AIP PE=1 SV=2	25ug_R2	1.3405	0.86415	1.5434	1.4834	3.6437	2.4563	8449300	10708000	3445100	1	4.2	25	6.1
O00170	O00170	AH receptor-interacting protein	AIP	sp|O00170|AIP_HUMAN AH receptor-interacting protein OS=Homo sapiens OX=9606 GN=AIP PE=1 SV=2	300ug_R1	1.0651	1.1202	0.99057	0.95804	2.7301	2.8497	8768700	8561100	1936700	2	8.2	300	5.5798
O00170	O00170	AH receptor-interacting protein	AIP	sp|O00170|AIP_HUMAN AH receptor-interacting protein OS=Homo sapiens OX=9606 GN=AIP PE=1 SV=2	300ug_R2	1.0845	1.6117	0.69676	0.67568	1.4538	2.1517	3862900	2934700	726380	1	3.6	300	3.6055
O00170	O00170	AH receptor-interacting protein	AIP	sp|O00170|AIP_HUMAN AH receptor-interacting protein OS=Homo sapiens OX=9606 GN=AIP PE=1 SV=2	50ug_R1	1.2084	1.0025	1.7695	1.7325	3.0485	2.1391	13040000	19676000	5783900	2	7.3	50	5.1876
O00170	O00170	AH receptor-interacting protein	AIP	sp|O00170|AIP_HUMAN AH receptor-interacting protein OS=Homo sapiens OX=9606 GN=AIP PE=1 SV=2	50ug_R2	1.005	0.63592	1.7626	1.6947	3.3772	1.9928	7209400	14145000	3274500	2	7.3	50	5.37
O00170	O00170	AH receptor-interacting protein	AIP	sp|O00170|AIP_HUMAN AH receptor-interacting protein OS=Homo sapiens OX=9606 GN=AIP PE=1 SV=2	5ug_R1	1.7373	1.3571	1.2592	1.2288	3.0339	2.469	2265500	3142000	1179700	1	4.2	5	5.5029
O00170	O00170	AH receptor-interacting protein	AIP	sp|O00170|AIP_HUMAN AH receptor-interacting protein OS=Homo sapiens OX=9606 GN=AIP PE=1 SV=2	5ug_R2	1.1718	0.86344	1.5358	1.4662	3.9145	2.6698	4016800	6013800	1356500	1	4.2	5	6.5843
O00178	O00178	GTP-binding protein 1	GTPBP1	sp|O00178|GTPB1_HUMAN GTP-binding protein 1 OS=Homo sapiens OX=9606 GN=GTPBP1 PE=1 SV=3	100ug_R1	0.44121	1.1324	0.41437	0.39092	1.7041	4.3592	21152000	9310100	4849200	1	2.4	100	6.0633
O00178	O00178	GTP-binding protein 1	GTPBP1	sp|O00178|GTPB1_HUMAN GTP-binding protein 1 OS=Homo sapiens OX=9606 GN=GTPBP1 PE=1 SV=3	100ug_R2	1.6788	0.8866	2.0537	2.0199	2.8387	1.5071	2625900	5359500	1824200	1	1.8	100	4.3458
O00178	O00178	GTP-binding protein 1	GTPBP1	sp|O00178|GTPB1_HUMAN GTP-binding protein 1 OS=Homo sapiens OX=9606 GN=GTPBP1 PE=1 SV=3	10ug_R1	NA	NA	NA	NA	NA	NA	NA	NA	NA	NA	0	10	NA
O00178	O00178	GTP-binding protein 1	GTPBP1	sp|O00178|GTPB1_HUMAN GTP-binding protein 1 OS=Homo sapiens OX=9606 GN=GTPBP1 PE=1 SV=3	10ug_R2	NA	NA	NA	NA	NA	NA	NA	NA	NA	NA	0	10	NA
O00178	O00178	GTP-binding protein 1	GTPBP1	sp|O00178|GTPB1_HUMAN GTP-binding protein 1 OS=Homo sapiens OX=9606 GN=GTPBP1 PE=1 SV=3	150ug_R1	1.6827	0.81898	2.2105	2.1496	3.4718	1.6151	3869300	6249500	1825600	1	1.8	150	5.0869
O00178	O00178	GTP-binding protein 1	GTPBP1	sp|O00178|GTPB1_HUMAN GTP-binding protein 1 OS=Homo sapiens OX=9606 GN=GTPBP1 PE=1 SV=3	150ug_R2	0.6303	0.69411	1.0992	1.0506	1.7688	1.8792	25537000	29862000	14554000	2	4.2	150	3.648
O00178	O00178	GTP-binding protein 1	GTPBP1	sp|O00178|GTPB1_HUMAN GTP-binding protein 1 OS=Homo sapiens OX=9606 GN=GTPBP1 PE=1 SV=3	1ug_R1	NA	NA	NA	NA	NA	NA	NA	NA	NA	NA	0	1	NA
O00178	O00178	GTP-binding protein 1	GTPBP1	sp|O00178|GTPB1_HUMAN GTP-binding protein 1 OS=Homo sapiens OX=9606 GN=GTPBP1 PE=1 SV=3	1ug_R2	NA	NA	NA	NA	NA	NA	NA	NA	NA	NA	0	1	NA
O00178	O00178	GTP-binding protein 1	GTPBP1	sp|O00178|GTPB1_HUMAN GTP-binding protein 1 OS=Homo sapiens OX=9606 GN=GTPBP1 PE=1 SV=3	200ug_R1	0.79717	0.7105	1.0601	1.0257	2.2775	2.2205	11401000	11999000	5408500	1	2.4	200	4.498
O00178	O00178	GTP-binding protein 1	GTPBP1	sp|O00178|GTPB1_HUMAN GTP-binding protein 1 OS=Homo sapiens OX=9606 GN=GTPBP1 PE=1 SV=3	200ug_R2	0.18969	0.16596	1.1117	1.0853	0.57891	0.53341	7547000	7968000	14204000	1	2.4	200	1.11232
O00178	O00178	GTP-binding protein 1	GTPBP1	sp|O00178|GTPB1_HUMAN GTP-binding protein 1 OS=Homo sapiens OX=9606 GN=GTPBP1 PE=1 SV=3	250ug_R1	1.0519	1.1582	0.86965	0.84528	2.861	3.3846	32786000	27815000	8725000	3	9	250	6.2456
O00178	O00178	GTP-binding protein 1	GTPBP1	sp|O00178|GTPB1_HUMAN GTP-binding protein 1 OS=Homo sapiens OX=9606 GN=GTPBP1 PE=1 SV=3	250ug_R2	0.22935	0.16993	1.4646	1.3925	0.62974	0.45224	14162000	33584000	23510000	2	7.2	250	1.08198
O00178	O00178	GTP-binding protein 1	GTPBP1	sp|O00178|GTPB1_HUMAN GTP-binding protein 1 OS=Homo sapiens OX=9606 GN=GTPBP1 PE=1 SV=3	25ug_R1	NA	NA	NA	NA	NA	NA	NA	NA	NA	NA	0	25	NA
O00178	O00178	GTP-binding protein 1	GTPBP1	sp|O00178|GTPB1_HUMAN GTP-binding protein 1 OS=Homo sapiens OX=9606 GN=GTPBP1 PE=1 SV=3	25ug_R2	1.5701	1.3938	1.1826	1.15	3.2675	2.8413	1468100	1507600	413130	1	1.8	25	6.1088
O00178	O00178	GTP-binding protein 1	GTPBP1	sp|O00178|GTPB1_HUMAN GTP-binding protein 1 OS=Homo sapiens OX=9606 GN=GTPBP1 PE=1 SV=3	300ug_R1	1.0007	0.80848	1.206	1.1781	2.9055	2.4663	19090000	27040000	7837700	2	4.2	300	5.3718
O00178	O00178	GTP-binding protein 1	GTPBP1	sp|O00178|GTPB1_HUMAN GTP-binding protein 1 OS=Homo sapiens OX=9606 GN=GTPBP1 PE=1 SV=3	300ug_R2	0.71058	0.45688	1.5863	1.5322	1.4323	0.93477	10626000	26135000	19573000	3	9	300	2.36707
O00178	O00178	GTP-binding protein 1	GTPBP1	sp|O00178|GTPB1_HUMAN GTP-binding protein 1 OS=Homo sapiens OX=9606 GN=GTPBP1 PE=1 SV=3	50ug_R1	NA	NA	NA	NA	NA	NA	NA	NA	NA	1	1.8	50	NA
O00178	O00178	GTP-binding protein 1	GTPBP1	sp|O00178|GTPB1_HUMAN GTP-binding protein 1 OS=Homo sapiens OX=9606 GN=GTPBP1 PE=1 SV=3	50ug_R2	NA	NA	NA	NA	NA	NA	NA	NA	NA	NA	0	50	NA
O00178	O00178	GTP-binding protein 1	GTPBP1	sp|O00178|GTPB1_HUMAN GTP-binding protein 1 OS=Homo sapiens OX=9606 GN=GTPBP1 PE=1 SV=3	5ug_R1	NA	NA	NA	NA	NA	NA	NA	NA	NA	NA	0	5	NA
O00178	O00178	GTP-binding protein 1	GTPBP1	sp|O00178|GTPB1_HUMAN GTP-binding protein 1 OS=Homo sapiens OX=9606 GN=GTPBP1 PE=1 SV=3	5ug_R2	NA	NA	NA	NA	NA	NA	NA	NA	NA	NA	0	5	NA
O00180	O00180	Potassium channel subfamily K member 1	KCNK1	sp|O00180|KCNK1_HUMAN Potassium channel subfamily K member 1 OS=Homo sapiens OX=9606 GN=KCNK1 PE=1 SV=1	100ug_R1	NA	NA	NA	NA	NA	NA	NA	NA	NA	1	6	100	NA
O00180	O00180	Potassium channel subfamily K member 1	KCNK1	sp|O00180|KCNK1_HUMAN Potassium channel subfamily K member 1 OS=Homo sapiens OX=9606 GN=KCNK1 PE=1 SV=1	100ug_R2	NA	NA	NA	NA	NA	NA	NA	NA	NA	1	6	100	NA
O00180	O00180	Potassium channel subfamily K member 1	KCNK1	sp|O00180|KCNK1_HUMAN Potassium channel subfamily K member 1 OS=Homo sapiens OX=9606 GN=KCNK1 PE=1 SV=1	10ug_R1	NA	NA	NA	NA	NA	NA	NA	NA	NA	NA	0	10	NA
O00180	O00180	Potassium channel subfamily K member 1	KCNK1	sp|O00180|KCNK1_HUMAN Potassium channel subfamily K member 1 OS=Homo sapiens OX=9606 GN=KCNK1 PE=1 SV=1	10ug_R2	NA	NA	NA	NA	NA	NA	NA	NA	NA	NA	0	10	NA
O00180	O00180	Potassium channel subfamily K member 1	KCNK1	sp|O00180|KCNK1_HUMAN Potassium channel subfamily K member 1 OS=Homo sapiens OX=9606 GN=KCNK1 PE=1 SV=1	150ug_R1	NA	NA	NA	NA	NA	NA	NA	NA	NA	NA	0	150	NA
O00180	O00180	Potassium channel subfamily K member 1	KCNK1	sp|O00180|KCNK1_HUMAN Potassium channel subfamily K member 1 OS=Homo sapiens OX=9606 GN=KCNK1 PE=1 SV=1	150ug_R2	NA	NA	NA	NA	NA	NA	NA	NA	NA	2	8.6	150	NA
O00180	O00180	Potassium channel subfamily K member 1	KCNK1	sp|O00180|KCNK1_HUMAN Potassium channel subfamily K member 1 OS=Homo sapiens OX=9606 GN=KCNK1 PE=1 SV=1	1ug_R1	NA	NA	NA	NA	NA	NA	NA	NA	NA	NA	0	1	NA
O00180	O00180	Potassium channel subfamily K member 1	KCNK1	sp|O00180|KCNK1_HUMAN Potassium channel subfamily K member 1 OS=Homo sapiens OX=9606 GN=KCNK1 PE=1 SV=1	1ug_R2	NA	NA	NA	NA	NA	NA	NA	NA	NA	NA	0	1	NA
O00180	O00180	Potassium channel subfamily K member 1	KCNK1	sp|O00180|KCNK1_HUMAN Potassium channel subfamily K member 1 OS=Homo sapiens OX=9606 GN=KCNK1 PE=1 SV=1	200ug_R1	NA	NA	NA	NA	NA	NA	NA	NA	NA	1	6	200	NA
O00180	O00180	Potassium channel subfamily K member 1	KCNK1	sp|O00180|KCNK1_HUMAN Potassium channel subfamily K member 1 OS=Homo sapiens OX=9606 GN=KCNK1 PE=1 SV=1	200ug_R2	NA	NA	NA	NA	NA	NA	NA	NA	NA	1	6	200	NA
O00180	O00180	Potassium channel subfamily K member 1	KCNK1	sp|O00180|KCNK1_HUMAN Potassium channel subfamily K member 1 OS=Homo sapiens OX=9606 GN=KCNK1 PE=1 SV=1	250ug_R1	NA	NA	NA	NA	NA	NA	NA	NA	NA	1	6	250	NA
O00180	O00180	Potassium channel subfamily K member 1	KCNK1	sp|O00180|KCNK1_HUMAN Potassium channel subfamily K member 1 OS=Homo sapiens OX=9606 GN=KCNK1 PE=1 SV=1	250ug_R2	NA	NA	NA	NA	NA	NA	NA	NA	NA	1	6	250	NA
O00180	O00180	Potassium channel subfamily K member 1	KCNK1	sp|O00180|KCNK1_HUMAN Potassium channel subfamily K member 1 OS=Homo sapiens OX=9606 GN=KCNK1 PE=1 SV=1	25ug_R1	NA	NA	NA	NA	NA	NA	NA	NA	NA	NA	0	25	NA
O00180	O00180	Potassium channel subfamily K member 1	KCNK1	sp|O00180|KCNK1_HUMAN Potassium channel subfamily K member 1 OS=Homo sapiens OX=9606 GN=KCNK1 PE=1 SV=1	25ug_R2	NA	NA	NA	NA	NA	NA	NA	NA	NA	NA	0	25	NA
O00180	O00180	Potassium channel subfamily K member 1	KCNK1	sp|O00180|KCNK1_HUMAN Potassium channel subfamily K member 1 OS=Homo sapiens OX=9606 GN=KCNK1 PE=1 SV=1	300ug_R1	NA	NA	NA	NA	NA	NA	NA	3057200	NA	2	8.6	300	NA
O00180	O00180	Potassium channel subfamily K member 1	KCNK1	sp|O00180|KCNK1_HUMAN Potassium channel subfamily K member 1 OS=Homo sapiens OX=9606 GN=KCNK1 PE=1 SV=1	300ug_R2	NA	NA	NA	NA	NA	NA	NA	NA	NA	1	6	300	NA
O00180	O00180	Potassium channel subfamily K member 1	KCNK1	sp|O00180|KCNK1_HUMAN Potassium channel subfamily K member 1 OS=Homo sapiens OX=9606 GN=KCNK1 PE=1 SV=1	50ug_R1	NA	NA	NA	NA	NA	NA	NA	NA	NA	NA	0	50	NA
O00180	O00180	Potassium channel subfamily K member 1	KCNK1	sp|O00180|KCNK1_HUMAN Potassium channel subfamily K member 1 OS=Homo sapiens OX=9606 GN=KCNK1 PE=1 SV=1	50ug_R2	NA	NA	NA	NA	NA	NA	NA	NA	NA	NA	0	50	NA
O00180	O00180	Potassium channel subfamily K member 1	KCNK1	sp|O00180|KCNK1_HUMAN Potassium channel subfamily K member 1 OS=Homo sapiens OX=9606 GN=KCNK1 PE=1 SV=1	5ug_R1	NA	NA	NA	NA	NA	NA	NA	NA	NA	NA	0	5	NA
O00180	O00180	Potassium channel subfamily K member 1	KCNK1	sp|O00180|KCNK1_HUMAN Potassium channel subfamily K member 1 OS=Homo sapiens OX=9606 GN=KCNK1 PE=1 SV=1	5ug_R2	NA	NA	NA	NA	NA	NA	NA	NA	NA	NA	0	5	NA
O00186	O00186	Syntaxin-binding protein 3	STXBP3	sp|O00186|STXB3_HUMAN Syntaxin-binding protein 3 OS=Homo sapiens OX=9606 GN=STXBP3 PE=1 SV=2	100ug_R1	1.4711	1.2839	1.145	1.1297	2.6611	2.4064	3350400	3217500	1335300	1	1.5	100	5.0675
O00186	O00186	Syntaxin-binding protein 3	STXBP3	sp|O00186|STXB3_HUMAN Syntaxin-binding protein 3 OS=Homo sapiens OX=9606 GN=STXBP3 PE=1 SV=2	100ug_R2	0.89231	1.0753	0.83034	0.81447	1.7264	2.0809	5520300	4120300	2755800	1	1.5	100	3.8073
O00186	O00186	Syntaxin-binding protein 3	STXBP3	sp|O00186|STXB3_HUMAN Syntaxin-binding protein 3 OS=Homo sapiens OX=9606 GN=STXBP3 PE=1 SV=2	10ug_R1	0.8107	0.77227	1.0607	1.006	1.5379	1.5269	570800	625150	411880	1	1.5	10	3.0648
O00186	O00186	Syntaxin-binding protein 3	STXBP3	sp|O00186|STXB3_HUMAN Syntaxin-binding protein 3 OS=Homo sapiens OX=9606 GN=STXBP3 PE=1 SV=2	10ug_R2	0.87984	0.79542	1.0782	1.0497	1.4939	1.3814	536060	617880	383980	1	1.5	10	2.8753
O00186	O00186	Syntaxin-binding protein 3	STXBP3	sp|O00186|STXB3_HUMAN Syntaxin-binding protein 3 OS=Homo sapiens OX=9606 GN=STXBP3 PE=1 SV=2	150ug_R1	1.4694	1.5301	1.0365	1.0106	2.815	2.7855	4393400	4626500	1411800	1	1.5	150	5.6005
O00186	O00186	Syntaxin-binding protein 3	STXBP3	sp|O00186|STXB3_HUMAN Syntaxin-binding protein 3 OS=Homo sapiens OX=9606 GN=STXBP3 PE=1 SV=2	150ug_R2	0.76594	0.94882	1.1163	1.0954	1.5572	1.6926	11836000	14788000	6694200	2	3.2	150	3.2498
O00186	O00186	Syntaxin-binding protein 3	STXBP3	sp|O00186|STXB3_HUMAN Syntaxin-binding protein 3 OS=Homo sapiens OX=9606 GN=STXBP3 PE=1 SV=2	1ug_R1	NA	NA	NA	NA	NA	NA	NA	NA	NA	NA	0	1	NA
O00186	O00186	Syntaxin-binding protein 3	STXBP3	sp|O00186|STXB3_HUMAN Syntaxin-binding protein 3 OS=Homo sapiens OX=9606 GN=STXBP3 PE=1 SV=2	1ug_R2	NA	NA	NA	NA	NA	NA	NA	NA	NA	NA	0	1	NA
O00186	O00186	Syntaxin-binding protein 3	STXBP3	sp|O00186|STXB3_HUMAN Syntaxin-binding protein 3 OS=Homo sapiens OX=9606 GN=STXBP3 PE=1 SV=2	200ug_R1	0.71038	0.66896	1.0586	1.0076	1.6595	1.6818	13939000	13977000	9522100	2	4.4	200	3.3413
O00186	O00186	Syntaxin-binding protein 3	STXBP3	sp|O00186|STXB3_HUMAN Syntaxin-binding protein 3 OS=Homo sapiens OX=9606 GN=STXBP3 PE=1 SV=2	200ug_R2	1.3263	1.2447	1.0141	1.0078	2.2391	2.1329	4407000	4690400	1819300	1	1.5	200	4.372
O00186	O00186	Syntaxin-binding protein 3	STXBP3	sp|O00186|STXB3_HUMAN Syntaxin-binding protein 3 OS=Homo sapiens OX=9606 GN=STXBP3 PE=1 SV=2	250ug_R1	0.7775	1.188	0.96831	0.94028	2.1187	2.2532	25386000	21785000	7436600	2	3.4	250	4.3719
O00186	O00186	Syntaxin-binding protein 3	STXBP3	sp|O00186|STXB3_HUMAN Syntaxin-binding protein 3 OS=Homo sapiens OX=9606 GN=STXBP3 PE=1 SV=2	250ug_R2	1.3102	1.3778	0.96008	0.95445	2.3935	2.5077	10653000	9424900	2833100	1	1.5	250	4.9012
O00186	O00186	Syntaxin-binding protein 3	STXBP3	sp|O00186|STXB3_HUMAN Syntaxin-binding protein 3 OS=Homo sapiens OX=9606 GN=STXBP3 PE=1 SV=2	25ug_R1	1.0803	0.98373	1.1016	1.0707	1.9254	1.7562	2071300	2655800	902770	2	3.2	25	3.6816
O00186	O00186	Syntaxin-binding protein 3	STXBP3	sp|O00186|STXB3_HUMAN Syntaxin-binding protein 3 OS=Homo sapiens OX=9606 GN=STXBP3 PE=1 SV=2	25ug_R2	0.77815	0.74193	1.099	1.0529	2.0345	1.9846	3301700	3519500	1820500	1	1.5	25	4.0191
O00186	O00186	Syntaxin-binding protein 3	STXBP3	sp|O00186|STXB3_HUMAN Syntaxin-binding protein 3 OS=Homo sapiens OX=9606 GN=STXBP3 PE=1 SV=2	300ug_R1	0.95522	1.0271	0.9507	0.92777	2.0291	2.1871	29602000	26129000	11134000	4	7.9	300	4.2162
O00186	O00186	Syntaxin-binding protein 3	STXBP3	sp|O00186|STXB3_HUMAN Syntaxin-binding protein 3 OS=Homo sapiens OX=9606 GN=STXBP3 PE=1 SV=2	300ug_R2	0.72467	0.76898	0.92057	0.88407	1.7324	1.7917	15622000	15325000	7443700	3	5.1	300	3.5241
O00186	O00186	Syntaxin-binding protein 3	STXBP3	sp|O00186|STXB3_HUMAN Syntaxin-binding protein 3 OS=Homo sapiens OX=9606 GN=STXBP3 PE=1 SV=2	50ug_R1	0.67741	0.76322	0.99341	0.96871	1.4227	1.6143	2120200	2121300	1404600	2	4.4	50	3.037
O00186	O00186	Syntaxin-binding protein 3	STXBP3	sp|O00186|STXB3_HUMAN Syntaxin-binding protein 3 OS=Homo sapiens OX=9606 GN=STXBP3 PE=1 SV=2	50ug_R2	0.86213	0.95747	0.92938	0.90306	2.0063	2.1684	2484900	2854500	1201500	1	1.5	50	4.1747
O00186	O00186	Syntaxin-binding protein 3	STXBP3	sp|O00186|STXB3_HUMAN Syntaxin-binding protein 3 OS=Homo sapiens OX=9606 GN=STXBP3 PE=1 SV=2	5ug_R1	1.2438	1.1983	1.0448	1.023	1.8783	1.8324	630040	568580	304970	1	1.5	5	3.7107
O00186	O00186	Syntaxin-binding protein 3	STXBP3	sp|O00186|STXB3_HUMAN Syntaxin-binding protein 3 OS=Homo sapiens OX=9606 GN=STXBP3 PE=1 SV=2	5ug_R2	1.0992	1.0743	1.0222	1.0028	2.44	2.3693	795610	813130	390030	1	1.5	5	4.8093
O00193	O00193	Small acidic protein	SMAP	sp|O00193|SMAP_HUMAN Small acidic protein OS=Homo sapiens OX=9606 GN=SMAP PE=1 SV=1	100ug_R1	NA	NA	NA	NA	NA	NA	NA	NA	NA	NA	0	100	NA
O00193	O00193	Small acidic protein	SMAP	sp|O00193|SMAP_HUMAN Small acidic protein OS=Homo sapiens OX=9606 GN=SMAP PE=1 SV=1	100ug_R2	NA	NA	NA	NA	NA	NA	NA	NA	NA	NA	0	100	NA
O00193	O00193	Small acidic protein	SMAP	sp|O00193|SMAP_HUMAN Small acidic protein OS=Homo sapiens OX=9606 GN=SMAP PE=1 SV=1	10ug_R1	NA	NA	NA	NA	NA	NA	NA	NA	NA	NA	0	10	NA
O00193	O00193	Small acidic protein	SMAP	sp|O00193|SMAP_HUMAN Small acidic protein OS=Homo sapiens OX=9606 GN=SMAP PE=1 SV=1	10ug_R2	NA	NA	NA	NA	NA	NA	NA	NA	NA	NA	0	10	NA
O00193	O00193	Small acidic protein	SMAP	sp|O00193|SMAP_HUMAN Small acidic protein OS=Homo sapiens OX=9606 GN=SMAP PE=1 SV=1	150ug_R1	NA	NA	NA	NA	NA	NA	NA	NA	NA	NA	0	150	NA
O00193	O00193	Small acidic protein	SMAP	sp|O00193|SMAP_HUMAN Small acidic protein OS=Homo sapiens OX=9606 GN=SMAP PE=1 SV=1	150ug_R2	NA	NA	NA	NA	NA	NA	NA	NA	NA	NA	0	150	NA
O00193	O00193	Small acidic protein	SMAP	sp|O00193|SMAP_HUMAN Small acidic protein OS=Homo sapiens OX=9606 GN=SMAP PE=1 SV=1	1ug_R1	NA	NA	NA	NA	NA	NA	NA	NA	NA	NA	0	1	NA
O00193	O00193	Small acidic protein	SMAP	sp|O00193|SMAP_HUMAN Small acidic protein OS=Homo sapiens OX=9606 GN=SMAP PE=1 SV=1	1ug_R2	NA	NA	NA	NA	NA	NA	NA	NA	NA	NA	0	1	NA
O00193	O00193	Small acidic protein	SMAP	sp|O00193|SMAP_HUMAN Small acidic protein OS=Homo sapiens OX=9606 GN=SMAP PE=1 SV=1	200ug_R1	NA	NA	NA	NA	NA	NA	NA	NA	NA	NA	0	200	NA
O00193	O00193	Small acidic protein	SMAP	sp|O00193|SMAP_HUMAN Small acidic protein OS=Homo sapiens OX=9606 GN=SMAP PE=1 SV=1	200ug_R2	NA	NA	NA	NA	NA	NA	NA	NA	NA	NA	0	200	NA
O00193	O00193	Small acidic protein	SMAP	sp|O00193|SMAP_HUMAN Small acidic protein OS=Homo sapiens OX=9606 GN=SMAP PE=1 SV=1	250ug_R1	NA	NA	NA	NA	NA	NA	NA	4883800	NA	1	8.7	250	NA
O00193	O00193	Small acidic protein	SMAP	sp|O00193|SMAP_HUMAN Small acidic protein OS=Homo sapiens OX=9606 GN=SMAP PE=1 SV=1	250ug_R2	NA	NA	NA	NA	NA	NA	NA	NA	NA	NA	0	250	NA
O00193	O00193	Small acidic protein	SMAP	sp|O00193|SMAP_HUMAN Small acidic protein OS=Homo sapiens OX=9606 GN=SMAP PE=1 SV=1	25ug_R1	NA	NA	NA	NA	NA	NA	NA	NA	NA	NA	0	25	NA
O00193	O00193	Small acidic protein	SMAP	sp|O00193|SMAP_HUMAN Small acidic protein OS=Homo sapiens OX=9606 GN=SMAP PE=1 SV=1	25ug_R2	NA	NA	NA	NA	NA	NA	NA	NA	NA	NA	0	25	NA
O00193	O00193	Small acidic protein	SMAP	sp|O00193|SMAP_HUMAN Small acidic protein OS=Homo sapiens OX=9606 GN=SMAP PE=1 SV=1	300ug_R1	NA	NA	NA	NA	NA	NA	4577000	NA	NA	1	8.7	300	NA
O00193	O00193	Small acidic protein	SMAP	sp|O00193|SMAP_HUMAN Small acidic protein OS=Homo sapiens OX=9606 GN=SMAP PE=1 SV=1	300ug_R2	NA	NA	NA	NA	NA	NA	NA	NA	NA	1	8.7	300	NA
O00193	O00193	Small acidic protein	SMAP	sp|O00193|SMAP_HUMAN Small acidic protein OS=Homo sapiens OX=9606 GN=SMAP PE=1 SV=1	50ug_R1	NA	NA	NA	NA	NA	NA	NA	NA	NA	NA	0	50	NA
O00193	O00193	Small acidic protein	SMAP	sp|O00193|SMAP_HUMAN Small acidic protein OS=Homo sapiens OX=9606 GN=SMAP PE=1 SV=1	50ug_R2	NA	NA	NA	NA	NA	NA	NA	NA	NA	NA	0	50	NA
O00193	O00193	Small acidic protein	SMAP	sp|O00193|SMAP_HUMAN Small acidic protein OS=Homo sapiens OX=9606 GN=SMAP PE=1 SV=1	5ug_R1	NA	NA	NA	NA	NA	NA	NA	NA	NA	NA	0	5	NA
O00193	O00193	Small acidic protein	SMAP	sp|O00193|SMAP_HUMAN Small acidic protein OS=Homo sapiens OX=9606 GN=SMAP PE=1 SV=1	5ug_R2	NA	NA	NA	NA	NA	NA	NA	NA	NA	NA	0	5	NA
O00194	O00194	Ras-related protein Rab-27B	RAB27B	sp|O00194|RB27B_HUMAN Ras-related protein Rab-27B OS=Homo sapiens OX=9606 GN=RAB27B PE=1 SV=4	100ug_R1	NA	NA	NA	NA	NA	NA	NA	NA	NA	1	6	100	NA
O00194	O00194	Ras-related protein Rab-27B	RAB27B	sp|O00194|RB27B_HUMAN Ras-related protein Rab-27B OS=Homo sapiens OX=9606 GN=RAB27B PE=1 SV=4	100ug_R2	NA	NA	NA	NA	NA	NA	NA	NA	NA	NA	0	100	NA
O00194	O00194	Ras-related protein Rab-27B	RAB27B	sp|O00194|RB27B_HUMAN Ras-related protein Rab-27B OS=Homo sapiens OX=9606 GN=RAB27B PE=1 SV=4	10ug_R1	NA	NA	NA	NA	NA	NA	NA	NA	NA	NA	0	10	NA
O00194	O00194	Ras-related protein Rab-27B	RAB27B	sp|O00194|RB27B_HUMAN Ras-related protein Rab-27B OS=Homo sapiens OX=9606 GN=RAB27B PE=1 SV=4	10ug_R2	NA	NA	NA	NA	NA	NA	NA	NA	NA	NA	0	10	NA
O00194	O00194	Ras-related protein Rab-27B	RAB27B	sp|O00194|RB27B_HUMAN Ras-related protein Rab-27B OS=Homo sapiens OX=9606 GN=RAB27B PE=1 SV=4	150ug_R1	1.0813	0.97317	1.1167	1.0864	2.9763	2.7395	8380300	10592000	2031100	2	14.2	150	5.7158
O00194	O00194	Ras-related protein Rab-27B	RAB27B	sp|O00194|RB27B_HUMAN Ras-related protein Rab-27B OS=Homo sapiens OX=9606 GN=RAB27B PE=1 SV=4	150ug_R2	0.6705	0.61156	1.2211	1.1848	1.8721	1.58	18701000	19925000	10645000	2	14.7	150	3.4521
O00194	O00194	Ras-related protein Rab-27B	RAB27B	sp|O00194|RB27B_HUMAN Ras-related protein Rab-27B OS=Homo sapiens OX=9606 GN=RAB27B PE=1 SV=4	1ug_R1	NA	NA	NA	NA	NA	NA	NA	NA	NA	NA	0	1	NA
O00194	O00194	Ras-related protein Rab-27B	RAB27B	sp|O00194|RB27B_HUMAN Ras-related protein Rab-27B OS=Homo sapiens OX=9606 GN=RAB27B PE=1 SV=4	1ug_R2	NA	NA	NA	NA	NA	NA	NA	NA	NA	NA	0	1	NA
O00194	O00194	Ras-related protein Rab-27B	RAB27B	sp|O00194|RB27B_HUMAN Ras-related protein Rab-27B OS=Homo sapiens OX=9606 GN=RAB27B PE=1 SV=4	200ug_R1	0.61763	0.40862	1.4785	1.3959	1.6446	1.1782	7606300	9048000	5513800	1	8.3	200	2.8228
O00194	O00194	Ras-related protein Rab-27B	RAB27B	sp|O00194|RB27B_HUMAN Ras-related protein Rab-27B OS=Homo sapiens OX=9606 GN=RAB27B PE=1 SV=4	200ug_R2	0.55525	0.40691	1.3283	1.3049	1.3909	1.0658	12305000	15064000	9704000	3	18.3	200	2.4567
O00194	O00194	Ras-related protein Rab-27B	RAB27B	sp|O00194|RB27B_HUMAN Ras-related protein Rab-27B OS=Homo sapiens OX=9606 GN=RAB27B PE=1 SV=4	250ug_R1	NA	NA	NA	NA	NA	NA	NA	NA	NA	2	14.7	250	NA
O00194	O00194	Ras-related protein Rab-27B	RAB27B	sp|O00194|RB27B_HUMAN Ras-related protein Rab-27B OS=Homo sapiens OX=9606 GN=RAB27B PE=1 SV=4	250ug_R2	0.71333	0.42932	1.6507	1.6442	1.1181	0.68005	12073000	8824100	6992100	3	17	250	1.79815
O00194	O00194	Ras-related protein Rab-27B	RAB27B	sp|O00194|RB27B_HUMAN Ras-related protein Rab-27B OS=Homo sapiens OX=9606 GN=RAB27B PE=1 SV=4	25ug_R1	NA	NA	NA	NA	NA	NA	NA	NA	NA	NA	0	25	NA
O00194	O00194	Ras-related protein Rab-27B	RAB27B	sp|O00194|RB27B_HUMAN Ras-related protein Rab-27B OS=Homo sapiens OX=9606 GN=RAB27B PE=1 SV=4	25ug_R2	NA	NA	NA	NA	NA	NA	NA	NA	NA	NA	0	25	NA
O00194	O00194	Ras-related protein Rab-27B	RAB27B	sp|O00194|RB27B_HUMAN Ras-related protein Rab-27B OS=Homo sapiens OX=9606 GN=RAB27B PE=1 SV=4	300ug_R1	0.71011	0.64583	1.1059	1.0875	1.2848	1.1814	16055000	18616000	8998400	3	13.8	300	2.4662
O00194	O00194	Ras-related protein Rab-27B	RAB27B	sp|O00194|RB27B_HUMAN Ras-related protein Rab-27B OS=Homo sapiens OX=9606 GN=RAB27B PE=1 SV=4	300ug_R2	1.0838	1.1187	0.93147	0.91216	2.1254	2.33	13836000	12133000	4076000	3	18.3	300	4.4554
O00194	O00194	Ras-related protein Rab-27B	RAB27B	sp|O00194|RB27B_HUMAN Ras-related protein Rab-27B OS=Homo sapiens OX=9606 GN=RAB27B PE=1 SV=4	50ug_R1	0.93593	0.95397	0.9874	0.96804	1.6909	1.7467	3246300	2597100	1610700	2	8.7	50	3.4376
O00194	O00194	Ras-related protein Rab-27B	RAB27B	sp|O00194|RB27B_HUMAN Ras-related protein Rab-27B OS=Homo sapiens OX=9606 GN=RAB27B PE=1 SV=4	50ug_R2	0.91851	1.0903	0.88411	0.86623	1.7875	2.0636	3435800	1774900	868280	2	8.7	50	3.8511
O00194	O00194	Ras-related protein Rab-27B	RAB27B	sp|O00194|RB27B_HUMAN Ras-related protein Rab-27B OS=Homo sapiens OX=9606 GN=RAB27B PE=1 SV=4	5ug_R1	NA	NA	NA	NA	NA	NA	NA	NA	NA	NA	0	5	NA
O00194	O00194	Ras-related protein Rab-27B	RAB27B	sp|O00194|RB27B_HUMAN Ras-related protein Rab-27B OS=Homo sapiens OX=9606 GN=RAB27B PE=1 SV=4	5ug_R2	NA	NA	NA	NA	NA	NA	NA	NA	NA	NA	0	5	NA
O00203	O00203	AP-3 complex subunit beta-1	AP3B1	sp|O00203|AP3B1_HUMAN AP-3 complex subunit beta-1 OS=Homo sapiens OX=9606 GN=AP3B1 PE=1 SV=3	100ug_R1	0.89893	0.71647	1.3489	1.2933	1.3941	1.1171	15542000	18095000	11303000	6	5.9	100	2.5112
O00203	O00203	AP-3 complex subunit beta-1	AP3B1	sp|O00203|AP3B1_HUMAN AP-3 complex subunit beta-1 OS=Homo sapiens OX=9606 GN=AP3B1 PE=1 SV=3	100ug_R2	0.78749	0.94131	0.88307	0.84729	1.7744	2.0942	14102000	10761000	4750000	4	3.7	100	3.8686
O00203	O00203	AP-3 complex subunit beta-1	AP3B1	sp|O00203|AP3B1_HUMAN AP-3 complex subunit beta-1 OS=Homo sapiens OX=9606 GN=AP3B1 PE=1 SV=3	10ug_R1	1.4525	1.2668	1.0576	1.0303	2.6852	2.234	4280800	4446800	2266900	5	5.9	10	4.9192
O00203	O00203	AP-3 complex subunit beta-1	AP3B1	sp|O00203|AP3B1_HUMAN AP-3 complex subunit beta-1 OS=Homo sapiens OX=9606 GN=AP3B1 PE=1 SV=3	10ug_R2	1.5943	1.2447	1.1128	1.1008	2.6848	1.9578	4167100	4014900	1697800	4	5.1	10	4.6426
O00203	O00203	AP-3 complex subunit beta-1	AP3B1	sp|O00203|AP3B1_HUMAN AP-3 complex subunit beta-1 OS=Homo sapiens OX=9606 GN=AP3B1 PE=1 SV=3	150ug_R1	1.5782	1.0017	1.5259	1.4541	3.9756	2.7341	2915800	10408000	1444500	3	2.7	150	6.7097
O00203	O00203	AP-3 complex subunit beta-1	AP3B1	sp|O00203|AP3B1_HUMAN AP-3 complex subunit beta-1 OS=Homo sapiens OX=9606 GN=AP3B1 PE=1 SV=3	150ug_R2	1.3095	1.3706	1.0466	1.0111	2.7843	2.9225	24960000	25367000	9104500	4	4.4	150	5.7068
O00203	O00203	AP-3 complex subunit beta-1	AP3B1	sp|O00203|AP3B1_HUMAN AP-3 complex subunit beta-1 OS=Homo sapiens OX=9606 GN=AP3B1 PE=1 SV=3	1ug_R1	1.0966	0.77726	1.5982	1.5383	1.7198	1.2229	319960	676070	491970	1	1.7	1	2.9427
O00203	O00203	AP-3 complex subunit beta-1	AP3B1	sp|O00203|AP3B1_HUMAN AP-3 complex subunit beta-1 OS=Homo sapiens OX=9606 GN=AP3B1 PE=1 SV=3	1ug_R2	1.2552	0.75538	1.3769	1.3215	2.4096	1.4501	701330	819280	392840	1	1.7	1	3.8597
O00203	O00203	AP-3 complex subunit beta-1	AP3B1	sp|O00203|AP3B1_HUMAN AP-3 complex subunit beta-1 OS=Homo sapiens OX=9606 GN=AP3B1 PE=1 SV=3	200ug_R1	1.2825	0.97309	1.3896	1.3842	2.1905	1.5826	13088000	19424000	8151600	2	2.4	200	3.7731
O00203	O00203	AP-3 complex subunit beta-1	AP3B1	sp|O00203|AP3B1_HUMAN AP-3 complex subunit beta-1 OS=Homo sapiens OX=9606 GN=AP3B1 PE=1 SV=3	200ug_R2	1.3821	1.1821	1.0745	1.0274	5.3408	4.623	29075000	33998000	12015000	4	4.9	200	9.9638
O00203	O00203	AP-3 complex subunit beta-1	AP3B1	sp|O00203|AP3B1_HUMAN AP-3 complex subunit beta-1 OS=Homo sapiens OX=9606 GN=AP3B1 PE=1 SV=3	250ug_R1	1.2558	1.4321	0.94178	0.93051	2.1874	2.4777	43232000	44217000	20970000	7	6.9	250	4.6651
O00203	O00203	AP-3 complex subunit beta-1	AP3B1	sp|O00203|AP3B1_HUMAN AP-3 complex subunit beta-1 OS=Homo sapiens OX=9606 GN=AP3B1 PE=1 SV=3	250ug_R2	0.51283	0.47936	1.2849	1.2385	0.9735	0.91189	38060000	45980000	22894000	4	4.8	250	1.88539
O00203	O00203	AP-3 complex subunit beta-1	AP3B1	sp|O00203|AP3B1_HUMAN AP-3 complex subunit beta-1 OS=Homo sapiens OX=9606 GN=AP3B1 PE=1 SV=3	25ug_R1	1.9764	1.4796	1.2248	1.1646	3.6089	3.1027	14284000	13169000	3657400	6	6.9	25	6.7116
O00203	O00203	AP-3 complex subunit beta-1	AP3B1	sp|O00203|AP3B1_HUMAN AP-3 complex subunit beta-1 OS=Homo sapiens OX=9606 GN=AP3B1 PE=1 SV=3	25ug_R2	1.2892	1.002	1.2382	1.1633	2.5269	1.7851	13542000	18106000	5036000	6	6.9	25	4.312
O00203	O00203	AP-3 complex subunit beta-1	AP3B1	sp|O00203|AP3B1_HUMAN AP-3 complex subunit beta-1 OS=Homo sapiens OX=9606 GN=AP3B1 PE=1 SV=3	300ug_R1	0.7396	0.69227	1.1907	1.16	1.3143	1.0883	44546000	63598000	20329000	5	6.1	300	2.4026
O00203	O00203	AP-3 complex subunit beta-1	AP3B1	sp|O00203|AP3B1_HUMAN AP-3 complex subunit beta-1 OS=Homo sapiens OX=9606 GN=AP3B1 PE=1 SV=3	300ug_R2	1.1725	1.0915	1.1353	1.0934	2.3453	2.4317	72931000	79554000	24345000	5	6	300	4.777
O00203	O00203	AP-3 complex subunit beta-1	AP3B1	sp|O00203|AP3B1_HUMAN AP-3 complex subunit beta-1 OS=Homo sapiens OX=9606 GN=AP3B1 PE=1 SV=3	50ug_R1	1.3335	1.1831	1.0968	1.074	3.0766	2.3215	15388000	18642000	4554600	4	4.9	50	5.3981
O00203	O00203	AP-3 complex subunit beta-1	AP3B1	sp|O00203|AP3B1_HUMAN AP-3 complex subunit beta-1 OS=Homo sapiens OX=9606 GN=AP3B1 PE=1 SV=3	50ug_R2	0.89039	0.90342	1.0116	0.97192	2.7701	2.6869	38445000	38576000	25903000	8	9	50	5.457
O00203	O00203	AP-3 complex subunit beta-1	AP3B1	sp|O00203|AP3B1_HUMAN AP-3 complex subunit beta-1 OS=Homo sapiens OX=9606 GN=AP3B1 PE=1 SV=3	5ug_R1	1.8082	1.8428	0.98708	0.96584	2.9023	3.0468	3411900	3410900	1526000	3	4.2	5	5.9491
O00203	O00203	AP-3 complex subunit beta-1	AP3B1	sp|O00203|AP3B1_HUMAN AP-3 complex subunit beta-1 OS=Homo sapiens OX=9606 GN=AP3B1 PE=1 SV=3	5ug_R2	2.5143	1.8289	1.1218	1.0867	4.4707	3.6677	4514000	4983000	1214300	3	4.2	5	8.1384
O00217	O00217	NADH dehydrogenase [ubiquinone] iron-sulfur protein 8, mitochondrial	NDUFS8	sp|O00217|NDUS8_HUMAN NADH dehydrogenase [ubiquinone] iron-sulfur protein 8, mitochondrial OS=Homo sapiens OX=9606 GN=NDUFS8 PE=1 SV=1	100ug_R1	0.78488	1.086	0.75117	0.69533	3.3243	4.7758	54811000	41612000	15287000	2	9.5	100	8.1001
O00217	O00217	NADH dehydrogenase [ubiquinone] iron-sulfur protein 8, mitochondrial	NDUFS8	sp|O00217|NDUS8_HUMAN NADH dehydrogenase [ubiquinone] iron-sulfur protein 8, mitochondrial OS=Homo sapiens OX=9606 GN=NDUFS8 PE=1 SV=1	100ug_R2	0.74518	0.82717	0.82209	0.75653	2.7741	3.2615	52049000	37285000	14146000	1	4.3	100	6.0356
O00217	O00217	NADH dehydrogenase [ubiquinone] iron-sulfur protein 8, mitochondrial	NDUFS8	sp|O00217|NDUS8_HUMAN NADH dehydrogenase [ubiquinone] iron-sulfur protein 8, mitochondrial OS=Homo sapiens OX=9606 GN=NDUFS8 PE=1 SV=1	10ug_R1	NA	NA	NA	NA	NA	NA	NA	NA	NA	NA	0	10	NA
O00217	O00217	NADH dehydrogenase [ubiquinone] iron-sulfur protein 8, mitochondrial	NDUFS8	sp|O00217|NDUS8_HUMAN NADH dehydrogenase [ubiquinone] iron-sulfur protein 8, mitochondrial OS=Homo sapiens OX=9606 GN=NDUFS8 PE=1 SV=1	10ug_R2	NA	NA	NA	NA	NA	NA	NA	NA	NA	NA	0	10	NA
O00217	O00217	NADH dehydrogenase [ubiquinone] iron-sulfur protein 8, mitochondrial	NDUFS8	sp|O00217|NDUS8_HUMAN NADH dehydrogenase [ubiquinone] iron-sulfur protein 8, mitochondrial OS=Homo sapiens OX=9606 GN=NDUFS8 PE=1 SV=1	150ug_R1	0.81503	1.1475	0.72434	0.69491	3.3247	4.7499	83176000	53285000	18763000	2	9.5	150	8.0746
O00217	O00217	NADH dehydrogenase [ubiquinone] iron-sulfur protein 8, mitochondrial	NDUFS8	sp|O00217|NDUS8_HUMAN NADH dehydrogenase [ubiquinone] iron-sulfur protein 8, mitochondrial OS=Homo sapiens OX=9606 GN=NDUFS8 PE=1 SV=1	150ug_R2	1.0413	1.2081	0.89712	0.83418	4.3096	5.1663	139480000	96822000	31223000	2	9.5	150	9.4759
O00217	O00217	NADH dehydrogenase [ubiquinone] iron-sulfur protein 8, mitochondrial	NDUFS8	sp|O00217|NDUS8_HUMAN NADH dehydrogenase [ubiquinone] iron-sulfur protein 8, mitochondrial OS=Homo sapiens OX=9606 GN=NDUFS8 PE=1 SV=1	1ug_R1	NA	NA	NA	NA	NA	NA	NA	NA	NA	NA	0	1	NA
O00217	O00217	NADH dehydrogenase [ubiquinone] iron-sulfur protein 8, mitochondrial	NDUFS8	sp|O00217|NDUS8_HUMAN NADH dehydrogenase [ubiquinone] iron-sulfur protein 8, mitochondrial OS=Homo sapiens OX=9606 GN=NDUFS8 PE=1 SV=1	1ug_R2	NA	NA	NA	NA	NA	NA	NA	NA	NA	NA	0	1	NA
O00217	O00217	NADH dehydrogenase [ubiquinone] iron-sulfur protein 8, mitochondrial	NDUFS8	sp|O00217|NDUS8_HUMAN NADH dehydrogenase [ubiquinone] iron-sulfur protein 8, mitochondrial OS=Homo sapiens OX=9606 GN=NDUFS8 PE=1 SV=1	200ug_R1	1.0419	1.2794	0.89438	0.81929	5.3409	6.5189	165410000	133940000	33515000	2	9.5	200	11.8598
O00217	O00217	NADH dehydrogenase [ubiquinone] iron-sulfur protein 8, mitochondrial	NDUFS8	sp|O00217|NDUS8_HUMAN NADH dehydrogenase [ubiquinone] iron-sulfur protein 8, mitochondrial OS=Homo sapiens OX=9606 GN=NDUFS8 PE=1 SV=1	200ug_R2	1.066	1.3755	0.74575	0.71026	3.8074	5.2155	56377000	41263000	11899000	2	9.5	200	9.0229
O00217	O00217	NADH dehydrogenase [ubiquinone] iron-sulfur protein 8, mitochondrial	NDUFS8	sp|O00217|NDUS8_HUMAN NADH dehydrogenase [ubiquinone] iron-sulfur protein 8, mitochondrial OS=Homo sapiens OX=9606 GN=NDUFS8 PE=1 SV=1	250ug_R1	1.1173	1.1958	0.94359	0.85613	5.8893	6.7639	74015000	61673000	13009000	2	9.5	250	12.6532
O00217	O00217	NADH dehydrogenase [ubiquinone] iron-sulfur protein 8, mitochondrial	NDUFS8	sp|O00217|NDUS8_HUMAN NADH dehydrogenase [ubiquinone] iron-sulfur protein 8, mitochondrial OS=Homo sapiens OX=9606 GN=NDUFS8 PE=1 SV=1	250ug_R2	0.78978	1.3371	0.65427	0.62339	2.8005	4.604	61330000	33528000	14507000	2	9.5	250	7.4045
O00217	O00217	NADH dehydrogenase [ubiquinone] iron-sulfur protein 8, mitochondrial	NDUFS8	sp|O00217|NDUS8_HUMAN NADH dehydrogenase [ubiquinone] iron-sulfur protein 8, mitochondrial OS=Homo sapiens OX=9606 GN=NDUFS8 PE=1 SV=1	25ug_R1	1.313	1.655	0.80863	0.77602	2.8027	3.6116	1985900	1428600	464170	1	4.3	25	6.4143
O00217	O00217	NADH dehydrogenase [ubiquinone] iron-sulfur protein 8, mitochondrial	NDUFS8	sp|O00217|NDUS8_HUMAN NADH dehydrogenase [ubiquinone] iron-sulfur protein 8, mitochondrial OS=Homo sapiens OX=9606 GN=NDUFS8 PE=1 SV=1	25ug_R2	1.2816	1.7301	0.77497	0.73349	2.9863	4.0714	13232000	5900200	1652200	2	9.5	25	7.0577
O00217	O00217	NADH dehydrogenase [ubiquinone] iron-sulfur protein 8, mitochondrial	NDUFS8	sp|O00217|NDUS8_HUMAN NADH dehydrogenase [ubiquinone] iron-sulfur protein 8, mitochondrial OS=Homo sapiens OX=9606 GN=NDUFS8 PE=1 SV=1	300ug_R1	1.0267	1.3117	0.77233	0.72971	3.2918	4.507	88838000	70591000	15340000	2	9.5	300	7.7988
O00217	O00217	NADH dehydrogenase [ubiquinone] iron-sulfur protein 8, mitochondrial	NDUFS8	sp|O00217|NDUS8_HUMAN NADH dehydrogenase [ubiquinone] iron-sulfur protein 8, mitochondrial OS=Homo sapiens OX=9606 GN=NDUFS8 PE=1 SV=1	300ug_R2	0.98798	1.1227	0.83476	0.7672	4.5978	5.1968	114690000	100470000	24246000	2	9.5	300	9.7946
O00217	O00217	NADH dehydrogenase [ubiquinone] iron-sulfur protein 8, mitochondrial	NDUFS8	sp|O00217|NDUS8_HUMAN NADH dehydrogenase [ubiquinone] iron-sulfur protein 8, mitochondrial OS=Homo sapiens OX=9606 GN=NDUFS8 PE=1 SV=1	50ug_R1	1.0637	1.2819	0.90734	0.8804	2.5988	2.986	14261000	13462000	5380600	1	4.3	50	5.5848
O00217	O00217	NADH dehydrogenase [ubiquinone] iron-sulfur protein 8, mitochondrial	NDUFS8	sp|O00217|NDUS8_HUMAN NADH dehydrogenase [ubiquinone] iron-sulfur protein 8, mitochondrial OS=Homo sapiens OX=9606 GN=NDUFS8 PE=1 SV=1	50ug_R2	1.0442	1.2654	0.88434	0.85441	3.3326	3.7864	8271500	6831100	2495000	1	4.3	50	7.119
O00217	O00217	NADH dehydrogenase [ubiquinone] iron-sulfur protein 8, mitochondrial	NDUFS8	sp|O00217|NDUS8_HUMAN NADH dehydrogenase [ubiquinone] iron-sulfur protein 8, mitochondrial OS=Homo sapiens OX=9606 GN=NDUFS8 PE=1 SV=1	5ug_R1	NA	NA	NA	NA	NA	NA	NA	NA	NA	NA	0	5	NA
O00217	O00217	NADH dehydrogenase [ubiquinone] iron-sulfur protein 8, mitochondrial	NDUFS8	sp|O00217|NDUS8_HUMAN NADH dehydrogenase [ubiquinone] iron-sulfur protein 8, mitochondrial OS=Homo sapiens OX=9606 GN=NDUFS8 PE=1 SV=1	5ug_R2	NA	NA	NA	NA	NA	NA	NA	NA	NA	NA	0	5	NA
O00231	O00231	26S proteasome non-ATPase regulatory subunit 11	PSMD11	sp|O00231|PSD11_HUMAN 26S proteasome non-ATPase regulatory subunit 11 OS=Homo sapiens OX=9606 GN=PSMD11 PE=1 SV=3	100ug_R1	1.5153	1.3288	1.2283	1.1797	6.0192	5.227	266310000	293900000	78420000	11	28.4	100	11.2462
O00231	O00231	26S proteasome non-ATPase regulatory subunit 11	PSMD11	sp|O00231|PSD11_HUMAN 26S proteasome non-ATPase regulatory subunit 11 OS=Homo sapiens OX=9606 GN=PSMD11 PE=1 SV=3	100ug_R2	1.7151	1.6081	1.1183	1.0691	5.9283	5.7711	429830000	491080000	99974000	14	40	100	11.6994
O00231	O00231	26S proteasome non-ATPase regulatory subunit 11	PSMD11	sp|O00231|PSD11_HUMAN 26S proteasome non-ATPase regulatory subunit 11 OS=Homo sapiens OX=9606 GN=PSMD11 PE=1 SV=3	10ug_R1	2.6555	1.1965	1.2104	1.0959	6.0989	5.6186	18736000	20577000	6553600	8	20.4	10	11.7175
O00231	O00231	26S proteasome non-ATPase regulatory subunit 11	PSMD11	sp|O00231|PSD11_HUMAN 26S proteasome non-ATPase regulatory subunit 11 OS=Homo sapiens OX=9606 GN=PSMD11 PE=1 SV=3	10ug_R2	1.4103	1.5047	1.1824	1.1286	3.1415	2.9082	14377000	17789000	6019000	9	21.3	10	6.0497
O00231	O00231	26S proteasome non-ATPase regulatory subunit 11	PSMD11	sp|O00231|PSD11_HUMAN 26S proteasome non-ATPase regulatory subunit 11 OS=Homo sapiens OX=9606 GN=PSMD11 PE=1 SV=3	150ug_R1	2.0696	2.0847	1.0965	1.0649	6.9968	6.9268	392090000	431190000	104840000	15	41.5	150	13.9236
O00231	O00231	26S proteasome non-ATPase regulatory subunit 11	PSMD11	sp|O00231|PSD11_HUMAN 26S proteasome non-ATPase regulatory subunit 11 OS=Homo sapiens OX=9606 GN=PSMD11 PE=1 SV=3	150ug_R2	1.9973	1.5439	1.1063	1.0479	7.5837	6.1807	443650000	484400000	102620000	17	44.1	150	13.7644
O00231	O00231	26S proteasome non-ATPase regulatory subunit 11	PSMD11	sp|O00231|PSD11_HUMAN 26S proteasome non-ATPase regulatory subunit 11 OS=Homo sapiens OX=9606 GN=PSMD11 PE=1 SV=3	1ug_R1	1.3112	1.1822	1.2048	1.1454	2.2694	2.0611	2852700	3581200	1304500	3	7.8	1	4.3305
O00231	O00231	26S proteasome non-ATPase regulatory subunit 11	PSMD11	sp|O00231|PSD11_HUMAN 26S proteasome non-ATPase regulatory subunit 11 OS=Homo sapiens OX=9606 GN=PSMD11 PE=1 SV=3	1ug_R2	1.3375	1.2117	1.3077	1.2417	3.0396	2.4301	3553400	4347800	1816800	3	7.3	1	5.4697
O00231	O00231	26S proteasome non-ATPase regulatory subunit 11	PSMD11	sp|O00231|PSD11_HUMAN 26S proteasome non-ATPase regulatory subunit 11 OS=Homo sapiens OX=9606 GN=PSMD11 PE=1 SV=3	200ug_R1	1.474	1.3455	1.1613	1.0851	6.1227	5.431	434890000	454720000	112850000	15	38.4	200	11.5537
O00231	O00231	26S proteasome non-ATPase regulatory subunit 11	PSMD11	sp|O00231|PSD11_HUMAN 26S proteasome non-ATPase regulatory subunit 11 OS=Homo sapiens OX=9606 GN=PSMD11 PE=1 SV=3	200ug_R2	1.5929	1.6198	1.049	1.0059	6.5349	5.6921	387920000	438360000	86135000	15	41.7	200	12.227
O00231	O00231	26S proteasome non-ATPase regulatory subunit 11	PSMD11	sp|O00231|PSD11_HUMAN 26S proteasome non-ATPase regulatory subunit 11 OS=Homo sapiens OX=9606 GN=PSMD11 PE=1 SV=3	250ug_R1	1.2258	1.0484	1.2388	1.1934	5.0807	11.688	500680000	575660000	116770000	15	38.9	250	16.7687
O00231	O00231	26S proteasome non-ATPase regulatory subunit 11	PSMD11	sp|O00231|PSD11_HUMAN 26S proteasome non-ATPase regulatory subunit 11 OS=Homo sapiens OX=9606 GN=PSMD11 PE=1 SV=3	250ug_R2	1.2368	1.2253	1.1045	1.0604	5.3273	5.3888	407940000	486490000	112650000	12	32.9	250	10.7161
O00231	O00231	26S proteasome non-ATPase regulatory subunit 11	PSMD11	sp|O00231|PSD11_HUMAN 26S proteasome non-ATPase regulatory subunit 11 OS=Homo sapiens OX=9606 GN=PSMD11 PE=1 SV=3	25ug_R1	1.5898	1.4322	1.2172	1.1525	4.7923	4.5096	54122000	58308000	14343000	11	28	25	9.3019
O00231	O00231	26S proteasome non-ATPase regulatory subunit 11	PSMD11	sp|O00231|PSD11_HUMAN 26S proteasome non-ATPase regulatory subunit 11 OS=Homo sapiens OX=9606 GN=PSMD11 PE=1 SV=3	25ug_R2	1.776	1.5739	1.2566	1.201	5.1466	4.681	82890000	83741000	21482000	10	28	25	9.8276
O00231	O00231	26S proteasome non-ATPase regulatory subunit 11	PSMD11	sp|O00231|PSD11_HUMAN 26S proteasome non-ATPase regulatory subunit 11 OS=Homo sapiens OX=9606 GN=PSMD11 PE=1 SV=3	300ug_R1	1.3177	1.3125	1.1079	1.0232	4.7597	4.3532	444350000	439960000	97200000	14	36	300	9.1129
O00231	O00231	26S proteasome non-ATPase regulatory subunit 11	PSMD11	sp|O00231|PSD11_HUMAN 26S proteasome non-ATPase regulatory subunit 11 OS=Homo sapiens OX=9606 GN=PSMD11 PE=1 SV=3	300ug_R2	1.2675	1.0168	1.1378	1.0429	5.3242	4.4774	414480000	440090000	121450000	13	36.5	300	9.8016
O00231	O00231	26S proteasome non-ATPase regulatory subunit 11	PSMD11	sp|O00231|PSD11_HUMAN 26S proteasome non-ATPase regulatory subunit 11 OS=Homo sapiens OX=9606 GN=PSMD11 PE=1 SV=3	50ug_R1	2.0099	1.8497	1.1338	1.1055	5.3598	4.9204	130960000	147590000	34531000	12	30.3	50	10.2802
O00231	O00231	26S proteasome non-ATPase regulatory subunit 11	PSMD11	sp|O00231|PSD11_HUMAN 26S proteasome non-ATPase regulatory subunit 11 OS=Homo sapiens OX=9606 GN=PSMD11 PE=1 SV=3	50ug_R2	1.8805	1.5904	1.1889	1.0967	6.1773	5.8841	224280000	249810000	54256000	10	28.9	50	12.0614
O00231	O00231	26S proteasome non-ATPase regulatory subunit 11	PSMD11	sp|O00231|PSD11_HUMAN 26S proteasome non-ATPase regulatory subunit 11 OS=Homo sapiens OX=9606 GN=PSMD11 PE=1 SV=3	5ug_R1	1.48	1.0592	1.2883	1.2314	2.0585	1.5199	9655300	12647000	4419900	8	19.4	5	3.5784
O00231	O00231	26S proteasome non-ATPase regulatory subunit 11	PSMD11	sp|O00231|PSD11_HUMAN 26S proteasome non-ATPase regulatory subunit 11 OS=Homo sapiens OX=9606 GN=PSMD11 PE=1 SV=3	5ug_R2	1.6271	1.3697	1.3013	1.2534	3.6852	2.9725	21539000	28754000	8763500	10	25.8	5	6.6577
O00232	O00232	26S proteasome non-ATPase regulatory subunit 12	PSMD12	sp|O00232|PSD12_HUMAN 26S proteasome non-ATPase regulatory subunit 12 OS=Homo sapiens OX=9606 GN=PSMD12 PE=1 SV=3	100ug_R1	0.95365	0.93312	1.2094	1.1666	3.5103	2.8121	67575000	79051000	24548000	6	11	100	6.3224
O00232	O00232	26S proteasome non-ATPase regulatory subunit 12	PSMD12	sp|O00232|PSD12_HUMAN 26S proteasome non-ATPase regulatory subunit 12 OS=Homo sapiens OX=9606 GN=PSMD12 PE=1 SV=3	100ug_R2	2.2664	2.1898	1.0584	1.023	5.6132	5.4024	81039000	88207000	16466000	7	15.6	100	11.0156
O00232	O00232	26S proteasome non-ATPase regulatory subunit 12	PSMD12	sp|O00232|PSD12_HUMAN 26S proteasome non-ATPase regulatory subunit 12 OS=Homo sapiens OX=9606 GN=PSMD12 PE=1 SV=3	10ug_R1	1.4818	1.4395	1.0427	1.0059	2.3684	2.3545	1041300	783230	299910	1	2	10	4.7229
O00232	O00232	26S proteasome non-ATPase regulatory subunit 12	PSMD12	sp|O00232|PSD12_HUMAN 26S proteasome non-ATPase regulatory subunit 12 OS=Homo sapiens OX=9606 GN=PSMD12 PE=1 SV=3	10ug_R2	2.3035	1.847	1.2492	1.2149	3.9954	3.2887	1030100	1449300	232310	3	5.5	10	7.2841
O00232	O00232	26S proteasome non-ATPase regulatory subunit 12	PSMD12	sp|O00232|PSD12_HUMAN 26S proteasome non-ATPase regulatory subunit 12 OS=Homo sapiens OX=9606 GN=PSMD12 PE=1 SV=3	150ug_R1	7.5563	2.7054	1.0478	1.0186	16.31	7.4497	70114000	77405000	11914000	8	17.8	150	23.7597
O00232	O00232	26S proteasome non-ATPase regulatory subunit 12	PSMD12	sp|O00232|PSD12_HUMAN 26S proteasome non-ATPase regulatory subunit 12 OS=Homo sapiens OX=9606 GN=PSMD12 PE=1 SV=3	150ug_R2	3.6218	3.386	0.95068	0.92416	11.877	10.049	105270000	97100000	12992000	7	17.8	150	21.926
O00232	O00232	26S proteasome non-ATPase regulatory subunit 12	PSMD12	sp|O00232|PSD12_HUMAN 26S proteasome non-ATPase regulatory subunit 12 OS=Homo sapiens OX=9606 GN=PSMD12 PE=1 SV=3	1ug_R1	NA	NA	NA	NA	NA	NA	NA	NA	NA	NA	0	1	NA
O00232	O00232	26S proteasome non-ATPase regulatory subunit 12	PSMD12	sp|O00232|PSD12_HUMAN 26S proteasome non-ATPase regulatory subunit 12 OS=Homo sapiens OX=9606 GN=PSMD12 PE=1 SV=3	1ug_R2	NA	NA	NA	NA	NA	NA	NA	NA	NA	NA	0	1	NA
O00232	O00232	26S proteasome non-ATPase regulatory subunit 12	PSMD12	sp|O00232|PSD12_HUMAN 26S proteasome non-ATPase regulatory subunit 12 OS=Homo sapiens OX=9606 GN=PSMD12 PE=1 SV=3	200ug_R1	2.5222	2.2839	1.0349	1.0079	7.3103	6.9074	86157000	104320000	14132000	7	17.3	200	14.2177
O00232	O00232	26S proteasome non-ATPase regulatory subunit 12	PSMD12	sp|O00232|PSD12_HUMAN 26S proteasome non-ATPase regulatory subunit 12 OS=Homo sapiens OX=9606 GN=PSMD12 PE=1 SV=3	200ug_R2	1.187	1.124	1.0188	0.98739	3.8219	4.3696	126150000	132760000	49628000	8	18.6	200	8.1915
O00232	O00232	26S proteasome non-ATPase regulatory subunit 12	PSMD12	sp|O00232|PSD12_HUMAN 26S proteasome non-ATPase regulatory subunit 12 OS=Homo sapiens OX=9606 GN=PSMD12 PE=1 SV=3	250ug_R1	1.1716	1.0984	1.1319	1.0773	3.5271	3.989	81323000	112840000	20145000	7	17.3	250	7.5161
O00232	O00232	26S proteasome non-ATPase regulatory subunit 12	PSMD12	sp|O00232|PSD12_HUMAN 26S proteasome non-ATPase regulatory subunit 12 OS=Homo sapiens OX=9606 GN=PSMD12 PE=1 SV=3	250ug_R2	1.2705	1.1966	0.97842	0.94155	3.9256	3.7252	258900000	216370000	85727000	11	24.3	250	7.6508
O00232	O00232	26S proteasome non-ATPase regulatory subunit 12	PSMD12	sp|O00232|PSD12_HUMAN 26S proteasome non-ATPase regulatory subunit 12 OS=Homo sapiens OX=9606 GN=PSMD12 PE=1 SV=3	25ug_R1	0.9201	0.84831	1.1002	1.083	2.0047	1.7555	6721200	5949100	2319000	4	8.6	25	3.7602
O00232	O00232	26S proteasome non-ATPase regulatory subunit 12	PSMD12	sp|O00232|PSD12_HUMAN 26S proteasome non-ATPase regulatory subunit 12 OS=Homo sapiens OX=9606 GN=PSMD12 PE=1 SV=3	25ug_R2	2.1322	1.357	1.1778	1.1428	5.1998	3.015	15837000	18963000	3965400	5	9.6	25	8.2148
O00232	O00232	26S proteasome non-ATPase regulatory subunit 12	PSMD12	sp|O00232|PSD12_HUMAN 26S proteasome non-ATPase regulatory subunit 12 OS=Homo sapiens OX=9606 GN=PSMD12 PE=1 SV=3	300ug_R1	1.4405	1.3414	1.1171	1.0759	3.9751	4.1024	155520000	196070000	65614000	9	17.8	300	8.0775
O00232	O00232	26S proteasome non-ATPase regulatory subunit 12	PSMD12	sp|O00232|PSD12_HUMAN 26S proteasome non-ATPase regulatory subunit 12 OS=Homo sapiens OX=9606 GN=PSMD12 PE=1 SV=3	300ug_R2	1.0649	1.1211	1.1789	1.1389	3.8807	3.9013	183840000	222850000	53753000	9	22.4	300	7.782
O00232	O00232	26S proteasome non-ATPase regulatory subunit 12	PSMD12	sp|O00232|PSD12_HUMAN 26S proteasome non-ATPase regulatory subunit 12 OS=Homo sapiens OX=9606 GN=PSMD12 PE=1 SV=3	50ug_R1	1.4395	1.1371	1.0394	1.0028	3.0413	2.3158	19492000	26009000	5382000	6	10.7	50	5.3571
O00232	O00232	26S proteasome non-ATPase regulatory subunit 12	PSMD12	sp|O00232|PSD12_HUMAN 26S proteasome non-ATPase regulatory subunit 12 OS=Homo sapiens OX=9606 GN=PSMD12 PE=1 SV=3	50ug_R2	0.98911	1.0684	1.3931	1.3352	2.1235	2.6362	17528000	27959000	4941000	6	12.9	50	4.7597
O00232	O00232	26S proteasome non-ATPase regulatory subunit 12	PSMD12	sp|O00232|PSD12_HUMAN 26S proteasome non-ATPase regulatory subunit 12 OS=Homo sapiens OX=9606 GN=PSMD12 PE=1 SV=3	5ug_R1	4.6772	3.7957	1.211	1.1941	5.6896	4.7649	2140900	2898500	512830	1	2.4	5	10.4545
O00232	O00232	26S proteasome non-ATPase regulatory subunit 12	PSMD12	sp|O00232|PSD12_HUMAN 26S proteasome non-ATPase regulatory subunit 12 OS=Homo sapiens OX=9606 GN=PSMD12 PE=1 SV=3	5ug_R2	2.6383	2.2509	1.2425	1.228	4.8371	3.9388	3072400	4104900	779430	3	5.5	5	8.7759
O00233	O00233	26S proteasome non-ATPase regulatory subunit 9	PSMD9	sp|O00233|PSMD9_HUMAN 26S proteasome non-ATPase regulatory subunit 9 OS=Homo sapiens OX=9606 GN=PSMD9 PE=1 SV=3	100ug_R1	1.6331	1.9753	0.83875	0.79437	4.2537	5.3547	8417200	6486100	1301500	2	10.8	100	9.6084
O00233	O00233	26S proteasome non-ATPase regulatory subunit 9	PSMD9	sp|O00233|PSMD9_HUMAN 26S proteasome non-ATPase regulatory subunit 9 OS=Homo sapiens OX=9606 GN=PSMD9 PE=1 SV=3	100ug_R2	1.1871	1.3844	0.86823	0.8536	2.0474	2.3986	4772100	4364600	1016100	1	4.9	100	4.446
O00233	O00233	26S proteasome non-ATPase regulatory subunit 9	PSMD9	sp|O00233|PSMD9_HUMAN 26S proteasome non-ATPase regulatory subunit 9 OS=Homo sapiens OX=9606 GN=PSMD9 PE=1 SV=3	10ug_R1	0.69832	0.64292	1.1148	1.1095	1.2696	1.1442	515010	514930	473340	1	5.4	10	2.4138
O00233	O00233	26S proteasome non-ATPase regulatory subunit 9	PSMD9	sp|O00233|PSMD9_HUMAN 26S proteasome non-ATPase regulatory subunit 9 OS=Homo sapiens OX=9606 GN=PSMD9 PE=1 SV=3	10ug_R2	0.65401	0.53469	1.3018	1.2746	1.2016	0.94272	475300	680810	594950	1	5.4	10	2.14432
O00233	O00233	26S proteasome non-ATPase regulatory subunit 9	PSMD9	sp|O00233|PSMD9_HUMAN 26S proteasome non-ATPase regulatory subunit 9 OS=Homo sapiens OX=9606 GN=PSMD9 PE=1 SV=3	150ug_R1	1.2059	1.906	0.61273	0.5839	3.0378	5.2026	9729100	396790	102840	3	14.3	150	8.2404
O00233	O00233	26S proteasome non-ATPase regulatory subunit 9	PSMD9	sp|O00233|PSMD9_HUMAN 26S proteasome non-ATPase regulatory subunit 9 OS=Homo sapiens OX=9606 GN=PSMD9 PE=1 SV=3	150ug_R2	1.4602	1.3655	1.0994	1.0709	3.4791	3.0538	63460000	80983000	22208000	5	24.7	150	6.5329
O00233	O00233	26S proteasome non-ATPase regulatory subunit 9	PSMD9	sp|O00233|PSMD9_HUMAN 26S proteasome non-ATPase regulatory subunit 9 OS=Homo sapiens OX=9606 GN=PSMD9 PE=1 SV=3	1ug_R1	NA	NA	NA	NA	NA	NA	NA	NA	NA	NA	0	1	NA
O00233	O00233	26S proteasome non-ATPase regulatory subunit 9	PSMD9	sp|O00233|PSMD9_HUMAN 26S proteasome non-ATPase regulatory subunit 9 OS=Homo sapiens OX=9606 GN=PSMD9 PE=1 SV=3	1ug_R2	NA	NA	NA	NA	NA	NA	NA	NA	NA	NA	0	1	NA
O00233	O00233	26S proteasome non-ATPase regulatory subunit 9	PSMD9	sp|O00233|PSMD9_HUMAN 26S proteasome non-ATPase regulatory subunit 9 OS=Homo sapiens OX=9606 GN=PSMD9 PE=1 SV=3	200ug_R1	1.506	1.3502	1.33	1.2417	6.5521	5.5746	39152000	29780000	4520500	5	24.2	200	12.1267
O00233	O00233	26S proteasome non-ATPase regulatory subunit 9	PSMD9	sp|O00233|PSMD9_HUMAN 26S proteasome non-ATPase regulatory subunit 9 OS=Homo sapiens OX=9606 GN=PSMD9 PE=1 SV=3	200ug_R2	1.5014	1.2819	1.1763	1.1491	3.4699	2.9893	62269000	76482000	35268000	6	28.7	200	6.4592
O00233	O00233	26S proteasome non-ATPase regulatory subunit 9	PSMD9	sp|O00233|PSMD9_HUMAN 26S proteasome non-ATPase regulatory subunit 9 OS=Homo sapiens OX=9606 GN=PSMD9 PE=1 SV=3	250ug_R1	0.76369	0.55273	1.0763	1.0304	2.0972	1.8003	49606000	72385000	18255000	6	28.7	250	3.8975
O00233	O00233	26S proteasome non-ATPase regulatory subunit 9	PSMD9	sp|O00233|PSMD9_HUMAN 26S proteasome non-ATPase regulatory subunit 9 OS=Homo sapiens OX=9606 GN=PSMD9 PE=1 SV=3	250ug_R2	0.51023	0.47161	1.1829	1.1296	1.8403	1.7282	39970000	44384000	32756000	4	18.8	250	3.5685
O00233	O00233	26S proteasome non-ATPase regulatory subunit 9	PSMD9	sp|O00233|PSMD9_HUMAN 26S proteasome non-ATPase regulatory subunit 9 OS=Homo sapiens OX=9606 GN=PSMD9 PE=1 SV=3	25ug_R1	0.38172	0.25682	1.4599	1.3916	0.92902	0.66761	1589100	2418600	2518700	2	9.9	25	1.59663
O00233	O00233	26S proteasome non-ATPase regulatory subunit 9	PSMD9	sp|O00233|PSMD9_HUMAN 26S proteasome non-ATPase regulatory subunit 9 OS=Homo sapiens OX=9606 GN=PSMD9 PE=1 SV=3	25ug_R2	0.15044	0.1407	1.0903	1.0582	0.35128	0.33195	2179000	1236500	2632200	1	4	25	0.68323
O00233	O00233	26S proteasome non-ATPase regulatory subunit 9	PSMD9	sp|O00233|PSMD9_HUMAN 26S proteasome non-ATPase regulatory subunit 9 OS=Homo sapiens OX=9606 GN=PSMD9 PE=1 SV=3	300ug_R1	0.42877	0.3439	1.2018	1.1757	1.1573	0.98439	48276000	69600000	21767000	4	17.9	300	2.14169
O00233	O00233	26S proteasome non-ATPase regulatory subunit 9	PSMD9	sp|O00233|PSMD9_HUMAN 26S proteasome non-ATPase regulatory subunit 9 OS=Homo sapiens OX=9606 GN=PSMD9 PE=1 SV=3	300ug_R2	0.60155	0.50802	1.2	1.1445	12.719	8.9844	60435000	66271000	54791000	5	23.8	300	21.7034
O00233	O00233	26S proteasome non-ATPase regulatory subunit 9	PSMD9	sp|O00233|PSMD9_HUMAN 26S proteasome non-ATPase regulatory subunit 9 OS=Homo sapiens OX=9606 GN=PSMD9 PE=1 SV=3	50ug_R1	0.97509	0.68105	1.5083	1.4679	2.134	1.4538	4766100	6461400	3891500	2	9.9	50	3.5878
O00233	O00233	26S proteasome non-ATPase regulatory subunit 9	PSMD9	sp|O00233|PSMD9_HUMAN 26S proteasome non-ATPase regulatory subunit 9 OS=Homo sapiens OX=9606 GN=PSMD9 PE=1 SV=3	50ug_R2	0.61312	0.44881	1.456	1.3951	1.7727	1.2706	9897900	11044000	7036800	2	10.3	50	3.0433
O00233	O00233	26S proteasome non-ATPase regulatory subunit 9	PSMD9	sp|O00233|PSMD9_HUMAN 26S proteasome non-ATPase regulatory subunit 9 OS=Homo sapiens OX=9606 GN=PSMD9 PE=1 SV=3	5ug_R1	1.3971	1.1956	1.2606	1.1629	2.711	2.3312	3548700	4182600	1325800	1	5.4	5	5.0422
O00233	O00233	26S proteasome non-ATPase regulatory subunit 9	PSMD9	sp|O00233|PSMD9_HUMAN 26S proteasome non-ATPase regulatory subunit 9 OS=Homo sapiens OX=9606 GN=PSMD9 PE=1 SV=3	5ug_R2	NA	NA	NA	NA	NA	NA	NA	NA	NA	NA	0	5	NA
O00244	O00244	Copper transport protein ATOX1	ATOX1	sp|O00244|ATOX1_HUMAN Copper transport protein ATOX1 OS=Homo sapiens OX=9606 GN=ATOX1 PE=1 SV=1	100ug_R1	NA	NA	NA	NA	NA	NA	NA	NA	NA	NA	0	100	NA
O00244	O00244	Copper transport protein ATOX1	ATOX1	sp|O00244|ATOX1_HUMAN Copper transport protein ATOX1 OS=Homo sapiens OX=9606 GN=ATOX1 PE=1 SV=1	100ug_R2	2.2015	1.502	1.5273	1.4379	5.2337	3.6397	4027300	6312700	1112100	1	13.2	100	8.8734
O00244	O00244	Copper transport protein ATOX1	ATOX1	sp|O00244|ATOX1_HUMAN Copper transport protein ATOX1 OS=Homo sapiens OX=9606 GN=ATOX1 PE=1 SV=1	10ug_R1	NA	NA	NA	NA	NA	NA	NA	NA	NA	NA	0	10	NA
O00244	O00244	Copper transport protein ATOX1	ATOX1	sp|O00244|ATOX1_HUMAN Copper transport protein ATOX1 OS=Homo sapiens OX=9606 GN=ATOX1 PE=1 SV=1	10ug_R2	NA	NA	NA	NA	NA	NA	NA	NA	NA	NA	0	10	NA
O00244	O00244	Copper transport protein ATOX1	ATOX1	sp|O00244|ATOX1_HUMAN Copper transport protein ATOX1 OS=Homo sapiens OX=9606 GN=ATOX1 PE=1 SV=1	150ug_R1	2.4619	1.6483	1.6233	1.5579	6.3911	4.1023	5625600	7147100	1208400	1	13.2	150	10.4934
O00244	O00244	Copper transport protein ATOX1	ATOX1	sp|O00244|ATOX1_HUMAN Copper transport protein ATOX1 OS=Homo sapiens OX=9606 GN=ATOX1 PE=1 SV=1	150ug_R2	NA	NA	NA	NA	NA	NA	NA	NA	NA	NA	0	150	NA
O00244	O00244	Copper transport protein ATOX1	ATOX1	sp|O00244|ATOX1_HUMAN Copper transport protein ATOX1 OS=Homo sapiens OX=9606 GN=ATOX1 PE=1 SV=1	1ug_R1	NA	NA	NA	NA	NA	NA	NA	NA	NA	NA	0	1	NA
O00244	O00244	Copper transport protein ATOX1	ATOX1	sp|O00244|ATOX1_HUMAN Copper transport protein ATOX1 OS=Homo sapiens OX=9606 GN=ATOX1 PE=1 SV=1	1ug_R2	NA	NA	NA	NA	NA	NA	NA	NA	NA	NA	0	1	NA
O00244	O00244	Copper transport protein ATOX1	ATOX1	sp|O00244|ATOX1_HUMAN Copper transport protein ATOX1 OS=Homo sapiens OX=9606 GN=ATOX1 PE=1 SV=1	200ug_R1	NA	NA	NA	NA	NA	NA	NA	NA	NA	NA	0	200	NA
O00244	O00244	Copper transport protein ATOX1	ATOX1	sp|O00244|ATOX1_HUMAN Copper transport protein ATOX1 OS=Homo sapiens OX=9606 GN=ATOX1 PE=1 SV=1	200ug_R2	1.3917	1.0597	1.4076	1.3459	3.432	2.5499	6848100	6319800	1626900	1	13.2	200	5.9819
O00244	O00244	Copper transport protein ATOX1	ATOX1	sp|O00244|ATOX1_HUMAN Copper transport protein ATOX1 OS=Homo sapiens OX=9606 GN=ATOX1 PE=1 SV=1	250ug_R1	3.65	2.5471	1.4674	1.4427	6.3578	4.4068	6381900	10778000	1487000	1	13.2	250	10.7646
O00244	O00244	Copper transport protein ATOX1	ATOX1	sp|O00244|ATOX1_HUMAN Copper transport protein ATOX1 OS=Homo sapiens OX=9606 GN=ATOX1 PE=1 SV=1	250ug_R2	2.1767	1.555	1.3277	1.3615	3.4674	2.5468	19102000	26244000	6319000	1	13.2	250	6.0142
O00244	O00244	Copper transport protein ATOX1	ATOX1	sp|O00244|ATOX1_HUMAN Copper transport protein ATOX1 OS=Homo sapiens OX=9606 GN=ATOX1 PE=1 SV=1	25ug_R1	NA	NA	NA	NA	NA	NA	NA	NA	NA	NA	0	25	NA
O00244	O00244	Copper transport protein ATOX1	ATOX1	sp|O00244|ATOX1_HUMAN Copper transport protein ATOX1 OS=Homo sapiens OX=9606 GN=ATOX1 PE=1 SV=1	25ug_R2	NA	NA	NA	NA	NA	NA	NA	NA	NA	NA	0	25	NA
O00244	O00244	Copper transport protein ATOX1	ATOX1	sp|O00244|ATOX1_HUMAN Copper transport protein ATOX1 OS=Homo sapiens OX=9606 GN=ATOX1 PE=1 SV=1	300ug_R1	3.7244	2.2886	1.6874	1.6428	6.2505	3.8048	7971600	11566000	2216900	1	13.2	300	10.0553
O00244	O00244	Copper transport protein ATOX1	ATOX1	sp|O00244|ATOX1_HUMAN Copper transport protein ATOX1 OS=Homo sapiens OX=9606 GN=ATOX1 PE=1 SV=1	300ug_R2	NA	NA	NA	NA	NA	NA	NA	NA	NA	NA	0	300	NA
O00244	O00244	Copper transport protein ATOX1	ATOX1	sp|O00244|ATOX1_HUMAN Copper transport protein ATOX1 OS=Homo sapiens OX=9606 GN=ATOX1 PE=1 SV=1	50ug_R1	NA	NA	NA	NA	NA	NA	NA	NA	NA	NA	0	50	NA
O00244	O00244	Copper transport protein ATOX1	ATOX1	sp|O00244|ATOX1_HUMAN Copper transport protein ATOX1 OS=Homo sapiens OX=9606 GN=ATOX1 PE=1 SV=1	50ug_R2	NA	NA	NA	NA	NA	NA	NA	NA	NA	NA	0	50	NA
O00244	O00244	Copper transport protein ATOX1	ATOX1	sp|O00244|ATOX1_HUMAN Copper transport protein ATOX1 OS=Homo sapiens OX=9606 GN=ATOX1 PE=1 SV=1	5ug_R1	NA	NA	NA	NA	NA	NA	NA	NA	NA	NA	0	5	NA
O00244	O00244	Copper transport protein ATOX1	ATOX1	sp|O00244|ATOX1_HUMAN Copper transport protein ATOX1 OS=Homo sapiens OX=9606 GN=ATOX1 PE=1 SV=1	5ug_R2	1.6048	1.11	1.5786	1.5653	2.4543	1.5679	301310	598420	151770	1	13.2	5	4.0222
O00255	O00255	Menin	MEN1	sp|O00255|MEN1_HUMAN Menin OS=Homo sapiens OX=9606 GN=MEN1 PE=1 SV=4	100ug_R1	NA	NA	NA	NA	NA	NA	NA	NA	NA	NA	0	100	NA
O00255	O00255	Menin	MEN1	sp|O00255|MEN1_HUMAN Menin OS=Homo sapiens OX=9606 GN=MEN1 PE=1 SV=4	100ug_R2	1.6641	1.6963	1.0384	1.0169	3.0565	3.0058	5668900	4641300	862140	1	2.3	100	6.0623
O00255	O00255	Menin	MEN1	sp|O00255|MEN1_HUMAN Menin OS=Homo sapiens OX=9606 GN=MEN1 PE=1 SV=4	10ug_R1	NA	NA	NA	NA	NA	NA	NA	NA	NA	NA	0	10	NA
O00255	O00255	Menin	MEN1	sp|O00255|MEN1_HUMAN Menin OS=Homo sapiens OX=9606 GN=MEN1 PE=1 SV=4	10ug_R2	NA	NA	NA	NA	NA	NA	NA	NA	NA	1	2.3	10	NA
O00255	O00255	Menin	MEN1	sp|O00255|MEN1_HUMAN Menin OS=Homo sapiens OX=9606 GN=MEN1 PE=1 SV=4	150ug_R1	NA	NA	NA	NA	NA	NA	NA	NA	NA	NA	0	150	NA
O00255	O00255	Menin	MEN1	sp|O00255|MEN1_HUMAN Menin OS=Homo sapiens OX=9606 GN=MEN1 PE=1 SV=4	150ug_R2	NA	NA	NA	NA	NA	NA	NA	NA	NA	1	2.3	150	NA
O00255	O00255	Menin	MEN1	sp|O00255|MEN1_HUMAN Menin OS=Homo sapiens OX=9606 GN=MEN1 PE=1 SV=4	1ug_R1	NA	NA	NA	NA	NA	NA	NA	NA	NA	NA	0	1	NA
O00255	O00255	Menin	MEN1	sp|O00255|MEN1_HUMAN Menin OS=Homo sapiens OX=9606 GN=MEN1 PE=1 SV=4	1ug_R2	NA	NA	NA	NA	NA	NA	NA	NA	NA	NA	0	1	NA
O00255	O00255	Menin	MEN1	sp|O00255|MEN1_HUMAN Menin OS=Homo sapiens OX=9606 GN=MEN1 PE=1 SV=4	200ug_R1	NA	NA	NA	NA	NA	NA	NA	NA	NA	NA	0	200	NA
O00255	O00255	Menin	MEN1	sp|O00255|MEN1_HUMAN Menin OS=Homo sapiens OX=9606 GN=MEN1 PE=1 SV=4	200ug_R2	NA	NA	NA	NA	NA	NA	NA	NA	NA	NA	0	200	NA
O00255	O00255	Menin	MEN1	sp|O00255|MEN1_HUMAN Menin OS=Homo sapiens OX=9606 GN=MEN1 PE=1 SV=4	250ug_R1	3.1557	3.2273	0.99115	0.97641	5.6074	5.7428	5822300	5737500	1136400	1	2.3	250	11.3502
O00255	O00255	Menin	MEN1	sp|O00255|MEN1_HUMAN Menin OS=Homo sapiens OX=9606 GN=MEN1 PE=1 SV=4	250ug_R2	NA	NA	NA	NA	NA	NA	NA	NA	NA	NA	0	250	NA
O00255	O00255	Menin	MEN1	sp|O00255|MEN1_HUMAN Menin OS=Homo sapiens OX=9606 GN=MEN1 PE=1 SV=4	25ug_R1	0.16267	0.16488	1.0125	0.97964	0.28702	0.29299	940550	1127000	3355600	1	2.3	25	0.58001
O00255	O00255	Menin	MEN1	sp|O00255|MEN1_HUMAN Menin OS=Homo sapiens OX=9606 GN=MEN1 PE=1 SV=4	25ug_R2	0.30858	0.29717	1.0591	1.0348	0.54818	0.52976	1284800	1483800	3518600	1	2.3	25	1.07794
O00255	O00255	Menin	MEN1	sp|O00255|MEN1_HUMAN Menin OS=Homo sapiens OX=9606 GN=MEN1 PE=1 SV=4	300ug_R1	NA	NA	NA	NA	NA	NA	8649000	NA	NA	1	2.3	300	NA
O00255	O00255	Menin	MEN1	sp|O00255|MEN1_HUMAN Menin OS=Homo sapiens OX=9606 GN=MEN1 PE=1 SV=4	300ug_R2	NA	NA	NA	NA	NA	NA	NA	NA	NA	NA	0	300	NA
O00255	O00255	Menin	MEN1	sp|O00255|MEN1_HUMAN Menin OS=Homo sapiens OX=9606 GN=MEN1 PE=1 SV=4	50ug_R1	0.087104	0.081169	1.1723	1.1374	0.20404	0.17939	1318000	2040500	6452200	1	2.3	50	0.38343
O00255	O00255	Menin	MEN1	sp|O00255|MEN1_HUMAN Menin OS=Homo sapiens OX=9606 GN=MEN1 PE=1 SV=4	50ug_R2	1.5392	1.4953	1.1139	1.0673	4.3079	4.0363	4834600	5554800	1668800	1	1.3	50	8.3442
O00255	O00255	Menin	MEN1	sp|O00255|MEN1_HUMAN Menin OS=Homo sapiens OX=9606 GN=MEN1 PE=1 SV=4	5ug_R1	NA	NA	NA	NA	NA	NA	NA	NA	NA	NA	0	5	NA
O00255	O00255	Menin	MEN1	sp|O00255|MEN1_HUMAN Menin OS=Homo sapiens OX=9606 GN=MEN1 PE=1 SV=4	5ug_R2	NA	NA	NA	NA	NA	NA	NA	NA	NA	NA	0	5	NA
O00257	O00257	E3 SUMO-protein ligase CBX4	CBX4	sp|O00257|CBX4_HUMAN E3 SUMO-protein ligase CBX4 OS=Homo sapiens OX=9606 GN=CBX4 PE=1 SV=3	100ug_R1	0.85784	1.0706	0.88045	0.86306	1.3304	1.6691	72733000	52558000	26436000	4	12	100	2.9995
O00257	O00257	E3 SUMO-protein ligase CBX4	CBX4	sp|O00257|CBX4_HUMAN E3 SUMO-protein ligase CBX4 OS=Homo sapiens OX=9606 GN=CBX4 PE=1 SV=3	100ug_R2	0.78712	0.92022	1.1669	1.1073	1.9167	2.2347	61535000	67892000	34285000	5	14.6	100	4.1514
O00257	O00257	E3 SUMO-protein ligase CBX4	CBX4	sp|O00257|CBX4_HUMAN E3 SUMO-protein ligase CBX4 OS=Homo sapiens OX=9606 GN=CBX4 PE=1 SV=3	10ug_R1	0.94809	0.95444	0.95512	0.94349	1.9931	2.0101	4515600	4968300	1593400	3	6.6	10	4.0032
O00257	O00257	E3 SUMO-protein ligase CBX4	CBX4	sp|O00257|CBX4_HUMAN E3 SUMO-protein ligase CBX4 OS=Homo sapiens OX=9606 GN=CBX4 PE=1 SV=3	10ug_R2	1.8258	1.7718	1.0475	1.0284	2.4177	2.3302	3828600	4645900	1869100	3	7.9	10	4.7479
O00257	O00257	E3 SUMO-protein ligase CBX4	CBX4	sp|O00257|CBX4_HUMAN E3 SUMO-protein ligase CBX4 OS=Homo sapiens OX=9606 GN=CBX4 PE=1 SV=3	150ug_R1	0.56213	0.56299	1.0852	1.0415	1.4593	1.4012	52700000	55417000	45308000	3	7.9	150	2.8605
O00257	O00257	E3 SUMO-protein ligase CBX4	CBX4	sp|O00257|CBX4_HUMAN E3 SUMO-protein ligase CBX4 OS=Homo sapiens OX=9606 GN=CBX4 PE=1 SV=3	150ug_R2	0.71687	0.86404	0.88408	0.85794	1.8616	2.2004	87007000	88665000	40851000	4	12.3	150	4.062
O00257	O00257	E3 SUMO-protein ligase CBX4	CBX4	sp|O00257|CBX4_HUMAN E3 SUMO-protein ligase CBX4 OS=Homo sapiens OX=9606 GN=CBX4 PE=1 SV=3	1ug_R1	NA	NA	NA	NA	NA	NA	NA	NA	NA	NA	0	1	NA
O00257	O00257	E3 SUMO-protein ligase CBX4	CBX4	sp|O00257|CBX4_HUMAN E3 SUMO-protein ligase CBX4 OS=Homo sapiens OX=9606 GN=CBX4 PE=1 SV=3	1ug_R2	NA	NA	NA	NA	NA	NA	NA	NA	NA	NA	0	1	NA
O00257	O00257	E3 SUMO-protein ligase CBX4	CBX4	sp|O00257|CBX4_HUMAN E3 SUMO-protein ligase CBX4 OS=Homo sapiens OX=9606 GN=CBX4 PE=1 SV=3	200ug_R1	0.63503	0.65641	1.0067	0.9736	1.3087	1.5495	55035000	58411000	28994000	3	8.2	200	2.8582
O00257	O00257	E3 SUMO-protein ligase CBX4	CBX4	sp|O00257|CBX4_HUMAN E3 SUMO-protein ligase CBX4 OS=Homo sapiens OX=9606 GN=CBX4 PE=1 SV=3	200ug_R2	0.87363	0.9791	0.98788	0.95247	2.1544	2.2076	76446000	75275000	34008000	4	12.3	200	4.362
O00257	O00257	E3 SUMO-protein ligase CBX4	CBX4	sp|O00257|CBX4_HUMAN E3 SUMO-protein ligase CBX4 OS=Homo sapiens OX=9606 GN=CBX4 PE=1 SV=3	250ug_R1	1.6255	1.6795	0.99106	0.97442	2.8314	2.9057	36938000	43978000	12393000	2	5.5	250	5.7371
O00257	O00257	E3 SUMO-protein ligase CBX4	CBX4	sp|O00257|CBX4_HUMAN E3 SUMO-protein ligase CBX4 OS=Homo sapiens OX=9606 GN=CBX4 PE=1 SV=3	250ug_R2	1.1353	1.2068	0.91295	0.93619	1.8085	1.9765	78033000	73248000	35520000	4	12.3	250	3.785
O00257	O00257	E3 SUMO-protein ligase CBX4	CBX4	sp|O00257|CBX4_HUMAN E3 SUMO-protein ligase CBX4 OS=Homo sapiens OX=9606 GN=CBX4 PE=1 SV=3	25ug_R1	2.0396	2.1848	0.87558	0.83611	2.8447	3.2325	10649000	10657000	3687200	3	7.3	25	6.0772
O00257	O00257	E3 SUMO-protein ligase CBX4	CBX4	sp|O00257|CBX4_HUMAN E3 SUMO-protein ligase CBX4 OS=Homo sapiens OX=9606 GN=CBX4 PE=1 SV=3	25ug_R2	1.0739	1.083	1.0478	1.0284	2.3046	2.241	10364000	10256000	5105400	3	7.3	25	4.5456
O00257	O00257	E3 SUMO-protein ligase CBX4	CBX4	sp|O00257|CBX4_HUMAN E3 SUMO-protein ligase CBX4 OS=Homo sapiens OX=9606 GN=CBX4 PE=1 SV=3	300ug_R1	1.17	1.06	0.99866	0.9853	2.147	2.0866	70196000	77060000	31657000	5	14.6	300	4.2336
O00257	O00257	E3 SUMO-protein ligase CBX4	CBX4	sp|O00257|CBX4_HUMAN E3 SUMO-protein ligase CBX4 OS=Homo sapiens OX=9606 GN=CBX4 PE=1 SV=3	300ug_R2	1.4338	1.6137	0.86861	0.85372	3.0518	3.5852	131760000	119910000	44327000	5	13.8	300	6.637
O00257	O00257	E3 SUMO-protein ligase CBX4	CBX4	sp|O00257|CBX4_HUMAN E3 SUMO-protein ligase CBX4 OS=Homo sapiens OX=9606 GN=CBX4 PE=1 SV=3	50ug_R1	0.84823	0.74675	1.1265	1.0747	1.6811	1.5643	5640000	7448100	3157400	2	4.6	50	3.2454
O00257	O00257	E3 SUMO-protein ligase CBX4	CBX4	sp|O00257|CBX4_HUMAN E3 SUMO-protein ligase CBX4 OS=Homo sapiens OX=9606 GN=CBX4 PE=1 SV=3	50ug_R2	0.51086	0.68671	0.82156	0.81063	1.1681	1.441	7530400	9001700	5130500	2	4.6	50	2.6091
O00257	O00257	E3 SUMO-protein ligase CBX4	CBX4	sp|O00257|CBX4_HUMAN E3 SUMO-protein ligase CBX4 OS=Homo sapiens OX=9606 GN=CBX4 PE=1 SV=3	5ug_R1	1.4453	1.5837	0.91117	0.88444	2.2475	2.523	6096400	5774000	2146800	3	6.6	5	4.7705
O00257	O00257	E3 SUMO-protein ligase CBX4	CBX4	sp|O00257|CBX4_HUMAN E3 SUMO-protein ligase CBX4 OS=Homo sapiens OX=9606 GN=CBX4 PE=1 SV=3	5ug_R2	1.5638	1.6229	0.89632	0.86106	3.4851	4.0969	5937700	6316700	1592900	2	4.6	5	7.582
O00264	O00264	Membrane-associated progesterone receptor component 1	PGRMC1	sp|O00264|PGRC1_HUMAN Membrane-associated progesterone receptor component 1 OS=Homo sapiens OX=9606 GN=PGRMC1 PE=1 SV=3	100ug_R1	0.358	0.43259	0.92236	0.87195	1.3307	1.5997	25093000	24392000	15699000	3	15.9	100	2.9304
O00264	O00264	Membrane-associated progesterone receptor component 1	PGRMC1	sp|O00264|PGRC1_HUMAN Membrane-associated progesterone receptor component 1 OS=Homo sapiens OX=9606 GN=PGRMC1 PE=1 SV=3	100ug_R2	0.65941	0.73298	0.9089	0.87655	1.8297	2.0652	59946000	56735000	30002000	4	16.4	100	3.8949
O00264	O00264	Membrane-associated progesterone receptor component 1	PGRMC1	sp|O00264|PGRC1_HUMAN Membrane-associated progesterone receptor component 1 OS=Homo sapiens OX=9606 GN=PGRMC1 PE=1 SV=3	10ug_R1	0.42188	0.4686	0.91293	0.90336	0.87751	0.97138	814850	699010	899630	1	7.2	10	1.84889
O00264	O00264	Membrane-associated progesterone receptor component 1	PGRMC1	sp|O00264|PGRC1_HUMAN Membrane-associated progesterone receptor component 1 OS=Homo sapiens OX=9606 GN=PGRMC1 PE=1 SV=3	10ug_R2	0.83677	0.82099	1.0028	0.9772	1.7827	1.7203	2365800	2465400	1682000	2	11.8	10	3.503
O00264	O00264	Membrane-associated progesterone receptor component 1	PGRMC1	sp|O00264|PGRC1_HUMAN Membrane-associated progesterone receptor component 1 OS=Homo sapiens OX=9606 GN=PGRMC1 PE=1 SV=3	150ug_R1	0.77275	0.95103	0.94488	0.92435	2.3044	2.9355	46376000	36333000	14339000	4	20.5	150	5.2399
O00264	O00264	Membrane-associated progesterone receptor component 1	PGRMC1	sp|O00264|PGRC1_HUMAN Membrane-associated progesterone receptor component 1 OS=Homo sapiens OX=9606 GN=PGRMC1 PE=1 SV=3	150ug_R2	0.61766	0.74092	0.88484	0.85589	1.9684	2.1699	72750000	61840000	33690000	3	15.9	150	4.1383
O00264	O00264	Membrane-associated progesterone receptor component 1	PGRMC1	sp|O00264|PGRC1_HUMAN Membrane-associated progesterone receptor component 1 OS=Homo sapiens OX=9606 GN=PGRMC1 PE=1 SV=3	1ug_R1	NA	NA	NA	NA	NA	NA	NA	NA	NA	NA	0	1	NA
O00264	O00264	Membrane-associated progesterone receptor component 1	PGRMC1	sp|O00264|PGRC1_HUMAN Membrane-associated progesterone receptor component 1 OS=Homo sapiens OX=9606 GN=PGRMC1 PE=1 SV=3	1ug_R2	NA	NA	NA	NA	NA	NA	NA	NA	NA	NA	0	1	NA
O00264	O00264	Membrane-associated progesterone receptor component 1	PGRMC1	sp|O00264|PGRC1_HUMAN Membrane-associated progesterone receptor component 1 OS=Homo sapiens OX=9606 GN=PGRMC1 PE=1 SV=3	200ug_R1	0.63015	0.72279	0.86554	0.83866	1.96	2.4251	88300000	82585000	35908000	3	15.9	200	4.3851
O00264	O00264	Membrane-associated progesterone receptor component 1	PGRMC1	sp|O00264|PGRC1_HUMAN Membrane-associated progesterone receptor component 1 OS=Homo sapiens OX=9606 GN=PGRMC1 PE=1 SV=3	200ug_R2	0.547	0.53106	0.88838	0.86204	1.7054	1.736	68173000	54409000	32246000	3	15.9	200	3.4414
O00264	O00264	Membrane-associated progesterone receptor component 1	PGRMC1	sp|O00264|PGRC1_HUMAN Membrane-associated progesterone receptor component 1 OS=Homo sapiens OX=9606 GN=PGRMC1 PE=1 SV=3	250ug_R1	0.50635	0.56647	0.86288	0.82829	1.8745	2.2729	104170000	83374000	36721000	4	20	250	4.1474
O00264	O00264	Membrane-associated progesterone receptor component 1	PGRMC1	sp|O00264|PGRC1_HUMAN Membrane-associated progesterone receptor component 1 OS=Homo sapiens OX=9606 GN=PGRMC1 PE=1 SV=3	250ug_R2	1.1595	1.0805	1.071	1.0004	3.4101	3.375	52145000	55841000	21696000	4	20.5	250	6.7851
O00264	O00264	Membrane-associated progesterone receptor component 1	PGRMC1	sp|O00264|PGRC1_HUMAN Membrane-associated progesterone receptor component 1 OS=Homo sapiens OX=9606 GN=PGRMC1 PE=1 SV=3	25ug_R1	0.70089	0.71145	0.97924	0.93214	1.8735	2.0427	7057400	6729400	3766400	4	20.5	25	3.9162
O00264	O00264	Membrane-associated progesterone receptor component 1	PGRMC1	sp|O00264|PGRC1_HUMAN Membrane-associated progesterone receptor component 1 OS=Homo sapiens OX=9606 GN=PGRMC1 PE=1 SV=3	25ug_R2	0.51353	0.6044	0.91414	0.86654	1.2932	1.4993	5931500	5966800	4365500	3	12.3	25	2.7925
O00264	O00264	Membrane-associated progesterone receptor component 1	PGRMC1	sp|O00264|PGRC1_HUMAN Membrane-associated progesterone receptor component 1 OS=Homo sapiens OX=9606 GN=PGRMC1 PE=1 SV=3	300ug_R1	0.5739	0.64506	0.8818	0.85319	1.7418	2.0932	103290000	82650000	45859000	4	20	300	3.835
O00264	O00264	Membrane-associated progesterone receptor component 1	PGRMC1	sp|O00264|PGRC1_HUMAN Membrane-associated progesterone receptor component 1 OS=Homo sapiens OX=9606 GN=PGRMC1 PE=1 SV=3	300ug_R2	0.65795	0.79557	0.95178	0.91493	2.4736	2.9682	38892000	36918000	17930000	2	11.8	300	5.4418
O00264	O00264	Membrane-associated progesterone receptor component 1	PGRMC1	sp|O00264|PGRC1_HUMAN Membrane-associated progesterone receptor component 1 OS=Homo sapiens OX=9606 GN=PGRMC1 PE=1 SV=3	50ug_R1	0.47894	0.58898	0.9145	0.90155	1.3581	1.5967	8718400	7070300	5494300	1	7.2	50	2.9548
O00264	O00264	Membrane-associated progesterone receptor component 1	PGRMC1	sp|O00264|PGRC1_HUMAN Membrane-associated progesterone receptor component 1 OS=Homo sapiens OX=9606 GN=PGRMC1 PE=1 SV=3	50ug_R2	0.43603	0.58759	0.95326	0.9113	1.5213	1.9159	10070000	9372300	6916600	1	7.2	50	3.4372
O00264	O00264	Membrane-associated progesterone receptor component 1	PGRMC1	sp|O00264|PGRC1_HUMAN Membrane-associated progesterone receptor component 1 OS=Homo sapiens OX=9606 GN=PGRMC1 PE=1 SV=3	5ug_R1	0.72196	0.67365	1.0802	1.0478	1.2883	1.2295	2083000	2451600	2018600	2	11.8	5	2.5178
O00264	O00264	Membrane-associated progesterone receptor component 1	PGRMC1	sp|O00264|PGRC1_HUMAN Membrane-associated progesterone receptor component 1 OS=Homo sapiens OX=9606 GN=PGRMC1 PE=1 SV=3	5ug_R2	0.55109	0.67096	0.92224	0.88379	1.7704	2.0032	3802400	3428000	2233500	2	11.8	5	3.7736
O00267	O00267	Transcription elongation factor SPT5	SUPT5H	sp|O00267|SPT5H_HUMAN Transcription elongation factor SPT5 OS=Homo sapiens OX=9606 GN=SUPT5H PE=1 SV=1	100ug_R1	1.2313	1.4942	0.83088	0.79966	3.2457	3.7817	90408000	83932000	16909000	8	10.4	100	7.0274
O00267	O00267	Transcription elongation factor SPT5	SUPT5H	sp|O00267|SPT5H_HUMAN Transcription elongation factor SPT5 OS=Homo sapiens OX=9606 GN=SUPT5H PE=1 SV=1	100ug_R2	0.99308	1.2706	0.81643	0.79572	3.0351	3.48	110070000	76566000	22747000	7	10	100	6.5151
O00267	O00267	Transcription elongation factor SPT5	SUPT5H	sp|O00267|SPT5H_HUMAN Transcription elongation factor SPT5 OS=Homo sapiens OX=9606 GN=SUPT5H PE=1 SV=1	10ug_R1	1.1852	1.1915	0.88274	0.83832	2.764	3.1291	15759000	14507000	6121400	2	2.9	10	5.8931
O00267	O00267	Transcription elongation factor SPT5	SUPT5H	sp|O00267|SPT5H_HUMAN Transcription elongation factor SPT5 OS=Homo sapiens OX=9606 GN=SUPT5H PE=1 SV=1	10ug_R2	1.0484	1.1732	0.89745	0.82649	2.5614	2.8279	8997900	7431500	2856400	2	2.9	10	5.3893
O00267	O00267	Transcription elongation factor SPT5	SUPT5H	sp|O00267|SPT5H_HUMAN Transcription elongation factor SPT5 OS=Homo sapiens OX=9606 GN=SUPT5H PE=1 SV=1	150ug_R1	1.0808	1.2365	0.87961	0.8428	2.8946	3.5193	203280000	158650000	41341000	9	11.3	150	6.4139
O00267	O00267	Transcription elongation factor SPT5	SUPT5H	sp|O00267|SPT5H_HUMAN Transcription elongation factor SPT5 OS=Homo sapiens OX=9606 GN=SUPT5H PE=1 SV=1	150ug_R2	1.6656	1.6923	0.98519	0.95886	4.2121	3.9908	142400000	174800000	29888000	6	9.1	150	8.2029
O00267	O00267	Transcription elongation factor SPT5	SUPT5H	sp|O00267|SPT5H_HUMAN Transcription elongation factor SPT5 OS=Homo sapiens OX=9606 GN=SUPT5H PE=1 SV=1	1ug_R1	0.96842	1.2462	0.77132	0.72899	1.7554	2.4079	2197900	1525100	663970	1	1.5	1	4.1633
O00267	O00267	Transcription elongation factor SPT5	SUPT5H	sp|O00267|SPT5H_HUMAN Transcription elongation factor SPT5 OS=Homo sapiens OX=9606 GN=SUPT5H PE=1 SV=1	1ug_R2	NA	NA	NA	NA	NA	NA	NA	NA	NA	NA	0	1	NA
O00267	O00267	Transcription elongation factor SPT5	SUPT5H	sp|O00267|SPT5H_HUMAN Transcription elongation factor SPT5 OS=Homo sapiens OX=9606 GN=SUPT5H PE=1 SV=1	200ug_R1	1.0034	1.1306	0.87275	0.84405	2.6886	3.4423	151990000	114630000	27413000	6	8.4	200	6.1309
O00267	O00267	Transcription elongation factor SPT5	SUPT5H	sp|O00267|SPT5H_HUMAN Transcription elongation factor SPT5 OS=Homo sapiens OX=9606 GN=SUPT5H PE=1 SV=1	200ug_R2	1.0637	1.2097	0.83506	0.82162	2.8597	3.3089	136990000	121850000	24734000	8	12.1	200	6.1686
O00267	O00267	Transcription elongation factor SPT5	SUPT5H	sp|O00267|SPT5H_HUMAN Transcription elongation factor SPT5 OS=Homo sapiens OX=9606 GN=SUPT5H PE=1 SV=1	250ug_R1	0.85078	0.98424	0.85061	0.82781	2.7915	3.6366	113430000	125170000	35699000	6	8.8	250	6.4281
O00267	O00267	Transcription elongation factor SPT5	SUPT5H	sp|O00267|SPT5H_HUMAN Transcription elongation factor SPT5 OS=Homo sapiens OX=9606 GN=SUPT5H PE=1 SV=1	250ug_R2	0.95111	0.72579	1.0205	0.96753	3.0299	2.8176	220150000	217700000	48103000	11	15.9	250	5.8475
O00267	O00267	Transcription elongation factor SPT5	SUPT5H	sp|O00267|SPT5H_HUMAN Transcription elongation factor SPT5 OS=Homo sapiens OX=9606 GN=SUPT5H PE=1 SV=1	25ug_R1	1.23	1.3224	0.88521	0.83564	3.7502	3.7661	20598000	20124000	6517700	5	6	25	7.5163
O00267	O00267	Transcription elongation factor SPT5	SUPT5H	sp|O00267|SPT5H_HUMAN Transcription elongation factor SPT5 OS=Homo sapiens OX=9606 GN=SUPT5H PE=1 SV=1	25ug_R2	1.6552	1.7697	1.0064	0.92721	5.2778	5.4185	18024000	14880000	3660800	4	5.2	25	10.6963
O00267	O00267	Transcription elongation factor SPT5	SUPT5H	sp|O00267|SPT5H_HUMAN Transcription elongation factor SPT5 OS=Homo sapiens OX=9606 GN=SUPT5H PE=1 SV=1	300ug_R1	1.2566	1.4791	1.0005	0.9458	4.2744	4.2587	146940000	161230000	27009000	7	10.4	300	8.5331
O00267	O00267	Transcription elongation factor SPT5	SUPT5H	sp|O00267|SPT5H_HUMAN Transcription elongation factor SPT5 OS=Homo sapiens OX=9606 GN=SUPT5H PE=1 SV=1	300ug_R2	1.3591	1.2301	0.93742	0.91002	3.0157	3.3829	240030000	219370000	50657000	10	14.8	300	6.3986
O00267	O00267	Transcription elongation factor SPT5	SUPT5H	sp|O00267|SPT5H_HUMAN Transcription elongation factor SPT5 OS=Homo sapiens OX=9606 GN=SUPT5H PE=1 SV=1	50ug_R1	0.98146	1.1722	1.0402	0.99241	2.7938	2.8883	61634000	59418000	17432000	5	7.2	50	5.6821
O00267	O00267	Transcription elongation factor SPT5	SUPT5H	sp|O00267|SPT5H_HUMAN Transcription elongation factor SPT5 OS=Homo sapiens OX=9606 GN=SUPT5H PE=1 SV=1	50ug_R2	1.5039	1.6269	0.86844	0.855	3.6245	4.9281	60979000	54164000	11765000	9	13.1	50	8.5526
O00267	O00267	Transcription elongation factor SPT5	SUPT5H	sp|O00267|SPT5H_HUMAN Transcription elongation factor SPT5 OS=Homo sapiens OX=9606 GN=SUPT5H PE=1 SV=1	5ug_R1	1.2166	1.3013	0.93968	0.89589	2.587	2.6836	6355200	7007000	2811300	2	2.9	5	5.2706
O00267	O00267	Transcription elongation factor SPT5	SUPT5H	sp|O00267|SPT5H_HUMAN Transcription elongation factor SPT5 OS=Homo sapiens OX=9606 GN=SUPT5H PE=1 SV=1	5ug_R2	0.7173	0.80873	0.92502	0.86242	2.5066	3.0165	8035400	6892500	2178200	2	2.9	5	5.5231
O00273	O00273	DNA fragmentation factor subunit alpha	DFFA	sp|O00273|DFFA_HUMAN DNA fragmentation factor subunit alpha OS=Homo sapiens OX=9606 GN=DFFA PE=1 SV=1	100ug_R1	1.1385	1.379	0.85194	0.82995	1.6726	2.0153	6463200	4953300	2044500	1	3.6	100	3.6879
O00273	O00273	DNA fragmentation factor subunit alpha	DFFA	sp|O00273|DFFA_HUMAN DNA fragmentation factor subunit alpha OS=Homo sapiens OX=9606 GN=DFFA PE=1 SV=1	100ug_R2	0.94763	1.4425	0.66603	0.65451	1.6725	2.5553	4926900	3361600	2278200	1	2.7	100	4.2278
O00273	O00273	DNA fragmentation factor subunit alpha	DFFA	sp|O00273|DFFA_HUMAN DNA fragmentation factor subunit alpha OS=Homo sapiens OX=9606 GN=DFFA PE=1 SV=1	10ug_R1	NA	NA	NA	NA	NA	NA	NA	NA	NA	NA	0	10	NA
O00273	O00273	DNA fragmentation factor subunit alpha	DFFA	sp|O00273|DFFA_HUMAN DNA fragmentation factor subunit alpha OS=Homo sapiens OX=9606 GN=DFFA PE=1 SV=1	10ug_R2	NA	NA	NA	NA	NA	NA	NA	NA	NA	NA	0	10	NA
O00273	O00273	DNA fragmentation factor subunit alpha	DFFA	sp|O00273|DFFA_HUMAN DNA fragmentation factor subunit alpha OS=Homo sapiens OX=9606 GN=DFFA PE=1 SV=1	150ug_R1	0.93063	1.7704	0.56985	0.55764	1.6079	2.8834	3820800	2712300	2107400	1	2.7	150	4.4913
O00273	O00273	DNA fragmentation factor subunit alpha	DFFA	sp|O00273|DFFA_HUMAN DNA fragmentation factor subunit alpha OS=Homo sapiens OX=9606 GN=DFFA PE=1 SV=1	150ug_R2	NA	NA	NA	NA	NA	NA	NA	NA	NA	NA	0	150	NA
O00273	O00273	DNA fragmentation factor subunit alpha	DFFA	sp|O00273|DFFA_HUMAN DNA fragmentation factor subunit alpha OS=Homo sapiens OX=9606 GN=DFFA PE=1 SV=1	1ug_R1	NA	NA	NA	NA	NA	NA	NA	NA	NA	NA	0	1	NA
O00273	O00273	DNA fragmentation factor subunit alpha	DFFA	sp|O00273|DFFA_HUMAN DNA fragmentation factor subunit alpha OS=Homo sapiens OX=9606 GN=DFFA PE=1 SV=1	1ug_R2	NA	NA	NA	NA	NA	NA	NA	NA	NA	NA	0	1	NA
O00273	O00273	DNA fragmentation factor subunit alpha	DFFA	sp|O00273|DFFA_HUMAN DNA fragmentation factor subunit alpha OS=Homo sapiens OX=9606 GN=DFFA PE=1 SV=1	200ug_R1	1.6057	1.2256	1.3164	1.2966	2.664	2.0547	10959000	14345000	3266000	1	5.1	200	4.7187
O00273	O00273	DNA fragmentation factor subunit alpha	DFFA	sp|O00273|DFFA_HUMAN DNA fragmentation factor subunit alpha OS=Homo sapiens OX=9606 GN=DFFA PE=1 SV=1	200ug_R2	1.3101	1.8037	0.69966	0.68528	3.4988	5.1057	10105000	10265000	2656000	1	5.1	200	8.6045
O00273	O00273	DNA fragmentation factor subunit alpha	DFFA	sp|O00273|DFFA_HUMAN DNA fragmentation factor subunit alpha OS=Homo sapiens OX=9606 GN=DFFA PE=1 SV=1	250ug_R1	1.3652	1.3413	1.0233	1.0061	2.5794	2.5637	5159400	6648500	2128400	1	5.1	250	5.1431
O00273	O00273	DNA fragmentation factor subunit alpha	DFFA	sp|O00273|DFFA_HUMAN DNA fragmentation factor subunit alpha OS=Homo sapiens OX=9606 GN=DFFA PE=1 SV=1	250ug_R2	1.2609	0.96345	1.5298	1.4687	2.8651	2.1058	6081300	10619000	3077000	1	5.1	250	4.9709
O00273	O00273	DNA fragmentation factor subunit alpha	DFFA	sp|O00273|DFFA_HUMAN DNA fragmentation factor subunit alpha OS=Homo sapiens OX=9606 GN=DFFA PE=1 SV=1	25ug_R1	0.47938	0.40124	1.1792	1.1246	1.1395	1.0132	1529600	3420800	966340	1	3.6	25	2.1527
O00273	O00273	DNA fragmentation factor subunit alpha	DFFA	sp|O00273|DFFA_HUMAN DNA fragmentation factor subunit alpha OS=Homo sapiens OX=9606 GN=DFFA PE=1 SV=1	25ug_R2	NA	NA	NA	NA	NA	NA	NA	NA	NA	NA	0	25	NA
O00273	O00273	DNA fragmentation factor subunit alpha	DFFA	sp|O00273|DFFA_HUMAN DNA fragmentation factor subunit alpha OS=Homo sapiens OX=9606 GN=DFFA PE=1 SV=1	300ug_R1	0.79165	0.59846	1.2714	1.2442	2.0947	1.6835	6783100	13178000	3636900	1	5.1	300	3.7782
O00273	O00273	DNA fragmentation factor subunit alpha	DFFA	sp|O00273|DFFA_HUMAN DNA fragmentation factor subunit alpha OS=Homo sapiens OX=9606 GN=DFFA PE=1 SV=1	300ug_R2	1.2765	0.8869	1.4225	1.3728	3.7089	2.7018	11116000	16080000	5217200	1	5.1	300	6.4107
O00273	O00273	DNA fragmentation factor subunit alpha	DFFA	sp|O00273|DFFA_HUMAN DNA fragmentation factor subunit alpha OS=Homo sapiens OX=9606 GN=DFFA PE=1 SV=1	50ug_R1	1.4814	1.1348	1.4288	1.3888	3.3229	2.3926	2621800	3884100	1426000	1	3.6	50	5.7155
O00273	O00273	DNA fragmentation factor subunit alpha	DFFA	sp|O00273|DFFA_HUMAN DNA fragmentation factor subunit alpha OS=Homo sapiens OX=9606 GN=DFFA PE=1 SV=1	50ug_R2	3.1523	2.6742	1.2563	1.1943	7.5176	6.2945	3576200	2916200	928870	1	3.6	50	13.8121
O00273	O00273	DNA fragmentation factor subunit alpha	DFFA	sp|O00273|DFFA_HUMAN DNA fragmentation factor subunit alpha OS=Homo sapiens OX=9606 GN=DFFA PE=1 SV=1	5ug_R1	NA	NA	NA	NA	NA	NA	NA	NA	NA	NA	0	5	NA
O00273	O00273	DNA fragmentation factor subunit alpha	DFFA	sp|O00273|DFFA_HUMAN DNA fragmentation factor subunit alpha OS=Homo sapiens OX=9606 GN=DFFA PE=1 SV=1	5ug_R2	NA	NA	NA	NA	NA	NA	NA	NA	NA	NA	0	5	NA
O00291	O00291	Huntingtin-interacting protein 1	HIP1	sp|O00291|HIP1_HUMAN Huntingtin-interacting protein 1 OS=Homo sapiens OX=9606 GN=HIP1 PE=1 SV=5	100ug_R1	0.29825	0.64359	0.66023	0.64558	0.76881	1.736	7056600	3311400	4406400	1	1.6	100	2.50481
O00291	O00291	Huntingtin-interacting protein 1	HIP1	sp|O00291|HIP1_HUMAN Huntingtin-interacting protein 1 OS=Homo sapiens OX=9606 GN=HIP1 PE=1 SV=5	100ug_R2	0.70057	0.8713	0.83346	0.81822	1.3011	1.5902	9195900	9397600	4611700	2	3.3	100	2.8913
O00291	O00291	Huntingtin-interacting protein 1	HIP1	sp|O00291|HIP1_HUMAN Huntingtin-interacting protein 1 OS=Homo sapiens OX=9606 GN=HIP1 PE=1 SV=5	10ug_R1	NA	NA	NA	NA	NA	NA	NA	NA	NA	NA	0	10	NA
O00291	O00291	Huntingtin-interacting protein 1	HIP1	sp|O00291|HIP1_HUMAN Huntingtin-interacting protein 1 OS=Homo sapiens OX=9606 GN=HIP1 PE=1 SV=5	10ug_R2	NA	NA	NA	NA	NA	NA	NA	NA	NA	NA	0	10	NA
O00291	O00291	Huntingtin-interacting protein 1	HIP1	sp|O00291|HIP1_HUMAN Huntingtin-interacting protein 1 OS=Homo sapiens OX=9606 GN=HIP1 PE=1 SV=5	150ug_R1	NA	NA	NA	NA	NA	NA	7979900	7441800	NA	2	3.2	150	NA
O00291	O00291	Huntingtin-interacting protein 1	HIP1	sp|O00291|HIP1_HUMAN Huntingtin-interacting protein 1 OS=Homo sapiens OX=9606 GN=HIP1 PE=1 SV=5	150ug_R2	1.2939	1.4982	0.98893	0.94467	3.3296	3.7592	10161000	8602100	3735900	1	1.1	150	7.0888
O00291	O00291	Huntingtin-interacting protein 1	HIP1	sp|O00291|HIP1_HUMAN Huntingtin-interacting protein 1 OS=Homo sapiens OX=9606 GN=HIP1 PE=1 SV=5	1ug_R1	NA	NA	NA	NA	NA	NA	NA	NA	NA	NA	0	1	NA
O00291	O00291	Huntingtin-interacting protein 1	HIP1	sp|O00291|HIP1_HUMAN Huntingtin-interacting protein 1 OS=Homo sapiens OX=9606 GN=HIP1 PE=1 SV=5	1ug_R2	NA	NA	NA	NA	NA	NA	NA	NA	NA	NA	0	1	NA
O00291	O00291	Huntingtin-interacting protein 1	HIP1	sp|O00291|HIP1_HUMAN Huntingtin-interacting protein 1 OS=Homo sapiens OX=9606 GN=HIP1 PE=1 SV=5	200ug_R1	NA	NA	NA	NA	NA	NA	NA	NA	NA	NA	0	200	NA
O00291	O00291	Huntingtin-interacting protein 1	HIP1	sp|O00291|HIP1_HUMAN Huntingtin-interacting protein 1 OS=Homo sapiens OX=9606 GN=HIP1 PE=1 SV=5	200ug_R2	2.5304	4.9877	0.49957	0.49434	4.9456	10.005	11395000	8095800	499310	1	1.6	200	14.9506
O00291	O00291	Huntingtin-interacting protein 1	HIP1	sp|O00291|HIP1_HUMAN Huntingtin-interacting protein 1 OS=Homo sapiens OX=9606 GN=HIP1 PE=1 SV=5	250ug_R1	21.545	17.944	1.1221	1.109	33.217	29.953	4274600	5581100	100610	1	1.6	250	63.17
O00291	O00291	Huntingtin-interacting protein 1	HIP1	sp|O00291|HIP1_HUMAN Huntingtin-interacting protein 1 OS=Homo sapiens OX=9606 GN=HIP1 PE=1 SV=5	250ug_R2	1.2358	1.1826	1.086	1.0758	2.97	2.7608	8003700	9009600	2318800	1	1.6	250	5.7308
O00291	O00291	Huntingtin-interacting protein 1	HIP1	sp|O00291|HIP1_HUMAN Huntingtin-interacting protein 1 OS=Homo sapiens OX=9606 GN=HIP1 PE=1 SV=5	25ug_R1	NA	NA	NA	NA	NA	NA	NA	NA	NA	NA	0	25	NA
O00291	O00291	Huntingtin-interacting protein 1	HIP1	sp|O00291|HIP1_HUMAN Huntingtin-interacting protein 1 OS=Homo sapiens OX=9606 GN=HIP1 PE=1 SV=5	25ug_R2	NA	NA	NA	NA	NA	NA	NA	NA	NA	NA	0	25	NA
O00291	O00291	Huntingtin-interacting protein 1	HIP1	sp|O00291|HIP1_HUMAN Huntingtin-interacting protein 1 OS=Homo sapiens OX=9606 GN=HIP1 PE=1 SV=5	300ug_R1	NA	NA	NA	NA	NA	NA	NA	8068200	NA	1	1.6	300	NA
O00291	O00291	Huntingtin-interacting protein 1	HIP1	sp|O00291|HIP1_HUMAN Huntingtin-interacting protein 1 OS=Homo sapiens OX=9606 GN=HIP1 PE=1 SV=5	300ug_R2	NA	NA	NA	NA	NA	NA	NA	7902700	NA	1	1.6	300	NA
O00291	O00291	Huntingtin-interacting protein 1	HIP1	sp|O00291|HIP1_HUMAN Huntingtin-interacting protein 1 OS=Homo sapiens OX=9606 GN=HIP1 PE=1 SV=5	50ug_R1	NA	NA	NA	NA	NA	NA	NA	NA	NA	NA	0	50	NA
O00291	O00291	Huntingtin-interacting protein 1	HIP1	sp|O00291|HIP1_HUMAN Huntingtin-interacting protein 1 OS=Homo sapiens OX=9606 GN=HIP1 PE=1 SV=5	50ug_R2	NA	NA	NA	NA	NA	NA	NA	NA	NA	NA	0	50	NA
O00291	O00291	Huntingtin-interacting protein 1	HIP1	sp|O00291|HIP1_HUMAN Huntingtin-interacting protein 1 OS=Homo sapiens OX=9606 GN=HIP1 PE=1 SV=5	5ug_R1	NA	NA	NA	NA	NA	NA	NA	NA	NA	NA	0	5	NA
O00291	O00291	Huntingtin-interacting protein 1	HIP1	sp|O00291|HIP1_HUMAN Huntingtin-interacting protein 1 OS=Homo sapiens OX=9606 GN=HIP1 PE=1 SV=5	5ug_R2	NA	NA	NA	NA	NA	NA	NA	NA	NA	NA	0	5	NA
O00299	O00299	Chloride intracellular channel protein 1	CLIC1	sp|O00299|CLIC1_HUMAN Chloride intracellular channel protein 1 OS=Homo sapiens OX=9606 GN=CLIC1 PE=1 SV=4	100ug_R1	0.56583	0.39095	1.3451	1.2528	2.5466	1.8253	350180000	423700000	186080000	10	50.2	100	4.3719
O00299	O00299	Chloride intracellular channel protein 1	CLIC1	sp|O00299|CLIC1_HUMAN Chloride intracellular channel protein 1 OS=Homo sapiens OX=9606 GN=CLIC1 PE=1 SV=4	100ug_R2	0.61681	0.5067	1.3083	1.1866	2.295	1.9055	460390000	547730000	250490000	10	48.5	100	4.2005
O00299	O00299	Chloride intracellular channel protein 1	CLIC1	sp|O00299|CLIC1_HUMAN Chloride intracellular channel protein 1 OS=Homo sapiens OX=9606 GN=CLIC1 PE=1 SV=4	10ug_R1	0.56797	0.45647	1.2036	1.1405	1.3219	1.1301	11293000	13250000	8951500	5	24.9	10	2.452
O00299	O00299	Chloride intracellular channel protein 1	CLIC1	sp|O00299|CLIC1_HUMAN Chloride intracellular channel protein 1 OS=Homo sapiens OX=9606 GN=CLIC1 PE=1 SV=4	10ug_R2	0.51182	0.4063	1.3427	1.2149	1.2271	0.95553	9158500	11411000	8698300	4	19.9	10	2.18263
O00299	O00299	Chloride intracellular channel protein 1	CLIC1	sp|O00299|CLIC1_HUMAN Chloride intracellular channel protein 1 OS=Homo sapiens OX=9606 GN=CLIC1 PE=1 SV=4	150ug_R1	0.66672	0.55034	1.3416	1.2257	2.4327	2.0912	447130000	546750000	219950000	8	43.6	150	4.5239
O00299	O00299	Chloride intracellular channel protein 1	CLIC1	sp|O00299|CLIC1_HUMAN Chloride intracellular channel protein 1 OS=Homo sapiens OX=9606 GN=CLIC1 PE=1 SV=4	150ug_R2	0.55585	0.49187	1.2504	1.2189	2.6183	2.1961	523230000	632870000	268710000	9	39.4	150	4.8144
O00299	O00299	Chloride intracellular channel protein 1	CLIC1	sp|O00299|CLIC1_HUMAN Chloride intracellular channel protein 1 OS=Homo sapiens OX=9606 GN=CLIC1 PE=1 SV=4	1ug_R1	0.5833	0.45251	1.3002	1.2324	0.97039	0.81744	3747300	3889000	4166400	4	21.2	1	1.78783
O00299	O00299	Chloride intracellular channel protein 1	CLIC1	sp|O00299|CLIC1_HUMAN Chloride intracellular channel protein 1 OS=Homo sapiens OX=9606 GN=CLIC1 PE=1 SV=4	1ug_R2	0.57673	0.47258	1.3094	1.2504	1.128	0.95419	2675600	4574100	3333900	3	13.7	1	2.08219
O00299	O00299	Chloride intracellular channel protein 1	CLIC1	sp|O00299|CLIC1_HUMAN Chloride intracellular channel protein 1 OS=Homo sapiens OX=9606 GN=CLIC1 PE=1 SV=4	200ug_R1	0.6481	0.52731	1.2654	1.1732	3.3074	2.5894	530810000	632070000	198460000	9	39.4	200	5.8968
O00299	O00299	Chloride intracellular channel protein 1	CLIC1	sp|O00299|CLIC1_HUMAN Chloride intracellular channel protein 1 OS=Homo sapiens OX=9606 GN=CLIC1 PE=1 SV=4	200ug_R2	0.66638	0.51025	1.3114	1.2339	2.9981	2.3667	520280000	627350000	212780000	7	29.5	200	5.3648
O00299	O00299	Chloride intracellular channel protein 1	CLIC1	sp|O00299|CLIC1_HUMAN Chloride intracellular channel protein 1 OS=Homo sapiens OX=9606 GN=CLIC1 PE=1 SV=4	250ug_R1	0.68918	0.61348	1.325	1.2199	3.5406	2.9774	488630000	583470000	183420000	8	38.6	250	6.518
O00299	O00299	Chloride intracellular channel protein 1	CLIC1	sp|O00299|CLIC1_HUMAN Chloride intracellular channel protein 1 OS=Homo sapiens OX=9606 GN=CLIC1 PE=1 SV=4	250ug_R2	0.97322	0.85797	1.2331	1.165	2.7108	2.6914	466570000	561810000	206340000	8	35.7	250	5.4022
O00299	O00299	Chloride intracellular channel protein 1	CLIC1	sp|O00299|CLIC1_HUMAN Chloride intracellular channel protein 1 OS=Homo sapiens OX=9606 GN=CLIC1 PE=1 SV=4	25ug_R1	0.53785	0.48327	1.2725	1.1594	1.6489	1.3121	61785000	64271000	38685000	7	32	25	2.961
O00299	O00299	Chloride intracellular channel protein 1	CLIC1	sp|O00299|CLIC1_HUMAN Chloride intracellular channel protein 1 OS=Homo sapiens OX=9606 GN=CLIC1 PE=1 SV=4	25ug_R2	0.52512	0.40097	1.32	1.2044	1.5878	1.3051	73931000	84321000	50181000	7	32	25	2.8929
O00299	O00299	Chloride intracellular channel protein 1	CLIC1	sp|O00299|CLIC1_HUMAN Chloride intracellular channel protein 1 OS=Homo sapiens OX=9606 GN=CLIC1 PE=1 SV=4	300ug_R1	0.66696	0.56895	1.3159	1.2162	3.354	2.7434	325620000	421510000	122460000	7	27	300	6.0974
O00299	O00299	Chloride intracellular channel protein 1	CLIC1	sp|O00299|CLIC1_HUMAN Chloride intracellular channel protein 1 OS=Homo sapiens OX=9606 GN=CLIC1 PE=1 SV=4	300ug_R2	0.59719	0.54021	1.3014	1.179	2.7961	2.3409	454490000	540470000	179670000	8	34.4	300	5.137
O00299	O00299	Chloride intracellular channel protein 1	CLIC1	sp|O00299|CLIC1_HUMAN Chloride intracellular channel protein 1 OS=Homo sapiens OX=9606 GN=CLIC1 PE=1 SV=4	50ug_R1	0.71683	0.58479	1.3383	1.225	1.7397	1.3623	151190000	177370000	104570000	7	37.8	50	3.102
O00299	O00299	Chloride intracellular channel protein 1	CLIC1	sp|O00299|CLIC1_HUMAN Chloride intracellular channel protein 1 OS=Homo sapiens OX=9606 GN=CLIC1 PE=1 SV=4	50ug_R2	0.64049	0.52837	1.3493	1.258	2.1664	1.7454	189190000	205040000	104280000	8	43.6	50	3.9118
O00299	O00299	Chloride intracellular channel protein 1	CLIC1	sp|O00299|CLIC1_HUMAN Chloride intracellular channel protein 1 OS=Homo sapiens OX=9606 GN=CLIC1 PE=1 SV=4	5ug_R1	0.62733	0.51002	1.19	1.136	1.2505	1.0226	13733000	17118000	12537000	6	28.6	5	2.2731
O00299	O00299	Chloride intracellular channel protein 1	CLIC1	sp|O00299|CLIC1_HUMAN Chloride intracellular channel protein 1 OS=Homo sapiens OX=9606 GN=CLIC1 PE=1 SV=4	5ug_R2	0.54179	0.48696	1.2558	1.1176	1.9032	1.673	21695000	24769000	11916000	6	28.6	5	3.5762
O00303	O00303	Eukaryotic translation initiation factor 3 subunit F	EIF3F	sp|O00303|EIF3F_HUMAN Eukaryotic translation initiation factor 3 subunit F OS=Homo sapiens OX=9606 GN=EIF3F PE=1 SV=1	100ug_R1	1.0286	0.87625	1.2483	1.1644	3.1521	2.7622	144760000	168780000	190470000	8	28.3	100	5.9143
O00303	O00303	Eukaryotic translation initiation factor 3 subunit F	EIF3F	sp|O00303|EIF3F_HUMAN Eukaryotic translation initiation factor 3 subunit F OS=Homo sapiens OX=9606 GN=EIF3F PE=1 SV=1	100ug_R2	1.1831	1.0105	1.1626	1.0812	3.4121	3.0331	276990000	321220000	335480000	10	33.6	100	6.4452
O00303	O00303	Eukaryotic translation initiation factor 3 subunit F	EIF3F	sp|O00303|EIF3F_HUMAN Eukaryotic translation initiation factor 3 subunit F OS=Homo sapiens OX=9606 GN=EIF3F PE=1 SV=1	10ug_R1	0.94807	0.91715	1.0577	0.97117	2.2038	2.2847	13224000	15194000	24793000	4	17.1	10	4.4885
O00303	O00303	Eukaryotic translation initiation factor 3 subunit F	EIF3F	sp|O00303|EIF3F_HUMAN Eukaryotic translation initiation factor 3 subunit F OS=Homo sapiens OX=9606 GN=EIF3F PE=1 SV=1	10ug_R2	1.0197	0.96778	1.0848	1.0343	2.3167	2.1957	10897000	11494000	16146000	5	19.3	10	4.5124
O00303	O00303	Eukaryotic translation initiation factor 3 subunit F	EIF3F	sp|O00303|EIF3F_HUMAN Eukaryotic translation initiation factor 3 subunit F OS=Homo sapiens OX=9606 GN=EIF3F PE=1 SV=1	150ug_R1	1.0161	0.8385	1.2075	1.1571	3.387	2.9309	251310000	276810000	69578000	8	25.2	150	6.3179
O00303	O00303	Eukaryotic translation initiation factor 3 subunit F	EIF3F	sp|O00303|EIF3F_HUMAN Eukaryotic translation initiation factor 3 subunit F OS=Homo sapiens OX=9606 GN=EIF3F PE=1 SV=1	150ug_R2	1.2151	0.9636	1.2353	1.1581	4.8922	4.107	275730000	303830000	305150000	7	25.8	150	8.9992
O00303	O00303	Eukaryotic translation initiation factor 3 subunit F	EIF3F	sp|O00303|EIF3F_HUMAN Eukaryotic translation initiation factor 3 subunit F OS=Homo sapiens OX=9606 GN=EIF3F PE=1 SV=1	1ug_R1	1.1086	0.90282	1.1447	1.0495	0.64953	1.6426	3026900	3301900	4707000	2	7.8	1	2.29213
O00303	O00303	Eukaryotic translation initiation factor 3 subunit F	EIF3F	sp|O00303|EIF3F_HUMAN Eukaryotic translation initiation factor 3 subunit F OS=Homo sapiens OX=9606 GN=EIF3F PE=1 SV=1	1ug_R2	0.43044	0.44535	1.2219	1.1326	0.8891	0.86583	3869200	3853500	5484800	2	7.8	1	1.75493
O00303	O00303	Eukaryotic translation initiation factor 3 subunit F	EIF3F	sp|O00303|EIF3F_HUMAN Eukaryotic translation initiation factor 3 subunit F OS=Homo sapiens OX=9606 GN=EIF3F PE=1 SV=1	200ug_R1	1.1639	1.0954	1.2026	1.1273	5.7643	5.0908	303360000	336000000	275500000	8	28	200	10.8551
O00303	O00303	Eukaryotic translation initiation factor 3 subunit F	EIF3F	sp|O00303|EIF3F_HUMAN Eukaryotic translation initiation factor 3 subunit F OS=Homo sapiens OX=9606 GN=EIF3F PE=1 SV=1	200ug_R2	1.5798	1.2844	1.1819	1.1011	7.4287	5.625	263090000	291590000	232600000	7	24.4	200	13.0537
O00303	O00303	Eukaryotic translation initiation factor 3 subunit F	EIF3F	sp|O00303|EIF3F_HUMAN Eukaryotic translation initiation factor 3 subunit F OS=Homo sapiens OX=9606 GN=EIF3F PE=1 SV=1	250ug_R1	0.81929	0.72594	1.2561	1.1707	3.9532	3.4603	371320000	436000000	346910000	8	27.7	250	7.4135
O00303	O00303	Eukaryotic translation initiation factor 3 subunit F	EIF3F	sp|O00303|EIF3F_HUMAN Eukaryotic translation initiation factor 3 subunit F OS=Homo sapiens OX=9606 GN=EIF3F PE=1 SV=1	250ug_R2	0.88269	0.77822	1.1583	1.065	3.3354	2.6954	420570000	474990000	479830000	6	23.5	250	6.0308
O00303	O00303	Eukaryotic translation initiation factor 3 subunit F	EIF3F	sp|O00303|EIF3F_HUMAN Eukaryotic translation initiation factor 3 subunit F OS=Homo sapiens OX=9606 GN=EIF3F PE=1 SV=1	25ug_R1	0.8658	1.0347	0.98542	0.97037	1.9479	2.4098	38719000	41055000	77540000	6	22.7	25	4.3577
O00303	O00303	Eukaryotic translation initiation factor 3 subunit F	EIF3F	sp|O00303|EIF3F_HUMAN Eukaryotic translation initiation factor 3 subunit F OS=Homo sapiens OX=9606 GN=EIF3F PE=1 SV=1	25ug_R2	1.2067	1.0567	1.0578	0.99015	3.6216	3.2718	58053000	60961000	114690000	6	22.7	25	6.8934
O00303	O00303	Eukaryotic translation initiation factor 3 subunit F	EIF3F	sp|O00303|EIF3F_HUMAN Eukaryotic translation initiation factor 3 subunit F OS=Homo sapiens OX=9606 GN=EIF3F PE=1 SV=1	300ug_R1	0.6311	0.53002	1.2173	1.1548	1.7132	1.5323	216910000	250980000	249260000	6	21.3	300	3.2455
O00303	O00303	Eukaryotic translation initiation factor 3 subunit F	EIF3F	sp|O00303|EIF3F_HUMAN Eukaryotic translation initiation factor 3 subunit F OS=Homo sapiens OX=9606 GN=EIF3F PE=1 SV=1	300ug_R2	0.86415	0.80044	1.1556	1.0875	3.8227	3.0185	392480000	419570000	459860000	5	20.2	300	6.8412
O00303	O00303	Eukaryotic translation initiation factor 3 subunit F	EIF3F	sp|O00303|EIF3F_HUMAN Eukaryotic translation initiation factor 3 subunit F OS=Homo sapiens OX=9606 GN=EIF3F PE=1 SV=1	50ug_R1	1.0118	1.0238	1.1058	1.0608	2.6689	2.5501	50461000	58632000	91900000	4	16	50	5.219
O00303	O00303	Eukaryotic translation initiation factor 3 subunit F	EIF3F	sp|O00303|EIF3F_HUMAN Eukaryotic translation initiation factor 3 subunit F OS=Homo sapiens OX=9606 GN=EIF3F PE=1 SV=1	50ug_R2	1.0443	0.90563	1.1654	1.0806	3.8805	3.5692	96485000	101390000	132300000	5	20.2	50	7.4497
O00303	O00303	Eukaryotic translation initiation factor 3 subunit F	EIF3F	sp|O00303|EIF3F_HUMAN Eukaryotic translation initiation factor 3 subunit F OS=Homo sapiens OX=9606 GN=EIF3F PE=1 SV=1	5ug_R1	0.88105	0.90388	1.0913	1.0433	1.9057	1.878	19644000	19326000	44726000	4	17.1	5	3.7837
O00303	O00303	Eukaryotic translation initiation factor 3 subunit F	EIF3F	sp|O00303|EIF3F_HUMAN Eukaryotic translation initiation factor 3 subunit F OS=Homo sapiens OX=9606 GN=EIF3F PE=1 SV=1	5ug_R2	0.73122	0.83125	1.0533	0.95805	2.4889	2.3916	18622000	18694000	24978000	5	20.2	5	4.8805
O00308	O00308	NEDD4-like E3 ubiquitin-protein ligase WWP2	WWP2	sp|O00308|WWP2_HUMAN NEDD4-like E3 ubiquitin-protein ligase WWP2 OS=Homo sapiens OX=9606 GN=WWP2 PE=1 SV=2	100ug_R1	1.6652	1.7778	0.91637	0.90551	2.8359	3.1318	3768100	2225500	1111200	1	2	100	5.9677
O00308	O00308	NEDD4-like E3 ubiquitin-protein ligase WWP2	WWP2	sp|O00308|WWP2_HUMAN NEDD4-like E3 ubiquitin-protein ligase WWP2 OS=Homo sapiens OX=9606 GN=WWP2 PE=1 SV=2	100ug_R2	1.0108	0.68518	1.4943	1.4689	1.7557	1.1952	6080800	10503000	4063500	1	2	100	2.9509
O00308	O00308	NEDD4-like E3 ubiquitin-protein ligase WWP2	WWP2	sp|O00308|WWP2_HUMAN NEDD4-like E3 ubiquitin-protein ligase WWP2 OS=Homo sapiens OX=9606 GN=WWP2 PE=1 SV=2	10ug_R1	NA	NA	NA	NA	NA	NA	NA	NA	NA	NA	0	10	NA
O00308	O00308	NEDD4-like E3 ubiquitin-protein ligase WWP2	WWP2	sp|O00308|WWP2_HUMAN NEDD4-like E3 ubiquitin-protein ligase WWP2 OS=Homo sapiens OX=9606 GN=WWP2 PE=1 SV=2	10ug_R2	NA	NA	NA	NA	NA	NA	NA	NA	NA	NA	0	10	NA
O00308	O00308	NEDD4-like E3 ubiquitin-protein ligase WWP2	WWP2	sp|O00308|WWP2_HUMAN NEDD4-like E3 ubiquitin-protein ligase WWP2 OS=Homo sapiens OX=9606 GN=WWP2 PE=1 SV=2	150ug_R1	1.4492	0.99997	1.5578	1.5138	3.0533	2.017	3220500	14978000	1694600	2	4.5	150	5.0703
O00308	O00308	NEDD4-like E3 ubiquitin-protein ligase WWP2	WWP2	sp|O00308|WWP2_HUMAN NEDD4-like E3 ubiquitin-protein ligase WWP2 OS=Homo sapiens OX=9606 GN=WWP2 PE=1 SV=2	150ug_R2	NA	NA	NA	NA	NA	NA	NA	NA	NA	NA	0	150	NA
O00308	O00308	NEDD4-like E3 ubiquitin-protein ligase WWP2	WWP2	sp|O00308|WWP2_HUMAN NEDD4-like E3 ubiquitin-protein ligase WWP2 OS=Homo sapiens OX=9606 GN=WWP2 PE=1 SV=2	1ug_R1	NA	NA	NA	NA	NA	NA	NA	NA	NA	NA	0	1	NA
O00308	O00308	NEDD4-like E3 ubiquitin-protein ligase WWP2	WWP2	sp|O00308|WWP2_HUMAN NEDD4-like E3 ubiquitin-protein ligase WWP2 OS=Homo sapiens OX=9606 GN=WWP2 PE=1 SV=2	1ug_R2	NA	NA	NA	NA	NA	NA	NA	NA	NA	NA	0	1	NA
O00308	O00308	NEDD4-like E3 ubiquitin-protein ligase WWP2	WWP2	sp|O00308|WWP2_HUMAN NEDD4-like E3 ubiquitin-protein ligase WWP2 OS=Homo sapiens OX=9606 GN=WWP2 PE=1 SV=2	200ug_R1	0.84407	0.67489	1.218	1.1711	1.6752	1.4304	5580200	6123000	2220900	1	1.4	200	3.1056
O00308	O00308	NEDD4-like E3 ubiquitin-protein ligase WWP2	WWP2	sp|O00308|WWP2_HUMAN NEDD4-like E3 ubiquitin-protein ligase WWP2 OS=Homo sapiens OX=9606 GN=WWP2 PE=1 SV=2	200ug_R2	NA	NA	NA	NA	NA	NA	NA	NA	NA	NA	0	200	NA
O00308	O00308	NEDD4-like E3 ubiquitin-protein ligase WWP2	WWP2	sp|O00308|WWP2_HUMAN NEDD4-like E3 ubiquitin-protein ligase WWP2 OS=Homo sapiens OX=9606 GN=WWP2 PE=1 SV=2	250ug_R1	NA	NA	NA	NA	NA	NA	NA	NA	NA	NA	0	250	NA
O00308	O00308	NEDD4-like E3 ubiquitin-protein ligase WWP2	WWP2	sp|O00308|WWP2_HUMAN NEDD4-like E3 ubiquitin-protein ligase WWP2 OS=Homo sapiens OX=9606 GN=WWP2 PE=1 SV=2	250ug_R2	NA	NA	NA	NA	NA	NA	NA	NA	NA	NA	0	250	NA
O00308	O00308	NEDD4-like E3 ubiquitin-protein ligase WWP2	WWP2	sp|O00308|WWP2_HUMAN NEDD4-like E3 ubiquitin-protein ligase WWP2 OS=Homo sapiens OX=9606 GN=WWP2 PE=1 SV=2	25ug_R1	NA	NA	NA	NA	NA	NA	NA	NA	NA	NA	0	25	NA
O00308	O00308	NEDD4-like E3 ubiquitin-protein ligase WWP2	WWP2	sp|O00308|WWP2_HUMAN NEDD4-like E3 ubiquitin-protein ligase WWP2 OS=Homo sapiens OX=9606 GN=WWP2 PE=1 SV=2	25ug_R2	NA	NA	NA	NA	NA	NA	NA	NA	NA	NA	0	25	NA
O00308	O00308	NEDD4-like E3 ubiquitin-protein ligase WWP2	WWP2	sp|O00308|WWP2_HUMAN NEDD4-like E3 ubiquitin-protein ligase WWP2 OS=Homo sapiens OX=9606 GN=WWP2 PE=1 SV=2	300ug_R1	NA	NA	NA	NA	NA	NA	NA	NA	NA	NA	0	300	NA
O00308	O00308	NEDD4-like E3 ubiquitin-protein ligase WWP2	WWP2	sp|O00308|WWP2_HUMAN NEDD4-like E3 ubiquitin-protein ligase WWP2 OS=Homo sapiens OX=9606 GN=WWP2 PE=1 SV=2	300ug_R2	NA	NA	NA	NA	NA	NA	NA	NA	NA	NA	0	300	NA
O00308	O00308	NEDD4-like E3 ubiquitin-protein ligase WWP2	WWP2	sp|O00308|WWP2_HUMAN NEDD4-like E3 ubiquitin-protein ligase WWP2 OS=Homo sapiens OX=9606 GN=WWP2 PE=1 SV=2	50ug_R1	0.78833	0.80593	0.98726	0.96663	1.4774	1.5284	1570700	1841300	710910	1	2	50	3.0058
O00308	O00308	NEDD4-like E3 ubiquitin-protein ligase WWP2	WWP2	sp|O00308|WWP2_HUMAN NEDD4-like E3 ubiquitin-protein ligase WWP2 OS=Homo sapiens OX=9606 GN=WWP2 PE=1 SV=2	50ug_R2	2.3194	1.3491	1.7913	1.7689	3.8145	2.1564	805670	1803200	185490	1	1.4	50	5.9709
O00308	O00308	NEDD4-like E3 ubiquitin-protein ligase WWP2	WWP2	sp|O00308|WWP2_HUMAN NEDD4-like E3 ubiquitin-protein ligase WWP2 OS=Homo sapiens OX=9606 GN=WWP2 PE=1 SV=2	5ug_R1	NA	NA	NA	NA	NA	NA	NA	NA	NA	NA	0	5	NA
O00308	O00308	NEDD4-like E3 ubiquitin-protein ligase WWP2	WWP2	sp|O00308|WWP2_HUMAN NEDD4-like E3 ubiquitin-protein ligase WWP2 OS=Homo sapiens OX=9606 GN=WWP2 PE=1 SV=2	5ug_R2	NA	NA	NA	NA	NA	NA	NA	NA	NA	NA	0	5	NA
O00311	O00311	Cell division cycle 7-related protein kinase	CDC7	sp|O00311|CDC7_HUMAN Cell division cycle 7-related protein kinase OS=Homo sapiens OX=9606 GN=CDC7 PE=1 SV=1	100ug_R1	NA	NA	NA	NA	NA	NA	NA	NA	NA	NA	0	100	NA
O00311	O00311	Cell division cycle 7-related protein kinase	CDC7	sp|O00311|CDC7_HUMAN Cell division cycle 7-related protein kinase OS=Homo sapiens OX=9606 GN=CDC7 PE=1 SV=1	100ug_R2	NA	NA	NA	NA	NA	NA	NA	NA	NA	NA	0	100	NA
O00311	O00311	Cell division cycle 7-related protein kinase	CDC7	sp|O00311|CDC7_HUMAN Cell division cycle 7-related protein kinase OS=Homo sapiens OX=9606 GN=CDC7 PE=1 SV=1	10ug_R1	NA	NA	NA	NA	NA	NA	NA	NA	NA	NA	0	10	NA
O00311	O00311	Cell division cycle 7-related protein kinase	CDC7	sp|O00311|CDC7_HUMAN Cell division cycle 7-related protein kinase OS=Homo sapiens OX=9606 GN=CDC7 PE=1 SV=1	10ug_R2	NA	NA	NA	NA	NA	NA	NA	NA	NA	NA	0	10	NA
O00311	O00311	Cell division cycle 7-related protein kinase	CDC7	sp|O00311|CDC7_HUMAN Cell division cycle 7-related protein kinase OS=Homo sapiens OX=9606 GN=CDC7 PE=1 SV=1	150ug_R1	NA	NA	NA	NA	NA	NA	3018600	NA	NA	1	2.3	150	NA
O00311	O00311	Cell division cycle 7-related protein kinase	CDC7	sp|O00311|CDC7_HUMAN Cell division cycle 7-related protein kinase OS=Homo sapiens OX=9606 GN=CDC7 PE=1 SV=1	150ug_R2	1.023	1.4499	0.81869	0.80171	2.1661	2.7019	6376300	5038200	1336400	1	2.8	150	4.868
O00311	O00311	Cell division cycle 7-related protein kinase	CDC7	sp|O00311|CDC7_HUMAN Cell division cycle 7-related protein kinase OS=Homo sapiens OX=9606 GN=CDC7 PE=1 SV=1	1ug_R1	NA	NA	NA	NA	NA	NA	NA	NA	NA	NA	0	1	NA
O00311	O00311	Cell division cycle 7-related protein kinase	CDC7	sp|O00311|CDC7_HUMAN Cell division cycle 7-related protein kinase OS=Homo sapiens OX=9606 GN=CDC7 PE=1 SV=1	1ug_R2	NA	NA	NA	NA	NA	NA	NA	NA	NA	NA	0	1	NA
O00311	O00311	Cell division cycle 7-related protein kinase	CDC7	sp|O00311|CDC7_HUMAN Cell division cycle 7-related protein kinase OS=Homo sapiens OX=9606 GN=CDC7 PE=1 SV=1	200ug_R1	NA	NA	NA	NA	NA	NA	NA	6813200	NA	1	2.8	200	NA
O00311	O00311	Cell division cycle 7-related protein kinase	CDC7	sp|O00311|CDC7_HUMAN Cell division cycle 7-related protein kinase OS=Homo sapiens OX=9606 GN=CDC7 PE=1 SV=1	200ug_R2	NA	NA	NA	NA	NA	NA	NA	NA	NA	NA	0	200	NA
O00311	O00311	Cell division cycle 7-related protein kinase	CDC7	sp|O00311|CDC7_HUMAN Cell division cycle 7-related protein kinase OS=Homo sapiens OX=9606 GN=CDC7 PE=1 SV=1	250ug_R1	NA	NA	NA	NA	NA	NA	6037900	NA	NA	1	2.8	250	NA
O00311	O00311	Cell division cycle 7-related protein kinase	CDC7	sp|O00311|CDC7_HUMAN Cell division cycle 7-related protein kinase OS=Homo sapiens OX=9606 GN=CDC7 PE=1 SV=1	250ug_R2	NA	NA	NA	NA	NA	NA	NA	NA	NA	NA	0	250	NA
O00311	O00311	Cell division cycle 7-related protein kinase	CDC7	sp|O00311|CDC7_HUMAN Cell division cycle 7-related protein kinase OS=Homo sapiens OX=9606 GN=CDC7 PE=1 SV=1	25ug_R1	NA	NA	NA	NA	NA	NA	NA	NA	NA	1	2.3	25	NA
O00311	O00311	Cell division cycle 7-related protein kinase	CDC7	sp|O00311|CDC7_HUMAN Cell division cycle 7-related protein kinase OS=Homo sapiens OX=9606 GN=CDC7 PE=1 SV=1	25ug_R2	NA	NA	NA	NA	NA	NA	NA	NA	NA	NA	0	25	NA
O00311	O00311	Cell division cycle 7-related protein kinase	CDC7	sp|O00311|CDC7_HUMAN Cell division cycle 7-related protein kinase OS=Homo sapiens OX=9606 GN=CDC7 PE=1 SV=1	300ug_R1	NA	NA	NA	NA	NA	NA	NA	5039100	NA	1	1.9	300	NA
O00311	O00311	Cell division cycle 7-related protein kinase	CDC7	sp|O00311|CDC7_HUMAN Cell division cycle 7-related protein kinase OS=Homo sapiens OX=9606 GN=CDC7 PE=1 SV=1	300ug_R2	NA	NA	NA	NA	NA	NA	NA	NA	NA	NA	0	300	NA
O00311	O00311	Cell division cycle 7-related protein kinase	CDC7	sp|O00311|CDC7_HUMAN Cell division cycle 7-related protein kinase OS=Homo sapiens OX=9606 GN=CDC7 PE=1 SV=1	50ug_R1	2.2677	2.6771	0.85426	0.83672	4.2054	5.026	1996400	1660700	348110	1	2.3	50	9.2314
O00311	O00311	Cell division cycle 7-related protein kinase	CDC7	sp|O00311|CDC7_HUMAN Cell division cycle 7-related protein kinase OS=Homo sapiens OX=9606 GN=CDC7 PE=1 SV=1	50ug_R2	NA	NA	NA	NA	NA	NA	NA	3050200	NA	1	2.3	50	NA
O00311	O00311	Cell division cycle 7-related protein kinase	CDC7	sp|O00311|CDC7_HUMAN Cell division cycle 7-related protein kinase OS=Homo sapiens OX=9606 GN=CDC7 PE=1 SV=1	5ug_R1	NA	NA	NA	NA	NA	NA	NA	NA	NA	NA	0	5	NA
O00311	O00311	Cell division cycle 7-related protein kinase	CDC7	sp|O00311|CDC7_HUMAN Cell division cycle 7-related protein kinase OS=Homo sapiens OX=9606 GN=CDC7 PE=1 SV=1	5ug_R2	NA	NA	NA	NA	NA	NA	NA	NA	NA	NA	0	5	NA
O00330	O00330	Pyruvate dehydrogenase protein X component, mitochondrial	PDHX	sp|O00330|ODPX_HUMAN Pyruvate dehydrogenase protein X component, mitochondrial OS=Homo sapiens OX=9606 GN=PDHX PE=1 SV=3	100ug_R1	0.80559	1.1115	0.73546	0.69677	2.0849	2.9922	18278000	9615000	2113100	4	12.2	100	5.0771
O00330	O00330	Pyruvate dehydrogenase protein X component, mitochondrial	PDHX	sp|O00330|ODPX_HUMAN Pyruvate dehydrogenase protein X component, mitochondrial OS=Homo sapiens OX=9606 GN=PDHX PE=1 SV=3	100ug_R2	1.3315	1.6083	0.87437	0.84943	3.1416	3.6985	21594000	13850000	5507500	4	12.4	100	6.8401
O00330	O00330	Pyruvate dehydrogenase protein X component, mitochondrial	PDHX	sp|O00330|ODPX_HUMAN Pyruvate dehydrogenase protein X component, mitochondrial OS=Homo sapiens OX=9606 GN=PDHX PE=1 SV=3	10ug_R1	NA	NA	NA	NA	NA	NA	NA	NA	NA	NA	0	10	NA
O00330	O00330	Pyruvate dehydrogenase protein X component, mitochondrial	PDHX	sp|O00330|ODPX_HUMAN Pyruvate dehydrogenase protein X component, mitochondrial OS=Homo sapiens OX=9606 GN=PDHX PE=1 SV=3	10ug_R2	NA	NA	NA	NA	NA	NA	NA	NA	NA	NA	0	10	NA
O00330	O00330	Pyruvate dehydrogenase protein X component, mitochondrial	PDHX	sp|O00330|ODPX_HUMAN Pyruvate dehydrogenase protein X component, mitochondrial OS=Homo sapiens OX=9606 GN=PDHX PE=1 SV=3	150ug_R1	0.70539	0.66109	1.0709	1.0409	2.0365	1.9565	7505400	9113800	6032600	1	1.8	150	3.993
O00330	O00330	Pyruvate dehydrogenase protein X component, mitochondrial	PDHX	sp|O00330|ODPX_HUMAN Pyruvate dehydrogenase protein X component, mitochondrial OS=Homo sapiens OX=9606 GN=PDHX PE=1 SV=3	150ug_R2	0.85249	1.2688	0.77464	0.75516	2.0836	2.7592	7931600	15057000	2289100	3	10	150	4.8428
O00330	O00330	Pyruvate dehydrogenase protein X component, mitochondrial	PDHX	sp|O00330|ODPX_HUMAN Pyruvate dehydrogenase protein X component, mitochondrial OS=Homo sapiens OX=9606 GN=PDHX PE=1 SV=3	1ug_R1	NA	NA	NA	NA	NA	NA	NA	NA	NA	NA	0	1	NA
O00330	O00330	Pyruvate dehydrogenase protein X component, mitochondrial	PDHX	sp|O00330|ODPX_HUMAN Pyruvate dehydrogenase protein X component, mitochondrial OS=Homo sapiens OX=9606 GN=PDHX PE=1 SV=3	1ug_R2	NA	NA	NA	NA	NA	NA	NA	NA	NA	NA	0	1	NA
O00330	O00330	Pyruvate dehydrogenase protein X component, mitochondrial	PDHX	sp|O00330|ODPX_HUMAN Pyruvate dehydrogenase protein X component, mitochondrial OS=Homo sapiens OX=9606 GN=PDHX PE=1 SV=3	200ug_R1	1.7927	1.5763	1.1014	1.0807	3.0552	2.8271	22807000	22193000	2788200	4	15.8	200	5.8823
O00330	O00330	Pyruvate dehydrogenase protein X component, mitochondrial	PDHX	sp|O00330|ODPX_HUMAN Pyruvate dehydrogenase protein X component, mitochondrial OS=Homo sapiens OX=9606 GN=PDHX PE=1 SV=3	200ug_R2	1.147	0.801	1.3923	1.3669	2.9453	2.1548	6198200	12145000	3659800	1	2	200	5.1001
O00330	O00330	Pyruvate dehydrogenase protein X component, mitochondrial	PDHX	sp|O00330|ODPX_HUMAN Pyruvate dehydrogenase protein X component, mitochondrial OS=Homo sapiens OX=9606 GN=PDHX PE=1 SV=3	250ug_R1	2.5286	3.8661	0.60182	0.58538	5.9872	10.228	24707000	9766400	2054500	4	12.2	250	16.2152
O00330	O00330	Pyruvate dehydrogenase protein X component, mitochondrial	PDHX	sp|O00330|ODPX_HUMAN Pyruvate dehydrogenase protein X component, mitochondrial OS=Homo sapiens OX=9606 GN=PDHX PE=1 SV=3	250ug_R2	4.6117	3.9804	1.1849	1.1354	9.0114	7.701	18828000	21595000	5157600	3	10	250	16.7124
O00330	O00330	Pyruvate dehydrogenase protein X component, mitochondrial	PDHX	sp|O00330|ODPX_HUMAN Pyruvate dehydrogenase protein X component, mitochondrial OS=Homo sapiens OX=9606 GN=PDHX PE=1 SV=3	25ug_R1	NA	NA	NA	NA	NA	NA	NA	2397400	NA	1	6	25	NA
O00330	O00330	Pyruvate dehydrogenase protein X component, mitochondrial	PDHX	sp|O00330|ODPX_HUMAN Pyruvate dehydrogenase protein X component, mitochondrial OS=Homo sapiens OX=9606 GN=PDHX PE=1 SV=3	25ug_R2	NA	NA	NA	NA	NA	NA	NA	NA	NA	NA	0	25	NA
O00330	O00330	Pyruvate dehydrogenase protein X component, mitochondrial	PDHX	sp|O00330|ODPX_HUMAN Pyruvate dehydrogenase protein X component, mitochondrial OS=Homo sapiens OX=9606 GN=PDHX PE=1 SV=3	300ug_R1	1.1279	1.6942	0.61053	0.59937	1.8046	3.0109	27579000	15104000	5203200	3	10.4	300	4.8155
O00330	O00330	Pyruvate dehydrogenase protein X component, mitochondrial	PDHX	sp|O00330|ODPX_HUMAN Pyruvate dehydrogenase protein X component, mitochondrial OS=Homo sapiens OX=9606 GN=PDHX PE=1 SV=3	300ug_R2	0.13252	0.12109	1.0497	1.0256	0.28264	0.2756	5351400	4179600	7955000	1	2.8	300	0.55824
O00330	O00330	Pyruvate dehydrogenase protein X component, mitochondrial	PDHX	sp|O00330|ODPX_HUMAN Pyruvate dehydrogenase protein X component, mitochondrial OS=Homo sapiens OX=9606 GN=PDHX PE=1 SV=3	50ug_R1	NA	NA	NA	NA	NA	NA	3691900	1832300	NA	3	12	50	NA
O00330	O00330	Pyruvate dehydrogenase protein X component, mitochondrial	PDHX	sp|O00330|ODPX_HUMAN Pyruvate dehydrogenase protein X component, mitochondrial OS=Homo sapiens OX=9606 GN=PDHX PE=1 SV=3	50ug_R2	2.4136	2.796	0.87812	0.85172	3.1171	3.6597	7668800	5994000	197810	3	10.4	50	6.7768
O00330	O00330	Pyruvate dehydrogenase protein X component, mitochondrial	PDHX	sp|O00330|ODPX_HUMAN Pyruvate dehydrogenase protein X component, mitochondrial OS=Homo sapiens OX=9606 GN=PDHX PE=1 SV=3	5ug_R1	NA	NA	NA	NA	NA	NA	NA	NA	NA	NA	0	5	NA
O00330	O00330	Pyruvate dehydrogenase protein X component, mitochondrial	PDHX	sp|O00330|ODPX_HUMAN Pyruvate dehydrogenase protein X component, mitochondrial OS=Homo sapiens OX=9606 GN=PDHX PE=1 SV=3	5ug_R2	NA	NA	NA	NA	NA	NA	NA	NA	NA	NA	0	5	NA
O00391	O00391	Sulfhydryl oxidase 1	QSOX1	sp|O00391|QSOX1_HUMAN Sulfhydryl oxidase 1 OS=Homo sapiens OX=9606 GN=QSOX1 PE=1 SV=3	100ug_R1	NA	NA	NA	NA	NA	NA	NA	NA	NA	NA	0	100	NA
O00391	O00391	Sulfhydryl oxidase 1	QSOX1	sp|O00391|QSOX1_HUMAN Sulfhydryl oxidase 1 OS=Homo sapiens OX=9606 GN=QSOX1 PE=1 SV=3	100ug_R2	1.0015	0.88276	1.2204	1.1833	2.2214	1.8774	13549000	14011000	4055100	2	5.2	100	4.0988
O00391	O00391	Sulfhydryl oxidase 1	QSOX1	sp|O00391|QSOX1_HUMAN Sulfhydryl oxidase 1 OS=Homo sapiens OX=9606 GN=QSOX1 PE=1 SV=3	10ug_R1	NA	NA	NA	NA	NA	NA	NA	NA	NA	NA	0	10	NA
O00391	O00391	Sulfhydryl oxidase 1	QSOX1	sp|O00391|QSOX1_HUMAN Sulfhydryl oxidase 1 OS=Homo sapiens OX=9606 GN=QSOX1 PE=1 SV=3	10ug_R2	NA	NA	NA	NA	NA	NA	265980	NA	NA	1	2.7	10	NA
O00391	O00391	Sulfhydryl oxidase 1	QSOX1	sp|O00391|QSOX1_HUMAN Sulfhydryl oxidase 1 OS=Homo sapiens OX=9606 GN=QSOX1 PE=1 SV=3	150ug_R1	NA	NA	NA	NA	NA	NA	NA	NA	NA	NA	0	150	NA
O00391	O00391	Sulfhydryl oxidase 1	QSOX1	sp|O00391|QSOX1_HUMAN Sulfhydryl oxidase 1 OS=Homo sapiens OX=9606 GN=QSOX1 PE=1 SV=3	150ug_R2	0.59587	0.56628	1.13	1.077	1.6151	1.4997	11891000	8556700	4319300	1	2.7	150	3.1148
O00391	O00391	Sulfhydryl oxidase 1	QSOX1	sp|O00391|QSOX1_HUMAN Sulfhydryl oxidase 1 OS=Homo sapiens OX=9606 GN=QSOX1 PE=1 SV=3	1ug_R1	NA	NA	NA	NA	NA	NA	NA	NA	NA	NA	0	1	NA
O00391	O00391	Sulfhydryl oxidase 1	QSOX1	sp|O00391|QSOX1_HUMAN Sulfhydryl oxidase 1 OS=Homo sapiens OX=9606 GN=QSOX1 PE=1 SV=3	1ug_R2	NA	NA	NA	NA	NA	NA	NA	NA	NA	NA	0	1	NA
O00391	O00391	Sulfhydryl oxidase 1	QSOX1	sp|O00391|QSOX1_HUMAN Sulfhydryl oxidase 1 OS=Homo sapiens OX=9606 GN=QSOX1 PE=1 SV=3	200ug_R1	NA	NA	NA	NA	NA	NA	NA	NA	NA	NA	0	200	NA
O00391	O00391	Sulfhydryl oxidase 1	QSOX1	sp|O00391|QSOX1_HUMAN Sulfhydryl oxidase 1 OS=Homo sapiens OX=9606 GN=QSOX1 PE=1 SV=3	200ug_R2	NA	NA	NA	NA	NA	NA	NA	NA	NA	NA	0	200	NA
O00391	O00391	Sulfhydryl oxidase 1	QSOX1	sp|O00391|QSOX1_HUMAN Sulfhydryl oxidase 1 OS=Homo sapiens OX=9606 GN=QSOX1 PE=1 SV=3	250ug_R1	NA	NA	NA	NA	NA	NA	NA	NA	NA	NA	0	250	NA
O00391	O00391	Sulfhydryl oxidase 1	QSOX1	sp|O00391|QSOX1_HUMAN Sulfhydryl oxidase 1 OS=Homo sapiens OX=9606 GN=QSOX1 PE=1 SV=3	250ug_R2	NA	NA	NA	NA	NA	NA	NA	NA	NA	NA	0	250	NA
O00391	O00391	Sulfhydryl oxidase 1	QSOX1	sp|O00391|QSOX1_HUMAN Sulfhydryl oxidase 1 OS=Homo sapiens OX=9606 GN=QSOX1 PE=1 SV=3	25ug_R1	NA	NA	NA	NA	NA	NA	NA	NA	NA	NA	0	25	NA
O00391	O00391	Sulfhydryl oxidase 1	QSOX1	sp|O00391|QSOX1_HUMAN Sulfhydryl oxidase 1 OS=Homo sapiens OX=9606 GN=QSOX1 PE=1 SV=3	25ug_R2	NA	NA	NA	NA	NA	NA	NA	NA	NA	NA	0	25	NA
O00391	O00391	Sulfhydryl oxidase 1	QSOX1	sp|O00391|QSOX1_HUMAN Sulfhydryl oxidase 1 OS=Homo sapiens OX=9606 GN=QSOX1 PE=1 SV=3	300ug_R1	1.3752	1.0265	1.2738	1.2484	3.3832	2.71	9337500	15611000	2192200	1	2.7	300	6.0932
O00391	O00391	Sulfhydryl oxidase 1	QSOX1	sp|O00391|QSOX1_HUMAN Sulfhydryl oxidase 1 OS=Homo sapiens OX=9606 GN=QSOX1 PE=1 SV=3	300ug_R2	NA	NA	NA	NA	NA	NA	NA	NA	NA	NA	0	300	NA
O00391	O00391	Sulfhydryl oxidase 1	QSOX1	sp|O00391|QSOX1_HUMAN Sulfhydryl oxidase 1 OS=Homo sapiens OX=9606 GN=QSOX1 PE=1 SV=3	50ug_R1	2.7591	2.8664	1.0559	1.0287	5.9582	5.7917	2815700	3121700	464580	1	2.7	50	11.7499
O00391	O00391	Sulfhydryl oxidase 1	QSOX1	sp|O00391|QSOX1_HUMAN Sulfhydryl oxidase 1 OS=Homo sapiens OX=9606 GN=QSOX1 PE=1 SV=3	50ug_R2	NA	NA	NA	NA	NA	NA	NA	NA	NA	NA	0	50	NA
O00391	O00391	Sulfhydryl oxidase 1	QSOX1	sp|O00391|QSOX1_HUMAN Sulfhydryl oxidase 1 OS=Homo sapiens OX=9606 GN=QSOX1 PE=1 SV=3	5ug_R1	NA	NA	NA	NA	NA	NA	NA	NA	NA	NA	0	5	NA
O00391	O00391	Sulfhydryl oxidase 1	QSOX1	sp|O00391|QSOX1_HUMAN Sulfhydryl oxidase 1 OS=Homo sapiens OX=9606 GN=QSOX1 PE=1 SV=3	5ug_R2	NA	NA	NA	NA	NA	NA	NA	NA	NA	NA	0	5	NA
O00399	O00399	Dynactin subunit 6	DCTN6	sp|O00399|DCTN6_HUMAN Dynactin subunit 6 OS=Homo sapiens OX=9606 GN=DCTN6 PE=1 SV=1	100ug_R1	NA	NA	NA	NA	NA	NA	NA	NA	NA	NA	0	100	NA
O00399	O00399	Dynactin subunit 6	DCTN6	sp|O00399|DCTN6_HUMAN Dynactin subunit 6 OS=Homo sapiens OX=9606 GN=DCTN6 PE=1 SV=1	100ug_R2	NA	NA	NA	NA	NA	NA	NA	NA	NA	1	7.4	100	NA
O00399	O00399	Dynactin subunit 6	DCTN6	sp|O00399|DCTN6_HUMAN Dynactin subunit 6 OS=Homo sapiens OX=9606 GN=DCTN6 PE=1 SV=1	10ug_R1	NA	NA	NA	NA	NA	NA	NA	NA	NA	NA	0	10	NA
O00399	O00399	Dynactin subunit 6	DCTN6	sp|O00399|DCTN6_HUMAN Dynactin subunit 6 OS=Homo sapiens OX=9606 GN=DCTN6 PE=1 SV=1	10ug_R2	NA	NA	NA	NA	NA	NA	NA	NA	NA	NA	0	10	NA
O00399	O00399	Dynactin subunit 6	DCTN6	sp|O00399|DCTN6_HUMAN Dynactin subunit 6 OS=Homo sapiens OX=9606 GN=DCTN6 PE=1 SV=1	150ug_R1	NA	NA	NA	NA	NA	NA	NA	NA	NA	1	9.5	150	NA
O00399	O00399	Dynactin subunit 6	DCTN6	sp|O00399|DCTN6_HUMAN Dynactin subunit 6 OS=Homo sapiens OX=9606 GN=DCTN6 PE=1 SV=1	150ug_R2	NA	NA	NA	NA	NA	NA	NA	NA	NA	NA	0	150	NA
O00399	O00399	Dynactin subunit 6	DCTN6	sp|O00399|DCTN6_HUMAN Dynactin subunit 6 OS=Homo sapiens OX=9606 GN=DCTN6 PE=1 SV=1	1ug_R1	NA	NA	NA	NA	NA	NA	NA	NA	NA	NA	0	1	NA
O00399	O00399	Dynactin subunit 6	DCTN6	sp|O00399|DCTN6_HUMAN Dynactin subunit 6 OS=Homo sapiens OX=9606 GN=DCTN6 PE=1 SV=1	1ug_R2	NA	NA	NA	NA	NA	NA	NA	NA	NA	NA	0	1	NA
O00399	O00399	Dynactin subunit 6	DCTN6	sp|O00399|DCTN6_HUMAN Dynactin subunit 6 OS=Homo sapiens OX=9606 GN=DCTN6 PE=1 SV=1	200ug_R1	NA	NA	NA	NA	NA	NA	NA	NA	NA	NA	0	200	NA
O00399	O00399	Dynactin subunit 6	DCTN6	sp|O00399|DCTN6_HUMAN Dynactin subunit 6 OS=Homo sapiens OX=9606 GN=DCTN6 PE=1 SV=1	200ug_R2	NA	NA	NA	NA	NA	NA	NA	NA	NA	NA	0	200	NA
O00399	O00399	Dynactin subunit 6	DCTN6	sp|O00399|DCTN6_HUMAN Dynactin subunit 6 OS=Homo sapiens OX=9606 GN=DCTN6 PE=1 SV=1	250ug_R1	NA	NA	NA	NA	NA	NA	NA	NA	NA	NA	0	250	NA
O00399	O00399	Dynactin subunit 6	DCTN6	sp|O00399|DCTN6_HUMAN Dynactin subunit 6 OS=Homo sapiens OX=9606 GN=DCTN6 PE=1 SV=1	250ug_R2	NA	NA	NA	NA	NA	NA	NA	NA	NA	NA	0	250	NA
O00399	O00399	Dynactin subunit 6	DCTN6	sp|O00399|DCTN6_HUMAN Dynactin subunit 6 OS=Homo sapiens OX=9606 GN=DCTN6 PE=1 SV=1	25ug_R1	NA	NA	NA	NA	NA	NA	NA	NA	NA	NA	0	25	NA
O00399	O00399	Dynactin subunit 6	DCTN6	sp|O00399|DCTN6_HUMAN Dynactin subunit 6 OS=Homo sapiens OX=9606 GN=DCTN6 PE=1 SV=1	25ug_R2	NA	NA	NA	NA	NA	NA	NA	NA	NA	NA	0	25	NA
O00399	O00399	Dynactin subunit 6	DCTN6	sp|O00399|DCTN6_HUMAN Dynactin subunit 6 OS=Homo sapiens OX=9606 GN=DCTN6 PE=1 SV=1	300ug_R1	NA	NA	NA	NA	NA	NA	NA	NA	NA	NA	0	300	NA
O00399	O00399	Dynactin subunit 6	DCTN6	sp|O00399|DCTN6_HUMAN Dynactin subunit 6 OS=Homo sapiens OX=9606 GN=DCTN6 PE=1 SV=1	300ug_R2	NA	NA	NA	NA	NA	NA	NA	NA	NA	NA	0	300	NA
O00399	O00399	Dynactin subunit 6	DCTN6	sp|O00399|DCTN6_HUMAN Dynactin subunit 6 OS=Homo sapiens OX=9606 GN=DCTN6 PE=1 SV=1	50ug_R1	NA	NA	NA	NA	NA	NA	NA	NA	NA	NA	0	50	NA
O00399	O00399	Dynactin subunit 6	DCTN6	sp|O00399|DCTN6_HUMAN Dynactin subunit 6 OS=Homo sapiens OX=9606 GN=DCTN6 PE=1 SV=1	50ug_R2	NA	NA	NA	NA	NA	NA	NA	NA	NA	NA	0	50	NA
O00399	O00399	Dynactin subunit 6	DCTN6	sp|O00399|DCTN6_HUMAN Dynactin subunit 6 OS=Homo sapiens OX=9606 GN=DCTN6 PE=1 SV=1	5ug_R1	NA	NA	NA	NA	NA	NA	NA	NA	NA	NA	0	5	NA
O00399	O00399	Dynactin subunit 6	DCTN6	sp|O00399|DCTN6_HUMAN Dynactin subunit 6 OS=Homo sapiens OX=9606 GN=DCTN6 PE=1 SV=1	5ug_R2	NA	NA	NA	NA	NA	NA	NA	NA	NA	NA	0	5	NA
O00400	O00400	Acetyl-coenzyme A transporter 1	SLC33A1	sp|O00400|ACATN_HUMAN Acetyl-coenzyme A transporter 1 OS=Homo sapiens OX=9606 GN=SLC33A1 PE=1 SV=1	100ug_R1	NA	NA	NA	NA	NA	NA	4601700	4262500	NA	1	2.4	100	NA
O00400	O00400	Acetyl-coenzyme A transporter 1	SLC33A1	sp|O00400|ACATN_HUMAN Acetyl-coenzyme A transporter 1 OS=Homo sapiens OX=9606 GN=SLC33A1 PE=1 SV=1	100ug_R2	1.6388	2.7252	0.61617	0.60329	3.472	5.7551	8634200	4706500	1173200	1	2.4	100	9.2271
O00400	O00400	Acetyl-coenzyme A transporter 1	SLC33A1	sp|O00400|ACATN_HUMAN Acetyl-coenzyme A transporter 1 OS=Homo sapiens OX=9606 GN=SLC33A1 PE=1 SV=1	10ug_R1	NA	NA	NA	NA	NA	NA	NA	NA	NA	NA	0	10	NA
O00400	O00400	Acetyl-coenzyme A transporter 1	SLC33A1	sp|O00400|ACATN_HUMAN Acetyl-coenzyme A transporter 1 OS=Homo sapiens OX=9606 GN=SLC33A1 PE=1 SV=1	10ug_R2	NA	NA	NA	NA	NA	NA	NA	NA	NA	NA	0	10	NA
O00400	O00400	Acetyl-coenzyme A transporter 1	SLC33A1	sp|O00400|ACATN_HUMAN Acetyl-coenzyme A transporter 1 OS=Homo sapiens OX=9606 GN=SLC33A1 PE=1 SV=1	150ug_R1	2.7848	4.1677	0.71488	0.69199	6.5493	9.4645	8193200	6226600	745990	1	2.4	150	16.0138
O00400	O00400	Acetyl-coenzyme A transporter 1	SLC33A1	sp|O00400|ACATN_HUMAN Acetyl-coenzyme A transporter 1 OS=Homo sapiens OX=9606 GN=SLC33A1 PE=1 SV=1	150ug_R2	NA	NA	NA	NA	NA	NA	NA	NA	NA	NA	0	150	NA
O00400	O00400	Acetyl-coenzyme A transporter 1	SLC33A1	sp|O00400|ACATN_HUMAN Acetyl-coenzyme A transporter 1 OS=Homo sapiens OX=9606 GN=SLC33A1 PE=1 SV=1	1ug_R1	NA	NA	NA	NA	NA	NA	NA	NA	NA	NA	0	1	NA
O00400	O00400	Acetyl-coenzyme A transporter 1	SLC33A1	sp|O00400|ACATN_HUMAN Acetyl-coenzyme A transporter 1 OS=Homo sapiens OX=9606 GN=SLC33A1 PE=1 SV=1	1ug_R2	NA	NA	NA	NA	NA	NA	NA	NA	NA	NA	0	1	NA
O00400	O00400	Acetyl-coenzyme A transporter 1	SLC33A1	sp|O00400|ACATN_HUMAN Acetyl-coenzyme A transporter 1 OS=Homo sapiens OX=9606 GN=SLC33A1 PE=1 SV=1	200ug_R1	NA	NA	NA	NA	NA	NA	NA	NA	NA	2	3.8	200	NA
O00400	O00400	Acetyl-coenzyme A transporter 1	SLC33A1	sp|O00400|ACATN_HUMAN Acetyl-coenzyme A transporter 1 OS=Homo sapiens OX=9606 GN=SLC33A1 PE=1 SV=1	200ug_R2	0.49209	0.3802	1.2575	1.2338	1.2855	1.0419	5708700	10189000	6746400	1	2.6	200	2.3274
O00400	O00400	Acetyl-coenzyme A transporter 1	SLC33A1	sp|O00400|ACATN_HUMAN Acetyl-coenzyme A transporter 1 OS=Homo sapiens OX=9606 GN=SLC33A1 PE=1 SV=1	250ug_R1	0.7368	0.91369	0.76197	0.72979	2.4949	3.4187	24165000	22073000	15215000	2	4.9	250	5.9136
O00400	O00400	Acetyl-coenzyme A transporter 1	SLC33A1	sp|O00400|ACATN_HUMAN Acetyl-coenzyme A transporter 1 OS=Homo sapiens OX=9606 GN=SLC33A1 PE=1 SV=1	250ug_R2	NA	NA	NA	NA	NA	NA	NA	NA	NA	NA	0	250	NA
O00400	O00400	Acetyl-coenzyme A transporter 1	SLC33A1	sp|O00400|ACATN_HUMAN Acetyl-coenzyme A transporter 1 OS=Homo sapiens OX=9606 GN=SLC33A1 PE=1 SV=1	25ug_R1	1.8039	1.0504	1.689	1.618	4.6662	2.8839	2064100	3829800	1297700	1	1.5	25	7.5501
O00400	O00400	Acetyl-coenzyme A transporter 1	SLC33A1	sp|O00400|ACATN_HUMAN Acetyl-coenzyme A transporter 1 OS=Homo sapiens OX=9606 GN=SLC33A1 PE=1 SV=1	25ug_R2	NA	NA	NA	NA	NA	NA	NA	NA	NA	NA	0	25	NA
O00400	O00400	Acetyl-coenzyme A transporter 1	SLC33A1	sp|O00400|ACATN_HUMAN Acetyl-coenzyme A transporter 1 OS=Homo sapiens OX=9606 GN=SLC33A1 PE=1 SV=1	300ug_R1	1.7677	2.1959	0.86324	0.81781	6.397	7.8221	16153000	14652000	2843800	3	6.2	300	14.2191
O00400	O00400	Acetyl-coenzyme A transporter 1	SLC33A1	sp|O00400|ACATN_HUMAN Acetyl-coenzyme A transporter 1 OS=Homo sapiens OX=9606 GN=SLC33A1 PE=1 SV=1	300ug_R2	NA	NA	NA	NA	NA	NA	NA	NA	NA	NA	0	300	NA
O00400	O00400	Acetyl-coenzyme A transporter 1	SLC33A1	sp|O00400|ACATN_HUMAN Acetyl-coenzyme A transporter 1 OS=Homo sapiens OX=9606 GN=SLC33A1 PE=1 SV=1	50ug_R1	NA	NA	NA	NA	NA	NA	NA	NA	NA	NA	0	50	NA
O00400	O00400	Acetyl-coenzyme A transporter 1	SLC33A1	sp|O00400|ACATN_HUMAN Acetyl-coenzyme A transporter 1 OS=Homo sapiens OX=9606 GN=SLC33A1 PE=1 SV=1	50ug_R2	3.2852	6.0489	0.56588	0.55877	5.4052	9.6733	1746200	908820	142470	1	2.4	50	15.0785
O00400	O00400	Acetyl-coenzyme A transporter 1	SLC33A1	sp|O00400|ACATN_HUMAN Acetyl-coenzyme A transporter 1 OS=Homo sapiens OX=9606 GN=SLC33A1 PE=1 SV=1	5ug_R1	NA	NA	NA	NA	NA	NA	NA	NA	NA	NA	0	5	NA
O00400	O00400	Acetyl-coenzyme A transporter 1	SLC33A1	sp|O00400|ACATN_HUMAN Acetyl-coenzyme A transporter 1 OS=Homo sapiens OX=9606 GN=SLC33A1 PE=1 SV=1	5ug_R2	NA	NA	NA	NA	NA	NA	NA	NA	NA	NA	0	5	NA
O00401	O00401	Neural Wiskott-Aldrich syndrome protein	WASL	sp|O00401|WASL_HUMAN Neural Wiskott-Aldrich syndrome protein OS=Homo sapiens OX=9606 GN=WASL PE=1 SV=2	100ug_R1	NA	NA	NA	NA	NA	NA	NA	NA	NA	NA	0	100	NA
O00401	O00401	Neural Wiskott-Aldrich syndrome protein	WASL	sp|O00401|WASL_HUMAN Neural Wiskott-Aldrich syndrome protein OS=Homo sapiens OX=9606 GN=WASL PE=1 SV=2	100ug_R2	NA	NA	NA	NA	NA	NA	NA	NA	NA	NA	0	100	NA
O00401	O00401	Neural Wiskott-Aldrich syndrome protein	WASL	sp|O00401|WASL_HUMAN Neural Wiskott-Aldrich syndrome protein OS=Homo sapiens OX=9606 GN=WASL PE=1 SV=2	10ug_R1	NA	NA	NA	NA	NA	NA	NA	NA	NA	NA	0	10	NA
O00401	O00401	Neural Wiskott-Aldrich syndrome protein	WASL	sp|O00401|WASL_HUMAN Neural Wiskott-Aldrich syndrome protein OS=Homo sapiens OX=9606 GN=WASL PE=1 SV=2	10ug_R2	NA	NA	NA	NA	NA	NA	NA	NA	NA	NA	0	10	NA
O00401	O00401	Neural Wiskott-Aldrich syndrome protein	WASL	sp|O00401|WASL_HUMAN Neural Wiskott-Aldrich syndrome protein OS=Homo sapiens OX=9606 GN=WASL PE=1 SV=2	150ug_R1	1.0303	0.68542	1.6504	1.632	1.3233	0.81085	850590	13337000	1244200	2	10.5	150	2.13415
O00401	O00401	Neural Wiskott-Aldrich syndrome protein	WASL	sp|O00401|WASL_HUMAN Neural Wiskott-Aldrich syndrome protein OS=Homo sapiens OX=9606 GN=WASL PE=1 SV=2	150ug_R2	1.1867	1.0427	1.2516	1.2298	1.9222	1.563	4324400	10471000	1600600	2	9.5	150	3.4852
O00401	O00401	Neural Wiskott-Aldrich syndrome protein	WASL	sp|O00401|WASL_HUMAN Neural Wiskott-Aldrich syndrome protein OS=Homo sapiens OX=9606 GN=WASL PE=1 SV=2	1ug_R1	NA	NA	NA	NA	NA	NA	NA	NA	NA	NA	0	1	NA
O00401	O00401	Neural Wiskott-Aldrich syndrome protein	WASL	sp|O00401|WASL_HUMAN Neural Wiskott-Aldrich syndrome protein OS=Homo sapiens OX=9606 GN=WASL PE=1 SV=2	1ug_R2	NA	NA	NA	NA	NA	NA	NA	NA	NA	NA	0	1	NA
O00401	O00401	Neural Wiskott-Aldrich syndrome protein	WASL	sp|O00401|WASL_HUMAN Neural Wiskott-Aldrich syndrome protein OS=Homo sapiens OX=9606 GN=WASL PE=1 SV=2	200ug_R1	2.1203	0.80511	1.4676	1.4463	3.3416	2.3208	18607000	34351000	11695000	2	9.1	200	5.6624
O00401	O00401	Neural Wiskott-Aldrich syndrome protein	WASL	sp|O00401|WASL_HUMAN Neural Wiskott-Aldrich syndrome protein OS=Homo sapiens OX=9606 GN=WASL PE=1 SV=2	200ug_R2	0.70568	0.43651	1.5273	1.4916	1.4404	0.96568	12742000	32048000	11742000	3	13.7	200	2.40608
O00401	O00401	Neural Wiskott-Aldrich syndrome protein	WASL	sp|O00401|WASL_HUMAN Neural Wiskott-Aldrich syndrome protein OS=Homo sapiens OX=9606 GN=WASL PE=1 SV=2	250ug_R1	1.3658	1.4233	0.88494	0.86274	3.0405	3.5243	12140000	5956100	1935200	1	4.6	250	6.5648
O00401	O00401	Neural Wiskott-Aldrich syndrome protein	WASL	sp|O00401|WASL_HUMAN Neural Wiskott-Aldrich syndrome protein OS=Homo sapiens OX=9606 GN=WASL PE=1 SV=2	250ug_R2	1.4881	1.5298	0.98988	0.98313	2.9292	2.9794	6873300	5405000	927930	1	4.6	250	5.9086
O00401	O00401	Neural Wiskott-Aldrich syndrome protein	WASL	sp|O00401|WASL_HUMAN Neural Wiskott-Aldrich syndrome protein OS=Homo sapiens OX=9606 GN=WASL PE=1 SV=2	25ug_R1	NA	NA	NA	NA	NA	NA	NA	NA	NA	NA	0	25	NA
O00401	O00401	Neural Wiskott-Aldrich syndrome protein	WASL	sp|O00401|WASL_HUMAN Neural Wiskott-Aldrich syndrome protein OS=Homo sapiens OX=9606 GN=WASL PE=1 SV=2	25ug_R2	NA	NA	NA	NA	NA	NA	NA	NA	NA	NA	0	25	NA
O00401	O00401	Neural Wiskott-Aldrich syndrome protein	WASL	sp|O00401|WASL_HUMAN Neural Wiskott-Aldrich syndrome protein OS=Homo sapiens OX=9606 GN=WASL PE=1 SV=2	300ug_R1	NA	NA	NA	NA	NA	NA	NA	NA	NA	2	8.7	300	NA
O00401	O00401	Neural Wiskott-Aldrich syndrome protein	WASL	sp|O00401|WASL_HUMAN Neural Wiskott-Aldrich syndrome protein OS=Homo sapiens OX=9606 GN=WASL PE=1 SV=2	300ug_R2	1.3393	0.62381	2.2903	2.1937	3.1478	1.4349	9795900	16731000	3504900	2	7.1	300	4.5827
O00401	O00401	Neural Wiskott-Aldrich syndrome protein	WASL	sp|O00401|WASL_HUMAN Neural Wiskott-Aldrich syndrome protein OS=Homo sapiens OX=9606 GN=WASL PE=1 SV=2	50ug_R1	0.82878	0.84576	0.99784	0.97976	1.4265	1.4559	2776400	2602500	2294000	2	3.2	50	2.8824
O00401	O00401	Neural Wiskott-Aldrich syndrome protein	WASL	sp|O00401|WASL_HUMAN Neural Wiskott-Aldrich syndrome protein OS=Homo sapiens OX=9606 GN=WASL PE=1 SV=2	50ug_R2	NA	NA	NA	NA	NA	NA	NA	NA	NA	1	1.6	50	NA
O00401	O00401	Neural Wiskott-Aldrich syndrome protein	WASL	sp|O00401|WASL_HUMAN Neural Wiskott-Aldrich syndrome protein OS=Homo sapiens OX=9606 GN=WASL PE=1 SV=2	5ug_R1	NA	NA	NA	NA	NA	NA	NA	NA	NA	NA	0	5	NA
O00401	O00401	Neural Wiskott-Aldrich syndrome protein	WASL	sp|O00401|WASL_HUMAN Neural Wiskott-Aldrich syndrome protein OS=Homo sapiens OX=9606 GN=WASL PE=1 SV=2	5ug_R2	NA	NA	NA	NA	NA	NA	NA	NA	NA	NA	0	5	NA
O00410	O00410	Importin-5	IPO5	sp|O00410|IPO5_HUMAN Importin-5 OS=Homo sapiens OX=9606 GN=IPO5 PE=1 SV=4	100ug_R1	0.99271	0.78108	1.2698	1.198	2.9311	2.6211	244540000	322490000	105500000	21	24.5	100	5.5522
O00410	O00410	Importin-5	IPO5	sp|O00410|IPO5_HUMAN Importin-5 OS=Homo sapiens OX=9606 GN=IPO5 PE=1 SV=4	100ug_R2	0.92823	0.74244	1.2359	1.1528	3.2959	2.776	300130000	364840000	119250000	18	20.6	100	6.0719
O00410	O00410	Importin-5	IPO5	sp|O00410|IPO5_HUMAN Importin-5 OS=Homo sapiens OX=9606 GN=IPO5 PE=1 SV=4	10ug_R1	1.1443	0.94223	1.2004	1.1065	2.3324	2.1453	4935200	6834700	2500800	6	5.9	10	4.4777
O00410	O00410	Importin-5	IPO5	sp|O00410|IPO5_HUMAN Importin-5 OS=Homo sapiens OX=9606 GN=IPO5 PE=1 SV=4	10ug_R2	1.1151	0.98785	1.2368	1.1483	2.4316	2.2052	11460000	13932000	6522700	7	7.2	10	4.6368
O00410	O00410	Importin-5	IPO5	sp|O00410|IPO5_HUMAN Importin-5 OS=Homo sapiens OX=9606 GN=IPO5 PE=1 SV=4	150ug_R1	1.0009	0.78824	1.2046	1.1257	3.3989	2.9372	266440000	347120000	85437000	18	21.7	150	6.3361
O00410	O00410	Importin-5	IPO5	sp|O00410|IPO5_HUMAN Importin-5 OS=Homo sapiens OX=9606 GN=IPO5 PE=1 SV=4	150ug_R2	0.9767	0.81682	1.2346	1.1302	3.9463	3.4333	283990000	347690000	123060000	12	16	150	7.3796
O00410	O00410	Importin-5	IPO5	sp|O00410|IPO5_HUMAN Importin-5 OS=Homo sapiens OX=9606 GN=IPO5 PE=1 SV=4	1ug_R1	0.63154	0.57069	1.132	1.076	1.0829	1.0131	1835700	1795600	2173200	2	1.8	1	2.096
O00410	O00410	Importin-5	IPO5	sp|O00410|IPO5_HUMAN Importin-5 OS=Homo sapiens OX=9606 GN=IPO5 PE=1 SV=4	1ug_R2	1.2546	1.0167	1.2452	1.1815	2.4442	1.997	903230	1043200	365850	2	1.8	1	4.4412
O00410	O00410	Importin-5	IPO5	sp|O00410|IPO5_HUMAN Importin-5 OS=Homo sapiens OX=9606 GN=IPO5 PE=1 SV=4	200ug_R1	0.91599	0.79549	1.2929	1.2318	3.9579	3.5488	484410000	421850000	188830000	17	20.5	200	7.5067
O00410	O00410	Importin-5	IPO5	sp|O00410|IPO5_HUMAN Importin-5 OS=Homo sapiens OX=9606 GN=IPO5 PE=1 SV=4	200ug_R2	1.2165	0.97736	1.202	1.1638	3.6019	3.0406	283730000	299200000	98047000	14	16.6	200	6.6425
O00410	O00410	Importin-5	IPO5	sp|O00410|IPO5_HUMAN Importin-5 OS=Homo sapiens OX=9606 GN=IPO5 PE=1 SV=4	250ug_R1	0.96538	0.84754	1.164	1.1173	4.8799	4.0159	273160000	316770000	124360000	14	18	250	8.8958
O00410	O00410	Importin-5	IPO5	sp|O00410|IPO5_HUMAN Importin-5 OS=Homo sapiens OX=9606 GN=IPO5 PE=1 SV=4	250ug_R2	0.91918	0.78336	1.2317	1.198	3.5723	2.9567	409340000	501500000	168500000	16	18.8	250	6.529
O00410	O00410	Importin-5	IPO5	sp|O00410|IPO5_HUMAN Importin-5 OS=Homo sapiens OX=9606 GN=IPO5 PE=1 SV=4	25ug_R1	1.1522	0.93774	1.2955	1.2402	3.2858	2.8694	29505000	34040000	14071000	11	11.9	25	6.1552
O00410	O00410	Importin-5	IPO5	sp|O00410|IPO5_HUMAN Importin-5 OS=Homo sapiens OX=9606 GN=IPO5 PE=1 SV=4	25ug_R2	0.92457	0.78301	1.293	1.1903	2.6271	2.2701	34418000	37358000	13713000	10	11	25	4.8972
O00410	O00410	Importin-5	IPO5	sp|O00410|IPO5_HUMAN Importin-5 OS=Homo sapiens OX=9606 GN=IPO5 PE=1 SV=4	300ug_R1	0.85121	0.7165	1.2176	1.1401	3.4158	2.815	271850000	359070000	106690000	18	20.2	300	6.2308
O00410	O00410	Importin-5	IPO5	sp|O00410|IPO5_HUMAN Importin-5 OS=Homo sapiens OX=9606 GN=IPO5 PE=1 SV=4	300ug_R2	0.81833	0.83712	1.2001	1.1176	3.5982	3.1129	557420000	617870000	197740000	20	23.5	300	6.7111
O00410	O00410	Importin-5	IPO5	sp|O00410|IPO5_HUMAN Importin-5 OS=Homo sapiens OX=9606 GN=IPO5 PE=1 SV=4	50ug_R1	0.93288	0.80251	1.1753	1.1089	2.3482	2.3373	84930000	95143000	35751000	13	14.8	50	4.6855
O00410	O00410	Importin-5	IPO5	sp|O00410|IPO5_HUMAN Importin-5 OS=Homo sapiens OX=9606 GN=IPO5 PE=1 SV=4	50ug_R2	0.78746	0.71269	1.2042	1.1296	2.8579	2.8424	111250000	137900000	39032000	16	18.2	50	5.7003
O00410	O00410	Importin-5	IPO5	sp|O00410|IPO5_HUMAN Importin-5 OS=Homo sapiens OX=9606 GN=IPO5 PE=1 SV=4	5ug_R1	1.218	1.0575	1.2754	1.1909	2.565	2.1837	19614000	23321000	11167000	8	9.2	5	4.7487
O00410	O00410	Importin-5	IPO5	sp|O00410|IPO5_HUMAN Importin-5 OS=Homo sapiens OX=9606 GN=IPO5 PE=1 SV=4	5ug_R2	0.93151	0.77486	1.2671	1.1799	3.2319	2.8628	25588000	30558000	13276000	8	9	5	6.0947
O00411	O00411	DNA-directed RNA polymerase, mitochondrial	POLRMT	sp|O00411|RPOM_HUMAN DNA-directed RNA polymerase, mitochondrial OS=Homo sapiens OX=9606 GN=POLRMT PE=1 SV=2	100ug_R1	0.9608	0.90397	0.86004	0.81566	2.8078	2.3886	31310000	27678000	13225000	5	5.9	100	5.1964
O00411	O00411	DNA-directed RNA polymerase, mitochondrial	POLRMT	sp|O00411|RPOM_HUMAN DNA-directed RNA polymerase, mitochondrial OS=Homo sapiens OX=9606 GN=POLRMT PE=1 SV=2	100ug_R2	1.058	1.3733	0.82389	0.8095	2.3748	2.7614	50905000	45215000	18427000	5	6.7	100	5.1362
O00411	O00411	DNA-directed RNA polymerase, mitochondrial	POLRMT	sp|O00411|RPOM_HUMAN DNA-directed RNA polymerase, mitochondrial OS=Homo sapiens OX=9606 GN=POLRMT PE=1 SV=2	10ug_R1	0.76752	1.1453	0.71191	0.70473	1.5929	2.3669	2500200	1613500	637050	2	2.4	10	3.9598
O00411	O00411	DNA-directed RNA polymerase, mitochondrial	POLRMT	sp|O00411|RPOM_HUMAN DNA-directed RNA polymerase, mitochondrial OS=Homo sapiens OX=9606 GN=POLRMT PE=1 SV=2	10ug_R2	0.92491	1.4067	0.69656	0.67738	1.9417	2.8664	1402800	1090700	447330	1	0.9	10	4.8081
O00411	O00411	DNA-directed RNA polymerase, mitochondrial	POLRMT	sp|O00411|RPOM_HUMAN DNA-directed RNA polymerase, mitochondrial OS=Homo sapiens OX=9606 GN=POLRMT PE=1 SV=2	150ug_R1	1.1591	1.37	0.90481	0.87539	2.9068	3.3917	28167000	23925000	6954400	3	3.6	150	6.2985
O00411	O00411	DNA-directed RNA polymerase, mitochondrial	POLRMT	sp|O00411|RPOM_HUMAN DNA-directed RNA polymerase, mitochondrial OS=Homo sapiens OX=9606 GN=POLRMT PE=1 SV=2	150ug_R2	1.0498	1.1397	0.97369	0.94514	2.1261	1.9602	60688000	52108000	18992000	8	9.4	150	4.0863
O00411	O00411	DNA-directed RNA polymerase, mitochondrial	POLRMT	sp|O00411|RPOM_HUMAN DNA-directed RNA polymerase, mitochondrial OS=Homo sapiens OX=9606 GN=POLRMT PE=1 SV=2	1ug_R1	NA	NA	NA	NA	NA	NA	NA	NA	NA	NA	0	1	NA
O00411	O00411	DNA-directed RNA polymerase, mitochondrial	POLRMT	sp|O00411|RPOM_HUMAN DNA-directed RNA polymerase, mitochondrial OS=Homo sapiens OX=9606 GN=POLRMT PE=1 SV=2	1ug_R2	NA	NA	NA	NA	NA	NA	NA	NA	NA	NA	0	1	NA
O00411	O00411	DNA-directed RNA polymerase, mitochondrial	POLRMT	sp|O00411|RPOM_HUMAN DNA-directed RNA polymerase, mitochondrial OS=Homo sapiens OX=9606 GN=POLRMT PE=1 SV=2	200ug_R1	1.3237	1.3468	0.9026	0.8906	2.3274	2.6749	64762000	74297000	21886000	8	8.9	200	5.0023
O00411	O00411	DNA-directed RNA polymerase, mitochondrial	POLRMT	sp|O00411|RPOM_HUMAN DNA-directed RNA polymerase, mitochondrial OS=Homo sapiens OX=9606 GN=POLRMT PE=1 SV=2	200ug_R2	0.94756	1.2941	1.0043	0.97805	2.3557	2.4085	27309000	19799000	8879200	4	4.6	200	4.7642
O00411	O00411	DNA-directed RNA polymerase, mitochondrial	POLRMT	sp|O00411|RPOM_HUMAN DNA-directed RNA polymerase, mitochondrial OS=Homo sapiens OX=9606 GN=POLRMT PE=1 SV=2	250ug_R1	1.1482	1.1288	0.95705	0.92425	2.67	2.6531	68060000	69475000	22891000	8	9.4	250	5.3231
O00411	O00411	DNA-directed RNA polymerase, mitochondrial	POLRMT	sp|O00411|RPOM_HUMAN DNA-directed RNA polymerase, mitochondrial OS=Homo sapiens OX=9606 GN=POLRMT PE=1 SV=2	250ug_R2	1.2133	1.2969	1.0135	0.97263	2.539	2.7923	28946000	26981000	8292400	5	5.9	250	5.3313
O00411	O00411	DNA-directed RNA polymerase, mitochondrial	POLRMT	sp|O00411|RPOM_HUMAN DNA-directed RNA polymerase, mitochondrial OS=Homo sapiens OX=9606 GN=POLRMT PE=1 SV=2	25ug_R1	0.80582	0.98392	0.96515	0.91525	1.8604	2.3824	8876900	8004700	4110400	4	5.4	25	4.2428
O00411	O00411	DNA-directed RNA polymerase, mitochondrial	POLRMT	sp|O00411|RPOM_HUMAN DNA-directed RNA polymerase, mitochondrial OS=Homo sapiens OX=9606 GN=POLRMT PE=1 SV=2	25ug_R2	0.71262	0.86827	0.8879	0.86128	1.6139	2.0272	15852000	12090000	5774900	4	5.4	25	3.6411
O00411	O00411	DNA-directed RNA polymerase, mitochondrial	POLRMT	sp|O00411|RPOM_HUMAN DNA-directed RNA polymerase, mitochondrial OS=Homo sapiens OX=9606 GN=POLRMT PE=1 SV=2	300ug_R1	1.5758	1.2927	1.2274	1.1985	3.1845	2.5662	31308000	40573000	9339100	6	7.7	300	5.7507
O00411	O00411	DNA-directed RNA polymerase, mitochondrial	POLRMT	sp|O00411|RPOM_HUMAN DNA-directed RNA polymerase, mitochondrial OS=Homo sapiens OX=9606 GN=POLRMT PE=1 SV=2	300ug_R2	0.97236	1.1515	0.99549	0.97148	2.0264	2.1544	53917000	61189000	18328000	6	6.6	300	4.1808
O00411	O00411	DNA-directed RNA polymerase, mitochondrial	POLRMT	sp|O00411|RPOM_HUMAN DNA-directed RNA polymerase, mitochondrial OS=Homo sapiens OX=9606 GN=POLRMT PE=1 SV=2	50ug_R1	0.80571	0.88159	1.1413	1.1077	1.9809	1.8904	13225000	18813000	7430200	5	6.1	50	3.8713
O00411	O00411	DNA-directed RNA polymerase, mitochondrial	POLRMT	sp|O00411|RPOM_HUMAN DNA-directed RNA polymerase, mitochondrial OS=Homo sapiens OX=9606 GN=POLRMT PE=1 SV=2	50ug_R2	0.87054	0.84966	1.0496	1.0093	2.3916	2.1655	18422000	26770000	7095400	3	3.7	50	4.5571
O00411	O00411	DNA-directed RNA polymerase, mitochondrial	POLRMT	sp|O00411|RPOM_HUMAN DNA-directed RNA polymerase, mitochondrial OS=Homo sapiens OX=9606 GN=POLRMT PE=1 SV=2	5ug_R1	0.92095	0.86526	1.0595	1.041	1.5969	1.5421	1924500	2485800	1284100	2	2.8	5	3.139
O00411	O00411	DNA-directed RNA polymerase, mitochondrial	POLRMT	sp|O00411|RPOM_HUMAN DNA-directed RNA polymerase, mitochondrial OS=Homo sapiens OX=9606 GN=POLRMT PE=1 SV=2	5ug_R2	0.83945	0.95235	0.96864	0.93524	2.2987	2.4579	4929700	2600100	869400	3	4.4	5	4.7566
O00422	O00422	Histone deacetylase complex subunit SAP18	SAP18	sp|O00422|SAP18_HUMAN Histone deacetylase complex subunit SAP18 OS=Homo sapiens OX=9606 GN=SAP18 PE=1 SV=1	100ug_R1	1.2855	1.4541	0.84117	0.82491	2.6911	3.4233	41805000	36721000	6571600	3	13.1	100	6.1144
O00422	O00422	Histone deacetylase complex subunit SAP18	SAP18	sp|O00422|SAP18_HUMAN Histone deacetylase complex subunit SAP18 OS=Homo sapiens OX=9606 GN=SAP18 PE=1 SV=1	100ug_R2	2.5796	3.0213	0.877	0.83591	9.0407	10.852	95711000	66128000	8956800	5	26.8	100	19.8927
O00422	O00422	Histone deacetylase complex subunit SAP18	SAP18	sp|O00422|SAP18_HUMAN Histone deacetylase complex subunit SAP18 OS=Homo sapiens OX=9606 GN=SAP18 PE=1 SV=1	10ug_R1	2.6591	2.9875	0.96448	0.92284	5.8807	6.3724	14424000	13256000	2857400	1	4.6	10	12.2531
O00422	O00422	Histone deacetylase complex subunit SAP18	SAP18	sp|O00422|SAP18_HUMAN Histone deacetylase complex subunit SAP18 OS=Homo sapiens OX=9606 GN=SAP18 PE=1 SV=1	10ug_R2	NA	NA	NA	NA	NA	NA	NA	NA	NA	NA	0	10	NA
O00422	O00422	Histone deacetylase complex subunit SAP18	SAP18	sp|O00422|SAP18_HUMAN Histone deacetylase complex subunit SAP18 OS=Homo sapiens OX=9606 GN=SAP18 PE=1 SV=1	150ug_R1	1.8505	2.1602	0.92498	0.90074	4.329	5.3032	132540000	129030000	20111000	5	26.8	150	9.6322
O00422	O00422	Histone deacetylase complex subunit SAP18	SAP18	sp|O00422|SAP18_HUMAN Histone deacetylase complex subunit SAP18 OS=Homo sapiens OX=9606 GN=SAP18 PE=1 SV=1	150ug_R2	2.0414	2.1625	0.98339	0.94232	6.5435	7.4933	103250000	103180000	16213000	4	22.2	150	14.0368
O00422	O00422	Histone deacetylase complex subunit SAP18	SAP18	sp|O00422|SAP18_HUMAN Histone deacetylase complex subunit SAP18 OS=Homo sapiens OX=9606 GN=SAP18 PE=1 SV=1	1ug_R1	NA	NA	NA	NA	NA	NA	NA	NA	NA	NA	0	1	NA
O00422	O00422	Histone deacetylase complex subunit SAP18	SAP18	sp|O00422|SAP18_HUMAN Histone deacetylase complex subunit SAP18 OS=Homo sapiens OX=9606 GN=SAP18 PE=1 SV=1	1ug_R2	NA	NA	NA	NA	NA	NA	NA	NA	NA	NA	0	1	NA
O00422	O00422	Histone deacetylase complex subunit SAP18	SAP18	sp|O00422|SAP18_HUMAN Histone deacetylase complex subunit SAP18 OS=Homo sapiens OX=9606 GN=SAP18 PE=1 SV=1	200ug_R1	1.7235	1.9021	0.85861	0.83075	16.687	16.622	207230000	188180000	25556000	5	26.8	200	33.309
O00422	O00422	Histone deacetylase complex subunit SAP18	SAP18	sp|O00422|SAP18_HUMAN Histone deacetylase complex subunit SAP18 OS=Homo sapiens OX=9606 GN=SAP18 PE=1 SV=1	200ug_R2	1.9094	2.3664	0.91	0.89867	4.0243	4.9644	135120000	128600000	27797000	5	32.7	200	8.9887
O00422	O00422	Histone deacetylase complex subunit SAP18	SAP18	sp|O00422|SAP18_HUMAN Histone deacetylase complex subunit SAP18 OS=Homo sapiens OX=9606 GN=SAP18 PE=1 SV=1	250ug_R1	1.2457	1.295	0.89268	0.8689	4.4015	4.8646	105130000	91238000	19149000	4	22.2	250	9.2661
O00422	O00422	Histone deacetylase complex subunit SAP18	SAP18	sp|O00422|SAP18_HUMAN Histone deacetylase complex subunit SAP18 OS=Homo sapiens OX=9606 GN=SAP18 PE=1 SV=1	250ug_R2	1.6495	2.1399	0.91908	0.88083	4.94	5.3859	315420000	243560000	45359000	8	42.5	250	10.3259
O00422	O00422	Histone deacetylase complex subunit SAP18	SAP18	sp|O00422|SAP18_HUMAN Histone deacetylase complex subunit SAP18 OS=Homo sapiens OX=9606 GN=SAP18 PE=1 SV=1	25ug_R1	1.2793	1.7814	1.1104	1.0147	2.6221	3.7206	33558000	31032000	6692000	3	14.4	25	6.3427
O00422	O00422	Histone deacetylase complex subunit SAP18	SAP18	sp|O00422|SAP18_HUMAN Histone deacetylase complex subunit SAP18 OS=Homo sapiens OX=9606 GN=SAP18 PE=1 SV=1	25ug_R2	2.0294	2.0977	1.1386	1.048	6.2883	6.4521	33208000	26662000	5318700	1	4.6	25	12.7404
O00422	O00422	Histone deacetylase complex subunit SAP18	SAP18	sp|O00422|SAP18_HUMAN Histone deacetylase complex subunit SAP18 OS=Homo sapiens OX=9606 GN=SAP18 PE=1 SV=1	300ug_R1	1.7827	1.9429	0.94693	0.91	6.9649	7.328	268350000	254210000	40594000	6	31.4	300	14.2929
O00422	O00422	Histone deacetylase complex subunit SAP18	SAP18	sp|O00422|SAP18_HUMAN Histone deacetylase complex subunit SAP18 OS=Homo sapiens OX=9606 GN=SAP18 PE=1 SV=1	300ug_R2	1.9725	2.1857	0.9934	0.9098	6.138	5.0237	142230000	132080000	15781000	5	26.8	300	11.1617
O00422	O00422	Histone deacetylase complex subunit SAP18	SAP18	sp|O00422|SAP18_HUMAN Histone deacetylase complex subunit SAP18 OS=Homo sapiens OX=9606 GN=SAP18 PE=1 SV=1	50ug_R1	1.6063	1.5794	1.0035	0.99281	2.2478	2.2641	827570	662710	350930	1	7.8	50	4.5119
O00422	O00422	Histone deacetylase complex subunit SAP18	SAP18	sp|O00422|SAP18_HUMAN Histone deacetylase complex subunit SAP18 OS=Homo sapiens OX=9606 GN=SAP18 PE=1 SV=1	50ug_R2	4.5303	8.8961	0.59663	0.57305	14.702	27.042	18831000	11243000	2621200	2	12.4	50	41.744
O00422	O00422	Histone deacetylase complex subunit SAP18	SAP18	sp|O00422|SAP18_HUMAN Histone deacetylase complex subunit SAP18 OS=Homo sapiens OX=9606 GN=SAP18 PE=1 SV=1	5ug_R1	1.5097	1.6539	0.98822	0.93522	3.1845	3.4051	8502000	7982600	1535900	1	4.6	5	6.5896
O00422	O00422	Histone deacetylase complex subunit SAP18	SAP18	sp|O00422|SAP18_HUMAN Histone deacetylase complex subunit SAP18 OS=Homo sapiens OX=9606 GN=SAP18 PE=1 SV=1	5ug_R2	NA	NA	NA	NA	NA	NA	NA	NA	NA	1	4.6	5	NA
O00425	O00425	Insulin-like growth factor 2 mRNA-binding protein 3	IGF2BP3	sp|O00425|IF2B3_HUMAN Insulin-like growth factor 2 mRNA-binding protein 3 OS=Homo sapiens OX=9606 GN=IGF2BP3 PE=1 SV=2	100ug_R1	0.72721	0.75667	1.0944	1.046	2.0185	2.2314	90702000	84278000	39202000	11	25.7	100	4.2499
O00425	O00425	Insulin-like growth factor 2 mRNA-binding protein 3	IGF2BP3	sp|O00425|IF2B3_HUMAN Insulin-like growth factor 2 mRNA-binding protein 3 OS=Homo sapiens OX=9606 GN=IGF2BP3 PE=1 SV=2	100ug_R2	1.1747	1.3584	0.96813	0.93722	3.086	3.1434	118670000	116940000	45916000	8	20	100	6.2294
O00425	O00425	Insulin-like growth factor 2 mRNA-binding protein 3	IGF2BP3	sp|O00425|IF2B3_HUMAN Insulin-like growth factor 2 mRNA-binding protein 3 OS=Homo sapiens OX=9606 GN=IGF2BP3 PE=1 SV=2	10ug_R1	1.3086	0.78569	1.5845	1.5118	2.3369	1.453	501760	633760	253830	2	4	10	3.7899
O00425	O00425	Insulin-like growth factor 2 mRNA-binding protein 3	IGF2BP3	sp|O00425|IF2B3_HUMAN Insulin-like growth factor 2 mRNA-binding protein 3 OS=Homo sapiens OX=9606 GN=IGF2BP3 PE=1 SV=2	10ug_R2	1.2413	1.3598	0.91126	0.89022	1.9692	2.1814	541400	472490	258630	2	4.7	10	4.1506
O00425	O00425	Insulin-like growth factor 2 mRNA-binding protein 3	IGF2BP3	sp|O00425|IF2B3_HUMAN Insulin-like growth factor 2 mRNA-binding protein 3 OS=Homo sapiens OX=9606 GN=IGF2BP3 PE=1 SV=2	150ug_R1	1.2093	1.1354	0.94453	0.91824	3.5827	3.1753	159740000	152200000	77186000	10	24.2	150	6.758
O00425	O00425	Insulin-like growth factor 2 mRNA-binding protein 3	IGF2BP3	sp|O00425|IF2B3_HUMAN Insulin-like growth factor 2 mRNA-binding protein 3 OS=Homo sapiens OX=9606 GN=IGF2BP3 PE=1 SV=2	150ug_R2	0.89617	0.8565	1.0372	0.99775	2.4383	2.0087	85960000	71448000	48000000	6	13.3	150	4.447
O00425	O00425	Insulin-like growth factor 2 mRNA-binding protein 3	IGF2BP3	sp|O00425|IF2B3_HUMAN Insulin-like growth factor 2 mRNA-binding protein 3 OS=Homo sapiens OX=9606 GN=IGF2BP3 PE=1 SV=2	1ug_R1	NA	NA	NA	NA	NA	NA	NA	NA	NA	1	2.2	1	NA
O00425	O00425	Insulin-like growth factor 2 mRNA-binding protein 3	IGF2BP3	sp|O00425|IF2B3_HUMAN Insulin-like growth factor 2 mRNA-binding protein 3 OS=Homo sapiens OX=9606 GN=IGF2BP3 PE=1 SV=2	1ug_R2	NA	NA	NA	NA	NA	NA	NA	NA	NA	2	4	1	NA
O00425	O00425	Insulin-like growth factor 2 mRNA-binding protein 3	IGF2BP3	sp|O00425|IF2B3_HUMAN Insulin-like growth factor 2 mRNA-binding protein 3 OS=Homo sapiens OX=9606 GN=IGF2BP3 PE=1 SV=2	200ug_R1	0.8811	0.82247	1.154	1.0681	1.9715	1.8687	128770000	134060000	53752000	8	19.5	200	3.8402
[truncated: 106,331 more rows]
