# Supplementary material for: An integrated workflow for quantitative analysis of the newly synthesized proteome
Source: Nat Commun. 2023 Dec 12;14:8237. doi: 10.1038/s41467-023-43919-3 (PMC10716174; doi:10.1038/s41467-023-43919-3)
Supplement: Supplementary file 6 — Supplementary Data 3 [file 41467_2023_43919_MOESM6_ESM.xlsx]

## Sheet: column description
column name	desciption
Experiment	sample name indicating SILAC mix, MS-method and replicate
Protein.Ids	Uniprot Ids of protein groups
Genes	Gene names of proteins of the protein group
perc	indicator of MS method (DDA, DIA m1, or DIA m2)
sample	indicator of SILAC mix sample
num_ratio	SILAC ratio
ratio	indicator of SILAC ratio type (H/M, H/L or M/L)
quant	indicator of MS quantification mode (MS1- or MS2-based quant)

## Sheet: Hela_SILAC_benchmark
Experiment	Protein.Ids	Genes	perc	sample	num_ratio	ratio	quant
AAAR1_DIA_R1	Q9NRG9	AAAS	DIA m1	AAAR1	0.917461	H/M	MS1
AAAR1_DIA_R2	Q9NRG9	AAAS	DIA m1	AAAR1	0.984664	H/M	MS1
AAAR1_DIA_R3	Q9NRG9	AAAS	DIA m1	AAAR1	1.72009	H/M	MS1
AAAR1_DIA_R1	Q9Y312	AAR2	DIA m1	AAAR1	1.33293	H/M	MS1
AAAR1_DIA_R2	Q9Y312	AAR2	DIA m1	AAAR1	2.02341	H/M	MS1
AAAR1_DIA_R3	Q9Y312	AAR2	DIA m1	AAAR1	0.990082	H/M	MS1
AAAR1_DIA_R1	P49588	AARS1	DIA m1	AAAR1	0.87188	H/M	MS1
AAAR1_DIA_R2	P49588	AARS1	DIA m1	AAAR1	0.876117	H/M	MS1
AAAR1_DIA_R3	P49588	AARS1	DIA m1	AAAR1	0.87226	H/M	MS1
AAAR1_DIA_R1	Q5JTZ9	AARS2	DIA m1	AAAR1	2.06898	H/M	MS1
AAAR1_DIA_R2	Q5JTZ9	AARS2	DIA m1	AAAR1	2.8191	H/M	MS1
AAAR1_DIA_R3	Q5JTZ9	AARS2	DIA m1	AAAR1	1.33586	H/M	MS1
AAAR1_DIA_R1	Q9BTE6	AARSD1	DIA m1	AAAR1	0.238622	H/M	MS1
AAAR1_DIA_R1	Q9NRN7	AASDHPPT	DIA m1	AAAR1	1.29723	H/M	MS1
AAAR1_DIA_R2	Q9NRN7	AASDHPPT	DIA m1	AAAR1	0.821458	H/M	MS1
AAAR1_DIA_R3	Q9NRN7	AASDHPPT	DIA m1	AAAR1	1.10946	H/M	MS1
AAAR1_DIA_R1	Q9NY61	AATF	DIA m1	AAAR1	0.631993	H/M	MS1
AAAR1_DIA_R2	Q9NY61	AATF	DIA m1	AAAR1	1.03254	H/M	MS1
AAAR1_DIA_R3	Q9NY61	AATF	DIA m1	AAAR1	0.688485	H/M	MS1
AAAR1_DIA_R2	Q9NRK6	ABCB10	DIA m1	AAAR1	2.92737	H/M	MS1
AAAR1_DIA_R3	Q9NRK6	ABCB10	DIA m1	AAAR1	0.516323	H/M	MS1
AAAR1_DIA_R1	O75027	ABCB7	DIA m1	AAAR1	0.940374	H/M	MS1
AAAR1_DIA_R2	O75027	ABCB7	DIA m1	AAAR1	3.70976	H/M	MS1
AAAR1_DIA_R3	O75027	ABCB7	DIA m1	AAAR1	1.41205	H/M	MS1
AAAR1_DIA_R1	P33527	ABCC1	DIA m1	AAAR1	1.09432	H/M	MS1
AAAR1_DIA_R2	P33527	ABCC1	DIA m1	AAAR1	0.259708	H/M	MS1
AAAR1_DIA_R3	P33527	ABCC1	DIA m1	AAAR1	0.10504	H/M	MS1
AAAR1_DIA_R1	O15439	ABCC4	DIA m1	AAAR1	1.89497	H/M	MS1
AAAR1_DIA_R2	O15439	ABCC4	DIA m1	AAAR1	0.29777	H/M	MS1
AAAR1_DIA_R3	O15439	ABCC4	DIA m1	AAAR1	1.61248	H/M	MS1
AAAR1_DIA_R1	O95255	ABCC6	DIA m1	AAAR1	1.23186	H/M	MS1
AAAR1_DIA_R3	O95255	ABCC6	DIA m1	AAAR1	0.880469	H/M	MS1
AAAR1_DIA_R1	P33897	ABCD1	DIA m1	AAAR1	2.18143	H/M	MS1
AAAR1_DIA_R2	P33897	ABCD1	DIA m1	AAAR1	1.34567	H/M	MS1
AAAR1_DIA_R3	P33897	ABCD1	DIA m1	AAAR1	1.16913	H/M	MS1
AAAR1_DIA_R1	P28288	ABCD3	DIA m1	AAAR1	0.828079	H/M	MS1
AAAR1_DIA_R2	P28288	ABCD3	DIA m1	AAAR1	0.863021	H/M	MS1
AAAR1_DIA_R3	P28288	ABCD3	DIA m1	AAAR1	0.947926	H/M	MS1
AAAR1_DIA_R1	P61221	ABCE1	DIA m1	AAAR1	0.330567	H/M	MS1
AAAR1_DIA_R2	P61221	ABCE1	DIA m1	AAAR1	0.26565	H/M	MS1
AAAR1_DIA_R3	P61221	ABCE1	DIA m1	AAAR1	0.321353	H/M	MS1
AAAR1_DIA_R1	Q8NE71	ABCF1	DIA m1	AAAR1	0.891581	H/M	MS1
AAAR1_DIA_R2	Q8NE71	ABCF1	DIA m1	AAAR1	0.910126	H/M	MS1
AAAR1_DIA_R3	Q8NE71	ABCF1	DIA m1	AAAR1	0.813472	H/M	MS1
AAAR1_DIA_R1	Q9UG63	ABCF2	DIA m1	AAAR1	1.14505	H/M	MS1
AAAR1_DIA_R2	Q9UG63	ABCF2	DIA m1	AAAR1	1.21814	H/M	MS1
AAAR1_DIA_R3	Q9UG63	ABCF2	DIA m1	AAAR1	0.980958	H/M	MS1
AAAR1_DIA_R1	Q9NUQ8	ABCF3	DIA m1	AAAR1	0.635413	H/M	MS1
AAAR1_DIA_R2	Q9NUQ8	ABCF3	DIA m1	AAAR1	0.65137	H/M	MS1
AAAR1_DIA_R3	Q9NUQ8	ABCF3	DIA m1	AAAR1	1.98424	H/M	MS1
AAAR1_DIA_R1	Q9UNQ0	ABCG2	DIA m1	AAAR1	0.834826	H/M	MS1
AAAR1_DIA_R2	Q9UNQ0	ABCG2	DIA m1	AAAR1	1.71322	H/M	MS1
AAAR1_DIA_R3	Q9UNQ0	ABCG2	DIA m1	AAAR1	2.52568	H/M	MS1
AAAR1_DIA_R2	Q9NUJ1	ABHD10	DIA m1	AAAR1	1.28936	H/M	MS1
AAAR1_DIA_R3	Q9NUJ1	ABHD10	DIA m1	AAAR1	1.08838	H/M	MS1
AAAR1_DIA_R1	Q8NFV4	ABHD11	DIA m1	AAAR1	1.07175	H/M	MS1
AAAR1_DIA_R3	Q8NFV4	ABHD11	DIA m1	AAAR1	2.63025	H/M	MS1
AAAR1_DIA_R1	Q8N2K0	ABHD12	DIA m1	AAAR1	1.20575	H/M	MS1
AAAR1_DIA_R3	Q8N2K0	ABHD12	DIA m1	AAAR1	0.141714	H/M	MS1
AAAR1_DIA_R2	Q96IU4	ABHD14B	DIA m1	AAAR1	0.806551	H/M	MS1
AAAR1_DIA_R3	Q96IU4	ABHD14B	DIA m1	AAAR1	1.05532	H/M	MS1
AAAR1_DIA_R1	O95870	ABHD16A	DIA m1	AAAR1	0.392203	H/M	MS1
AAAR1_DIA_R1	Q15018	ABRAXAS2	DIA m1	AAAR1	0.573092	H/M	MS1
AAAR1_DIA_R3	Q15018	ABRAXAS2	DIA m1	AAAR1	1.86798	H/M	MS1
AAAR1_DIA_R1	P09110	ACAA1	DIA m1	AAAR1	0.667575	H/M	MS1
AAAR1_DIA_R2	P09110	ACAA1	DIA m1	AAAR1	0.433756	H/M	MS1
AAAR1_DIA_R3	P09110	ACAA1	DIA m1	AAAR1	0.531972	H/M	MS1
AAAR1_DIA_R1	P42765	ACAA2	DIA m1	AAAR1	0.840547	H/M	MS1
AAAR1_DIA_R2	P42765	ACAA2	DIA m1	AAAR1	0.9363	H/M	MS1
AAAR1_DIA_R3	P42765	ACAA2	DIA m1	AAAR1	1.01055	H/M	MS1
AAAR1_DIA_R1	Q13085	ACACA	DIA m1	AAAR1	1.02661	H/M	MS1
AAAR1_DIA_R2	Q13085	ACACA	DIA m1	AAAR1	0.840357	H/M	MS1
AAAR1_DIA_R3	Q13085	ACACA	DIA m1	AAAR1	0.887488	H/M	MS1
AAAR1_DIA_R1	Q13085;O00763	ACACA	DIA m1	AAAR1	2.08107	H/M	MS1
AAAR1_DIA_R2	Q13085;O00763	ACACA	DIA m1	AAAR1	0.576238	H/M	MS1
AAAR1_DIA_R3	Q13085;O00763	ACACA	DIA m1	AAAR1	0.302484	H/M	MS1
AAAR1_DIA_R1	Q9H845	ACAD9	DIA m1	AAAR1	1.02796	H/M	MS1
AAAR1_DIA_R2	Q9H845	ACAD9	DIA m1	AAAR1	0.744558	H/M	MS1
AAAR1_DIA_R3	Q9H845	ACAD9	DIA m1	AAAR1	0.823883	H/M	MS1
AAAR1_DIA_R1	P11310	ACADM	DIA m1	AAAR1	0.965543	H/M	MS1
AAAR1_DIA_R2	P11310	ACADM	DIA m1	AAAR1	0.976125	H/M	MS1
AAAR1_DIA_R3	P11310	ACADM	DIA m1	AAAR1	0.911152	H/M	MS1
AAAR1_DIA_R1	P45954	ACADSB	DIA m1	AAAR1	3.32683	H/M	MS1
AAAR1_DIA_R3	P45954	ACADSB	DIA m1	AAAR1	1.07059	H/M	MS1
AAAR1_DIA_R1	P49748	ACADVL	DIA m1	AAAR1	1.11045	H/M	MS1
AAAR1_DIA_R2	P49748	ACADVL	DIA m1	AAAR1	0.902592	H/M	MS1
AAAR1_DIA_R3	P49748	ACADVL	DIA m1	AAAR1	0.944907	H/M	MS1
AAAR1_DIA_R1	P24752	ACAT1	DIA m1	AAAR1	0.835633	H/M	MS1
AAAR1_DIA_R2	P24752	ACAT1	DIA m1	AAAR1	0.849814	H/M	MS1
AAAR1_DIA_R3	P24752	ACAT1	DIA m1	AAAR1	0.859615	H/M	MS1
AAAR1_DIA_R1	Q9BWD1	ACAT2	DIA m1	AAAR1	0.834831	H/M	MS1
AAAR1_DIA_R2	Q9BWD1	ACAT2	DIA m1	AAAR1	0.865928	H/M	MS1
AAAR1_DIA_R3	Q9BWD1	ACAT2	DIA m1	AAAR1	0.832934	H/M	MS1
AAAR1_DIA_R1	Q9H3P7	ACBD3	DIA m1	AAAR1	0.748501	H/M	MS1
AAAR1_DIA_R2	Q9H3P7	ACBD3	DIA m1	AAAR1	0.835903	H/M	MS1
AAAR1_DIA_R3	Q9H3P7	ACBD3	DIA m1	AAAR1	0.743576	H/M	MS1
AAAR1_DIA_R3	Q9BR61	ACBD6	DIA m1	AAAR1	0.481209	H/M	MS1
AAAR1_DIA_R1	Q9UKV3	ACIN1	DIA m1	AAAR1	0.819197	H/M	MS1
AAAR1_DIA_R2	Q9UKV3	ACIN1	DIA m1	AAAR1	0.905287	H/M	MS1
AAAR1_DIA_R3	Q9UKV3	ACIN1	DIA m1	AAAR1	0.688541	H/M	MS1
AAAR1_DIA_R1	P53396	ACLY	DIA m1	AAAR1	0.786767	H/M	MS1
AAAR1_DIA_R2	P53396	ACLY	DIA m1	AAAR1	0.787203	H/M	MS1
AAAR1_DIA_R3	P53396	ACLY	DIA m1	AAAR1	0.788716	H/M	MS1
AAAR1_DIA_R1	P21399	ACO1	DIA m1	AAAR1	1.04306	H/M	MS1
AAAR1_DIA_R2	P21399	ACO1	DIA m1	AAAR1	1.05518	H/M	MS1
AAAR1_DIA_R3	P21399	ACO1	DIA m1	AAAR1	0.76801	H/M	MS1
AAAR1_DIA_R1	Q99798	ACO2	DIA m1	AAAR1	0.900018	H/M	MS1
AAAR1_DIA_R2	Q99798	ACO2	DIA m1	AAAR1	0.955993	H/M	MS1
AAAR1_DIA_R3	Q99798	ACO2	DIA m1	AAAR1	0.849886	H/M	MS1
AAAR1_DIA_R3	Q86TX2	ACOT1	DIA m1	AAAR1	0.572291	H/M	MS1
AAAR1_DIA_R1	Q86TX2;P49753	ACOT1;ACOT2	DIA m1	AAAR1	1.01856	H/M	MS1
AAAR1_DIA_R2	Q86TX2;P49753	ACOT1;ACOT2	DIA m1	AAAR1	1.02663	H/M	MS1
AAAR1_DIA_R3	Q86TX2;P49753	ACOT1;ACOT2	DIA m1	AAAR1	0.83854	H/M	MS1
AAAR1_DIA_R1	Q9NPJ3	ACOT13	DIA m1	AAAR1	0.845495	H/M	MS1
AAAR1_DIA_R2	Q9NPJ3	ACOT13	DIA m1	AAAR1	0.738616	H/M	MS1
AAAR1_DIA_R3	Q9NPJ3	ACOT13	DIA m1	AAAR1	0.969928	H/M	MS1
AAAR1_DIA_R1	O00154	ACOT7	DIA m1	AAAR1	1.08398	H/M	MS1
AAAR1_DIA_R2	O00154	ACOT7	DIA m1	AAAR1	0.720781	H/M	MS1
AAAR1_DIA_R3	O00154	ACOT7	DIA m1	AAAR1	0.682194	H/M	MS1
AAAR1_DIA_R1	Q9Y305	ACOT9	DIA m1	AAAR1	1.14726	H/M	MS1
AAAR1_DIA_R2	Q9Y305	ACOT9	DIA m1	AAAR1	0.89624	H/M	MS1
AAAR1_DIA_R3	Q9Y305	ACOT9	DIA m1	AAAR1	1.17004	H/M	MS1
AAAR1_DIA_R1	Q15067	ACOX1	DIA m1	AAAR1	0.678089	H/M	MS1
AAAR1_DIA_R2	Q15067	ACOX1	DIA m1	AAAR1	1.08394	H/M	MS1
AAAR1_DIA_R3	Q15067	ACOX1	DIA m1	AAAR1	1.01461	H/M	MS1
AAAR1_DIA_R1	P24666	ACP1	DIA m1	AAAR1	0.77505	H/M	MS1
AAAR1_DIA_R2	P24666	ACP1	DIA m1	AAAR1	0.451757	H/M	MS1
AAAR1_DIA_R3	P24666	ACP1	DIA m1	AAAR1	0.998297	H/M	MS1
AAAR1_DIA_R1	P11117	ACP2	DIA m1	AAAR1	2.27492	H/M	MS1
AAAR1_DIA_R2	P11117	ACP2	DIA m1	AAAR1	1.57991	H/M	MS1
AAAR1_DIA_R3	P11117	ACP2	DIA m1	AAAR1	0.530742	H/M	MS1
AAAR1_DIA_R2	Q96CM8	ACSF2	DIA m1	AAAR1	0.437157	H/M	MS1
AAAR1_DIA_R2	Q4G176	ACSF3	DIA m1	AAAR1	0.935209	H/M	MS1
AAAR1_DIA_R3	Q4G176	ACSF3	DIA m1	AAAR1	0.653643	H/M	MS1
AAAR1_DIA_R1	P33121	ACSL1	DIA m1	AAAR1	0.459485	H/M	MS1
AAAR1_DIA_R2	P33121	ACSL1	DIA m1	AAAR1	0.53455	H/M	MS1
AAAR1_DIA_R3	P33121	ACSL1	DIA m1	AAAR1	0.205319	H/M	MS1
AAAR1_DIA_R1	O95573	ACSL3	DIA m1	AAAR1	0.792963	H/M	MS1
AAAR1_DIA_R2	O95573	ACSL3	DIA m1	AAAR1	0.7259	H/M	MS1
AAAR1_DIA_R3	O95573	ACSL3	DIA m1	AAAR1	0.905797	H/M	MS1
AAAR1_DIA_R1	O60488	ACSL4	DIA m1	AAAR1	0.651408	H/M	MS1
AAAR1_DIA_R2	O60488	ACSL4	DIA m1	AAAR1	0.639243	H/M	MS1
AAAR1_DIA_R3	O60488	ACSL4	DIA m1	AAAR1	0.600752	H/M	MS1
AAAR1_DIA_R1	P60709;P62736;P63261;P68032;P68133;P63267	ACTA1;ACTA2;ACTB;ACTG1;ACTG2	DIA m1	AAAR1	1.05372	H/M	MS1
AAAR1_DIA_R2	P60709;P62736;P63261;P68032;P68133;P63267	ACTA1;ACTA2;ACTB;ACTG1;ACTG2	DIA m1	AAAR1	0.890286	H/M	MS1
AAAR1_DIA_R3	P60709;P62736;P63261;P68032;P68133;P63267	ACTA1;ACTA2;ACTB;ACTG1;ACTG2	DIA m1	AAAR1	1.05264	H/M	MS1
AAAR1_DIA_R3	P62736;P68032;P63267	ACTA2;ACTG2	DIA m1	AAAR1	0.0743107	H/M	MS1
AAAR1_DIA_R1	P60709;P63261	ACTB;ACTG1	DIA m1	AAAR1	0.811441	H/M	MS1
AAAR1_DIA_R2	P60709;P63261	ACTB;ACTG1	DIA m1	AAAR1	0.954605	H/M	MS1
AAAR1_DIA_R3	P60709;P63261	ACTB;ACTG1	DIA m1	AAAR1	0.938177	H/M	MS1
AAAR1_DIA_R1	Q6S8J3;P60709;P63261	ACTB;ACTG1	DIA m1	AAAR1	0.822536	H/M	MS1
AAAR1_DIA_R2	Q6S8J3;P60709;P63261	ACTB;ACTG1	DIA m1	AAAR1	0.767389	H/M	MS1
AAAR1_DIA_R3	Q6S8J3;P60709;P63261	ACTB;ACTG1	DIA m1	AAAR1	0.883225	H/M	MS1
AAAR1_DIA_R1	P60709;P62736;P63261;P68032;Q562R1;P68133;P63267	ACTBL2	DIA m1	AAAR1	0.871044	H/M	MS1
AAAR1_DIA_R2	P60709;P62736;P63261;P68032;Q562R1;P68133;P63267	ACTBL2	DIA m1	AAAR1	0.764424	H/M	MS1
AAAR1_DIA_R3	P60709;P62736;P63261;P68032;Q562R1;P68133;P63267	ACTBL2	DIA m1	AAAR1	1.00767	H/M	MS1
AAAR1_DIA_R1	P60709;P63261;Q562R1	ACTBL2	DIA m1	AAAR1	1.19963	H/M	MS1
AAAR1_DIA_R2	P60709;P63261;Q562R1	ACTBL2	DIA m1	AAAR1	1.15361	H/M	MS1
AAAR1_DIA_R3	P60709;P63261;Q562R1	ACTBL2	DIA m1	AAAR1	1.14955	H/M	MS1
AAAR1_DIA_R2	Q562R1	ACTBL2	DIA m1	AAAR1	0.401781	H/M	MS1
AAAR1_DIA_R1	Q6S8J3;A5A3E0;P60709;P62736;P63261;P68032;Q562R1;P68133;Q9BYX7;P63267	ACTBL2	DIA m1	AAAR1	0.869825	H/M	MS1
AAAR1_DIA_R2	Q6S8J3;A5A3E0;P60709;P62736;P63261;P68032;Q562R1;P68133;Q9BYX7;P63267	ACTBL2	DIA m1	AAAR1	0.890255	H/M	MS1
AAAR1_DIA_R3	Q6S8J3;A5A3E0;P60709;P62736;P63261;P68032;Q562R1;P68133;Q9BYX7;P63267	ACTBL2	DIA m1	AAAR1	0.886906	H/M	MS1
AAAR1_DIA_R1	O96019	ACTL6A	DIA m1	AAAR1	0.917315	H/M	MS1
AAAR1_DIA_R2	O96019	ACTL6A	DIA m1	AAAR1	1.03797	H/M	MS1
AAAR1_DIA_R3	O96019	ACTL6A	DIA m1	AAAR1	0.763844	H/M	MS1
AAAR1_DIA_R1	O96019;O94805	ACTL6A	DIA m1	AAAR1	0.165726	H/M	MS1
AAAR1_DIA_R1	P12814	ACTN1	DIA m1	AAAR1	0.897145	H/M	MS1
AAAR1_DIA_R2	P12814	ACTN1	DIA m1	AAAR1	0.881363	H/M	MS1
AAAR1_DIA_R3	P12814	ACTN1	DIA m1	AAAR1	0.708747	H/M	MS1
AAAR1_DIA_R1	P12814;P35609	ACTN1;ACTN2	DIA m1	AAAR1	1.89848	H/M	MS1
AAAR1_DIA_R2	P12814;P35609	ACTN1;ACTN2	DIA m1	AAAR1	4.24202	H/M	MS1
AAAR1_DIA_R3	P12814;P35609	ACTN1;ACTN2	DIA m1	AAAR1	4.8273	H/M	MS1
AAAR1_DIA_R1	Q08043;P12814;P35609;O43707	ACTN1;ACTN2;ACTN3;ACTN4	DIA m1	AAAR1	1.13575	H/M	MS1
AAAR1_DIA_R2	Q08043;P12814;P35609;O43707	ACTN1;ACTN2;ACTN3;ACTN4	DIA m1	AAAR1	1.11263	H/M	MS1
AAAR1_DIA_R3	Q08043;P12814;P35609;O43707	ACTN1;ACTN2;ACTN3;ACTN4	DIA m1	AAAR1	0.885646	H/M	MS1
AAAR1_DIA_R1	P12814;P35609;O43707	ACTN1;ACTN2;ACTN4	DIA m1	AAAR1	1.04545	H/M	MS1
AAAR1_DIA_R2	P12814;P35609;O43707	ACTN1;ACTN2;ACTN4	DIA m1	AAAR1	1.09449	H/M	MS1
AAAR1_DIA_R3	P12814;P35609;O43707	ACTN1;ACTN2;ACTN4	DIA m1	AAAR1	1.07456	H/M	MS1
AAAR1_DIA_R1	Q08043;P12814;O43707	ACTN1;ACTN3;ACTN4	DIA m1	AAAR1	0.995344	H/M	MS1
AAAR1_DIA_R2	Q08043;P12814;O43707	ACTN1;ACTN3;ACTN4	DIA m1	AAAR1	1.11047	H/M	MS1
AAAR1_DIA_R3	Q08043;P12814;O43707	ACTN1;ACTN3;ACTN4	DIA m1	AAAR1	1.18596	H/M	MS1
AAAR1_DIA_R1	P12814;O43707	ACTN1;ACTN4	DIA m1	AAAR1	0.913604	H/M	MS1
AAAR1_DIA_R2	P12814;O43707	ACTN1;ACTN4	DIA m1	AAAR1	0.905232	H/M	MS1
AAAR1_DIA_R3	P12814;O43707	ACTN1;ACTN4	DIA m1	AAAR1	0.868801	H/M	MS1
AAAR1_DIA_R3	P35609	ACTN2	DIA m1	AAAR1	1.0151	H/M	MS1
AAAR1_DIA_R1	O43707	ACTN4	DIA m1	AAAR1	0.985978	H/M	MS1
AAAR1_DIA_R2	O43707	ACTN4	DIA m1	AAAR1	0.936923	H/M	MS1
AAAR1_DIA_R3	O43707	ACTN4	DIA m1	AAAR1	0.944728	H/M	MS1
AAAR1_DIA_R1	Q9H254;O43707	ACTN4	DIA m1	AAAR1	1.01342	H/M	MS1
AAAR1_DIA_R2	Q9H254;O43707	ACTN4	DIA m1	AAAR1	0.991657	H/M	MS1
AAAR1_DIA_R3	Q9H254;O43707	ACTN4	DIA m1	AAAR1	0.995357	H/M	MS1
AAAR1_DIA_R1	Q9NZ32	ACTR10	DIA m1	AAAR1	1.07471	H/M	MS1
AAAR1_DIA_R2	Q9NZ32	ACTR10	DIA m1	AAAR1	0.601102	H/M	MS1
AAAR1_DIA_R3	Q9NZ32	ACTR10	DIA m1	AAAR1	1.02917	H/M	MS1
AAAR1_DIA_R1	P61163	ACTR1A	DIA m1	AAAR1	0.660033	H/M	MS1
AAAR1_DIA_R2	P61163	ACTR1A	DIA m1	AAAR1	0.959787	H/M	MS1
AAAR1_DIA_R3	P61163	ACTR1A	DIA m1	AAAR1	0.799492	H/M	MS1
AAAR1_DIA_R1	P61163;P42025	ACTR1A;ACTR1B	DIA m1	AAAR1	0.744317	H/M	MS1
AAAR1_DIA_R2	P61163;P42025	ACTR1A;ACTR1B	DIA m1	AAAR1	0.937563	H/M	MS1
AAAR1_DIA_R3	P61163;P42025	ACTR1A;ACTR1B	DIA m1	AAAR1	0.687129	H/M	MS1
AAAR1_DIA_R1	P61160	ACTR2	DIA m1	AAAR1	1.03058	H/M	MS1
AAAR1_DIA_R2	P61160	ACTR2	DIA m1	AAAR1	0.97287	H/M	MS1
AAAR1_DIA_R3	P61160	ACTR2	DIA m1	AAAR1	0.921926	H/M	MS1
AAAR1_DIA_R1	P61158	ACTR3	DIA m1	AAAR1	0.809069	H/M	MS1
AAAR1_DIA_R2	P61158	ACTR3	DIA m1	AAAR1	0.812222	H/M	MS1
AAAR1_DIA_R3	P61158	ACTR3	DIA m1	AAAR1	0.779951	H/M	MS1
AAAR1_DIA_R2	P61158;Q9P1U1	ACTR3	DIA m1	AAAR1	0.63266	H/M	MS1
AAAR1_DIA_R1	P61158;Q9P1U1;Q9C0K3	ACTR3	DIA m1	AAAR1	0.807986	H/M	MS1
AAAR1_DIA_R2	P61158;Q9P1U1;Q9C0K3	ACTR3	DIA m1	AAAR1	0.899614	H/M	MS1
AAAR1_DIA_R3	P61158;Q9P1U1;Q9C0K3	ACTR3	DIA m1	AAAR1	0.942645	H/M	MS1
AAAR1_DIA_R1	Q13443	ADAM9	DIA m1	AAAR1	0.219805	H/M	MS1
AAAR1_DIA_R3	Q13443	ADAM9	DIA m1	AAAR1	0.175225	H/M	MS1
AAAR1_DIA_R1	P55265	ADAR	DIA m1	AAAR1	0.844517	H/M	MS1
AAAR1_DIA_R2	P55265	ADAR	DIA m1	AAAR1	1.10749	H/M	MS1
AAAR1_DIA_R3	P55265	ADAR	DIA m1	AAAR1	0.842159	H/M	MS1
AAAR1_DIA_R1	Q9NS39	ADARB2	DIA m1	AAAR1	1.16495	H/M	MS1
AAAR1_DIA_R1	P35611	ADD1	DIA m1	AAAR1	1.29452	H/M	MS1
AAAR1_DIA_R2	P35611	ADD1	DIA m1	AAAR1	8.54348	H/M	MS1
AAAR1_DIA_R3	P35611	ADD1	DIA m1	AAAR1	5.74948	H/M	MS1
AAAR1_DIA_R1	P48960	ADGRE5	DIA m1	AAAR1	0.858744	H/M	MS1
AAAR1_DIA_R2	P48960	ADGRE5	DIA m1	AAAR1	0.54264	H/M	MS1
AAAR1_DIA_R3	P48960	ADGRE5	DIA m1	AAAR1	0.760321	H/M	MS1
AAAR1_DIA_R1	P48960;Q9UHX3	ADGRE5	DIA m1	AAAR1	9.35605	H/M	MS1
AAAR1_DIA_R1	Q8IZP9	ADGRG2	DIA m1	AAAR1	4.8378	H/M	MS1
AAAR1_DIA_R2	Q8IZP9	ADGRG2	DIA m1	AAAR1	0.966467	H/M	MS1
AAAR1_DIA_R3	Q8IZP9	ADGRG2	DIA m1	AAAR1	6.33322	H/M	MS1
AAAR1_DIA_R1	P11766	ADH5	DIA m1	AAAR1	1.00103	H/M	MS1
AAAR1_DIA_R2	P11766	ADH5	DIA m1	AAAR1	1.55311	H/M	MS1
AAAR1_DIA_R3	P11766	ADH5	DIA m1	AAAR1	1.27397	H/M	MS1
AAAR1_DIA_R1	Q9BV57	ADI1	DIA m1	AAAR1	0.222842	H/M	MS1
AAAR1_DIA_R2	Q9BV57	ADI1	DIA m1	AAAR1	0.375316	H/M	MS1
AAAR1_DIA_R1	P55263	ADK	DIA m1	AAAR1	0.709867	H/M	MS1
AAAR1_DIA_R2	P55263	ADK	DIA m1	AAAR1	0.949378	H/M	MS1
AAAR1_DIA_R3	P55263	ADK	DIA m1	AAAR1	1.09098	H/M	MS1
AAAR1_DIA_R1	Q9H2P0	ADNP	DIA m1	AAAR1	1.69622	H/M	MS1
AAAR1_DIA_R2	Q9H2P0	ADNP	DIA m1	AAAR1	0.619356	H/M	MS1
AAAR1_DIA_R3	Q9H2P0	ADNP	DIA m1	AAAR1	1.2989	H/M	MS1
AAAR1_DIA_R1	Q9BRR6	ADPGK	DIA m1	AAAR1	0.390635	H/M	MS1
AAAR1_DIA_R2	Q9BRR6	ADPGK	DIA m1	AAAR1	0.778234	H/M	MS1
AAAR1_DIA_R3	Q9BRR6	ADPGK	DIA m1	AAAR1	0.86372	H/M	MS1
AAAR1_DIA_R1	Q16186	ADRM1	DIA m1	AAAR1	0.858613	H/M	MS1
AAAR1_DIA_R2	Q16186	ADRM1	DIA m1	AAAR1	0.835626	H/M	MS1
AAAR1_DIA_R3	Q16186	ADRM1	DIA m1	AAAR1	1.14631	H/M	MS1
AAAR1_DIA_R1	P30566	ADSL	DIA m1	AAAR1	0.621608	H/M	MS1
AAAR1_DIA_R2	P30566	ADSL	DIA m1	AAAR1	0.846226	H/M	MS1
AAAR1_DIA_R3	P30566	ADSL	DIA m1	AAAR1	0.835258	H/M	MS1
AAAR1_DIA_R1	P30520	ADSS2	DIA m1	AAAR1	0.458203	H/M	MS1
AAAR1_DIA_R2	P30520	ADSS2	DIA m1	AAAR1	0.556695	H/M	MS1
AAAR1_DIA_R3	P30520	ADSS2	DIA m1	AAAR1	0.461949	H/M	MS1
AAAR1_DIA_R1	Q8N556	AFAP1	DIA m1	AAAR1	1.18563	H/M	MS1
AAAR1_DIA_R2	Q8N556	AFAP1	DIA m1	AAAR1	0.997072	H/M	MS1
AAAR1_DIA_R3	Q8N556	AFAP1	DIA m1	AAAR1	1.00166	H/M	MS1
AAAR1_DIA_R1	Q01484;Q9Y4W6	AFG3L2	DIA m1	AAAR1	1.2237	H/M	MS1
AAAR1_DIA_R2	Q01484;Q9Y4W6	AFG3L2	DIA m1	AAAR1	1.36137	H/M	MS1
AAAR1_DIA_R3	Q01484;Q9Y4W6	AFG3L2	DIA m1	AAAR1	1.05164	H/M	MS1
AAAR1_DIA_R1	Q9Y4W6	AFG3L2	DIA m1	AAAR1	1.59351	H/M	MS1
AAAR1_DIA_R2	Q9Y4W6	AFG3L2	DIA m1	AAAR1	2.21974	H/M	MS1
AAAR1_DIA_R3	Q9Y4W6	AFG3L2	DIA m1	AAAR1	1.79684	H/M	MS1
AAAR1_DIA_R1	P35573	AGL	DIA m1	AAAR1	1.06876	H/M	MS1
AAAR1_DIA_R2	P35573	AGL	DIA m1	AAAR1	0.85724	H/M	MS1
AAAR1_DIA_R3	P35573	AGL	DIA m1	AAAR1	1.20112	H/M	MS1
AAAR1_DIA_R1	Q99943	AGPAT1	DIA m1	AAAR1	0.771556	H/M	MS1
AAAR1_DIA_R2	Q99943	AGPAT1	DIA m1	AAAR1	0.988043	H/M	MS1
AAAR1_DIA_R3	Q99943	AGPAT1	DIA m1	AAAR1	0.705865	H/M	MS1
AAAR1_DIA_R1	O00116	AGPS	DIA m1	AAAR1	0.794976	H/M	MS1
AAAR1_DIA_R2	O00116	AGPS	DIA m1	AAAR1	0.675452	H/M	MS1
AAAR1_DIA_R3	O00116	AGPS	DIA m1	AAAR1	0.571152	H/M	MS1
AAAR1_DIA_R1	O95994	AGR2	DIA m1	AAAR1	0.766608	H/M	MS1
AAAR1_DIA_R2	O95994	AGR2	DIA m1	AAAR1	0.990324	H/M	MS1
AAAR1_DIA_R3	O95994	AGR2	DIA m1	AAAR1	0.668346	H/M	MS1
AAAR1_DIA_R1	Q8TD06;O95994	AGR2	DIA m1	AAAR1	0.618083	H/M	MS1
AAAR1_DIA_R2	Q8TD06;O95994	AGR2	DIA m1	AAAR1	0.168811	H/M	MS1
AAAR1_DIA_R3	Q8TD06;O95994	AGR2	DIA m1	AAAR1	1.0508	H/M	MS1
AAAR1_DIA_R1	Q8WYP5	AHCTF1	DIA m1	AAAR1	0.74111	H/M	MS1
AAAR1_DIA_R2	Q8WYP5	AHCTF1	DIA m1	AAAR1	0.968012	H/M	MS1
AAAR1_DIA_R3	Q8WYP5	AHCTF1	DIA m1	AAAR1	1.13248	H/M	MS1
AAAR1_DIA_R1	P23526	AHCY	DIA m1	AAAR1	1.02393	H/M	MS1
AAAR1_DIA_R2	P23526	AHCY	DIA m1	AAAR1	1.01534	H/M	MS1
AAAR1_DIA_R3	P23526	AHCY	DIA m1	AAAR1	1.12924	H/M	MS1
AAAR1_DIA_R1	O43865	AHCYL1	DIA m1	AAAR1	1.3284	H/M	MS1
AAAR1_DIA_R2	O43865	AHCYL1	DIA m1	AAAR1	0.487733	H/M	MS1
AAAR1_DIA_R3	O43865	AHCYL1	DIA m1	AAAR1	1.22961	H/M	MS1
AAAR1_DIA_R1	Q09666	AHNAK	DIA m1	AAAR1	0.85515	H/M	MS1
AAAR1_DIA_R2	Q09666	AHNAK	DIA m1	AAAR1	0.879084	H/M	MS1
AAAR1_DIA_R3	Q09666	AHNAK	DIA m1	AAAR1	0.848106	H/M	MS1
AAAR1_DIA_R1	Q8IVF2	AHNAK2	DIA m1	AAAR1	1.68915	H/M	MS1
AAAR1_DIA_R2	Q8IVF2	AHNAK2	DIA m1	AAAR1	1.72445	H/M	MS1
AAAR1_DIA_R3	Q8IVF2	AHNAK2	DIA m1	AAAR1	0.949576	H/M	MS1
AAAR1_DIA_R1	O95433	AHSA1	DIA m1	AAAR1	0.634452	H/M	MS1
AAAR1_DIA_R2	O95433	AHSA1	DIA m1	AAAR1	0.814964	H/M	MS1
AAAR1_DIA_R3	O95433	AHSA1	DIA m1	AAAR1	0.766536	H/M	MS1
AAAR1_DIA_R3	Q96BJ3	AIDA	DIA m1	AAAR1	0.175054	H/M	MS1
AAAR1_DIA_R1	O95831	AIFM1	DIA m1	AAAR1	0.885401	H/M	MS1
AAAR1_DIA_R2	O95831	AIFM1	DIA m1	AAAR1	0.937153	H/M	MS1
AAAR1_DIA_R3	O95831	AIFM1	DIA m1	AAAR1	0.905967	H/M	MS1
AAAR1_DIA_R1	Q12904	AIMP1	DIA m1	AAAR1	0.9928	H/M	MS1
AAAR1_DIA_R2	Q12904	AIMP1	DIA m1	AAAR1	0.808533	H/M	MS1
AAAR1_DIA_R3	Q12904	AIMP1	DIA m1	AAAR1	1.12985	H/M	MS1
AAAR1_DIA_R1	Q13155	AIMP2	DIA m1	AAAR1	0.940268	H/M	MS1
AAAR1_DIA_R2	Q13155	AIMP2	DIA m1	AAAR1	0.864999	H/M	MS1
AAAR1_DIA_R3	Q13155	AIMP2	DIA m1	AAAR1	0.885731	H/M	MS1
AAAR1_DIA_R1	O00170	AIP	DIA m1	AAAR1	0.916464	H/M	MS1
AAAR1_DIA_R2	O00170	AIP	DIA m1	AAAR1	0.487879	H/M	MS1
AAAR1_DIA_R1	P00568	AK1	DIA m1	AAAR1	1.05758	H/M	MS1
AAAR1_DIA_R2	P00568	AK1	DIA m1	AAAR1	0.921274	H/M	MS1
AAAR1_DIA_R3	P00568	AK1	DIA m1	AAAR1	0.901114	H/M	MS1
AAAR1_DIA_R1	P54819	AK2	DIA m1	AAAR1	0.880548	H/M	MS1
AAAR1_DIA_R2	P54819	AK2	DIA m1	AAAR1	0.850202	H/M	MS1
AAAR1_DIA_R3	P54819	AK2	DIA m1	AAAR1	0.873754	H/M	MS1
AAAR1_DIA_R1	Q9UIJ7	AK3	DIA m1	AAAR1	1.3916	H/M	MS1
AAAR1_DIA_R2	Q9UIJ7	AK3	DIA m1	AAAR1	4.21028	H/M	MS1
AAAR1_DIA_R3	Q9UIJ7	AK3	DIA m1	AAAR1	27.6264	H/M	MS1
AAAR1_DIA_R1	Q9Y3D8	AK6	DIA m1	AAAR1	0.980795	H/M	MS1
AAAR1_DIA_R2	Q9Y3D8	AK6	DIA m1	AAAR1	0.664458	H/M	MS1
AAAR1_DIA_R3	Q9Y3D8	AK6	DIA m1	AAAR1	0.886454	H/M	MS1
AAAR1_DIA_R1	Q92667	AKAP1	DIA m1	AAAR1	0.839697	H/M	MS1
AAAR1_DIA_R2	Q92667	AKAP1	DIA m1	AAAR1	0.316338	H/M	MS1
AAAR1_DIA_R3	Q92667	AKAP1	DIA m1	AAAR1	0.923871	H/M	MS1
AAAR1_DIA_R2	O43823	AKAP8	DIA m1	AAAR1	0.422423	H/M	MS1
AAAR1_DIA_R3	O43823	AKAP8	DIA m1	AAAR1	1.13758	H/M	MS1
AAAR1_DIA_R1	Q9ULX6	AKAP8L	DIA m1	AAAR1	0.258752	H/M	MS1
AAAR1_DIA_R3	Q9ULX6	AKAP8L	DIA m1	AAAR1	0.495722	H/M	MS1
AAAR1_DIA_R1	P14550	AKR1A1	DIA m1	AAAR1	1.28828	H/M	MS1
AAAR1_DIA_R2	P14550	AKR1A1	DIA m1	AAAR1	1.02559	H/M	MS1
AAAR1_DIA_R3	P14550	AKR1A1	DIA m1	AAAR1	0.987391	H/M	MS1
AAAR1_DIA_R1	P15121	AKR1B1	DIA m1	AAAR1	0.936773	H/M	MS1
AAAR1_DIA_R2	P15121	AKR1B1	DIA m1	AAAR1	0.969631	H/M	MS1
AAAR1_DIA_R3	P15121	AKR1B1	DIA m1	AAAR1	0.805429	H/M	MS1
AAAR1_DIA_R1	P15121;C9JRZ8	AKR1B1	DIA m1	AAAR1	1.08593	H/M	MS1
AAAR1_DIA_R2	P15121;C9JRZ8	AKR1B1	DIA m1	AAAR1	1.27958	H/M	MS1
AAAR1_DIA_R3	P15121;C9JRZ8	AKR1B1	DIA m1	AAAR1	1.11991	H/M	MS1
AAAR1_DIA_R3	Q96JD6	AKR1E2	DIA m1	AAAR1	1.14925	H/M	MS1
AAAR1_DIA_R3	O43488	AKR7A2	DIA m1	AAAR1	0.923431	H/M	MS1
AAAR1_DIA_R1	Q8IZ83	ALDH16A1	DIA m1	AAAR1	1.32091	H/M	MS1
AAAR1_DIA_R2	Q8IZ83	ALDH16A1	DIA m1	AAAR1	1.13772	H/M	MS1
AAAR1_DIA_R3	Q8IZ83	ALDH16A1	DIA m1	AAAR1	1.29479	H/M	MS1
AAAR1_DIA_R1	P54886	ALDH18A1	DIA m1	AAAR1	0.858791	H/M	MS1
AAAR1_DIA_R2	P54886	ALDH18A1	DIA m1	AAAR1	0.915487	H/M	MS1
AAAR1_DIA_R3	P54886	ALDH18A1	DIA m1	AAAR1	0.80769	H/M	MS1
AAAR1_DIA_R3	P30837	ALDH1B1	DIA m1	AAAR1	2.06685	H/M	MS1
AAAR1_DIA_R1	P51648	ALDH3A2	DIA m1	AAAR1	1.09109	H/M	MS1
AAAR1_DIA_R2	P51648	ALDH3A2	DIA m1	AAAR1	1.44622	H/M	MS1
AAAR1_DIA_R3	P51648	ALDH3A2	DIA m1	AAAR1	0.936458	H/M	MS1
AAAR1_DIA_R1	P51648;P43353;P48448;P30838	ALDH3A2;ALDH3B1	DIA m1	AAAR1	0.707252	H/M	MS1
AAAR1_DIA_R2	P51648;P43353;P48448;P30838	ALDH3A2;ALDH3B1	DIA m1	AAAR1	1.12229	H/M	MS1
AAAR1_DIA_R3	P51648;P43353;P48448;P30838	ALDH3A2;ALDH3B1	DIA m1	AAAR1	0.735927	H/M	MS1
AAAR1_DIA_R1	P49419	ALDH7A1	DIA m1	AAAR1	0.841282	H/M	MS1
AAAR1_DIA_R2	P49419	ALDH7A1	DIA m1	AAAR1	0.901944	H/M	MS1
AAAR1_DIA_R3	P49419	ALDH7A1	DIA m1	AAAR1	0.967473	H/M	MS1
AAAR1_DIA_R1	P49189	ALDH9A1	DIA m1	AAAR1	0.950073	H/M	MS1
AAAR1_DIA_R2	P49189	ALDH9A1	DIA m1	AAAR1	0.79532	H/M	MS1
AAAR1_DIA_R3	P49189	ALDH9A1	DIA m1	AAAR1	0.945611	H/M	MS1
AAAR1_DIA_R1	P04075	ALDOA	DIA m1	AAAR1	1.11625	H/M	MS1
AAAR1_DIA_R2	P04075	ALDOA	DIA m1	AAAR1	1.03249	H/M	MS1
AAAR1_DIA_R3	P04075	ALDOA	DIA m1	AAAR1	1.28455	H/M	MS1
AAAR1_DIA_R1	P09972	ALDOC	DIA m1	AAAR1	1.0124	H/M	MS1
AAAR1_DIA_R2	P09972	ALDOC	DIA m1	AAAR1	1.26459	H/M	MS1
AAAR1_DIA_R3	P09972	ALDOC	DIA m1	AAAR1	1.81313	H/M	MS1
AAAR1_DIA_R1	Q9BT22	ALG1	DIA m1	AAAR1	0.646628	H/M	MS1
AAAR1_DIA_R2	Q9BT22	ALG1	DIA m1	AAAR1	0.628028	H/M	MS1
AAAR1_DIA_R3	Q9BT22	ALG1	DIA m1	AAAR1	3.53754	H/M	MS1
AAAR1_DIA_R1	Q92685	ALG3	DIA m1	AAAR1	0.431039	H/M	MS1
AAAR1_DIA_R3	Q92685	ALG3	DIA m1	AAAR1	0.636077	H/M	MS1
AAAR1_DIA_R1	Q9Y673	ALG5	DIA m1	AAAR1	0.579503	H/M	MS1
AAAR1_DIA_R3	Q9Y673	ALG5	DIA m1	AAAR1	0.723734	H/M	MS1
AAAR1_DIA_R1	Q86V81	ALYREF	DIA m1	AAAR1	0.873271	H/M	MS1
AAAR1_DIA_R2	Q86V81	ALYREF	DIA m1	AAAR1	0.842642	H/M	MS1
AAAR1_DIA_R3	Q86V81	ALYREF	DIA m1	AAAR1	0.912028	H/M	MS1
AAAR1_DIA_R1	Q9UKV5	AMFR	DIA m1	AAAR1	0.673997	H/M	MS1
AAAR1_DIA_R3	Q01433	AMPD2	DIA m1	AAAR1	4.91389	H/M	MS1
AAAR1_DIA_R1	Q9H1A4	ANAPC1	DIA m1	AAAR1	0.983092	H/M	MS1
AAAR1_DIA_R2	Q9H1A4	ANAPC1	DIA m1	AAAR1	1.63526	H/M	MS1
AAAR1_DIA_R3	Q9H1A4	ANAPC1	DIA m1	AAAR1	0.376321	H/M	MS1
AAAR1_DIA_R1	Q9UJX4	ANAPC5	DIA m1	AAAR1	3.10929	H/M	MS1
AAAR1_DIA_R2	Q9UJX4	ANAPC5	DIA m1	AAAR1	1.29003	H/M	MS1
AAAR1_DIA_R1	Q9UJX3	ANAPC7	DIA m1	AAAR1	2.09209	H/M	MS1
AAAR1_DIA_R2	Q9UJX3	ANAPC7	DIA m1	AAAR1	0.111887	H/M	MS1
AAAR1_DIA_R3	Q9UJX3	ANAPC7	DIA m1	AAAR1	0.605527	H/M	MS1
AAAR1_DIA_R1	Q9P2R3	ANKFY1	DIA m1	AAAR1	0.798325	H/M	MS1
AAAR1_DIA_R2	Q9P2R3	ANKFY1	DIA m1	AAAR1	0.803734	H/M	MS1
AAAR1_DIA_R3	Q9P2R3	ANKFY1	DIA m1	AAAR1	1.00901	H/M	MS1
AAAR1_DIA_R1	Q8IWZ3;O75179	ANKHD1;ANKRD17	DIA m1	AAAR1	3.61556	H/M	MS1
AAAR1_DIA_R2	Q8IWZ3;O75179	ANKHD1;ANKRD17	DIA m1	AAAR1	0.815724	H/M	MS1
AAAR1_DIA_R3	Q8IWZ3;O75179	ANKHD1;ANKRD17	DIA m1	AAAR1	2.07426	H/M	MS1
AAAR1_DIA_R1	Q86XL3	ANKLE2	DIA m1	AAAR1	2.29137	H/M	MS1
AAAR1_DIA_R1	O75179	ANKRD17	DIA m1	AAAR1	1.05431	H/M	MS1
AAAR1_DIA_R2	O75179	ANKRD17	DIA m1	AAAR1	1.12098	H/M	MS1
AAAR1_DIA_R3	O75179	ANKRD17	DIA m1	AAAR1	1.74816	H/M	MS1
AAAR1_DIA_R3	Q9H8Y5	ANKZF1	DIA m1	AAAR1	0.949754	H/M	MS1
AAAR1_DIA_R1	Q9NW15	ANO10	DIA m1	AAAR1	0.307925	H/M	MS1
AAAR1_DIA_R1	O43423;P39687	ANP32A	DIA m1	AAAR1	0.948012	H/M	MS1
AAAR1_DIA_R2	O43423;P39687	ANP32A	DIA m1	AAAR1	0.90226	H/M	MS1
AAAR1_DIA_R3	O43423;P39687	ANP32A	DIA m1	AAAR1	1.02847	H/M	MS1
AAAR1_DIA_R1	O43423;P39687;O95626	ANP32A	DIA m1	AAAR1	0.949637	H/M	MS1
AAAR1_DIA_R2	O43423;P39687;O95626	ANP32A	DIA m1	AAAR1	1.54705	H/M	MS1
AAAR1_DIA_R1	P39687	ANP32A	DIA m1	AAAR1	0.767474	H/M	MS1
AAAR1_DIA_R2	P39687	ANP32A	DIA m1	AAAR1	0.829695	H/M	MS1
AAAR1_DIA_R3	P39687	ANP32A	DIA m1	AAAR1	0.699044	H/M	MS1
AAAR1_DIA_R1	Q92688;P39687	ANP32A;ANP32B	DIA m1	AAAR1	2.42368	H/M	MS1
AAAR1_DIA_R2	Q92688;P39687	ANP32A;ANP32B	DIA m1	AAAR1	0.569274	H/M	MS1
AAAR1_DIA_R3	Q92688;P39687	ANP32A;ANP32B	DIA m1	AAAR1	2.57674	H/M	MS1
AAAR1_DIA_R1	Q92688	ANP32B	DIA m1	AAAR1	0.741935	H/M	MS1
AAAR1_DIA_R2	Q92688	ANP32B	DIA m1	AAAR1	0.774031	H/M	MS1
AAAR1_DIA_R3	Q92688	ANP32B	DIA m1	AAAR1	0.79634	H/M	MS1
AAAR1_DIA_R1	Q9BTT0	ANP32E	DIA m1	AAAR1	0.99912	H/M	MS1
AAAR1_DIA_R2	Q9BTT0	ANP32E	DIA m1	AAAR1	1.07222	H/M	MS1
AAAR1_DIA_R3	Q9BTT0	ANP32E	DIA m1	AAAR1	1.14227	H/M	MS1
AAAR1_DIA_R3	Q9H6X2	ANTXR1	DIA m1	AAAR1	1.38768	H/M	MS1
AAAR1_DIA_R1	P04083	ANXA1	DIA m1	AAAR1	0.97072	H/M	MS1
AAAR1_DIA_R2	P04083	ANXA1	DIA m1	AAAR1	0.845244	H/M	MS1
AAAR1_DIA_R3	P04083	ANXA1	DIA m1	AAAR1	0.940754	H/M	MS1
AAAR1_DIA_R1	P50995	ANXA11	DIA m1	AAAR1	1.13304	H/M	MS1
AAAR1_DIA_R2	P50995	ANXA11	DIA m1	AAAR1	0.948766	H/M	MS1
AAAR1_DIA_R3	P50995	ANXA11	DIA m1	AAAR1	1.22634	H/M	MS1
AAAR1_DIA_R1	P07355	ANXA2	DIA m1	AAAR1	0.831673	H/M	MS1
AAAR1_DIA_R2	P07355	ANXA2	DIA m1	AAAR1	0.852686	H/M	MS1
AAAR1_DIA_R3	P07355	ANXA2	DIA m1	AAAR1	0.863542	H/M	MS1
AAAR1_DIA_R1	P07355;A6NMY6	ANXA2	DIA m1	AAAR1	0.930863	H/M	MS1
AAAR1_DIA_R2	P07355;A6NMY6	ANXA2	DIA m1	AAAR1	0.880662	H/M	MS1
AAAR1_DIA_R3	P07355;A6NMY6	ANXA2	DIA m1	AAAR1	0.882864	H/M	MS1
AAAR1_DIA_R1	P12429	ANXA3	DIA m1	AAAR1	1.8566	H/M	MS1
AAAR1_DIA_R2	P12429	ANXA3	DIA m1	AAAR1	2.78482	H/M	MS1
AAAR1_DIA_R3	P12429	ANXA3	DIA m1	AAAR1	7.80444	H/M	MS1
AAAR1_DIA_R1	P09525	ANXA4	DIA m1	AAAR1	1.24734	H/M	MS1
AAAR1_DIA_R2	P09525	ANXA4	DIA m1	AAAR1	0.937827	H/M	MS1
AAAR1_DIA_R3	P09525	ANXA4	DIA m1	AAAR1	1.44489	H/M	MS1
AAAR1_DIA_R1	P08758	ANXA5	DIA m1	AAAR1	0.843625	H/M	MS1
AAAR1_DIA_R2	P08758	ANXA5	DIA m1	AAAR1	0.910635	H/M	MS1
AAAR1_DIA_R3	P08758	ANXA5	DIA m1	AAAR1	0.825861	H/M	MS1
AAAR1_DIA_R1	P08133	ANXA6	DIA m1	AAAR1	1.19364	H/M	MS1
AAAR1_DIA_R2	P08133	ANXA6	DIA m1	AAAR1	0.970374	H/M	MS1
AAAR1_DIA_R3	P08133	ANXA6	DIA m1	AAAR1	1.08644	H/M	MS1
AAAR1_DIA_R1	P20073	ANXA7	DIA m1	AAAR1	1.05672	H/M	MS1
AAAR1_DIA_R2	P20073	ANXA7	DIA m1	AAAR1	1.03485	H/M	MS1
AAAR1_DIA_R3	P20073	ANXA7	DIA m1	AAAR1	1.1122	H/M	MS1
AAAR1_DIA_R1	Q10567	AP1B1	DIA m1	AAAR1	0.932304	H/M	MS1
AAAR1_DIA_R2	Q10567	AP1B1	DIA m1	AAAR1	0.721656	H/M	MS1
AAAR1_DIA_R3	Q10567	AP1B1	DIA m1	AAAR1	0.720886	H/M	MS1
AAAR1_DIA_R1	P63010;Q10567	AP1B1;AP2B1	DIA m1	AAAR1	0.812758	H/M	MS1
AAAR1_DIA_R2	P63010;Q10567	AP1B1;AP2B1	DIA m1	AAAR1	0.874717	H/M	MS1
AAAR1_DIA_R3	P63010;Q10567	AP1B1;AP2B1	DIA m1	AAAR1	0.850637	H/M	MS1
AAAR1_DIA_R1	O43747	AP1G1	DIA m1	AAAR1	0.959243	H/M	MS1
AAAR1_DIA_R2	O43747	AP1G1	DIA m1	AAAR1	0.830497	H/M	MS1
AAAR1_DIA_R3	O43747	AP1G1	DIA m1	AAAR1	0.842373	H/M	MS1
AAAR1_DIA_R2	Q9BXS5	AP1M1	DIA m1	AAAR1	0.440557	H/M	MS1
AAAR1_DIA_R3	Q9BXS5	AP1M1	DIA m1	AAAR1	0.908246	H/M	MS1
AAAR1_DIA_R1	Q9Y6Q5;Q9BXS5	AP1M1	DIA m1	AAAR1	0.889915	H/M	MS1
AAAR1_DIA_R2	Q9Y6Q5;Q9BXS5	AP1M1	DIA m1	AAAR1	2.58196	H/M	MS1
AAAR1_DIA_R1	P61966	AP1S1	DIA m1	AAAR1	0.542352	H/M	MS1
AAAR1_DIA_R2	P61966	AP1S1	DIA m1	AAAR1	1.81956	H/M	MS1
AAAR1_DIA_R3	P61966	AP1S1	DIA m1	AAAR1	6.20759	H/M	MS1
AAAR1_DIA_R1	O95782	AP2A1	DIA m1	AAAR1	0.763307	H/M	MS1
AAAR1_DIA_R2	O95782	AP2A1	DIA m1	AAAR1	0.858962	H/M	MS1
AAAR1_DIA_R3	O95782	AP2A1	DIA m1	AAAR1	0.94996	H/M	MS1
AAAR1_DIA_R1	O95782;O94973	AP2A1;AP2A2	DIA m1	AAAR1	0.856868	H/M	MS1
AAAR1_DIA_R2	O95782;O94973	AP2A1;AP2A2	DIA m1	AAAR1	1.13058	H/M	MS1
AAAR1_DIA_R3	O95782;O94973	AP2A1;AP2A2	DIA m1	AAAR1	1.12477	H/M	MS1
AAAR1_DIA_R1	O94973	AP2A2	DIA m1	AAAR1	1.20313	H/M	MS1
AAAR1_DIA_R2	O94973	AP2A2	DIA m1	AAAR1	0.750314	H/M	MS1
AAAR1_DIA_R3	O94973	AP2A2	DIA m1	AAAR1	0.508211	H/M	MS1
AAAR1_DIA_R1	P63010	AP2B1	DIA m1	AAAR1	0.86918	H/M	MS1
AAAR1_DIA_R2	P63010	AP2B1	DIA m1	AAAR1	1.07084	H/M	MS1
AAAR1_DIA_R3	P63010	AP2B1	DIA m1	AAAR1	0.936388	H/M	MS1
AAAR1_DIA_R1	Q96CW1	AP2M1	DIA m1	AAAR1	0.90507	H/M	MS1
AAAR1_DIA_R2	Q96CW1	AP2M1	DIA m1	AAAR1	0.970214	H/M	MS1
AAAR1_DIA_R3	Q96CW1	AP2M1	DIA m1	AAAR1	0.911348	H/M	MS1
AAAR1_DIA_R1	P53680	AP2S1	DIA m1	AAAR1	4.30443	H/M	MS1
AAAR1_DIA_R1	O00203	AP3B1	DIA m1	AAAR1	0.846607	H/M	MS1
AAAR1_DIA_R2	O00203	AP3B1	DIA m1	AAAR1	0.806449	H/M	MS1
AAAR1_DIA_R3	O00203	AP3B1	DIA m1	AAAR1	0.701414	H/M	MS1
AAAR1_DIA_R3	O00203;Q13367	AP3B1	DIA m1	AAAR1	0.85146	H/M	MS1
AAAR1_DIA_R1	O14617	AP3D1	DIA m1	AAAR1	0.414933	H/M	MS1
AAAR1_DIA_R2	O14617	AP3D1	DIA m1	AAAR1	0.724952	H/M	MS1
AAAR1_DIA_R3	O14617	AP3D1	DIA m1	AAAR1	1.54272	H/M	MS1
AAAR1_DIA_R1	Q9Y2T2	AP3M1	DIA m1	AAAR1	1.24507	H/M	MS1
AAAR1_DIA_R2	Q9Y2T2	AP3M1	DIA m1	AAAR1	1.39465	H/M	MS1
AAAR1_DIA_R3	Q9Y2T2	AP3M1	DIA m1	AAAR1	1.29263	H/M	MS1
AAAR1_DIA_R3	O14727	APAF1	DIA m1	AAAR1	2.64715	H/M	MS1
AAAR1_DIA_R1	P13798	APEH	DIA m1	AAAR1	1.25988	H/M	MS1
AAAR1_DIA_R2	P13798	APEH	DIA m1	AAAR1	1.5016	H/M	MS1
AAAR1_DIA_R3	P13798	APEH	DIA m1	AAAR1	1.48279	H/M	MS1
AAAR1_DIA_R1	P27695	APEX1	DIA m1	AAAR1	0.888181	H/M	MS1
AAAR1_DIA_R2	P27695	APEX1	DIA m1	AAAR1	0.958165	H/M	MS1
AAAR1_DIA_R3	P27695	APEX1	DIA m1	AAAR1	0.883907	H/M	MS1
AAAR1_DIA_R1	Q9BZZ5	API5	DIA m1	AAAR1	1.11544	H/M	MS1
AAAR1_DIA_R2	Q9BZZ5	API5	DIA m1	AAAR1	0.993202	H/M	MS1
AAAR1_DIA_R3	Q9BZZ5	API5	DIA m1	AAAR1	1.03005	H/M	MS1
AAAR1_DIA_R1	Q96GX9	APIP	DIA m1	AAAR1	3.00453	H/M	MS1
AAAR1_DIA_R2	Q96GX9	APIP	DIA m1	AAAR1	1.27415	H/M	MS1
AAAR1_DIA_R1	Q9HDC9	APMAP	DIA m1	AAAR1	0.538299	H/M	MS1
AAAR1_DIA_R2	Q9HDC9	APMAP	DIA m1	AAAR1	0.691511	H/M	MS1
AAAR1_DIA_R3	Q9HDC9	APMAP	DIA m1	AAAR1	0.506423	H/M	MS1
AAAR1_DIA_R1	Q9NRW3	APOBEC3C	DIA m1	AAAR1	1.05822	H/M	MS1
AAAR1_DIA_R2	Q9NRW3	APOBEC3C	DIA m1	AAAR1	0.864524	H/M	MS1
AAAR1_DIA_R3	Q9NRW3	APOBEC3C	DIA m1	AAAR1	0.89157	H/M	MS1
AAAR1_DIA_R1	Q9BQE5	APOL2	DIA m1	AAAR1	0.930649	H/M	MS1
AAAR1_DIA_R2	Q9BQE5	APOL2	DIA m1	AAAR1	1.01981	H/M	MS1
AAAR1_DIA_R3	Q9BQE5	APOL2	DIA m1	AAAR1	0.508171	H/M	MS1
AAAR1_DIA_R1	Q9BUR5	APOO	DIA m1	AAAR1	0.346623	H/M	MS1
AAAR1_DIA_R2	Q9BUR5	APOO	DIA m1	AAAR1	0.78304	H/M	MS1
AAAR1_DIA_R3	Q9BUR5	APOO	DIA m1	AAAR1	0.430811	H/M	MS1
AAAR1_DIA_R1	Q9UKG1	APPL1	DIA m1	AAAR1	1.97801	H/M	MS1
AAAR1_DIA_R3	Q9UKG1	APPL1	DIA m1	AAAR1	1.00443	H/M	MS1
AAAR1_DIA_R1	P07741	APRT	DIA m1	AAAR1	0.89354	H/M	MS1
AAAR1_DIA_R2	P07741	APRT	DIA m1	AAAR1	1.2395	H/M	MS1
AAAR1_DIA_R3	P07741	APRT	DIA m1	AAAR1	1.01351	H/M	MS1
AAAR1_DIA_R1	O60306	AQR	DIA m1	AAAR1	0.962114	H/M	MS1
AAAR1_DIA_R2	O60306	AQR	DIA m1	AAAR1	1.46601	H/M	MS1
AAAR1_DIA_R3	O60306	AQR	DIA m1	AAAR1	1.18179	H/M	MS1
AAAR1_DIA_R1	P48444	ARCN1	DIA m1	AAAR1	0.800834	H/M	MS1
AAAR1_DIA_R2	P48444	ARCN1	DIA m1	AAAR1	0.907128	H/M	MS1
AAAR1_DIA_R3	P48444	ARCN1	DIA m1	AAAR1	0.838713	H/M	MS1
AAAR1_DIA_R1	P84077	ARF1	DIA m1	AAAR1	0.865563	H/M	MS1
AAAR1_DIA_R2	P84077	ARF1	DIA m1	AAAR1	0.679997	H/M	MS1
AAAR1_DIA_R3	P84077	ARF1	DIA m1	AAAR1	1.3247	H/M	MS1
AAAR1_DIA_R1	P84077;P61204	ARF1	DIA m1	AAAR1	0.982724	H/M	MS1
AAAR1_DIA_R2	P84077;P61204	ARF1	DIA m1	AAAR1	0.887286	H/M	MS1
AAAR1_DIA_R3	P84077;P61204	ARF1	DIA m1	AAAR1	0.979514	H/M	MS1
AAAR1_DIA_R1	P18085;P84085;P84077;P61204	ARF1;ARF4;ARF5	DIA m1	AAAR1	0.739418	H/M	MS1
AAAR1_DIA_R2	P18085;P84085;P84077;P61204	ARF1;ARF4;ARF5	DIA m1	AAAR1	0.761653	H/M	MS1
AAAR1_DIA_R3	P18085;P84085;P84077;P61204	ARF1;ARF4;ARF5	DIA m1	AAAR1	0.61701	H/M	MS1
AAAR1_DIA_R1	P84085;P84077;P61204	ARF1;ARF5	DIA m1	AAAR1	0.978028	H/M	MS1
AAAR1_DIA_R2	P84085;P84077;P61204	ARF1;ARF5	DIA m1	AAAR1	1.285	H/M	MS1
AAAR1_DIA_R3	P84085;P84077;P61204	ARF1;ARF5	DIA m1	AAAR1	1.10545	H/M	MS1
AAAR1_DIA_R1	P18085	ARF4	DIA m1	AAAR1	1.29713	H/M	MS1
AAAR1_DIA_R2	P18085	ARF4	DIA m1	AAAR1	1.1244	H/M	MS1
AAAR1_DIA_R3	P18085	ARF4	DIA m1	AAAR1	1.05258	H/M	MS1
AAAR1_DIA_R1	P84085	ARF5	DIA m1	AAAR1	0.969548	H/M	MS1
AAAR1_DIA_R2	P84085	ARF5	DIA m1	AAAR1	0.549557	H/M	MS1
AAAR1_DIA_R3	P84085	ARF5	DIA m1	AAAR1	1.06848	H/M	MS1
AAAR1_DIA_R1	P62330	ARF6	DIA m1	AAAR1	0.745343	H/M	MS1
AAAR1_DIA_R2	P62330	ARF6	DIA m1	AAAR1	0.820945	H/M	MS1
AAAR1_DIA_R3	P62330	ARF6	DIA m1	AAAR1	1.00645	H/M	MS1
AAAR1_DIA_R2	Q8N6H7	ARFGAP2	DIA m1	AAAR1	0.573404	H/M	MS1
AAAR1_DIA_R2	Q9NP61	ARFGAP3	DIA m1	AAAR1	1.33093	H/M	MS1
AAAR1_DIA_R3	Q9NP61	ARFGAP3	DIA m1	AAAR1	0.562754	H/M	MS1
AAAR1_DIA_R2	Q9Y6D6;Q9Y6D5	ARFGEF1;ARFGEF2	DIA m1	AAAR1	0.64577	H/M	MS1
AAAR1_DIA_R1	P53365	ARFIP2	DIA m1	AAAR1	0.61678	H/M	MS1
AAAR1_DIA_R2	P53365	ARFIP2	DIA m1	AAAR1	0.670763	H/M	MS1
AAAR1_DIA_R3	P53365	ARFIP2	DIA m1	AAAR1	0.879501	H/M	MS1
AAAR1_DIA_R1	Q9NWB6	ARGLU1	DIA m1	AAAR1	1.35892	H/M	MS1
AAAR1_DIA_R2	Q9NWB6	ARGLU1	DIA m1	AAAR1	0.719423	H/M	MS1
AAAR1_DIA_R3	Q9NWB6	ARGLU1	DIA m1	AAAR1	1.03883	H/M	MS1
AAAR1_DIA_R1	Q07960	ARHGAP1	DIA m1	AAAR1	0.69829	H/M	MS1
AAAR1_DIA_R2	Q07960	ARHGAP1	DIA m1	AAAR1	0.517485	H/M	MS1
AAAR1_DIA_R3	Q07960	ARHGAP1	DIA m1	AAAR1	0.468639	H/M	MS1
AAAR1_DIA_R2	Q68EM7	ARHGAP17	DIA m1	AAAR1	0.0529189	H/M	MS1
AAAR1_DIA_R3	Q68EM7	ARHGAP17	DIA m1	AAAR1	0.871495	H/M	MS1
AAAR1_DIA_R1	P52565	ARHGDIA	DIA m1	AAAR1	1.02691	H/M	MS1
AAAR1_DIA_R2	P52565	ARHGDIA	DIA m1	AAAR1	1.01955	H/M	MS1
AAAR1_DIA_R3	P52565	ARHGDIA	DIA m1	AAAR1	0.859551	H/M	MS1
AAAR1_DIA_R1	Q92888	ARHGEF1	DIA m1	AAAR1	6.01189	H/M	MS1
AAAR1_DIA_R2	Q92888	ARHGEF1	DIA m1	AAAR1	2.8011	H/M	MS1
AAAR1_DIA_R3	Q92888	ARHGEF1	DIA m1	AAAR1	9.14709	H/M	MS1
AAAR1_DIA_R1	Q92974	ARHGEF2	DIA m1	AAAR1	0.995256	H/M	MS1
AAAR1_DIA_R2	Q92974	ARHGEF2	DIA m1	AAAR1	0.86472	H/M	MS1
AAAR1_DIA_R3	Q92974	ARHGEF2	DIA m1	AAAR1	0.987553	H/M	MS1
AAAR1_DIA_R1	Q68CP9	ARID2	DIA m1	AAAR1	0.743654	H/M	MS1
AAAR1_DIA_R3	Q68CP9	ARID2	DIA m1	AAAR1	0.244851	H/M	MS1
AAAR1_DIA_R1	P40616	ARL1	DIA m1	AAAR1	0.789513	H/M	MS1
AAAR1_DIA_R2	P40616	ARL1	DIA m1	AAAR1	0.961592	H/M	MS1
AAAR1_DIA_R3	P40616	ARL1	DIA m1	AAAR1	0.837485	H/M	MS1
AAAR1_DIA_R1	P36404	ARL2	DIA m1	AAAR1	0.938045	H/M	MS1
AAAR1_DIA_R2	P36404	ARL2	DIA m1	AAAR1	0.734019	H/M	MS1
AAAR1_DIA_R3	P36404	ARL2	DIA m1	AAAR1	0.667665	H/M	MS1
AAAR1_DIA_R1	Q15041	ARL6IP1	DIA m1	AAAR1	0.906241	H/M	MS1
AAAR1_DIA_R2	Q15041	ARL6IP1	DIA m1	AAAR1	0.922426	H/M	MS1
AAAR1_DIA_R3	Q15041	ARL6IP1	DIA m1	AAAR1	0.862764	H/M	MS1
AAAR1_DIA_R1	Q66PJ3	ARL6IP4	DIA m1	AAAR1	1.26411	H/M	MS1
AAAR1_DIA_R2	Q66PJ3	ARL6IP4	DIA m1	AAAR1	0.77095	H/M	MS1
AAAR1_DIA_R3	Q66PJ3	ARL6IP4	DIA m1	AAAR1	0.358415	H/M	MS1
AAAR1_DIA_R1	O75915	ARL6IP5	DIA m1	AAAR1	0.431011	H/M	MS1
AAAR1_DIA_R2	O75915	ARL6IP5	DIA m1	AAAR1	0.599966	H/M	MS1
AAAR1_DIA_R3	O75915	ARL6IP5	DIA m1	AAAR1	0.666735	H/M	MS1
AAAR1_DIA_R1	Q96BM9;Q9NVJ2	ARL8A;ARL8B	DIA m1	AAAR1	1.03756	H/M	MS1
AAAR1_DIA_R2	Q96BM9;Q9NVJ2	ARL8A;ARL8B	DIA m1	AAAR1	1.18611	H/M	MS1
AAAR1_DIA_R3	Q96BM9;Q9NVJ2	ARL8A;ARL8B	DIA m1	AAAR1	0.86311	H/M	MS1
AAAR1_DIA_R1	Q9NVJ2	ARL8B	DIA m1	AAAR1	0.111089	H/M	MS1
AAAR1_DIA_R2	Q9NVJ2	ARL8B	DIA m1	AAAR1	0.148323	H/M	MS1
AAAR1_DIA_R2	Q9NVT9	ARMC1	DIA m1	AAAR1	1.77799	H/M	MS1
AAAR1_DIA_R3	Q9NVT9	ARMC1	DIA m1	AAAR1	3.28738	H/M	MS1
AAAR1_DIA_R1	O15143;Q92747	ARPC1A;ARPC1B	DIA m1	AAAR1	0.441255	H/M	MS1
AAAR1_DIA_R3	O15143;Q92747	ARPC1A;ARPC1B	DIA m1	AAAR1	0.423122	H/M	MS1
AAAR1_DIA_R1	O15143	ARPC1B	DIA m1	AAAR1	1.18326	H/M	MS1
AAAR1_DIA_R2	O15143	ARPC1B	DIA m1	AAAR1	1.22855	H/M	MS1
AAAR1_DIA_R3	O15143	ARPC1B	DIA m1	AAAR1	0.997262	H/M	MS1
AAAR1_DIA_R1	O15144	ARPC2	DIA m1	AAAR1	0.784994	H/M	MS1
AAAR1_DIA_R2	O15144	ARPC2	DIA m1	AAAR1	0.790265	H/M	MS1
AAAR1_DIA_R3	O15144	ARPC2	DIA m1	AAAR1	0.954071	H/M	MS1
AAAR1_DIA_R1	O15145	ARPC3	DIA m1	AAAR1	0.832443	H/M	MS1
AAAR1_DIA_R2	O15145	ARPC3	DIA m1	AAAR1	0.948725	H/M	MS1
AAAR1_DIA_R3	O15145	ARPC3	DIA m1	AAAR1	0.870439	H/M	MS1
AAAR1_DIA_R1	P59998	ARPC4	DIA m1	AAAR1	0.97477	H/M	MS1
AAAR1_DIA_R2	P59998	ARPC4	DIA m1	AAAR1	0.817076	H/M	MS1
AAAR1_DIA_R3	P59998	ARPC4	DIA m1	AAAR1	0.905111	H/M	MS1
AAAR1_DIA_R1	O15511	ARPC5	DIA m1	AAAR1	0.519673	H/M	MS1
AAAR1_DIA_R2	O15511	ARPC5	DIA m1	AAAR1	0.615454	H/M	MS1
AAAR1_DIA_R3	O15511	ARPC5	DIA m1	AAAR1	0.615491	H/M	MS1
AAAR1_DIA_R1	Q9BPX5	ARPC5L	DIA m1	AAAR1	0.782549	H/M	MS1
AAAR1_DIA_R2	Q9BPX5	ARPC5L	DIA m1	AAAR1	0.89144	H/M	MS1
AAAR1_DIA_R1	Q9H1I8	ASCC2	DIA m1	AAAR1	0.791055	H/M	MS1
AAAR1_DIA_R2	Q9H1I8	ASCC2	DIA m1	AAAR1	1.58883	H/M	MS1
AAAR1_DIA_R1	Q8N3C0	ASCC3	DIA m1	AAAR1	1.7157	H/M	MS1
AAAR1_DIA_R2	Q8N3C0	ASCC3	DIA m1	AAAR1	1.49742	H/M	MS1
AAAR1_DIA_R3	Q8N3C0	ASCC3	DIA m1	AAAR1	0.651167	H/M	MS1
AAAR1_DIA_R1	Q9NVP2	ASF1B	DIA m1	AAAR1	6.43753	H/M	MS1
AAAR1_DIA_R3	Q9NVP2	ASF1B	DIA m1	AAAR1	2.65418	H/M	MS1
AAAR1_DIA_R1	P08243	ASNS	DIA m1	AAAR1	0.706493	H/M	MS1
AAAR1_DIA_R2	P08243	ASNS	DIA m1	AAAR1	0.790995	H/M	MS1
AAAR1_DIA_R3	P08243	ASNS	DIA m1	AAAR1	0.65099	H/M	MS1
AAAR1_DIA_R1	Q12797	ASPH	DIA m1	AAAR1	0.764595	H/M	MS1
AAAR1_DIA_R2	Q12797	ASPH	DIA m1	AAAR1	0.652684	H/M	MS1
AAAR1_DIA_R3	Q12797	ASPH	DIA m1	AAAR1	1.05762	H/M	MS1
AAAR1_DIA_R1	P00966	ASS1	DIA m1	AAAR1	0.884208	H/M	MS1
AAAR1_DIA_R2	P00966	ASS1	DIA m1	AAAR1	0.856962	H/M	MS1
AAAR1_DIA_R3	P00966	ASS1	DIA m1	AAAR1	0.910769	H/M	MS1
AAAR1_DIA_R1	Q8NBU5	ATAD1	DIA m1	AAAR1	0.992688	H/M	MS1
AAAR1_DIA_R2	Q8NBU5	ATAD1	DIA m1	AAAR1	1.50822	H/M	MS1
AAAR1_DIA_R3	Q8NBU5	ATAD1	DIA m1	AAAR1	1.74091	H/M	MS1
AAAR1_DIA_R3	Q6PL18	ATAD2	DIA m1	AAAR1	1.34076	H/M	MS1
AAAR1_DIA_R1	Q9NVI7	ATAD3A	DIA m1	AAAR1	1.68097	H/M	MS1
AAAR1_DIA_R2	Q9NVI7	ATAD3A	DIA m1	AAAR1	1.36088	H/M	MS1
AAAR1_DIA_R3	Q9NVI7	ATAD3A	DIA m1	AAAR1	1.79563	H/M	MS1
AAAR1_DIA_R1	Q9NVI7;Q5T2N8	ATAD3A	DIA m1	AAAR1	1.29577	H/M	MS1
AAAR1_DIA_R2	Q9NVI7;Q5T2N8	ATAD3A	DIA m1	AAAR1	0.993992	H/M	MS1
AAAR1_DIA_R3	Q9NVI7;Q5T2N8	ATAD3A	DIA m1	AAAR1	1.15101	H/M	MS1
AAAR1_DIA_R1	Q5T9A4;Q9NVI7	ATAD3A;ATAD3B	DIA m1	AAAR1	0.915695	H/M	MS1
AAAR1_DIA_R2	Q5T9A4;Q9NVI7	ATAD3A;ATAD3B	DIA m1	AAAR1	1.0775	H/M	MS1
AAAR1_DIA_R3	Q5T9A4;Q9NVI7	ATAD3A;ATAD3B	DIA m1	AAAR1	1.40862	H/M	MS1
AAAR1_DIA_R1	Q5T9A4;Q9NVI7;Q5T2N8	ATAD3A;ATAD3B	DIA m1	AAAR1	0.650306	H/M	MS1
AAAR1_DIA_R2	Q5T9A4;Q9NVI7;Q5T2N8	ATAD3A;ATAD3B	DIA m1	AAAR1	0.600764	H/M	MS1
AAAR1_DIA_R3	Q5T9A4;Q9NVI7;Q5T2N8	ATAD3A;ATAD3B	DIA m1	AAAR1	0.721979	H/M	MS1
AAAR1_DIA_R1	P18848	ATF4	DIA m1	AAAR1	0.475765	H/M	MS1
AAAR1_DIA_R2	P17544	ATF7	DIA m1	AAAR1	0.407483	H/M	MS1
AAAR1_DIA_R3	P17544	ATF7	DIA m1	AAAR1	0.0803873	H/M	MS1
AAAR1_DIA_R1	Q9NT62	ATG3	DIA m1	AAAR1	0.469968	H/M	MS1
AAAR1_DIA_R2	Q9NT62	ATG3	DIA m1	AAAR1	0.631328	H/M	MS1
AAAR1_DIA_R3	Q9NT62	ATG3	DIA m1	AAAR1	0.47672	H/M	MS1
AAAR1_DIA_R1	O95352	ATG7	DIA m1	AAAR1	0.225316	H/M	MS1
AAAR1_DIA_R3	Q7Z3C6	ATG9A	DIA m1	AAAR1	0.21855	H/M	MS1
AAAR1_DIA_R1	P31939	ATIC	DIA m1	AAAR1	0.909496	H/M	MS1
AAAR1_DIA_R2	P31939	ATIC	DIA m1	AAAR1	0.885064	H/M	MS1
AAAR1_DIA_R3	P31939	ATIC	DIA m1	AAAR1	0.971171	H/M	MS1
AAAR1_DIA_R1	Q8NHH9	ATL2	DIA m1	AAAR1	1.83887	H/M	MS1
AAAR1_DIA_R2	Q8NHH9	ATL2	DIA m1	AAAR1	1.03998	H/M	MS1
AAAR1_DIA_R3	Q8NHH9	ATL2	DIA m1	AAAR1	0.31963	H/M	MS1
AAAR1_DIA_R1	Q6DD88	ATL3	DIA m1	AAAR1	1.14088	H/M	MS1
AAAR1_DIA_R2	Q6DD88	ATL3	DIA m1	AAAR1	1.02504	H/M	MS1
AAAR1_DIA_R3	Q6DD88	ATL3	DIA m1	AAAR1	0.776204	H/M	MS1
AAAR1_DIA_R1	Q9HD20	ATP13A1	DIA m1	AAAR1	0.840897	H/M	MS1
AAAR1_DIA_R2	Q9HD20	ATP13A1	DIA m1	AAAR1	1.26897	H/M	MS1
AAAR1_DIA_R3	Q9HD20	ATP13A1	DIA m1	AAAR1	0.733234	H/M	MS1
AAAR1_DIA_R1	P05023	ATP1A1	DIA m1	AAAR1	0.91255	H/M	MS1
AAAR1_DIA_R2	P05023	ATP1A1	DIA m1	AAAR1	0.917301	H/M	MS1
AAAR1_DIA_R3	P05023	ATP1A1	DIA m1	AAAR1	0.827357	H/M	MS1
AAAR1_DIA_R1	P05023;P13637	ATP1A1	DIA m1	AAAR1	0.855886	H/M	MS1
AAAR1_DIA_R2	P05023;P13637	ATP1A1	DIA m1	AAAR1	0.96511	H/M	MS1
AAAR1_DIA_R3	P05023;P13637	ATP1A1	DIA m1	AAAR1	1.38478	H/M	MS1
AAAR1_DIA_R1	P50993;P05023	ATP1A1	DIA m1	AAAR1	2.35554	H/M	MS1
AAAR1_DIA_R2	P50993;P05023	ATP1A1	DIA m1	AAAR1	6.49582	H/M	MS1
AAAR1_DIA_R3	P50993;P05023	ATP1A1	DIA m1	AAAR1	18.8714	H/M	MS1
AAAR1_DIA_R1	P50993;P05023;P13637	ATP1A1	DIA m1	AAAR1	0.888823	H/M	MS1
AAAR1_DIA_R2	P50993;P05023;P13637	ATP1A1	DIA m1	AAAR1	0.827855	H/M	MS1
AAAR1_DIA_R3	P50993;P05023;P13637	ATP1A1	DIA m1	AAAR1	0.946163	H/M	MS1
AAAR1_DIA_R1	P50993;P20648;P05023;P13637	ATP1A1	DIA m1	AAAR1	0.373436	H/M	MS1
AAAR1_DIA_R2	P50993;P20648;P05023;P13637	ATP1A1	DIA m1	AAAR1	0.600613	H/M	MS1
AAAR1_DIA_R3	P50993;P20648;P05023;P13637	ATP1A1	DIA m1	AAAR1	0.504575	H/M	MS1
AAAR1_DIA_R1	P50993;P20648;Q13733;P05023;P54707;P13637	ATP1A1	DIA m1	AAAR1	1.01979	H/M	MS1
AAAR1_DIA_R2	P50993;P20648;Q13733;P05023;P54707;P13637	ATP1A1	DIA m1	AAAR1	0.83703	H/M	MS1
AAAR1_DIA_R3	P50993;P20648;Q13733;P05023;P54707;P13637	ATP1A1	DIA m1	AAAR1	0.827926	H/M	MS1
AAAR1_DIA_R1	P50993;Q13733;P05023;P13637	ATP1A1	DIA m1	AAAR1	0.474342	H/M	MS1
AAAR1_DIA_R2	P50993;Q13733;P05023;P13637	ATP1A1	DIA m1	AAAR1	0.608345	H/M	MS1
AAAR1_DIA_R3	P50993;Q13733;P05023;P13637	ATP1A1	DIA m1	AAAR1	0.572189	H/M	MS1
AAAR1_DIA_R1	P05026	ATP1B1	DIA m1	AAAR1	0.851207	H/M	MS1
AAAR1_DIA_R2	P05026	ATP1B1	DIA m1	AAAR1	0.652794	H/M	MS1
AAAR1_DIA_R3	P05026	ATP1B1	DIA m1	AAAR1	0.885191	H/M	MS1
AAAR1_DIA_R1	P54709	ATP1B3	DIA m1	AAAR1	0.952629	H/M	MS1
AAAR1_DIA_R2	P54709	ATP1B3	DIA m1	AAAR1	0.836255	H/M	MS1
AAAR1_DIA_R3	P54709	ATP1B3	DIA m1	AAAR1	0.996422	H/M	MS1
AAAR1_DIA_R1	P16615;O14983	ATP2A1;ATP2A2	DIA m1	AAAR1	1.00615	H/M	MS1
AAAR1_DIA_R2	P16615;O14983	ATP2A1;ATP2A2	DIA m1	AAAR1	1.24727	H/M	MS1
AAAR1_DIA_R3	P16615;O14983	ATP2A1;ATP2A2	DIA m1	AAAR1	1.06669	H/M	MS1
AAAR1_DIA_R1	P16615;Q93084;O14983	ATP2A1;ATP2A2	DIA m1	AAAR1	0.795482	H/M	MS1
AAAR1_DIA_R2	P16615;Q93084;O14983	ATP2A1;ATP2A2	DIA m1	AAAR1	0.632947	H/M	MS1
AAAR1_DIA_R3	P16615;Q93084;O14983	ATP2A1;ATP2A2	DIA m1	AAAR1	0.820715	H/M	MS1
AAAR1_DIA_R1	P16615	ATP2A2	DIA m1	AAAR1	0.945679	H/M	MS1
AAAR1_DIA_R2	P16615	ATP2A2	DIA m1	AAAR1	0.831066	H/M	MS1
AAAR1_DIA_R3	P16615	ATP2A2	DIA m1	AAAR1	0.883557	H/M	MS1
AAAR1_DIA_R1	P16615;Q93084	ATP2A2	DIA m1	AAAR1	1.77872	H/M	MS1
AAAR1_DIA_R2	P16615;Q93084	ATP2A2	DIA m1	AAAR1	1.12587	H/M	MS1
AAAR1_DIA_R3	P16615;Q93084	ATP2A2	DIA m1	AAAR1	1.66954	H/M	MS1
AAAR1_DIA_R1	P20020	ATP2B1	DIA m1	AAAR1	0.580528	H/M	MS1
AAAR1_DIA_R2	P20020	ATP2B1	DIA m1	AAAR1	0.415429	H/M	MS1
AAAR1_DIA_R3	P20020	ATP2B1	DIA m1	AAAR1	0.54077	H/M	MS1
AAAR1_DIA_R2	P20020;Q01814	ATP2B1	DIA m1	AAAR1	2.64322	H/M	MS1
AAAR1_DIA_R1	P23634;P20020	ATP2B1;ATP2B4	DIA m1	AAAR1	1.09804	H/M	MS1
AAAR1_DIA_R3	P23634;P20020	ATP2B1;ATP2B4	DIA m1	AAAR1	0.589156	H/M	MS1
AAAR1_DIA_R1	P23634;P20020;Q16720;Q01814	ATP2B1;ATP2B4	DIA m1	AAAR1	0.657148	H/M	MS1
AAAR1_DIA_R2	P23634;P20020;Q16720;Q01814	ATP2B1;ATP2B4	DIA m1	AAAR1	0.623678	H/M	MS1
AAAR1_DIA_R3	P23634;P20020;Q16720;Q01814	ATP2B1;ATP2B4	DIA m1	AAAR1	1.14155	H/M	MS1
AAAR1_DIA_R2	P23634	ATP2B4	DIA m1	AAAR1	0.123563	H/M	MS1
AAAR1_DIA_R3	P23634	ATP2B4	DIA m1	AAAR1	0.675755	H/M	MS1
AAAR1_DIA_R1	P98194	ATP2C1	DIA m1	AAAR1	1.18087	H/M	MS1
AAAR1_DIA_R1	P25705	ATP5F1A	DIA m1	AAAR1	0.931745	H/M	MS1
AAAR1_DIA_R2	P25705	ATP5F1A	DIA m1	AAAR1	0.905751	H/M	MS1
AAAR1_DIA_R3	P25705	ATP5F1A	DIA m1	AAAR1	0.915565	H/M	MS1
AAAR1_DIA_R1	P06576	ATP5F1B	DIA m1	AAAR1	0.888568	H/M	MS1
AAAR1_DIA_R2	P06576	ATP5F1B	DIA m1	AAAR1	0.825578	H/M	MS1
AAAR1_DIA_R3	P06576	ATP5F1B	DIA m1	AAAR1	0.874431	H/M	MS1
AAAR1_DIA_R1	P36542	ATP5F1C	DIA m1	AAAR1	0.992093	H/M	MS1
AAAR1_DIA_R2	P36542	ATP5F1C	DIA m1	AAAR1	0.856043	H/M	MS1
AAAR1_DIA_R3	P36542	ATP5F1C	DIA m1	AAAR1	0.88706	H/M	MS1
AAAR1_DIA_R1	P30049	ATP5F1D	DIA m1	AAAR1	0.747218	H/M	MS1
AAAR1_DIA_R2	P30049	ATP5F1D	DIA m1	AAAR1	0.20066	H/M	MS1
AAAR1_DIA_R3	P30049	ATP5F1D	DIA m1	AAAR1	0.145909	H/M	MS1
AAAR1_DIA_R1	P56381;Q5VTU8	ATP5F1E;ATP5F1EP2	DIA m1	AAAR1	1.1454	H/M	MS1
AAAR1_DIA_R2	P56381;Q5VTU8	ATP5F1E;ATP5F1EP2	DIA m1	AAAR1	1.96877	H/M	MS1
AAAR1_DIA_R3	P56381;Q5VTU8	ATP5F1E;ATP5F1EP2	DIA m1	AAAR1	1.33844	H/M	MS1
AAAR1_DIA_R1	Q9UII2	ATP5IF1	DIA m1	AAAR1	1.00975	H/M	MS1
AAAR1_DIA_R2	Q9UII2	ATP5IF1	DIA m1	AAAR1	1.09178	H/M	MS1
AAAR1_DIA_R3	Q9UII2	ATP5IF1	DIA m1	AAAR1	1.0474	H/M	MS1
AAAR1_DIA_R1	Q96IX5	ATP5MD	DIA m1	AAAR1	1.51283	H/M	MS1
AAAR1_DIA_R2	Q96IX5	ATP5MD	DIA m1	AAAR1	1.39276	H/M	MS1
AAAR1_DIA_R3	Q96IX5	ATP5MD	DIA m1	AAAR1	1.83172	H/M	MS1
AAAR1_DIA_R1	P56134	ATP5MF	DIA m1	AAAR1	0.932832	H/M	MS1
AAAR1_DIA_R2	P56134	ATP5MF	DIA m1	AAAR1	0.846194	H/M	MS1
AAAR1_DIA_R3	P56134	ATP5MF	DIA m1	AAAR1	0.964472	H/M	MS1
AAAR1_DIA_R1	O75964	ATP5MG	DIA m1	AAAR1	0.769506	H/M	MS1
AAAR1_DIA_R2	O75964	ATP5MG	DIA m1	AAAR1	0.866008	H/M	MS1
AAAR1_DIA_R3	O75964	ATP5MG	DIA m1	AAAR1	0.783917	H/M	MS1
AAAR1_DIA_R1	P56378	ATP5MPL	DIA m1	AAAR1	0.835895	H/M	MS1
AAAR1_DIA_R2	P56378	ATP5MPL	DIA m1	AAAR1	1.02472	H/M	MS1
AAAR1_DIA_R3	P56378	ATP5MPL	DIA m1	AAAR1	0.750473	H/M	MS1
AAAR1_DIA_R1	P24539	ATP5PB	DIA m1	AAAR1	0.826639	H/M	MS1
AAAR1_DIA_R2	P24539	ATP5PB	DIA m1	AAAR1	0.817304	H/M	MS1
AAAR1_DIA_R3	P24539	ATP5PB	DIA m1	AAAR1	0.864574	H/M	MS1
AAAR1_DIA_R1	P48047	ATP5PO	DIA m1	AAAR1	0.865316	H/M	MS1
AAAR1_DIA_R2	P48047	ATP5PO	DIA m1	AAAR1	0.819852	H/M	MS1
AAAR1_DIA_R3	P48047	ATP5PO	DIA m1	AAAR1	0.75864	H/M	MS1
AAAR1_DIA_R1	Q15904	ATP6AP1	DIA m1	AAAR1	1.35897	H/M	MS1
AAAR1_DIA_R2	Q15904	ATP6AP1	DIA m1	AAAR1	0.400573	H/M	MS1
AAAR1_DIA_R3	Q15904	ATP6AP1	DIA m1	AAAR1	0.925098	H/M	MS1
AAAR1_DIA_R1	O75787	ATP6AP2	DIA m1	AAAR1	0.671147	H/M	MS1
AAAR1_DIA_R2	O75787	ATP6AP2	DIA m1	AAAR1	0.755213	H/M	MS1
AAAR1_DIA_R3	O75787	ATP6AP2	DIA m1	AAAR1	0.48395	H/M	MS1
AAAR1_DIA_R1	Q93050	ATP6V0A1	DIA m1	AAAR1	0.391621	H/M	MS1
AAAR1_DIA_R2	Q93050	ATP6V0A1	DIA m1	AAAR1	0.704944	H/M	MS1
AAAR1_DIA_R3	Q93050	ATP6V0A1	DIA m1	AAAR1	0.811605	H/M	MS1
AAAR1_DIA_R2	Q9Y487	ATP6V0A2	DIA m1	AAAR1	0.644943	H/M	MS1
AAAR1_DIA_R3	Q9Y487	ATP6V0A2	DIA m1	AAAR1	0.330628	H/M	MS1
AAAR1_DIA_R1	P61421	ATP6V0D1	DIA m1	AAAR1	0.678696	H/M	MS1
AAAR1_DIA_R2	P61421	ATP6V0D1	DIA m1	AAAR1	1.43602	H/M	MS1
AAAR1_DIA_R3	P61421	ATP6V0D1	DIA m1	AAAR1	0.896579	H/M	MS1
AAAR1_DIA_R1	P38606	ATP6V1A	DIA m1	AAAR1	0.963926	H/M	MS1
AAAR1_DIA_R2	P38606	ATP6V1A	DIA m1	AAAR1	0.807305	H/M	MS1
AAAR1_DIA_R3	P38606	ATP6V1A	DIA m1	AAAR1	0.994622	H/M	MS1
AAAR1_DIA_R1	P15313;P21281	ATP6V1B2	DIA m1	AAAR1	0.529338	H/M	MS1
AAAR1_DIA_R2	P15313;P21281	ATP6V1B2	DIA m1	AAAR1	0.721509	H/M	MS1
AAAR1_DIA_R3	P15313;P21281	ATP6V1B2	DIA m1	AAAR1	0.729562	H/M	MS1
AAAR1_DIA_R1	P21281	ATP6V1B2	DIA m1	AAAR1	0.567723	H/M	MS1
AAAR1_DIA_R2	P21281	ATP6V1B2	DIA m1	AAAR1	0.291437	H/M	MS1
AAAR1_DIA_R3	P21281	ATP6V1B2	DIA m1	AAAR1	0.364088	H/M	MS1
AAAR1_DIA_R2	P21283	ATP6V1C1	DIA m1	AAAR1	2.3991	H/M	MS1
AAAR1_DIA_R1	P36543	ATP6V1E1	DIA m1	AAAR1	0.453927	H/M	MS1
AAAR1_DIA_R2	P36543	ATP6V1E1	DIA m1	AAAR1	1.17114	H/M	MS1
AAAR1_DIA_R3	P36543	ATP6V1E1	DIA m1	AAAR1	0.896596	H/M	MS1
AAAR1_DIA_R2	O75348	ATP6V1G1	DIA m1	AAAR1	1.83426	H/M	MS1
AAAR1_DIA_R3	O75348	ATP6V1G1	DIA m1	AAAR1	2.36039	H/M	MS1
AAAR1_DIA_R1	Q9UI12	ATP6V1H	DIA m1	AAAR1	1.0197	H/M	MS1
AAAR1_DIA_R2	Q9UI12	ATP6V1H	DIA m1	AAAR1	1.95274	H/M	MS1
AAAR1_DIA_R3	Q9UI12	ATP6V1H	DIA m1	AAAR1	1.09383	H/M	MS1
AAAR1_DIA_R2	Q5TC12	ATPAF1	DIA m1	AAAR1	0.899857	H/M	MS1
AAAR1_DIA_R3	Q5TC12	ATPAF1	DIA m1	AAAR1	2.89522	H/M	MS1
AAAR1_DIA_R1	P46100	ATRX	DIA m1	AAAR1	0.797688	H/M	MS1
AAAR1_DIA_R2	P46100	ATRX	DIA m1	AAAR1	0.795729	H/M	MS1
AAAR1_DIA_R3	P46100	ATRX	DIA m1	AAAR1	1.07117	H/M	MS1
AAAR1_DIA_R1	Q9UBB4	ATXN10	DIA m1	AAAR1	1.11206	H/M	MS1
AAAR1_DIA_R2	Q9UBB4	ATXN10	DIA m1	AAAR1	1.04619	H/M	MS1
AAAR1_DIA_R3	Q9UBB4	ATXN10	DIA m1	AAAR1	0.817181	H/M	MS1
AAAR1_DIA_R1	Q8WWM7	ATXN2L	DIA m1	AAAR1	0.818466	H/M	MS1
AAAR1_DIA_R2	Q8WWM7	ATXN2L	DIA m1	AAAR1	0.868052	H/M	MS1
AAAR1_DIA_R3	Q8WWM7	ATXN2L	DIA m1	AAAR1	0.962501	H/M	MS1
AAAR1_DIA_R1	Q9Y679	AUP1	DIA m1	AAAR1	0.900865	H/M	MS1
AAAR1_DIA_R2	Q9Y679	AUP1	DIA m1	AAAR1	0.750828	H/M	MS1
AAAR1_DIA_R3	Q9Y679	AUP1	DIA m1	AAAR1	1.14638	H/M	MS1
AAAR1_DIA_R1	Q96GD4	AURKB	DIA m1	AAAR1	1.52277	H/M	MS1
AAAR1_DIA_R2	Q96GD4	AURKB	DIA m1	AAAR1	1.10463	H/M	MS1
AAAR1_DIA_R3	Q96GD4	AURKB	DIA m1	AAAR1	2.36466	H/M	MS1
AAAR1_DIA_R2	Q9NQS1	AVEN	DIA m1	AAAR1	1.05648	H/M	MS1
AAAR1_DIA_R3	Q9NQS1	AVEN	DIA m1	AAAR1	0.757617	H/M	MS1
AAAR1_DIA_R1	P61769	B2M	DIA m1	AAAR1	1.00803	H/M	MS1
AAAR1_DIA_R2	P61769	B2M	DIA m1	AAAR1	0.675439	H/M	MS1
AAAR1_DIA_R3	P61769	B2M	DIA m1	AAAR1	0.806324	H/M	MS1
AAAR1_DIA_R1	P15291	B4GALT1	DIA m1	AAAR1	0.780062	H/M	MS1
AAAR1_DIA_R2	P15291	B4GALT1	DIA m1	AAAR1	1.94716	H/M	MS1
AAAR1_DIA_R3	P15291	B4GALT1	DIA m1	AAAR1	0.951706	H/M	MS1
AAAR1_DIA_R1	Q9NXR7	BABAM2	DIA m1	AAAR1	1.23315	H/M	MS1
AAAR1_DIA_R2	Q9NXR7	BABAM2	DIA m1	AAAR1	0.817826	H/M	MS1
AAAR1_DIA_R3	Q9NXR7	BABAM2	DIA m1	AAAR1	0.815851	H/M	MS1
AAAR1_DIA_R1	Q99933	BAG1	DIA m1	AAAR1	1.61515	H/M	MS1
AAAR1_DIA_R2	Q99933	BAG1	DIA m1	AAAR1	1.1586	H/M	MS1
AAAR1_DIA_R3	Q99933	BAG1	DIA m1	AAAR1	0.929973	H/M	MS1
AAAR1_DIA_R1	O95816	BAG2	DIA m1	AAAR1	1.00501	H/M	MS1
AAAR1_DIA_R2	O95816	BAG2	DIA m1	AAAR1	1.04873	H/M	MS1
AAAR1_DIA_R3	O95816	BAG2	DIA m1	AAAR1	0.896711	H/M	MS1
AAAR1_DIA_R1	O95817	BAG3	DIA m1	AAAR1	0.633021	H/M	MS1
AAAR1_DIA_R2	O95817	BAG3	DIA m1	AAAR1	0.713084	H/M	MS1
AAAR1_DIA_R3	O95817	BAG3	DIA m1	AAAR1	0.848583	H/M	MS1
AAAR1_DIA_R1	P46379	BAG6	DIA m1	AAAR1	0.914113	H/M	MS1
AAAR1_DIA_R2	P46379	BAG6	DIA m1	AAAR1	0.775011	H/M	MS1
AAAR1_DIA_R3	P46379	BAG6	DIA m1	AAAR1	1.02269	H/M	MS1
AAAR1_DIA_R1	Q9UHR4	BAIAP2L1	DIA m1	AAAR1	1.47285	H/M	MS1
AAAR1_DIA_R2	Q9UHR4	BAIAP2L1	DIA m1	AAAR1	1.38808	H/M	MS1
AAAR1_DIA_R3	Q9UHR4	BAIAP2L1	DIA m1	AAAR1	1.00333	H/M	MS1
AAAR1_DIA_R1	O75531	BANF1	DIA m1	AAAR1	1.39726	H/M	MS1
AAAR1_DIA_R2	O75531	BANF1	DIA m1	AAAR1	1.16372	H/M	MS1
AAAR1_DIA_R3	O75531	BANF1	DIA m1	AAAR1	1.44712	H/M	MS1
AAAR1_DIA_R1	Q8N9N5	BANP	DIA m1	AAAR1	0.186333	H/M	MS1
AAAR1_DIA_R2	Q8N9N5	BANP	DIA m1	AAAR1	0.509019	H/M	MS1
AAAR1_DIA_R3	Q8N9N5	BANP	DIA m1	AAAR1	1.46745	H/M	MS1
AAAR1_DIA_R1	P80723	BASP1	DIA m1	AAAR1	1.09966	H/M	MS1
AAAR1_DIA_R2	P80723	BASP1	DIA m1	AAAR1	1.08809	H/M	MS1
AAAR1_DIA_R3	P80723	BASP1	DIA m1	AAAR1	1.10085	H/M	MS1
AAAR1_DIA_R1	Q07812	BAX	DIA m1	AAAR1	0.10572	H/M	MS1
AAAR1_DIA_R2	Q07812	BAX	DIA m1	AAAR1	0.516657	H/M	MS1
AAAR1_DIA_R3	Q07812	BAX	DIA m1	AAAR1	1.23268	H/M	MS1
AAAR1_DIA_R1	Q9NRL2	BAZ1A	DIA m1	AAAR1	1.10796	H/M	MS1
AAAR1_DIA_R2	Q9NRL2	BAZ1A	DIA m1	AAAR1	1.13369	H/M	MS1
AAAR1_DIA_R3	Q9NRL2	BAZ1A	DIA m1	AAAR1	0.646384	H/M	MS1
AAAR1_DIA_R1	Q9UIG0	BAZ1B	DIA m1	AAAR1	0.892516	H/M	MS1
AAAR1_DIA_R2	Q9UIG0	BAZ1B	DIA m1	AAAR1	0.688316	H/M	MS1
AAAR1_DIA_R3	Q9UIG0	BAZ1B	DIA m1	AAAR1	0.837903	H/M	MS1
AAAR1_DIA_R1	P51572	BCAP31	DIA m1	AAAR1	0.980951	H/M	MS1
AAAR1_DIA_R2	P51572	BCAP31	DIA m1	AAAR1	0.906947	H/M	MS1
AAAR1_DIA_R3	P51572	BCAP31	DIA m1	AAAR1	0.942183	H/M	MS1
AAAR1_DIA_R1	O75815	BCAR3	DIA m1	AAAR1	0.597068	H/M	MS1
AAAR1_DIA_R1	O75934	BCAS2	DIA m1	AAAR1	1.28596	H/M	MS1
AAAR1_DIA_R3	O75934	BCAS2	DIA m1	AAAR1	0.405905	H/M	MS1
AAAR1_DIA_R3	O15382	BCAT2	DIA m1	AAAR1	3.27542	H/M	MS1
AAAR1_DIA_R1	Q9P287	BCCIP	DIA m1	AAAR1	0.773352	H/M	MS1
AAAR1_DIA_R2	Q9P287	BCCIP	DIA m1	AAAR1	0.823442	H/M	MS1
AAAR1_DIA_R3	Q9P287	BCCIP	DIA m1	AAAR1	0.805779	H/M	MS1
AAAR1_DIA_R1	P12694	BCKDHA	DIA m1	AAAR1	1.32282	H/M	MS1
AAAR1_DIA_R2	P12694	BCKDHA	DIA m1	AAAR1	1.16526	H/M	MS1
AAAR1_DIA_R3	P12694	BCKDHA	DIA m1	AAAR1	2.16279	H/M	MS1
AAAR1_DIA_R1	P21953	BCKDHB	DIA m1	AAAR1	1.43692	H/M	MS1
AAAR1_DIA_R2	P21953	BCKDHB	DIA m1	AAAR1	0.524676	H/M	MS1
AAAR1_DIA_R3	P21953	BCKDHB	DIA m1	AAAR1	0.967749	H/M	MS1
AAAR1_DIA_R1	Q9BXK5	BCL2L13	DIA m1	AAAR1	0.939544	H/M	MS1
AAAR1_DIA_R2	Q9BXK5	BCL2L13	DIA m1	AAAR1	1.02154	H/M	MS1
AAAR1_DIA_R3	Q9BXK5	BCL2L13	DIA m1	AAAR1	0.75056	H/M	MS1
AAAR1_DIA_R3	Q8WUZ0	BCL7C	DIA m1	AAAR1	5.70626	H/M	MS1
AAAR1_DIA_R1	Q9NYF8	BCLAF1	DIA m1	AAAR1	1.04154	H/M	MS1
AAAR1_DIA_R2	Q9NYF8	BCLAF1	DIA m1	AAAR1	0.857531	H/M	MS1
AAAR1_DIA_R3	Q9NYF8	BCLAF1	DIA m1	AAAR1	0.962163	H/M	MS1
AAAR1_DIA_R1	Q9Y276	BCS1L	DIA m1	AAAR1	0.332639	H/M	MS1
AAAR1_DIA_R2	Q9Y276	BCS1L	DIA m1	AAAR1	0.558852	H/M	MS1
AAAR1_DIA_R3	Q9Y276	BCS1L	DIA m1	AAAR1	0.521779	H/M	MS1
AAAR1_DIA_R1	Q9BUT1	BDH2	DIA m1	AAAR1	1.67513	H/M	MS1
AAAR1_DIA_R2	Q9BUT1	BDH2	DIA m1	AAAR1	1.25679	H/M	MS1
AAAR1_DIA_R3	Q9BUT1	BDH2	DIA m1	AAAR1	1.69379	H/M	MS1
AAAR1_DIA_R2	P55957	BID	DIA m1	AAAR1	0.367964	H/M	MS1
AAAR1_DIA_R3	P55957	BID	DIA m1	AAAR1	0.658175	H/M	MS1
AAAR1_DIA_R2	O00499	BIN1	DIA m1	AAAR1	0.507412	H/M	MS1
AAAR1_DIA_R3	O00499	BIN1	DIA m1	AAAR1	0.748293	H/M	MS1
AAAR1_DIA_R1	Q9NR09	BIRC6	DIA m1	AAAR1	0.222993	H/M	MS1
AAAR1_DIA_R2	Q9NR09	BIRC6	DIA m1	AAAR1	0.270723	H/M	MS1
AAAR1_DIA_R3	Q9NR09	BIRC6	DIA m1	AAAR1	0.314688	H/M	MS1
AAAR1_DIA_R1	Q13867	BLMH	DIA m1	AAAR1	1.21965	H/M	MS1
AAAR1_DIA_R2	Q13867	BLMH	DIA m1	AAAR1	2.20064	H/M	MS1
AAAR1_DIA_R3	Q13867	BLMH	DIA m1	AAAR1	1.24045	H/M	MS1
AAAR1_DIA_R1	P53004	BLVRA	DIA m1	AAAR1	1.4751	H/M	MS1
AAAR1_DIA_R2	P53004	BLVRA	DIA m1	AAAR1	1.999	H/M	MS1
AAAR1_DIA_R3	P53004	BLVRA	DIA m1	AAAR1	1.03495	H/M	MS1
AAAR1_DIA_R1	P30043	BLVRB	DIA m1	AAAR1	0.925591	H/M	MS1
AAAR1_DIA_R2	P30043	BLVRB	DIA m1	AAAR1	1.20558	H/M	MS1
AAAR1_DIA_R3	P30043	BLVRB	DIA m1	AAAR1	0.800429	H/M	MS1
AAAR1_DIA_R1	Q14692	BMS1	DIA m1	AAAR1	0.57083	H/M	MS1
AAAR1_DIA_R2	Q14692	BMS1	DIA m1	AAAR1	0.612638	H/M	MS1
AAAR1_DIA_R3	Q14692	BMS1	DIA m1	AAAR1	0.785416	H/M	MS1
AAAR1_DIA_R2	Q86WG3;Q12982	BNIP2	DIA m1	AAAR1	0.629234	H/M	MS1
AAAR1_DIA_R1	Q8NFC6	BOD1L1	DIA m1	AAAR1	4.94601	H/M	MS1
AAAR1_DIA_R3	Q8NFC6	BOD1L1	DIA m1	AAAR1	1.61872	H/M	MS1
AAAR1_DIA_R1	Q9H3K6	BOLA2	DIA m1	AAAR1	0.620484	H/M	MS1
AAAR1_DIA_R2	Q9H3K6	BOLA2	DIA m1	AAAR1	0.850219	H/M	MS1
AAAR1_DIA_R3	Q9H3K6	BOLA2	DIA m1	AAAR1	0.664036	H/M	MS1
AAAR1_DIA_R1	Q14137	BOP1	DIA m1	AAAR1	0.780971	H/M	MS1
AAAR1_DIA_R2	Q14137	BOP1	DIA m1	AAAR1	0.702003	H/M	MS1
AAAR1_DIA_R3	Q14137	BOP1	DIA m1	AAAR1	0.992733	H/M	MS1
AAAR1_DIA_R1	O95861	BPNT1	DIA m1	AAAR1	0.264095	H/M	MS1
AAAR1_DIA_R3	O95861	BPNT1	DIA m1	AAAR1	0.397895	H/M	MS1
AAAR1_DIA_R1	Q9NX62	BPNT2	DIA m1	AAAR1	0.210675	H/M	MS1
AAAR1_DIA_R2	Q9NX62	BPNT2	DIA m1	AAAR1	0.464385	H/M	MS1
AAAR1_DIA_R3	Q9NX62	BPNT2	DIA m1	AAAR1	0.778828	H/M	MS1
AAAR1_DIA_R1	Q6PJG6	BRAT1	DIA m1	AAAR1	0.596294	H/M	MS1
AAAR1_DIA_R2	Q6PJG6	BRAT1	DIA m1	AAAR1	0.628011	H/M	MS1
AAAR1_DIA_R3	Q6PJG6	BRAT1	DIA m1	AAAR1	0.328543	H/M	MS1
AAAR1_DIA_R1	P46736	BRCC3	DIA m1	AAAR1	0.668075	H/M	MS1
AAAR1_DIA_R2	P46736	BRCC3	DIA m1	AAAR1	0.665173	H/M	MS1
AAAR1_DIA_R2	P25440	BRD2	DIA m1	AAAR1	2.46711	H/M	MS1
AAAR1_DIA_R3	P25440	BRD2	DIA m1	AAAR1	0.671792	H/M	MS1
AAAR1_DIA_R1	O60885	BRD4	DIA m1	AAAR1	1.51063	H/M	MS1
AAAR1_DIA_R2	O60885	BRD4	DIA m1	AAAR1	0.790107	H/M	MS1
AAAR1_DIA_R3	O60885	BRD4	DIA m1	AAAR1	1.36325	H/M	MS1
AAAR1_DIA_R2	Q8WY22	BRI3BP	DIA m1	AAAR1	1.07261	H/M	MS1
AAAR1_DIA_R3	Q8WY22	BRI3BP	DIA m1	AAAR1	2.89897	H/M	MS1
AAAR1_DIA_R1	Q8TDN6	BRIX1	DIA m1	AAAR1	0.806109	H/M	MS1
AAAR1_DIA_R2	Q8TDN6	BRIX1	DIA m1	AAAR1	0.832051	H/M	MS1
AAAR1_DIA_R3	Q8TDN6	BRIX1	DIA m1	AAAR1	0.823726	H/M	MS1
AAAR1_DIA_R1	Q5VW32	BROX	DIA m1	AAAR1	1.02067	H/M	MS1
AAAR1_DIA_R2	Q5VW32	BROX	DIA m1	AAAR1	0.554116	H/M	MS1
AAAR1_DIA_R3	Q5VW32	BROX	DIA m1	AAAR1	1.25673	H/M	MS1
AAAR1_DIA_R1	P35613	BSG	DIA m1	AAAR1	0.91017	H/M	MS1
AAAR1_DIA_R2	P35613	BSG	DIA m1	AAAR1	0.846317	H/M	MS1
AAAR1_DIA_R3	P35613	BSG	DIA m1	AAAR1	0.862617	H/M	MS1
AAAR1_DIA_R1	Q10589	BST2	DIA m1	AAAR1	0.913279	H/M	MS1
AAAR1_DIA_R2	Q10589	BST2	DIA m1	AAAR1	1.06475	H/M	MS1
AAAR1_DIA_R3	Q10589	BST2	DIA m1	AAAR1	0.950875	H/M	MS1
AAAR1_DIA_R1	O14981	BTAF1	DIA m1	AAAR1	0.438736	H/M	MS1
AAAR1_DIA_R2	O14981	BTAF1	DIA m1	AAAR1	0.913875	H/M	MS1
AAAR1_DIA_R3	O14981	BTAF1	DIA m1	AAAR1	0.274986	H/M	MS1
AAAR1_DIA_R1	P20290	BTF3	DIA m1	AAAR1	1.41005	H/M	MS1
AAAR1_DIA_R2	P20290	BTF3	DIA m1	AAAR1	1.2783	H/M	MS1
AAAR1_DIA_R3	P20290	BTF3	DIA m1	AAAR1	1.32903	H/M	MS1
AAAR1_DIA_R1	Q96K17	BTF3L4	DIA m1	AAAR1	0.498096	H/M	MS1
AAAR1_DIA_R2	Q96K17	BTF3L4	DIA m1	AAAR1	0.541525	H/M	MS1
AAAR1_DIA_R3	Q96K17	BTF3L4	DIA m1	AAAR1	0.737886	H/M	MS1
AAAR1_DIA_R1	O43684	BUB3	DIA m1	AAAR1	0.856625	H/M	MS1
AAAR1_DIA_R2	O43684	BUB3	DIA m1	AAAR1	0.820344	H/M	MS1
AAAR1_DIA_R3	O43684	BUB3	DIA m1	AAAR1	0.879569	H/M	MS1
AAAR1_DIA_R2	O43709	BUD23	DIA m1	AAAR1	0.998464	H/M	MS1
AAAR1_DIA_R1	P41223	BUD31	DIA m1	AAAR1	0.964107	H/M	MS1
AAAR1_DIA_R2	P41223	BUD31	DIA m1	AAAR1	0.911628	H/M	MS1
AAAR1_DIA_R3	P41223	BUD31	DIA m1	AAAR1	0.920229	H/M	MS1
AAAR1_DIA_R1	Q13895	BYSL	DIA m1	AAAR1	0.781615	H/M	MS1
AAAR1_DIA_R2	Q13895	BYSL	DIA m1	AAAR1	0.703804	H/M	MS1
AAAR1_DIA_R3	Q13895	BYSL	DIA m1	AAAR1	0.941348	H/M	MS1
AAAR1_DIA_R1	Q7L1Q6	BZW1	DIA m1	AAAR1	0.997514	H/M	MS1
AAAR1_DIA_R2	Q7L1Q6	BZW1	DIA m1	AAAR1	1.07851	H/M	MS1
AAAR1_DIA_R3	Q7L1Q6	BZW1	DIA m1	AAAR1	1.15953	H/M	MS1
AAAR1_DIA_R1	Q9Y6E2;Q7L1Q6	BZW1;BZW2	DIA m1	AAAR1	0.960144	H/M	MS1
AAAR1_DIA_R2	Q9Y6E2;Q7L1Q6	BZW1;BZW2	DIA m1	AAAR1	0.855162	H/M	MS1
AAAR1_DIA_R3	Q9Y6E2;Q7L1Q6	BZW1;BZW2	DIA m1	AAAR1	0.884573	H/M	MS1
AAAR1_DIA_R1	Q9Y6E2	BZW2	DIA m1	AAAR1	1.13774	H/M	MS1
AAAR1_DIA_R2	Q9Y6E2	BZW2	DIA m1	AAAR1	0.900098	H/M	MS1
AAAR1_DIA_R3	Q9Y6E2	BZW2	DIA m1	AAAR1	1.09261	H/M	MS1
AAAR1_DIA_R1	E9PRG8	C11orf98	DIA m1	AAAR1	2.03859	H/M	MS1
AAAR1_DIA_R2	E9PRG8	C11orf98	DIA m1	AAAR1	3.99764	H/M	MS1
AAAR1_DIA_R3	E9PRG8	C11orf98	DIA m1	AAAR1	2.58414	H/M	MS1
AAAR1_DIA_R1	Q9HAS0	C17orf75	DIA m1	AAAR1	1.14597	H/M	MS1
AAAR1_DIA_R2	Q9HAS0	C17orf75	DIA m1	AAAR1	0.91017	H/M	MS1
AAAR1_DIA_R3	Q9HAS0	C17orf75	DIA m1	AAAR1	1.00033	H/M	MS1
AAAR1_DIA_R3	Q32NC0	C18orf21	DIA m1	AAAR1	1.77957	H/M	MS1
AAAR1_DIA_R1	Q96B23	C18orf25	DIA m1	AAAR1	1.57298	H/M	MS1
AAAR1_DIA_R1	Q9UNZ5	C19orf53	DIA m1	AAAR1	0.822698	H/M	MS1
AAAR1_DIA_R2	Q9UNZ5	C19orf53	DIA m1	AAAR1	0.558098	H/M	MS1
AAAR1_DIA_R3	Q9UNZ5	C19orf53	DIA m1	AAAR1	0.633521	H/M	MS1
AAAR1_DIA_R1	Q13901	C1D	DIA m1	AAAR1	2.25508	H/M	MS1
AAAR1_DIA_R2	Q13901	C1D	DIA m1	AAAR1	1.07601	H/M	MS1
AAAR1_DIA_R3	Q13901	C1D	DIA m1	AAAR1	0.838498	H/M	MS1
AAAR1_DIA_R1	Q07021	C1QBP	DIA m1	AAAR1	0.832172	H/M	MS1
AAAR1_DIA_R2	Q07021	C1QBP	DIA m1	AAAR1	0.803582	H/M	MS1
AAAR1_DIA_R3	Q07021	C1QBP	DIA m1	AAAR1	0.863129	H/M	MS1
AAAR1_DIA_R1	Q9GZN8	C20orf27	DIA m1	AAAR1	1.60827	H/M	MS1
AAAR1_DIA_R1	P04003	C4BPA	DIA m1	AAAR1	1.30281	H/M	MS1
AAAR1_DIA_R2	P04003	C4BPA	DIA m1	AAAR1	1.05188	H/M	MS1
AAAR1_DIA_R3	P04003	C4BPA	DIA m1	AAAR1	0.85995	H/M	MS1
AAAR1_DIA_R1	A6NDU8	C5orf51	DIA m1	AAAR1	0.779558	H/M	MS1
AAAR1_DIA_R2	A6NDU8	C5orf51	DIA m1	AAAR1	0.966184	H/M	MS1
AAAR1_DIA_R3	A6NDU8	C5orf51	DIA m1	AAAR1	0.310119	H/M	MS1
AAAR1_DIA_R1	Q9BRJ6	C7orf50	DIA m1	AAAR1	1.37754	H/M	MS1
AAAR1_DIA_R2	Q9BRJ6	C7orf50	DIA m1	AAAR1	1.79252	H/M	MS1
AAAR1_DIA_R3	Q9BRJ6	C7orf50	DIA m1	AAAR1	1.33531	H/M	MS1
AAAR1_DIA_R3	Q9H7E9	C8orf33	DIA m1	AAAR1	1.5905	H/M	MS1
AAAR1_DIA_R1	Q6P1X6	C8orf82	DIA m1	AAAR1	0.636307	H/M	MS1
AAAR1_DIA_R2	Q6P1X6	C8orf82	DIA m1	AAAR1	0.647712	H/M	MS1
AAAR1_DIA_R3	Q6P1X6	C8orf82	DIA m1	AAAR1	0.795614	H/M	MS1
AAAR1_DIA_R2	Q5T6V5	C9orf64	DIA m1	AAAR1	0.179884	H/M	MS1
AAAR1_DIA_R1	Q9Y376	CAB39	DIA m1	AAAR1	0.982811	H/M	MS1
AAAR1_DIA_R2	Q9H9S4	CAB39L	DIA m1	AAAR1	1.12712	H/M	MS1
AAAR1_DIA_R3	Q9H9S4	CAB39L	DIA m1	AAAR1	1.60252	H/M	MS1
AAAR1_DIA_R1	Q8WUQ7	CACTIN	DIA m1	AAAR1	1.99431	H/M	MS1
AAAR1_DIA_R3	Q8WUQ7	CACTIN	DIA m1	AAAR1	1.60493	H/M	MS1
AAAR1_DIA_R1	Q9HB71	CACYBP	DIA m1	AAAR1	0.894955	H/M	MS1
AAAR1_DIA_R2	Q9HB71	CACYBP	DIA m1	AAAR1	1.01007	H/M	MS1
AAAR1_DIA_R3	Q9HB71	CACYBP	DIA m1	AAAR1	0.911639	H/M	MS1
AAAR1_DIA_R1	P27708	CAD	DIA m1	AAAR1	0.957926	H/M	MS1
AAAR1_DIA_R2	P27708	CAD	DIA m1	AAAR1	1.04302	H/M	MS1
AAAR1_DIA_R3	P27708	CAD	DIA m1	AAAR1	0.928714	H/M	MS1
AAAR1_DIA_R1	P27708;P31327	CAD;CPS1	DIA m1	AAAR1	1.34406	H/M	MS1
AAAR1_DIA_R2	P27708;P31327	CAD;CPS1	DIA m1	AAAR1	0.99538	H/M	MS1
AAAR1_DIA_R3	P27708;P31327	CAD;CPS1	DIA m1	AAAR1	0.680009	H/M	MS1
AAAR1_DIA_R3	Q9BY67	CADM1	DIA m1	AAAR1	0.169184	H/M	MS1
AAAR1_DIA_R1	Q05682	CALD1	DIA m1	AAAR1	0.725832	H/M	MS1
AAAR1_DIA_R2	Q05682	CALD1	DIA m1	AAAR1	1.03201	H/M	MS1
AAAR1_DIA_R3	Q05682	CALD1	DIA m1	AAAR1	1.15662	H/M	MS1
AAAR1_DIA_R1	P27797	CALR	DIA m1	AAAR1	0.895803	H/M	MS1
AAAR1_DIA_R2	P27797	CALR	DIA m1	AAAR1	0.889918	H/M	MS1
AAAR1_DIA_R3	P27797	CALR	DIA m1	AAAR1	0.941437	H/M	MS1
AAAR1_DIA_R1	O43852	CALU	DIA m1	AAAR1	0.75121	H/M	MS1
AAAR1_DIA_R2	O43852	CALU	DIA m1	AAAR1	0.730301	H/M	MS1
AAAR1_DIA_R3	O43852	CALU	DIA m1	AAAR1	0.807037	H/M	MS1
AAAR1_DIA_R2	Q13555	CAMK2G	DIA m1	AAAR1	0.790836	H/M	MS1
AAAR1_DIA_R3	Q13555	CAMK2G	DIA m1	AAAR1	1.29861	H/M	MS1
AAAR1_DIA_R1	Q13555;Q13554	CAMK2G	DIA m1	AAAR1	1.77726	H/M	MS1
AAAR1_DIA_R3	Q13555;Q13554	CAMK2G	DIA m1	AAAR1	0.87661	H/M	MS1
AAAR1_DIA_R2	P49069	CAMLG	DIA m1	AAAR1	0.632791	H/M	MS1
AAAR1_DIA_R3	P49069	CAMLG	DIA m1	AAAR1	0.691688	H/M	MS1
AAAR1_DIA_R1	O75155;Q86VP6	CAND1	DIA m1	AAAR1	1.89194	H/M	MS1
AAAR1_DIA_R2	O75155;Q86VP6	CAND1	DIA m1	AAAR1	0.434766	H/M	MS1
AAAR1_DIA_R3	O75155;Q86VP6	CAND1	DIA m1	AAAR1	1.11093	H/M	MS1
AAAR1_DIA_R1	Q86VP6	CAND1	DIA m1	AAAR1	0.969126	H/M	MS1
AAAR1_DIA_R2	Q86VP6	CAND1	DIA m1	AAAR1	1.03228	H/M	MS1
AAAR1_DIA_R3	Q86VP6	CAND1	DIA m1	AAAR1	1.07351	H/M	MS1
AAAR1_DIA_R1	P27824	CANX	DIA m1	AAAR1	1.00257	H/M	MS1
AAAR1_DIA_R2	P27824	CANX	DIA m1	AAAR1	0.914404	H/M	MS1
AAAR1_DIA_R3	P27824	CANX	DIA m1	AAAR1	0.953323	H/M	MS1
AAAR1_DIA_R1	Q01518	CAP1	DIA m1	AAAR1	1.03676	H/M	MS1
AAAR1_DIA_R2	Q01518	CAP1	DIA m1	AAAR1	0.984662	H/M	MS1
AAAR1_DIA_R3	Q01518	CAP1	DIA m1	AAAR1	1.0753	H/M	MS1
AAAR1_DIA_R1	P40123;Q01518	CAP1;CAP2	DIA m1	AAAR1	0.88407	H/M	MS1
AAAR1_DIA_R2	P40123;Q01518	CAP1;CAP2	DIA m1	AAAR1	0.760353	H/M	MS1
AAAR1_DIA_R3	P40123;Q01518	CAP1;CAP2	DIA m1	AAAR1	1.2194	H/M	MS1
AAAR1_DIA_R1	P40121	CAPG	DIA m1	AAAR1	1.02614	H/M	MS1
AAAR1_DIA_R2	P40121	CAPG	DIA m1	AAAR1	0.89167	H/M	MS1
AAAR1_DIA_R3	P40121	CAPG	DIA m1	AAAR1	0.842524	H/M	MS1
AAAR1_DIA_R2	P07384	CAPN1	DIA m1	AAAR1	1.06298	H/M	MS1
AAAR1_DIA_R1	P17655	CAPN2	DIA m1	AAAR1	0.697677	H/M	MS1
AAAR1_DIA_R2	P17655	CAPN2	DIA m1	AAAR1	0.896164	H/M	MS1
AAAR1_DIA_R3	P17655	CAPN2	DIA m1	AAAR1	0.753422	H/M	MS1
AAAR1_DIA_R1	P04632	CAPNS1	DIA m1	AAAR1	0.824808	H/M	MS1
AAAR1_DIA_R2	P04632	CAPNS1	DIA m1	AAAR1	0.375254	H/M	MS1
AAAR1_DIA_R3	P04632	CAPNS1	DIA m1	AAAR1	0.6377	H/M	MS1
AAAR1_DIA_R3	P04632;Q96L46	CAPNS1	DIA m1	AAAR1	0.698541	H/M	MS1
AAAR1_DIA_R1	Q14444	CAPRIN1	DIA m1	AAAR1	1.11667	H/M	MS1
AAAR1_DIA_R2	Q14444	CAPRIN1	DIA m1	AAAR1	1.07942	H/M	MS1
AAAR1_DIA_R3	Q14444	CAPRIN1	DIA m1	AAAR1	1.10941	H/M	MS1
AAAR1_DIA_R1	P52907	CAPZA1	DIA m1	AAAR1	0.874076	H/M	MS1
AAAR1_DIA_R2	P52907	CAPZA1	DIA m1	AAAR1	1.32353	H/M	MS1
AAAR1_DIA_R3	P52907	CAPZA1	DIA m1	AAAR1	0.767509	H/M	MS1
AAAR1_DIA_R1	P47755;P52907	CAPZA1;CAPZA2	DIA m1	AAAR1	0.906237	H/M	MS1
AAAR1_DIA_R2	P47755;P52907	CAPZA1;CAPZA2	DIA m1	AAAR1	1.20618	H/M	MS1
AAAR1_DIA_R3	P47755;P52907	CAPZA1;CAPZA2	DIA m1	AAAR1	0.972506	H/M	MS1
AAAR1_DIA_R1	P47756	CAPZB	DIA m1	AAAR1	1.58318	H/M	MS1
AAAR1_DIA_R2	P47756	CAPZB	DIA m1	AAAR1	1.31083	H/M	MS1
AAAR1_DIA_R3	P47756	CAPZB	DIA m1	AAAR1	1.40129	H/M	MS1
AAAR1_DIA_R1	Q9Y2V2	CARHSP1	DIA m1	AAAR1	1.03253	H/M	MS1
AAAR1_DIA_R2	Q9Y2V2	CARHSP1	DIA m1	AAAR1	1.15091	H/M	MS1
AAAR1_DIA_R3	Q9Y2V2	CARHSP1	DIA m1	AAAR1	1.27805	H/M	MS1
AAAR1_DIA_R1	Q86X55	CARM1	DIA m1	AAAR1	1.80117	H/M	MS1
AAAR1_DIA_R2	Q86X55	CARM1	DIA m1	AAAR1	0.902066	H/M	MS1
AAAR1_DIA_R3	Q86X55	CARM1	DIA m1	AAAR1	1.94178	H/M	MS1
AAAR1_DIA_R1	Q8N4J0	CARNMT1	DIA m1	AAAR1	1.75907	H/M	MS1
AAAR1_DIA_R2	Q8N4J0	CARNMT1	DIA m1	AAAR1	1.11612	H/M	MS1
AAAR1_DIA_R1	P49589	CARS1	DIA m1	AAAR1	0.891937	H/M	MS1
AAAR1_DIA_R2	P49589	CARS1	DIA m1	AAAR1	1.0706	H/M	MS1
AAAR1_DIA_R3	P49589	CARS1	DIA m1	AAAR1	0.904127	H/M	MS1
AAAR1_DIA_R1	Q9HA77	CARS2	DIA m1	AAAR1	1.14265	H/M	MS1
AAAR1_DIA_R2	Q9HA77	CARS2	DIA m1	AAAR1	1.02269	H/M	MS1
AAAR1_DIA_R1	P55210	CASP7	DIA m1	AAAR1	1.00315	H/M	MS1
AAAR1_DIA_R3	P55210	CASP7	DIA m1	AAAR1	0.989591	H/M	MS1
AAAR1_DIA_R1	P20810	CAST	DIA m1	AAAR1	0.91251	H/M	MS1
AAAR1_DIA_R2	P20810	CAST	DIA m1	AAAR1	0.748457	H/M	MS1
AAAR1_DIA_R3	P20810	CAST	DIA m1	AAAR1	0.753007	H/M	MS1
AAAR1_DIA_R1	P04040	CAT	DIA m1	AAAR1	0.790051	H/M	MS1
AAAR1_DIA_R2	P04040	CAT	DIA m1	AAAR1	0.882731	H/M	MS1
AAAR1_DIA_R3	P04040	CAT	DIA m1	AAAR1	0.77623	H/M	MS1
AAAR1_DIA_R1	Q03135	CAV1	DIA m1	AAAR1	1.69578	H/M	MS1
AAAR1_DIA_R2	Q03135	CAV1	DIA m1	AAAR1	1.50212	H/M	MS1
AAAR1_DIA_R3	Q03135	CAV1	DIA m1	AAAR1	0.859135	H/M	MS1
AAAR1_DIA_R1	Q03135;P56539	CAV1	DIA m1	AAAR1	0.944726	H/M	MS1
AAAR1_DIA_R2	Q03135;P56539	CAV1	DIA m1	AAAR1	1.04807	H/M	MS1
AAAR1_DIA_R3	Q03135;P56539	CAV1	DIA m1	AAAR1	1.04662	H/M	MS1
AAAR1_DIA_R1	Q6NZI2	CAVIN1	DIA m1	AAAR1	0.801962	H/M	MS1
AAAR1_DIA_R2	Q6NZI2	CAVIN1	DIA m1	AAAR1	0.907748	H/M	MS1
AAAR1_DIA_R3	Q6NZI2	CAVIN1	DIA m1	AAAR1	0.751244	H/M	MS1
AAAR1_DIA_R1	Q969G5	CAVIN3	DIA m1	AAAR1	0.333987	H/M	MS1
AAAR1_DIA_R1	P16152	CBR1	DIA m1	AAAR1	1.00774	H/M	MS1
AAAR1_DIA_R2	P16152	CBR1	DIA m1	AAAR1	1.16582	H/M	MS1
AAAR1_DIA_R3	P16152	CBR1	DIA m1	AAAR1	1.1872	H/M	MS1
AAAR1_DIA_R1	P16152;O75828	CBR1;CBR3	DIA m1	AAAR1	2.16047	H/M	MS1
AAAR1_DIA_R2	P16152;O75828	CBR1;CBR3	DIA m1	AAAR1	1.67624	H/M	MS1
AAAR1_DIA_R3	P16152;O75828	CBR1;CBR3	DIA m1	AAAR1	1.12306	H/M	MS1
AAAR1_DIA_R1	P35520;P0DN79	CBS;CBSL	DIA m1	AAAR1	1.41463	H/M	MS1
AAAR1_DIA_R2	P35520;P0DN79	CBS;CBSL	DIA m1	AAAR1	1.16585	H/M	MS1
AAAR1_DIA_R3	P35520;P0DN79	CBS;CBSL	DIA m1	AAAR1	1.75892	H/M	MS1
AAAR1_DIA_R1	P83916	CBX1	DIA m1	AAAR1	0.965364	H/M	MS1
AAAR1_DIA_R2	P83916	CBX1	DIA m1	AAAR1	0.898714	H/M	MS1
AAAR1_DIA_R3	P83916	CBX1	DIA m1	AAAR1	0.711587	H/M	MS1
AAAR1_DIA_R1	Q14781	CBX2	DIA m1	AAAR1	0.745527	H/M	MS1
AAAR1_DIA_R2	Q14781	CBX2	DIA m1	AAAR1	0.918923	H/M	MS1
AAAR1_DIA_R3	Q14781	CBX2	DIA m1	AAAR1	1.29762	H/M	MS1
AAAR1_DIA_R1	Q13185	CBX3	DIA m1	AAAR1	0.791454	H/M	MS1
AAAR1_DIA_R2	Q13185	CBX3	DIA m1	AAAR1	0.462554	H/M	MS1
AAAR1_DIA_R3	Q13185	CBX3	DIA m1	AAAR1	0.775003	H/M	MS1
AAAR1_DIA_R1	P45973	CBX5	DIA m1	AAAR1	0.929303	H/M	MS1
AAAR1_DIA_R2	P45973	CBX5	DIA m1	AAAR1	0.969838	H/M	MS1
AAAR1_DIA_R3	P45973	CBX5	DIA m1	AAAR1	0.814037	H/M	MS1
AAAR1_DIA_R1	Q9HC52	CBX8	DIA m1	AAAR1	0.932486	H/M	MS1
AAAR1_DIA_R2	Q9HC52	CBX8	DIA m1	AAAR1	0.148609	H/M	MS1
AAAR1_DIA_R3	Q9HC52	CBX8	DIA m1	AAAR1	0.366096	H/M	MS1
AAAR1_DIA_R1	Q8IX12	CCAR1	DIA m1	AAAR1	0.808179	H/M	MS1
AAAR1_DIA_R2	Q8IX12	CCAR1	DIA m1	AAAR1	0.684309	H/M	MS1
AAAR1_DIA_R3	Q8IX12	CCAR1	DIA m1	AAAR1	0.732318	H/M	MS1
AAAR1_DIA_R1	Q8N163	CCAR2	DIA m1	AAAR1	0.837807	H/M	MS1
AAAR1_DIA_R2	Q8N163	CCAR2	DIA m1	AAAR1	1.00712	H/M	MS1
AAAR1_DIA_R3	Q8N163	CCAR2	DIA m1	AAAR1	0.914024	H/M	MS1
AAAR1_DIA_R1	Q96CT7	CCDC124	DIA m1	AAAR1	1.06911	H/M	MS1
AAAR1_DIA_R2	Q96CT7	CCDC124	DIA m1	AAAR1	1.1565	H/M	MS1
AAAR1_DIA_R3	Q96CT7	CCDC124	DIA m1	AAAR1	2.29806	H/M	MS1
AAAR1_DIA_R1	Q6PK04	CCDC137	DIA m1	AAAR1	0.796908	H/M	MS1
AAAR1_DIA_R2	Q6PK04	CCDC137	DIA m1	AAAR1	0.847997	H/M	MS1
AAAR1_DIA_R1	Q96A33	CCDC47	DIA m1	AAAR1	0.976626	H/M	MS1
AAAR1_DIA_R2	Q96A33	CCDC47	DIA m1	AAAR1	1.14188	H/M	MS1
AAAR1_DIA_R3	Q96A33	CCDC47	DIA m1	AAAR1	0.91638	H/M	MS1
AAAR1_DIA_R1	Q96ER9	CCDC51	DIA m1	AAAR1	0.584047	H/M	MS1
AAAR1_DIA_R2	Q96ER9	CCDC51	DIA m1	AAAR1	0.915878	H/M	MS1
AAAR1_DIA_R3	Q96ER9	CCDC51	DIA m1	AAAR1	0.484538	H/M	MS1
AAAR1_DIA_R1	Q4VC31	CCDC58	DIA m1	AAAR1	0.255369	H/M	MS1
AAAR1_DIA_R2	Q4VC31	CCDC58	DIA m1	AAAR1	0.411104	H/M	MS1
AAAR1_DIA_R3	Q4VC31	CCDC58	DIA m1	AAAR1	0.777028	H/M	MS1
AAAR1_DIA_R1	Q16204	CCDC6	DIA m1	AAAR1	0.622031	H/M	MS1
AAAR1_DIA_R2	Q16204	CCDC6	DIA m1	AAAR1	1.15101	H/M	MS1
AAAR1_DIA_R3	Q16204	CCDC6	DIA m1	AAAR1	1.10804	H/M	MS1
AAAR1_DIA_R1	Q9H6F5	CCDC86	DIA m1	AAAR1	0.887904	H/M	MS1
AAAR1_DIA_R2	Q9H6F5	CCDC86	DIA m1	AAAR1	0.831393	H/M	MS1
AAAR1_DIA_R3	Q9H6F5	CCDC86	DIA m1	AAAR1	0.878888	H/M	MS1
AAAR1_DIA_R3	Q9GZT6	CCDC90B	DIA m1	AAAR1	0.529373	H/M	MS1
AAAR1_DIA_R2	P14635	CCNB1	DIA m1	AAAR1	4.22344	H/M	MS1
AAAR1_DIA_R1	P51946	CCNH	DIA m1	AAAR1	1.86344	H/M	MS1
AAAR1_DIA_R2	P51946	CCNH	DIA m1	AAAR1	1.83519	H/M	MS1
AAAR1_DIA_R3	P51946	CCNH	DIA m1	AAAR1	2.88259	H/M	MS1
AAAR1_DIA_R3	O75909	CCNK	DIA m1	AAAR1	1.28098	H/M	MS1
AAAR1_DIA_R1	P78371	CCT2	DIA m1	AAAR1	0.94459	H/M	MS1
AAAR1_DIA_R2	P78371	CCT2	DIA m1	AAAR1	0.978861	H/M	MS1
AAAR1_DIA_R3	P78371	CCT2	DIA m1	AAAR1	0.940803	H/M	MS1
AAAR1_DIA_R1	P49368	CCT3	DIA m1	AAAR1	1.03705	H/M	MS1
AAAR1_DIA_R2	P49368	CCT3	DIA m1	AAAR1	0.941814	H/M	MS1
AAAR1_DIA_R3	P49368	CCT3	DIA m1	AAAR1	0.982966	H/M	MS1
AAAR1_DIA_R1	P50991	CCT4	DIA m1	AAAR1	0.849594	H/M	MS1
AAAR1_DIA_R2	P50991	CCT4	DIA m1	AAAR1	0.826713	H/M	MS1
AAAR1_DIA_R3	P50991	CCT4	DIA m1	AAAR1	0.877153	H/M	MS1
AAAR1_DIA_R1	P48643	CCT5	DIA m1	AAAR1	1.06765	H/M	MS1
AAAR1_DIA_R2	P48643	CCT5	DIA m1	AAAR1	1.09748	H/M	MS1
AAAR1_DIA_R3	P48643	CCT5	DIA m1	AAAR1	1.0478	H/M	MS1
AAAR1_DIA_R1	P40227	CCT6A	DIA m1	AAAR1	0.869796	H/M	MS1
AAAR1_DIA_R2	P40227	CCT6A	DIA m1	AAAR1	0.952845	H/M	MS1
AAAR1_DIA_R3	P40227	CCT6A	DIA m1	AAAR1	0.909973	H/M	MS1
AAAR1_DIA_R1	P40227;Q92526	CCT6A;CCT6B	DIA m1	AAAR1	0.806213	H/M	MS1
AAAR1_DIA_R2	P40227;Q92526	CCT6A;CCT6B	DIA m1	AAAR1	0.892918	H/M	MS1
AAAR1_DIA_R3	P40227;Q92526	CCT6A;CCT6B	DIA m1	AAAR1	0.723475	H/M	MS1
AAAR1_DIA_R1	Q99832	CCT7	DIA m1	AAAR1	0.892604	H/M	MS1
AAAR1_DIA_R2	Q99832	CCT7	DIA m1	AAAR1	0.920297	H/M	MS1
AAAR1_DIA_R3	Q99832	CCT7	DIA m1	AAAR1	0.94393	H/M	MS1
AAAR1_DIA_R1	P50990	CCT8	DIA m1	AAAR1	0.953396	H/M	MS1
AAAR1_DIA_R2	P50990	CCT8	DIA m1	AAAR1	0.927719	H/M	MS1
AAAR1_DIA_R3	P50990	CCT8	DIA m1	AAAR1	1.00108	H/M	MS1
AAAR1_DIA_R1	Q6YHK3	CD109	DIA m1	AAAR1	0.693159	H/M	MS1
AAAR1_DIA_R2	Q6YHK3	CD109	DIA m1	AAAR1	0.731309	H/M	MS1
AAAR1_DIA_R3	Q6YHK3	CD109	DIA m1	AAAR1	0.715806	H/M	MS1
AAAR1_DIA_R1	P48509	CD151	DIA m1	AAAR1	0.550217	H/M	MS1
AAAR1_DIA_R2	P48509	CD151	DIA m1	AAAR1	0.730202	H/M	MS1
AAAR1_DIA_R3	P48509	CD151	DIA m1	AAAR1	0.680028	H/M	MS1
AAAR1_DIA_R1	Q5ZPR3	CD276	DIA m1	AAAR1	0.79443	H/M	MS1
AAAR1_DIA_R2	Q5ZPR3	CD276	DIA m1	AAAR1	0.800775	H/M	MS1
AAAR1_DIA_R3	Q5ZPR3	CD276	DIA m1	AAAR1	0.802615	H/M	MS1
AAAR1_DIA_R1	Q9Y5K6	CD2AP	DIA m1	AAAR1	1.10446	H/M	MS1
AAAR1_DIA_R2	Q9Y5K6	CD2AP	DIA m1	AAAR1	0.415514	H/M	MS1
AAAR1_DIA_R3	Q9Y5K6	CD2AP	DIA m1	AAAR1	0.740981	H/M	MS1
AAAR1_DIA_R1	O95400	CD2BP2	DIA m1	AAAR1	1.023	H/M	MS1
AAAR1_DIA_R2	O95400	CD2BP2	DIA m1	AAAR1	1.02022	H/M	MS1
AAAR1_DIA_R3	O95400	CD2BP2	DIA m1	AAAR1	1.30927	H/M	MS1
AAAR1_DIA_R1	P16070	CD44	DIA m1	AAAR1	0.690475	H/M	MS1
AAAR1_DIA_R2	P16070	CD44	DIA m1	AAAR1	0.726049	H/M	MS1
AAAR1_DIA_R3	P16070	CD44	DIA m1	AAAR1	0.668176	H/M	MS1
AAAR1_DIA_R1	P08174	CD55	DIA m1	AAAR1	1.19921	H/M	MS1
AAAR1_DIA_R2	P08174	CD55	DIA m1	AAAR1	0.870855	H/M	MS1
AAAR1_DIA_R3	P08174	CD55	DIA m1	AAAR1	1.05932	H/M	MS1
AAAR1_DIA_R1	P13987	CD59	DIA m1	AAAR1	0.764097	H/M	MS1
AAAR1_DIA_R2	P13987	CD59	DIA m1	AAAR1	0.817703	H/M	MS1
AAAR1_DIA_R3	P13987	CD59	DIA m1	AAAR1	0.670776	H/M	MS1
AAAR1_DIA_R1	P08962	CD63	DIA m1	AAAR1	0.956037	H/M	MS1
AAAR1_DIA_R2	P08962	CD63	DIA m1	AAAR1	1.51121	H/M	MS1
AAAR1_DIA_R3	P08962	CD63	DIA m1	AAAR1	1.17982	H/M	MS1
AAAR1_DIA_R1	P60033	CD81	DIA m1	AAAR1	1.08008	H/M	MS1
AAAR1_DIA_R2	P60033	CD81	DIA m1	AAAR1	1.0868	H/M	MS1
AAAR1_DIA_R3	P60033	CD81	DIA m1	AAAR1	1.56601	H/M	MS1
AAAR1_DIA_R1	P21926	CD9	DIA m1	AAAR1	1.58043	H/M	MS1
AAAR1_DIA_R2	P21926	CD9	DIA m1	AAAR1	1.34096	H/M	MS1
AAAR1_DIA_R3	P21926	CD9	DIA m1	AAAR1	1.32743	H/M	MS1
AAAR1_DIA_R1	O75794	CDC123	DIA m1	AAAR1	1.16936	H/M	MS1
AAAR1_DIA_R2	O75794	CDC123	DIA m1	AAAR1	1.05454	H/M	MS1
AAAR1_DIA_R3	O75794	CDC123	DIA m1	AAAR1	0.876251	H/M	MS1
AAAR1_DIA_R1	Q13042	CDC16	DIA m1	AAAR1	0.440148	H/M	MS1
AAAR1_DIA_R2	Q13042	CDC16	DIA m1	AAAR1	0.618904	H/M	MS1
AAAR1_DIA_R3	Q13042	CDC16	DIA m1	AAAR1	0.864814	H/M	MS1
AAAR1_DIA_R1	Q12834	CDC20	DIA m1	AAAR1	2.1969	H/M	MS1
AAAR1_DIA_R3	Q12834	CDC20	DIA m1	AAAR1	1.02672	H/M	MS1
AAAR1_DIA_R1	Q9UJX2	CDC23	DIA m1	AAAR1	0.55462	H/M	MS1
AAAR1_DIA_R2	Q9UJX2	CDC23	DIA m1	AAAR1	0.242603	H/M	MS1
AAAR1_DIA_R3	Q9UJX2	CDC23	DIA m1	AAAR1	1.12925	H/M	MS1
AAAR1_DIA_R1	P30260	CDC27	DIA m1	AAAR1	0.140845	H/M	MS1
AAAR1_DIA_R1	Q16543	CDC37	DIA m1	AAAR1	1.40266	H/M	MS1
AAAR1_DIA_R2	Q16543	CDC37	DIA m1	AAAR1	1.431	H/M	MS1
AAAR1_DIA_R3	Q16543	CDC37	DIA m1	AAAR1	1.48367	H/M	MS1
AAAR1_DIA_R1	P60953	CDC42	DIA m1	AAAR1	0.900174	H/M	MS1
AAAR1_DIA_R2	P60953	CDC42	DIA m1	AAAR1	0.891952	H/M	MS1
AAAR1_DIA_R3	P60953	CDC42	DIA m1	AAAR1	1.01289	H/M	MS1
AAAR1_DIA_R1	Q9Y5S2	CDC42BPB	DIA m1	AAAR1	0.321078	H/M	MS1
AAAR1_DIA_R2	Q9Y5S2	CDC42BPB	DIA m1	AAAR1	0.484646	H/M	MS1
AAAR1_DIA_R3	Q9Y5S2	CDC42BPB	DIA m1	AAAR1	1.03621	H/M	MS1
AAAR1_DIA_R1	Q99459	CDC5L	DIA m1	AAAR1	0.941688	H/M	MS1
AAAR1_DIA_R2	Q99459	CDC5L	DIA m1	AAAR1	0.840366	H/M	MS1
AAAR1_DIA_R3	Q99459	CDC5L	DIA m1	AAAR1	1.04555	H/M	MS1
AAAR1_DIA_R1	Q6P1J9	CDC73	DIA m1	AAAR1	0.936171	H/M	MS1
AAAR1_DIA_R2	Q6P1J9	CDC73	DIA m1	AAAR1	0.847203	H/M	MS1
AAAR1_DIA_R3	Q6P1J9	CDC73	DIA m1	AAAR1	0.948879	H/M	MS1
AAAR1_DIA_R1	Q9Y6N8	CDH10	DIA m1	AAAR1	0.685106	H/M	MS1
AAAR1_DIA_R2	Q9Y6N8	CDH10	DIA m1	AAAR1	0.47567	H/M	MS1
AAAR1_DIA_R3	Q9Y6N8	CDH10	DIA m1	AAAR1	0.497303	H/M	MS1
AAAR1_DIA_R1	O14735	CDIPT	DIA m1	AAAR1	0.742353	H/M	MS1
AAAR1_DIA_R2	O14735	CDIPT	DIA m1	AAAR1	1.18655	H/M	MS1
AAAR1_DIA_R3	O14735	CDIPT	DIA m1	AAAR1	1.54288	H/M	MS1
AAAR1_DIA_R1	P06493	CDK1	DIA m1	AAAR1	1.14886	H/M	MS1
AAAR1_DIA_R2	P06493	CDK1	DIA m1	AAAR1	1.13779	H/M	MS1
AAAR1_DIA_R3	P06493	CDK1	DIA m1	AAAR1	1.00226	H/M	MS1
AAAR1_DIA_R1	Q9UQ88;P21127	CDK11B	DIA m1	AAAR1	1.07945	H/M	MS1
AAAR1_DIA_R2	Q9UQ88;P21127	CDK11B	DIA m1	AAAR1	1.14243	H/M	MS1
AAAR1_DIA_R3	Q9UQ88;P21127	CDK11B	DIA m1	AAAR1	1.03588	H/M	MS1
AAAR1_DIA_R1	Q9NYV4;Q14004	CDK12;CDK13	DIA m1	AAAR1	0.0822138	H/M	MS1
AAAR1_DIA_R2	Q9NYV4;Q14004	CDK12;CDK13	DIA m1	AAAR1	0.437269	H/M	MS1
AAAR1_DIA_R3	Q9NYV4;Q14004	CDK12;CDK13	DIA m1	AAAR1	0.128168	H/M	MS1
AAAR1_DIA_R1	P24941	CDK2	DIA m1	AAAR1	1.19023	H/M	MS1
AAAR1_DIA_R2	P24941	CDK2	DIA m1	AAAR1	1.26876	H/M	MS1
AAAR1_DIA_R3	P24941	CDK2	DIA m1	AAAR1	1.23179	H/M	MS1
AAAR1_DIA_R1	Q00526;P24941	CDK2	DIA m1	AAAR1	1.0378	H/M	MS1
AAAR1_DIA_R2	Q00526;P24941	CDK2	DIA m1	AAAR1	0.571946	H/M	MS1
AAAR1_DIA_R3	Q00526;P24941	CDK2	DIA m1	AAAR1	0.756615	H/M	MS1
AAAR1_DIA_R1	P11802	CDK4	DIA m1	AAAR1	0.381085	H/M	MS1
AAAR1_DIA_R2	P11802	CDK4	DIA m1	AAAR1	1.09441	H/M	MS1
AAAR1_DIA_R3	P11802	CDK4	DIA m1	AAAR1	0.493216	H/M	MS1
AAAR1_DIA_R1	Q00535	CDK5	DIA m1	AAAR1	1.0989	H/M	MS1
AAAR1_DIA_R2	Q00535	CDK5	DIA m1	AAAR1	7.38599	H/M	MS1
AAAR1_DIA_R3	Q00535	CDK5	DIA m1	AAAR1	0.567446	H/M	MS1
AAAR1_DIA_R1	Q96SZ6	CDK5RAP1	DIA m1	AAAR1	0.613012	H/M	MS1
AAAR1_DIA_R2	Q96SZ6	CDK5RAP1	DIA m1	AAAR1	1.79915	H/M	MS1
AAAR1_DIA_R3	Q96SZ6	CDK5RAP1	DIA m1	AAAR1	0.921639	H/M	MS1
AAAR1_DIA_R1	Q96SN8	CDK5RAP2	DIA m1	AAAR1	1.01263	H/M	MS1
AAAR1_DIA_R2	Q96SN8	CDK5RAP2	DIA m1	AAAR1	1.34952	H/M	MS1
AAAR1_DIA_R3	Q96SN8	CDK5RAP2	DIA m1	AAAR1	0.942561	H/M	MS1
AAAR1_DIA_R1	Q96JB5	CDK5RAP3	DIA m1	AAAR1	1.13029	H/M	MS1
AAAR1_DIA_R2	Q96JB5	CDK5RAP3	DIA m1	AAAR1	1.1035	H/M	MS1
AAAR1_DIA_R3	Q96JB5	CDK5RAP3	DIA m1	AAAR1	0.685588	H/M	MS1
AAAR1_DIA_R1	P50750	CDK9	DIA m1	AAAR1	1.12503	H/M	MS1
AAAR1_DIA_R2	P50750	CDK9	DIA m1	AAAR1	1.15103	H/M	MS1
AAAR1_DIA_R3	P50750	CDK9	DIA m1	AAAR1	0.893095	H/M	MS1
AAAR1_DIA_R1	P42771;P42772	CDKN2A	DIA m1	AAAR1	0.872203	H/M	MS1
AAAR1_DIA_R2	P42771;P42772	CDKN2A	DIA m1	AAAR1	0.832069	H/M	MS1
AAAR1_DIA_R3	P42771;P42772	CDKN2A	DIA m1	AAAR1	1.58716	H/M	MS1
AAAR1_DIA_R1	Q9NXV6	CDKN2AIP	DIA m1	AAAR1	0.806991	H/M	MS1
AAAR1_DIA_R2	Q9NXV6	CDKN2AIP	DIA m1	AAAR1	0.783254	H/M	MS1
AAAR1_DIA_R3	Q9NXV6	CDKN2AIP	DIA m1	AAAR1	1.08465	H/M	MS1
AAAR1_DIA_R2	O95674	CDS2	DIA m1	AAAR1	3.55973	H/M	MS1
AAAR1_DIA_R1	Q9UKY7	CDV3	DIA m1	AAAR1	1.58317	H/M	MS1
AAAR1_DIA_R2	Q9UKY7	CDV3	DIA m1	AAAR1	1.54875	H/M	MS1
AAAR1_DIA_R3	Q9UKY7	CDV3	DIA m1	AAAR1	5.18831	H/M	MS1
AAAR1_DIA_R1	Q9Y232	CDYL	DIA m1	AAAR1	0.507737	H/M	MS1
AAAR1_DIA_R2	Q9Y232	CDYL	DIA m1	AAAR1	4.1331	H/M	MS1
AAAR1_DIA_R3	Q9Y232	CDYL	DIA m1	AAAR1	2.90036	H/M	MS1
AAAR1_DIA_R1	P17676	CEBPB	DIA m1	AAAR1	0.223463	H/M	MS1
AAAR1_DIA_R2	P17676	CEBPB	DIA m1	AAAR1	1.12709	H/M	MS1
AAAR1_DIA_R3	P17676	CEBPB	DIA m1	AAAR1	0.76737	H/M	MS1
AAAR1_DIA_R1	Q03701	CEBPZ	DIA m1	AAAR1	0.951238	H/M	MS1
AAAR1_DIA_R2	Q03701	CEBPZ	DIA m1	AAAR1	0.751375	H/M	MS1
AAAR1_DIA_R3	Q03701	CEBPZ	DIA m1	AAAR1	1.01387	H/M	MS1
AAAR1_DIA_R1	Q92879	CELF1	DIA m1	AAAR1	1.10056	H/M	MS1
AAAR1_DIA_R2	Q92879	CELF1	DIA m1	AAAR1	1.0774	H/M	MS1
AAAR1_DIA_R3	Q92879	CELF1	DIA m1	AAAR1	0.997833	H/M	MS1
AAAR1_DIA_R1	Q7Z7K6	CENPV	DIA m1	AAAR1	0.892139	H/M	MS1
AAAR1_DIA_R2	Q7Z7K6	CENPV	DIA m1	AAAR1	0.55635	H/M	MS1
AAAR1_DIA_R3	Q7Z7K6	CENPV	DIA m1	AAAR1	0.682062	H/M	MS1
AAAR1_DIA_R3	Q5SW79	CEP170	DIA m1	AAAR1	0.739219	H/M	MS1
AAAR1_DIA_R1	Q9Y6K0	CEPT1	DIA m1	AAAR1	0.774103	H/M	MS1
AAAR1_DIA_R2	Q9Y6K0	CEPT1	DIA m1	AAAR1	1.70301	H/M	MS1
AAAR1_DIA_R3	Q9Y6K0	CEPT1	DIA m1	AAAR1	1.0429	H/M	MS1
AAAR1_DIA_R1	Q96G23	CERS2	DIA m1	AAAR1	1.41949	H/M	MS1
AAAR1_DIA_R2	Q96G23	CERS2	DIA m1	AAAR1	3.38793	H/M	MS1
AAAR1_DIA_R3	Q96G23	CERS2	DIA m1	AAAR1	1.11691	H/M	MS1
AAAR1_DIA_R1	P41208	CETN2	DIA m1	AAAR1	0.589979	H/M	MS1
AAAR1_DIA_R2	P41208	CETN2	DIA m1	AAAR1	0.705185	H/M	MS1
AAAR1_DIA_R3	P41208	CETN2	DIA m1	AAAR1	0.349989	H/M	MS1
AAAR1_DIA_R3	P57076	CFAP298	DIA m1	AAAR1	0.163485	H/M	MS1
AAAR1_DIA_R1	P23528	CFL1	DIA m1	AAAR1	1.04557	H/M	MS1
AAAR1_DIA_R2	P23528	CFL1	DIA m1	AAAR1	1.0653	H/M	MS1
AAAR1_DIA_R3	P23528	CFL1	DIA m1	AAAR1	0.940785	H/M	MS1
AAAR1_DIA_R1	P23528;Q9Y281	CFL1;CFL2	DIA m1	AAAR1	1.12669	H/M	MS1
AAAR1_DIA_R2	P23528;Q9Y281	CFL1;CFL2	DIA m1	AAAR1	1.04064	H/M	MS1
AAAR1_DIA_R3	P23528;Q9Y281	CFL1;CFL2	DIA m1	AAAR1	1.00079	H/M	MS1
AAAR1_DIA_R1	P23528;P60981;Q9Y281	CFL1;CFL2;DSTN	DIA m1	AAAR1	0.715557	H/M	MS1
AAAR1_DIA_R2	P23528;P60981;Q9Y281	CFL1;CFL2;DSTN	DIA m1	AAAR1	1.51694	H/M	MS1
AAAR1_DIA_R1	Q9Y281	CFL2	DIA m1	AAAR1	0.928219	H/M	MS1
AAAR1_DIA_R3	Q9Y281	CFL2	DIA m1	AAAR1	0.297412	H/M	MS1
AAAR1_DIA_R1	Q13111	CHAF1A	DIA m1	AAAR1	0.615889	H/M	MS1
AAAR1_DIA_R1	Q13112	CHAF1B	DIA m1	AAAR1	1.30837	H/M	MS1
AAAR1_DIA_R2	Q13112	CHAF1B	DIA m1	AAAR1	0.76611	H/M	MS1
AAAR1_DIA_R3	Q13112	CHAF1B	DIA m1	AAAR1	1.09315	H/M	MS1
AAAR1_DIA_R1	Q96JM3	CHAMP1	DIA m1	AAAR1	1.95975	H/M	MS1
AAAR1_DIA_R3	Q96JM3	CHAMP1	DIA m1	AAAR1	3.04167	H/M	MS1
AAAR1_DIA_R1	Q9NX63	CHCHD3	DIA m1	AAAR1	1.10132	H/M	MS1
AAAR1_DIA_R2	Q9NX63	CHCHD3	DIA m1	AAAR1	0.973351	H/M	MS1
AAAR1_DIA_R3	Q9NX63	CHCHD3	DIA m1	AAAR1	0.810775	H/M	MS1
AAAR1_DIA_R2	O14646;O14647	CHD1;CHD2	DIA m1	AAAR1	0.331152	H/M	MS1
AAAR1_DIA_R3	O14646;O14647	CHD1;CHD2	DIA m1	AAAR1	0.32835	H/M	MS1
AAAR1_DIA_R1	Q12873	CHD3	DIA m1	AAAR1	1.56195	H/M	MS1
AAAR1_DIA_R3	Q12873	CHD3	DIA m1	AAAR1	2.06979	H/M	MS1
AAAR1_DIA_R1	Q14839;Q12873	CHD3;CHD4	DIA m1	AAAR1	2.28413	H/M	MS1
AAAR1_DIA_R2	Q14839;Q12873	CHD3;CHD4	DIA m1	AAAR1	3.12114	H/M	MS1
AAAR1_DIA_R3	Q14839;Q12873	CHD3;CHD4	DIA m1	AAAR1	3.51107	H/M	MS1
AAAR1_DIA_R1	Q14839;Q8TDI0;Q12873	CHD3;CHD4	DIA m1	AAAR1	1.57216	H/M	MS1
AAAR1_DIA_R2	Q14839;Q8TDI0;Q12873	CHD3;CHD4	DIA m1	AAAR1	1.57156	H/M	MS1
AAAR1_DIA_R3	Q14839;Q8TDI0;Q12873	CHD3;CHD4	DIA m1	AAAR1	1.63239	H/M	MS1
AAAR1_DIA_R1	Q14839	CHD4	DIA m1	AAAR1	1.05278	H/M	MS1
AAAR1_DIA_R2	Q14839	CHD4	DIA m1	AAAR1	0.808657	H/M	MS1
AAAR1_DIA_R3	Q14839	CHD4	DIA m1	AAAR1	0.899651	H/M	MS1
AAAR1_DIA_R2	Q14839;Q8TDI0	CHD4	DIA m1	AAAR1	0.375095	H/M	MS1
AAAR1_DIA_R1	Q9P2D1;Q9HCK8;Q3L8U1;Q8TD26	CHD6;CHD7;CHD8;CHD9	DIA m1	AAAR1	0.704389	H/M	MS1
AAAR1_DIA_R2	Q9P2D1;Q9HCK8;Q3L8U1;Q8TD26	CHD6;CHD7;CHD8;CHD9	DIA m1	AAAR1	1.05026	H/M	MS1
AAAR1_DIA_R3	Q9P2D1;Q9HCK8;Q3L8U1;Q8TD26	CHD6;CHD7;CHD8;CHD9	DIA m1	AAAR1	2.67939	H/M	MS1
AAAR1_DIA_R1	Q9P2D1;Q9HCK8;Q3L8U1	CHD7;CHD8;CHD9	DIA m1	AAAR1	0.944946	H/M	MS1
AAAR1_DIA_R2	Q8IWX8	CHERP	DIA m1	AAAR1	0.501619	H/M	MS1
AAAR1_DIA_R3	Q8IWX8	CHERP	DIA m1	AAAR1	1.72369	H/M	MS1
AAAR1_DIA_R1	Q7LBR1	CHMP1B	DIA m1	AAAR1	0.984382	H/M	MS1
AAAR1_DIA_R1	Q9Y3E7	CHMP3	DIA m1	AAAR1	0.554984	H/M	MS1
AAAR1_DIA_R2	Q9BY43	CHMP4A	DIA m1	AAAR1	0.466306	H/M	MS1
AAAR1_DIA_R1	Q9H444	CHMP4B	DIA m1	AAAR1	1.25566	H/M	MS1
AAAR1_DIA_R2	Q9H444	CHMP4B	DIA m1	AAAR1	1.44001	H/M	MS1
AAAR1_DIA_R3	Q9H444	CHMP4B	DIA m1	AAAR1	1.28604	H/M	MS1
AAAR1_DIA_R1	Q9NZZ3	CHMP5	DIA m1	AAAR1	0.233617	H/M	MS1
AAAR1_DIA_R2	Q9NZZ3	CHMP5	DIA m1	AAAR1	0.868953	H/M	MS1
AAAR1_DIA_R1	Q8WUX9	CHMP7	DIA m1	AAAR1	1.22415	H/M	MS1
AAAR1_DIA_R2	Q8WUX9	CHMP7	DIA m1	AAAR1	1.05278	H/M	MS1
AAAR1_DIA_R3	Q8WUX9	CHMP7	DIA m1	AAAR1	1.50853	H/M	MS1
AAAR1_DIA_R1	Q9UHD1	CHORDC1	DIA m1	AAAR1	0.972578	H/M	MS1
AAAR1_DIA_R2	Q9UHD1	CHORDC1	DIA m1	AAAR1	0.929558	H/M	MS1
AAAR1_DIA_R3	Q9UHD1	CHORDC1	DIA m1	AAAR1	0.884486	H/M	MS1
AAAR1_DIA_R1	Q9NRG0	CHRAC1	DIA m1	AAAR1	0.838916	H/M	MS1
AAAR1_DIA_R2	Q9NRG0	CHRAC1	DIA m1	AAAR1	0.589252	H/M	MS1
AAAR1_DIA_R3	Q9NRG0	CHRAC1	DIA m1	AAAR1	0.622456	H/M	MS1
AAAR1_DIA_R3	Q8WVB6	CHTF18	DIA m1	AAAR1	0.245889	H/M	MS1
AAAR1_DIA_R1	Q9Y3Y2	CHTOP	DIA m1	AAAR1	0.750681	H/M	MS1
AAAR1_DIA_R2	Q9Y3Y2	CHTOP	DIA m1	AAAR1	0.934162	H/M	MS1
AAAR1_DIA_R3	Q9Y3Y2	CHTOP	DIA m1	AAAR1	0.801019	H/M	MS1
AAAR1_DIA_R1	Q9H5X1	CIAO2A	DIA m1	AAAR1	2.48819	H/M	MS1
AAAR1_DIA_R2	Q9H5X1	CIAO2A	DIA m1	AAAR1	1.30434	H/M	MS1
AAAR1_DIA_R3	Q9H5X1	CIAO2A	DIA m1	AAAR1	0.810459	H/M	MS1
AAAR1_DIA_R1	Q6FI81	CIAPIN1	DIA m1	AAAR1	0.550687	H/M	MS1
AAAR1_DIA_R2	Q6FI81	CIAPIN1	DIA m1	AAAR1	0.854262	H/M	MS1
AAAR1_DIA_R3	Q6FI81	CIAPIN1	DIA m1	AAAR1	0.923247	H/M	MS1
AAAR1_DIA_R2	Q8TCG1	CIP2A	DIA m1	AAAR1	0.71866	H/M	MS1
AAAR1_DIA_R1	Q14011	CIRBP	DIA m1	AAAR1	0.626415	H/M	MS1
AAAR1_DIA_R2	Q14011	CIRBP	DIA m1	AAAR1	0.683868	H/M	MS1
AAAR1_DIA_R3	Q14011	CIRBP	DIA m1	AAAR1	0.68255	H/M	MS1
AAAR1_DIA_R1	Q9NZ45	CISD1	DIA m1	AAAR1	1.16296	H/M	MS1
AAAR1_DIA_R2	Q9NZ45	CISD1	DIA m1	AAAR1	1.68304	H/M	MS1
AAAR1_DIA_R3	Q9NZ45	CISD1	DIA m1	AAAR1	1.91901	H/M	MS1
AAAR1_DIA_R1	Q8N5K1	CISD2	DIA m1	AAAR1	0.884898	H/M	MS1
AAAR1_DIA_R2	Q8N5K1	CISD2	DIA m1	AAAR1	1.23872	H/M	MS1
AAAR1_DIA_R3	Q8N5K1	CISD2	DIA m1	AAAR1	0.823458	H/M	MS1
AAAR1_DIA_R1	Q8WWK9	CKAP2	DIA m1	AAAR1	7.987	H/M	MS1
AAAR1_DIA_R2	Q8WWK9	CKAP2	DIA m1	AAAR1	0.925311	H/M	MS1
AAAR1_DIA_R1	Q07065	CKAP4	DIA m1	AAAR1	0.923051	H/M	MS1
AAAR1_DIA_R2	Q07065	CKAP4	DIA m1	AAAR1	0.910739	H/M	MS1
AAAR1_DIA_R3	Q07065	CKAP4	DIA m1	AAAR1	0.928294	H/M	MS1
AAAR1_DIA_R1	Q14008	CKAP5	DIA m1	AAAR1	0.829847	H/M	MS1
AAAR1_DIA_R2	Q14008	CKAP5	DIA m1	AAAR1	0.877384	H/M	MS1
AAAR1_DIA_R3	Q14008	CKAP5	DIA m1	AAAR1	0.801039	H/M	MS1
AAAR1_DIA_R1	P12277	CKB	DIA m1	AAAR1	1.0031	H/M	MS1
AAAR1_DIA_R2	P12277	CKB	DIA m1	AAAR1	1.07397	H/M	MS1
AAAR1_DIA_R3	P12277	CKB	DIA m1	AAAR1	0.991619	H/M	MS1
AAAR1_DIA_R1	P12532	CKMT1A	DIA m1	AAAR1	1.232	H/M	MS1
AAAR1_DIA_R2	P12532	CKMT1A	DIA m1	AAAR1	0.454734	H/M	MS1
AAAR1_DIA_R1	P17540;P12532	CKMT1A	DIA m1	AAAR1	0.648107	H/M	MS1
AAAR1_DIA_R2	P17540;P12532	CKMT1A	DIA m1	AAAR1	1.19916	H/M	MS1
AAAR1_DIA_R3	P17540;P12532	CKMT1A	DIA m1	AAAR1	0.995659	H/M	MS1
AAAR1_DIA_R1	Q7Z460	CLASP1	DIA m1	AAAR1	1.37534	H/M	MS1
AAAR1_DIA_R2	Q7Z460	CLASP1	DIA m1	AAAR1	1.2138	H/M	MS1
AAAR1_DIA_R3	Q7Z460	CLASP1	DIA m1	AAAR1	1.2586	H/M	MS1
AAAR1_DIA_R1	O75122	CLASP2	DIA m1	AAAR1	1.40635	H/M	MS1
AAAR1_DIA_R3	O75122	CLASP2	DIA m1	AAAR1	0.905084	H/M	MS1
AAAR1_DIA_R1	P51798	CLCN7	DIA m1	AAAR1	0.27701	H/M	MS1
AAAR1_DIA_R2	P51798	CLCN7	DIA m1	AAAR1	0.272954	H/M	MS1
AAAR1_DIA_R3	P51798	CLCN7	DIA m1	AAAR1	0.546939	H/M	MS1
AAAR1_DIA_R1	O00299	CLIC1	DIA m1	AAAR1	0.877488	H/M	MS1
AAAR1_DIA_R2	O00299	CLIC1	DIA m1	AAAR1	0.937389	H/M	MS1
AAAR1_DIA_R3	O00299	CLIC1	DIA m1	AAAR1	0.843277	H/M	MS1
AAAR1_DIA_R1	Q9Y696	CLIC4	DIA m1	AAAR1	2.14087	H/M	MS1
AAAR1_DIA_R2	Q9Y696	CLIC4	DIA m1	AAAR1	1.19575	H/M	MS1
AAAR1_DIA_R3	Q9Y696	CLIC4	DIA m1	AAAR1	1.20193	H/M	MS1
AAAR1_DIA_R1	Q14677	CLINT1	DIA m1	AAAR1	1.48123	H/M	MS1
AAAR1_DIA_R2	Q14677	CLINT1	DIA m1	AAAR1	1.10121	H/M	MS1
AAAR1_DIA_R3	Q14677	CLINT1	DIA m1	AAAR1	2.10211	H/M	MS1
AAAR1_DIA_R2	P30622	CLIP1	DIA m1	AAAR1	0.182811	H/M	MS1
AAAR1_DIA_R3	P30622	CLIP1	DIA m1	AAAR1	1.15071	H/M	MS1
AAAR1_DIA_R1	P49761	CLK3	DIA m1	AAAR1	0.65282	H/M	MS1
AAAR1_DIA_R2	P49761	CLK3	DIA m1	AAAR1	0.554452	H/M	MS1
AAAR1_DIA_R3	P49761	CLK3	DIA m1	AAAR1	0.397353	H/M	MS1
AAAR1_DIA_R1	Q13286	CLN3	DIA m1	AAAR1	0.647724	H/M	MS1
AAAR1_DIA_R2	Q13286	CLN3	DIA m1	AAAR1	0.779324	H/M	MS1
AAAR1_DIA_R3	Q13286	CLN3	DIA m1	AAAR1	1.31605	H/M	MS1
AAAR1_DIA_R1	P54105	CLNS1A	DIA m1	AAAR1	0.596786	H/M	MS1
AAAR1_DIA_R2	P54105	CLNS1A	DIA m1	AAAR1	0.71715	H/M	MS1
AAAR1_DIA_R3	P54105	CLNS1A	DIA m1	AAAR1	0.880509	H/M	MS1
AAAR1_DIA_R1	Q9H078	CLPB	DIA m1	AAAR1	1.15635	H/M	MS1
AAAR1_DIA_R2	Q9H078	CLPB	DIA m1	AAAR1	0.949388	H/M	MS1
AAAR1_DIA_R3	Q9H078	CLPB	DIA m1	AAAR1	2.25795	H/M	MS1
AAAR1_DIA_R1	Q16740	CLPP	DIA m1	AAAR1	0.359035	H/M	MS1
AAAR1_DIA_R2	Q16740	CLPP	DIA m1	AAAR1	0.381923	H/M	MS1
AAAR1_DIA_R3	Q16740	CLPP	DIA m1	AAAR1	0.346025	H/M	MS1
AAAR1_DIA_R1	O96005	CLPTM1	DIA m1	AAAR1	1.17046	H/M	MS1
AAAR1_DIA_R2	O96005	CLPTM1	DIA m1	AAAR1	0.875079	H/M	MS1
AAAR1_DIA_R3	O96005	CLPTM1	DIA m1	AAAR1	1.39659	H/M	MS1
AAAR1_DIA_R1	Q96KA5	CLPTM1L	DIA m1	AAAR1	1.10365	H/M	MS1
AAAR1_DIA_R2	Q96KA5	CLPTM1L	DIA m1	AAAR1	1.12962	H/M	MS1
AAAR1_DIA_R3	Q96KA5	CLPTM1L	DIA m1	AAAR1	0.906506	H/M	MS1
AAAR1_DIA_R1	O76031	CLPX	DIA m1	AAAR1	1.1604	H/M	MS1
AAAR1_DIA_R2	O76031	CLPX	DIA m1	AAAR1	0.970124	H/M	MS1
AAAR1_DIA_R3	O76031	CLPX	DIA m1	AAAR1	0.945602	H/M	MS1
AAAR1_DIA_R1	Q00610	CLTC	DIA m1	AAAR1	0.97907	H/M	MS1
AAAR1_DIA_R2	Q00610	CLTC	DIA m1	AAAR1	1.04285	H/M	MS1
AAAR1_DIA_R3	Q00610	CLTC	DIA m1	AAAR1	0.97553	H/M	MS1
AAAR1_DIA_R1	Q00610;P53675	CLTC;CLTCL1	DIA m1	AAAR1	1.08215	H/M	MS1
AAAR1_DIA_R2	Q00610;P53675	CLTC;CLTCL1	DIA m1	AAAR1	1.11463	H/M	MS1
AAAR1_DIA_R3	Q00610;P53675	CLTC;CLTCL1	DIA m1	AAAR1	1.08012	H/M	MS1
AAAR1_DIA_R1	P10909	CLU	DIA m1	AAAR1	2.15773	H/M	MS1
AAAR1_DIA_R2	P10909	CLU	DIA m1	AAAR1	2.23678	H/M	MS1
AAAR1_DIA_R3	P10909	CLU	DIA m1	AAAR1	2.5235	H/M	MS1
AAAR1_DIA_R1	O75153	CLUH	DIA m1	AAAR1	1.16752	H/M	MS1
AAAR1_DIA_R2	O75153	CLUH	DIA m1	AAAR1	1.0032	H/M	MS1
AAAR1_DIA_R3	O75153	CLUH	DIA m1	AAAR1	0.935736	H/M	MS1
AAAR1_DIA_R1	Q8NFW8	CMAS	DIA m1	AAAR1	0.841699	H/M	MS1
AAAR1_DIA_R2	Q8NFW8	CMAS	DIA m1	AAAR1	1.05096	H/M	MS1
AAAR1_DIA_R3	Q8NFW8	CMAS	DIA m1	AAAR1	0.58656	H/M	MS1
AAAR1_DIA_R1	Q96DG6	CMBL	DIA m1	AAAR1	1.10542	H/M	MS1
AAAR1_DIA_R2	Q96DG6	CMBL	DIA m1	AAAR1	0.937164	H/M	MS1
AAAR1_DIA_R3	Q96DG6	CMBL	DIA m1	AAAR1	0.883797	H/M	MS1
AAAR1_DIA_R1	P30085	CMPK1	DIA m1	AAAR1	1.06386	H/M	MS1
AAAR1_DIA_R2	P30085	CMPK1	DIA m1	AAAR1	1.1697	H/M	MS1
AAAR1_DIA_R3	P30085	CMPK1	DIA m1	AAAR1	0.968509	H/M	MS1
AAAR1_DIA_R2	Q9BQ75	CMSS1	DIA m1	AAAR1	0.116498	H/M	MS1
AAAR1_DIA_R2	Q8N1G2	CMTR1	DIA m1	AAAR1	2.44044	H/M	MS1
AAAR1_DIA_R3	Q8N1G2	CMTR1	DIA m1	AAAR1	0.828664	H/M	MS1
AAAR1_DIA_R1	P62633	CNBP	DIA m1	AAAR1	0.413047	H/M	MS1
AAAR1_DIA_R2	P62633	CNBP	DIA m1	AAAR1	0.741203	H/M	MS1
AAAR1_DIA_R3	P62633	CNBP	DIA m1	AAAR1	1.29294	H/M	MS1
AAAR1_DIA_R1	Q96KP4	CNDP2	DIA m1	AAAR1	4.64604	H/M	MS1
AAAR1_DIA_R2	Q96KP4	CNDP2	DIA m1	AAAR1	7.01359	H/M	MS1
AAAR1_DIA_R1	Q9P003	CNIH4	DIA m1	AAAR1	0.81355	H/M	MS1
AAAR1_DIA_R2	Q9P003	CNIH4	DIA m1	AAAR1	0.657627	H/M	MS1
AAAR1_DIA_R1	Q99439	CNN2	DIA m1	AAAR1	0.938949	H/M	MS1
AAAR1_DIA_R2	Q99439	CNN2	DIA m1	AAAR1	1.71233	H/M	MS1
AAAR1_DIA_R3	Q99439	CNN2	DIA m1	AAAR1	1.47945	H/M	MS1
AAAR1_DIA_R1	Q8NE01	CNNM3	DIA m1	AAAR1	1.08513	H/M	MS1
AAAR1_DIA_R2	Q8NE01	CNNM3	DIA m1	AAAR1	1.16245	H/M	MS1
AAAR1_DIA_R3	Q8NE01	CNNM3	DIA m1	AAAR1	1.63585	H/M	MS1
AAAR1_DIA_R1	A5YKK6	CNOT1	DIA m1	AAAR1	0.895819	H/M	MS1
AAAR1_DIA_R2	A5YKK6	CNOT1	DIA m1	AAAR1	0.810359	H/M	MS1
AAAR1_DIA_R3	A5YKK6	CNOT1	DIA m1	AAAR1	0.826328	H/M	MS1
AAAR1_DIA_R1	Q9H9A5	CNOT10	DIA m1	AAAR1	1.34105	H/M	MS1
AAAR1_DIA_R2	Q9H9A5	CNOT10	DIA m1	AAAR1	0.810638	H/M	MS1
AAAR1_DIA_R3	Q9H9A5	CNOT10	DIA m1	AAAR1	0.0830188	H/M	MS1
AAAR1_DIA_R3	Q9UKZ1	CNOT11	DIA m1	AAAR1	0.311711	H/M	MS1
AAAR1_DIA_R1	Q9NZN8	CNOT2	DIA m1	AAAR1	4.47367	H/M	MS1
AAAR1_DIA_R2	Q9NZN8	CNOT2	DIA m1	AAAR1	2.17667	H/M	MS1
AAAR1_DIA_R3	Q9NZN8	CNOT2	DIA m1	AAAR1	2.24766	H/M	MS1
AAAR1_DIA_R1	O75175	CNOT3	DIA m1	AAAR1	3.64904	H/M	MS1
AAAR1_DIA_R3	O75175	CNOT3	DIA m1	AAAR1	1.92016	H/M	MS1
AAAR1_DIA_R1	Q9UIV1	CNOT7	DIA m1	AAAR1	1.02303	H/M	MS1
AAAR1_DIA_R1	Q92600	CNOT9	DIA m1	AAAR1	0.76823	H/M	MS1
AAAR1_DIA_R2	Q92600	CNOT9	DIA m1	AAAR1	0.800994	H/M	MS1
AAAR1_DIA_R3	Q92600	CNOT9	DIA m1	AAAR1	1.11824	H/M	MS1
AAAR1_DIA_R1	P09543	CNP	DIA m1	AAAR1	0.849771	H/M	MS1
AAAR1_DIA_R2	P09543	CNP	DIA m1	AAAR1	0.734325	H/M	MS1
AAAR1_DIA_R3	P09543	CNP	DIA m1	AAAR1	1.04754	H/M	MS1
AAAR1_DIA_R1	Q9Y2B0	CNPY2	DIA m1	AAAR1	0.775833	H/M	MS1
AAAR1_DIA_R2	Q9Y2B0	CNPY2	DIA m1	AAAR1	0.942676	H/M	MS1
AAAR1_DIA_R3	Q9Y2B0	CNPY2	DIA m1	AAAR1	0.846056	H/M	MS1
AAAR1_DIA_R2	Q6PJW8	CNST	DIA m1	AAAR1	0.936384	H/M	MS1
AAAR1_DIA_R3	Q6PJW8	CNST	DIA m1	AAAR1	2.79806	H/M	MS1
AAAR1_DIA_R1	Q9Y2R0	COA3	DIA m1	AAAR1	1.69964	H/M	MS1
AAAR1_DIA_R2	Q9Y2R0	COA3	DIA m1	AAAR1	1.72895	H/M	MS1
AAAR1_DIA_R3	Q9Y2R0	COA3	DIA m1	AAAR1	1.08634	H/M	MS1
AAAR1_DIA_R1	Q13057	COASY	DIA m1	AAAR1	1.1102	H/M	MS1
AAAR1_DIA_R2	Q13057	COASY	DIA m1	AAAR1	1.09556	H/M	MS1
AAAR1_DIA_R3	Q13057	COASY	DIA m1	AAAR1	0.755388	H/M	MS1
AAAR1_DIA_R1	Q9UP83	COG5	DIA m1	AAAR1	0.134569	H/M	MS1
AAAR1_DIA_R3	Q96MW5	COG8	DIA m1	AAAR1	0.430356	H/M	MS1
AAAR1_DIA_R1	P38432	COIL	DIA m1	AAAR1	1.06641	H/M	MS1
AAAR1_DIA_R2	P38432	COIL	DIA m1	AAAR1	1.27636	H/M	MS1
AAAR1_DIA_R3	P38432	COIL	DIA m1	AAAR1	0.588224	H/M	MS1
AAAR1_DIA_R1	Q99715	COL12A1	DIA m1	AAAR1	0.24944	H/M	MS1
AAAR1_DIA_R2	Q99715	COL12A1	DIA m1	AAAR1	0.297958	H/M	MS1
AAAR1_DIA_R3	Q99715	COL12A1	DIA m1	AAAR1	1.34588	H/M	MS1
AAAR1_DIA_R1	P02462	COL4A1	DIA m1	AAAR1	0.934865	H/M	MS1
AAAR1_DIA_R1	P20908	COL5A1	DIA m1	AAAR1	1.19193	H/M	MS1
AAAR1_DIA_R2	P20908	COL5A1	DIA m1	AAAR1	41.3024	H/M	MS1
AAAR1_DIA_R3	P20908	COL5A1	DIA m1	AAAR1	0.910255	H/M	MS1
AAAR1_DIA_R1	Q8NBJ5	COLGALT1	DIA m1	AAAR1	0.765064	H/M	MS1
AAAR1_DIA_R2	Q8NBJ5	COLGALT1	DIA m1	AAAR1	0.696603	H/M	MS1
AAAR1_DIA_R3	Q8NBJ5	COLGALT1	DIA m1	AAAR1	0.618863	H/M	MS1
AAAR1_DIA_R1	Q8IYK4	COLGALT2	DIA m1	AAAR1	1.60693	H/M	MS1
AAAR1_DIA_R1	P21964	COMT	DIA m1	AAAR1	0.762938	H/M	MS1
AAAR1_DIA_R2	P21964	COMT	DIA m1	AAAR1	0.761091	H/M	MS1
AAAR1_DIA_R3	P21964	COMT	DIA m1	AAAR1	0.797296	H/M	MS1
AAAR1_DIA_R2	Q86VU5	COMTD1	DIA m1	AAAR1	2.32257	H/M	MS1
AAAR1_DIA_R3	Q86VU5	COMTD1	DIA m1	AAAR1	0.847698	H/M	MS1
AAAR1_DIA_R1	P53621	COPA	DIA m1	AAAR1	1.00945	H/M	MS1
AAAR1_DIA_R2	P53621	COPA	DIA m1	AAAR1	0.904802	H/M	MS1
AAAR1_DIA_R3	P53621	COPA	DIA m1	AAAR1	0.916586	H/M	MS1
AAAR1_DIA_R1	P53618	COPB1	DIA m1	AAAR1	1.07552	H/M	MS1
AAAR1_DIA_R2	P53618	COPB1	DIA m1	AAAR1	1.19965	H/M	MS1
AAAR1_DIA_R3	P53618	COPB1	DIA m1	AAAR1	1.06421	H/M	MS1
AAAR1_DIA_R1	P35606	COPB2	DIA m1	AAAR1	0.991391	H/M	MS1
AAAR1_DIA_R2	P35606	COPB2	DIA m1	AAAR1	1.03592	H/M	MS1
AAAR1_DIA_R3	P35606	COPB2	DIA m1	AAAR1	0.847593	H/M	MS1
AAAR1_DIA_R1	O14579	COPE	DIA m1	AAAR1	0.947046	H/M	MS1
AAAR1_DIA_R2	O14579	COPE	DIA m1	AAAR1	0.843409	H/M	MS1
AAAR1_DIA_R3	O14579	COPE	DIA m1	AAAR1	1.04148	H/M	MS1
AAAR1_DIA_R1	Q9Y678	COPG1	DIA m1	AAAR1	1.15269	H/M	MS1
AAAR1_DIA_R2	Q9Y678	COPG1	DIA m1	AAAR1	0.894034	H/M	MS1
AAAR1_DIA_R3	Q9Y678	COPG1	DIA m1	AAAR1	1.07217	H/M	MS1
AAAR1_DIA_R1	Q9Y678;Q9UBF2	COPG1;COPG2	DIA m1	AAAR1	0.785316	H/M	MS1
AAAR1_DIA_R2	Q9Y678;Q9UBF2	COPG1;COPG2	DIA m1	AAAR1	0.815107	H/M	MS1
AAAR1_DIA_R3	Q9Y678;Q9UBF2	COPG1;COPG2	DIA m1	AAAR1	0.93781	H/M	MS1
AAAR1_DIA_R1	Q9UBF2	COPG2	DIA m1	AAAR1	0.790187	H/M	MS1
AAAR1_DIA_R2	Q9UBF2	COPG2	DIA m1	AAAR1	0.693498	H/M	MS1
AAAR1_DIA_R3	Q9UBF2	COPG2	DIA m1	AAAR1	0.804114	H/M	MS1
AAAR1_DIA_R1	P61201	COPS2	DIA m1	AAAR1	0.713052	H/M	MS1
AAAR1_DIA_R2	P61201	COPS2	DIA m1	AAAR1	0.852056	H/M	MS1
AAAR1_DIA_R3	P61201	COPS2	DIA m1	AAAR1	0.769735	H/M	MS1
AAAR1_DIA_R1	Q9UNS2	COPS3	DIA m1	AAAR1	0.724891	H/M	MS1
AAAR1_DIA_R2	Q9UNS2	COPS3	DIA m1	AAAR1	0.997949	H/M	MS1
AAAR1_DIA_R3	Q9UNS2	COPS3	DIA m1	AAAR1	0.892218	H/M	MS1
AAAR1_DIA_R1	Q9BT78	COPS4	DIA m1	AAAR1	0.655406	H/M	MS1
AAAR1_DIA_R2	Q9BT78	COPS4	DIA m1	AAAR1	0.677373	H/M	MS1
AAAR1_DIA_R3	Q9BT78	COPS4	DIA m1	AAAR1	0.905449	H/M	MS1
AAAR1_DIA_R1	Q92905	COPS5	DIA m1	AAAR1	1.06148	H/M	MS1
AAAR1_DIA_R2	Q92905	COPS5	DIA m1	AAAR1	1.47908	H/M	MS1
AAAR1_DIA_R3	Q92905	COPS5	DIA m1	AAAR1	1.19812	H/M	MS1
AAAR1_DIA_R1	Q7L5N1	COPS6	DIA m1	AAAR1	1.11583	H/M	MS1
AAAR1_DIA_R2	Q7L5N1	COPS6	DIA m1	AAAR1	0.816372	H/M	MS1
AAAR1_DIA_R3	Q7L5N1	COPS6	DIA m1	AAAR1	1.02213	H/M	MS1
AAAR1_DIA_R1	Q9UBW8	COPS7A	DIA m1	AAAR1	0.790271	H/M	MS1
AAAR1_DIA_R2	Q9UBW8	COPS7A	DIA m1	AAAR1	1.10163	H/M	MS1
AAAR1_DIA_R3	Q9UBW8	COPS7A	DIA m1	AAAR1	0.764803	H/M	MS1
AAAR1_DIA_R3	Q99627	COPS8	DIA m1	AAAR1	0.673389	H/M	MS1
AAAR1_DIA_R1	P61923	COPZ1	DIA m1	AAAR1	0.613553	H/M	MS1
AAAR1_DIA_R2	P61923	COPZ1	DIA m1	AAAR1	0.808131	H/M	MS1
AAAR1_DIA_R3	P61923	COPZ1	DIA m1	AAAR1	0.976384	H/M	MS1
AAAR1_DIA_R3	Q5HYK3	COQ5	DIA m1	AAAR1	0.316007	H/M	MS1
AAAR1_DIA_R1	Q9Y2Z9	COQ6	DIA m1	AAAR1	0.917659	H/M	MS1
AAAR1_DIA_R2	Q9Y2Z9	COQ6	DIA m1	AAAR1	0.646689	H/M	MS1
AAAR1_DIA_R3	Q9Y2Z9	COQ6	DIA m1	AAAR1	0.964984	H/M	MS1
AAAR1_DIA_R2	Q8NI60	COQ8A	DIA m1	AAAR1	0.486219	H/M	MS1
AAAR1_DIA_R3	Q8NI60	COQ8A	DIA m1	AAAR1	1.36199	H/M	MS1
AAAR1_DIA_R1	O75208	COQ9	DIA m1	AAAR1	1.26673	H/M	MS1
AAAR1_DIA_R2	O75208	COQ9	DIA m1	AAAR1	5.75671	H/M	MS1
AAAR1_DIA_R3	O75208	COQ9	DIA m1	AAAR1	0.558739	H/M	MS1
AAAR1_DIA_R1	Q9BR76	CORO1B	DIA m1	AAAR1	0.925032	H/M	MS1
AAAR1_DIA_R2	Q9BR76	CORO1B	DIA m1	AAAR1	0.939419	H/M	MS1
AAAR1_DIA_R3	Q9BR76	CORO1B	DIA m1	AAAR1	0.908713	H/M	MS1
AAAR1_DIA_R1	Q9ULV4	CORO1C	DIA m1	AAAR1	0.797889	H/M	MS1
AAAR1_DIA_R2	Q9ULV4	CORO1C	DIA m1	AAAR1	0.720973	H/M	MS1
AAAR1_DIA_R3	Q9ULV4	CORO1C	DIA m1	AAAR1	0.992452	H/M	MS1
AAAR1_DIA_R1	Q9ULV4;Q6QEF8	CORO1C	DIA m1	AAAR1	1.58877	H/M	MS1
AAAR1_DIA_R2	Q9ULV4;Q6QEF8	CORO1C	DIA m1	AAAR1	1.37736	H/M	MS1
AAAR1_DIA_R3	Q9ULV4;Q6QEF8	CORO1C	DIA m1	AAAR1	1.34106	H/M	MS1
AAAR1_DIA_R1	Q14019	COTL1	DIA m1	AAAR1	1.02022	H/M	MS1
AAAR1_DIA_R2	Q14019	COTL1	DIA m1	AAAR1	0.931121	H/M	MS1
AAAR1_DIA_R3	Q14019	COTL1	DIA m1	AAAR1	1.10902	H/M	MS1
AAAR1_DIA_R1	Q7KZN9	COX15	DIA m1	AAAR1	0.558868	H/M	MS1
AAAR1_DIA_R2	Q7KZN9	COX15	DIA m1	AAAR1	1.48328	H/M	MS1
AAAR1_DIA_R3	Q7KZN9	COX15	DIA m1	AAAR1	0.78	H/M	MS1
AAAR1_DIA_R1	Q5RI15	COX20	DIA m1	AAAR1	0.336623	H/M	MS1
AAAR1_DIA_R2	Q5RI15	COX20	DIA m1	AAAR1	0.451815	H/M	MS1
AAAR1_DIA_R3	Q5RI15	COX20	DIA m1	AAAR1	0.287484	H/M	MS1
AAAR1_DIA_R1	P13073	COX4I1	DIA m1	AAAR1	0.87431	H/M	MS1
AAAR1_DIA_R2	P13073	COX4I1	DIA m1	AAAR1	0.717573	H/M	MS1
AAAR1_DIA_R3	P13073	COX4I1	DIA m1	AAAR1	0.827586	H/M	MS1
AAAR1_DIA_R1	P10606	COX5B	DIA m1	AAAR1	0.678386	H/M	MS1
AAAR1_DIA_R1	P09669	COX6C	DIA m1	AAAR1	0.781043	H/M	MS1
AAAR1_DIA_R2	P09669	COX6C	DIA m1	AAAR1	1.48441	H/M	MS1
AAAR1_DIA_R3	P09669	COX6C	DIA m1	AAAR1	3.34284	H/M	MS1
AAAR1_DIA_R1	P14406	COX7A2	DIA m1	AAAR1	0.907165	H/M	MS1
AAAR1_DIA_R2	P14406	COX7A2	DIA m1	AAAR1	0.939152	H/M	MS1
AAAR1_DIA_R3	P14406	COX7A2	DIA m1	AAAR1	1.07611	H/M	MS1
AAAR1_DIA_R1	O75976	CPD	DIA m1	AAAR1	0.684256	H/M	MS1
AAAR1_DIA_R2	O75976	CPD	DIA m1	AAAR1	2.40035	H/M	MS1
AAAR1_DIA_R3	O75976	CPD	DIA m1	AAAR1	0.449304	H/M	MS1
AAAR1_DIA_R1	P14384	CPM	DIA m1	AAAR1	1.37355	H/M	MS1
AAAR1_DIA_R2	P14384	CPM	DIA m1	AAAR1	0.643598	H/M	MS1
AAAR1_DIA_R3	P14384	CPM	DIA m1	AAAR1	1.25556	H/M	MS1
AAAR1_DIA_R1	Q99829	CPNE1	DIA m1	AAAR1	0.344523	H/M	MS1
AAAR1_DIA_R2	Q99829	CPNE1	DIA m1	AAAR1	0.591424	H/M	MS1
AAAR1_DIA_R3	Q99829	CPNE1	DIA m1	AAAR1	0.598816	H/M	MS1
AAAR1_DIA_R1	O75131;Q86YQ8;Q9HCH3;Q96FN4;O95741;Q96A23;Q9UBL6;Q8IYJ1	CPNE2;CPNE3;CPNE8	DIA m1	AAAR1	0.859684	H/M	MS1
AAAR1_DIA_R2	O75131;Q86YQ8;Q9HCH3;Q96FN4;O95741;Q96A23;Q9UBL6;Q8IYJ1	CPNE2;CPNE3;CPNE8	DIA m1	AAAR1	1.00844	H/M	MS1
AAAR1_DIA_R3	O75131;Q86YQ8;Q9HCH3;Q96FN4;O95741;Q96A23;Q9UBL6;Q8IYJ1	CPNE2;CPNE3;CPNE8	DIA m1	AAAR1	0.843837	H/M	MS1
AAAR1_DIA_R1	O75131	CPNE3	DIA m1	AAAR1	0.666482	H/M	MS1
AAAR1_DIA_R2	O75131	CPNE3	DIA m1	AAAR1	0.655161	H/M	MS1
AAAR1_DIA_R3	O75131	CPNE3	DIA m1	AAAR1	0.76674	H/M	MS1
AAAR1_DIA_R1	Q86YQ8	CPNE8	DIA m1	AAAR1	0.86251	H/M	MS1
AAAR1_DIA_R2	Q86YQ8	CPNE8	DIA m1	AAAR1	1.05554	H/M	MS1
AAAR1_DIA_R3	Q86YQ8	CPNE8	DIA m1	AAAR1	1.59907	H/M	MS1
AAAR1_DIA_R1	Q86YQ8;Q9HCH3;Q8IYJ1	CPNE8	DIA m1	AAAR1	0.930054	H/M	MS1
AAAR1_DIA_R2	Q86YQ8;Q9HCH3;Q8IYJ1	CPNE8	DIA m1	AAAR1	2.38849	H/M	MS1
AAAR1_DIA_R3	Q86YQ8;Q9HCH3;Q8IYJ1	CPNE8	DIA m1	AAAR1	0.56564	H/M	MS1
AAAR1_DIA_R1	P36551	CPOX	DIA m1	AAAR1	1.23397	H/M	MS1
AAAR1_DIA_R2	P36551	CPOX	DIA m1	AAAR1	1.3457	H/M	MS1
AAAR1_DIA_R3	P36551	CPOX	DIA m1	AAAR1	1.02229	H/M	MS1
AAAR1_DIA_R1	P31327	CPS1	DIA m1	AAAR1	0.914062	H/M	MS1
AAAR1_DIA_R2	P31327	CPS1	DIA m1	AAAR1	0.932829	H/M	MS1
AAAR1_DIA_R3	P31327	CPS1	DIA m1	AAAR1	0.937644	H/M	MS1
AAAR1_DIA_R1	Q10570	CPSF1	DIA m1	AAAR1	0.563844	H/M	MS1
AAAR1_DIA_R2	Q10570	CPSF1	DIA m1	AAAR1	0.694438	H/M	MS1
AAAR1_DIA_R3	Q10570	CPSF1	DIA m1	AAAR1	1.49042	H/M	MS1
AAAR1_DIA_R1	Q9P2I0	CPSF2	DIA m1	AAAR1	0.46809	H/M	MS1
AAAR1_DIA_R2	Q9P2I0	CPSF2	DIA m1	AAAR1	0.598912	H/M	MS1
AAAR1_DIA_R3	Q9P2I0	CPSF2	DIA m1	AAAR1	0.195718	H/M	MS1
AAAR1_DIA_R1	Q9UKF6	CPSF3	DIA m1	AAAR1	0.941419	H/M	MS1
AAAR1_DIA_R2	Q9UKF6	CPSF3	DIA m1	AAAR1	0.880835	H/M	MS1
AAAR1_DIA_R3	Q9UKF6	CPSF3	DIA m1	AAAR1	0.776357	H/M	MS1
AAAR1_DIA_R1	O95639	CPSF4	DIA m1	AAAR1	2.2607	H/M	MS1
AAAR1_DIA_R1	Q16630	CPSF6	DIA m1	AAAR1	0.991099	H/M	MS1
AAAR1_DIA_R2	Q16630	CPSF6	DIA m1	AAAR1	1.08354	H/M	MS1
AAAR1_DIA_R3	Q16630	CPSF6	DIA m1	AAAR1	0.890511	H/M	MS1
AAAR1_DIA_R1	Q8N684	CPSF7	DIA m1	AAAR1	0.863198	H/M	MS1
AAAR1_DIA_R2	Q8N684	CPSF7	DIA m1	AAAR1	0.87802	H/M	MS1
AAAR1_DIA_R3	Q8N684	CPSF7	DIA m1	AAAR1	1.01316	H/M	MS1
AAAR1_DIA_R1	P50416	CPT1A	DIA m1	AAAR1	0.812255	H/M	MS1
AAAR1_DIA_R2	P50416	CPT1A	DIA m1	AAAR1	0.87283	H/M	MS1
AAAR1_DIA_R3	P50416	CPT1A	DIA m1	AAAR1	0.716757	H/M	MS1
AAAR1_DIA_R1	P23786	CPT2	DIA m1	AAAR1	0.939491	H/M	MS1
AAAR1_DIA_R2	P23786	CPT2	DIA m1	AAAR1	0.921732	H/M	MS1
AAAR1_DIA_R3	P23786	CPT2	DIA m1	AAAR1	0.638046	H/M	MS1
AAAR1_DIA_R1	O75629	CREG1	DIA m1	AAAR1	1.37613	H/M	MS1
AAAR1_DIA_R2	O75629	CREG1	DIA m1	AAAR1	1.15099	H/M	MS1
AAAR1_DIA_R3	O75629	CREG1	DIA m1	AAAR1	0.713463	H/M	MS1
AAAR1_DIA_R1	P52943	CRIP2	DIA m1	AAAR1	0.193534	H/M	MS1
AAAR1_DIA_R2	P52943	CRIP2	DIA m1	AAAR1	1.57721	H/M	MS1
AAAR1_DIA_R3	P52943	CRIP2	DIA m1	AAAR1	0.931633	H/M	MS1
AAAR1_DIA_R1	P46108	CRK	DIA m1	AAAR1	0.942164	H/M	MS1
AAAR1_DIA_R3	P46108	CRK	DIA m1	AAAR1	1.01791	H/M	MS1
AAAR1_DIA_R1	P46109	CRKL	DIA m1	AAAR1	1.29525	H/M	MS1
AAAR1_DIA_R2	P46109	CRKL	DIA m1	AAAR1	1.37767	H/M	MS1
AAAR1_DIA_R3	P46109	CRKL	DIA m1	AAAR1	1.83057	H/M	MS1
AAAR1_DIA_R1	O75718	CRTAP	DIA m1	AAAR1	0.695499	H/M	MS1
AAAR1_DIA_R2	O75718	CRTAP	DIA m1	AAAR1	1.05418	H/M	MS1
AAAR1_DIA_R3	O75718	CRTAP	DIA m1	AAAR1	0.601917	H/M	MS1
AAAR1_DIA_R1	Q08257	CRYZ	DIA m1	AAAR1	0.626255	H/M	MS1
AAAR1_DIA_R2	Q08257	CRYZ	DIA m1	AAAR1	0.963233	H/M	MS1
AAAR1_DIA_R3	Q08257	CRYZ	DIA m1	AAAR1	0.73107	H/M	MS1
AAAR1_DIA_R1	O75390	CS	DIA m1	AAAR1	0.980036	H/M	MS1
AAAR1_DIA_R2	O75390	CS	DIA m1	AAAR1	0.983176	H/M	MS1
AAAR1_DIA_R3	O75390	CS	DIA m1	AAAR1	0.932874	H/M	MS1
AAAR1_DIA_R1	O75534	CSDE1	DIA m1	AAAR1	1.27091	H/M	MS1
AAAR1_DIA_R2	O75534	CSDE1	DIA m1	AAAR1	1.21891	H/M	MS1
AAAR1_DIA_R3	O75534	CSDE1	DIA m1	AAAR1	1.25501	H/M	MS1
AAAR1_DIA_R1	P55060	CSE1L	DIA m1	AAAR1	0.964446	H/M	MS1
AAAR1_DIA_R2	P55060	CSE1L	DIA m1	AAAR1	0.954035	H/M	MS1
AAAR1_DIA_R3	P55060	CSE1L	DIA m1	AAAR1	0.987958	H/M	MS1
AAAR1_DIA_R2	P41240	CSK	DIA m1	AAAR1	1.51432	H/M	MS1
AAAR1_DIA_R3	P41240	CSK	DIA m1	AAAR1	0.723442	H/M	MS1
AAAR1_DIA_R1	P48729	CSNK1A1	DIA m1	AAAR1	0.804269	H/M	MS1
AAAR1_DIA_R2	P48729	CSNK1A1	DIA m1	AAAR1	0.781861	H/M	MS1
AAAR1_DIA_R3	P48729	CSNK1A1	DIA m1	AAAR1	0.784098	H/M	MS1
AAAR1_DIA_R1	P48729;Q8N752	CSNK1A1	DIA m1	AAAR1	0.999094	H/M	MS1
AAAR1_DIA_R2	P48729;Q8N752	CSNK1A1	DIA m1	AAAR1	0.870014	H/M	MS1
AAAR1_DIA_R3	P48729;Q8N752	CSNK1A1	DIA m1	AAAR1	0.951496	H/M	MS1
AAAR1_DIA_R1	P49674;P48730	CSNK1D;CSNK1E	DIA m1	AAAR1	0.824379	H/M	MS1
AAAR1_DIA_R2	P49674;P48730	CSNK1D;CSNK1E	DIA m1	AAAR1	0.908393	H/M	MS1
AAAR1_DIA_R1	P68400;Q8NEV1	CSNK2A1	DIA m1	AAAR1	0.686039	H/M	MS1
AAAR1_DIA_R2	P68400;Q8NEV1	CSNK2A1	DIA m1	AAAR1	0.76979	H/M	MS1
AAAR1_DIA_R3	P68400;Q8NEV1	CSNK2A1	DIA m1	AAAR1	0.831724	H/M	MS1
AAAR1_DIA_R1	P19784	CSNK2A2	DIA m1	AAAR1	1.02673	H/M	MS1
AAAR1_DIA_R2	P19784	CSNK2A2	DIA m1	AAAR1	1.20256	H/M	MS1
AAAR1_DIA_R3	P19784	CSNK2A2	DIA m1	AAAR1	0.851725	H/M	MS1
AAAR1_DIA_R1	P67870	CSNK2B	DIA m1	AAAR1	2.88373	H/M	MS1
AAAR1_DIA_R2	P67870	CSNK2B	DIA m1	AAAR1	1.30743	H/M	MS1
AAAR1_DIA_R3	P67870	CSNK2B	DIA m1	AAAR1	1.05924	H/M	MS1
AAAR1_DIA_R1	Q6UVK1	CSPG4	DIA m1	AAAR1	1.23785	H/M	MS1
AAAR1_DIA_R2	Q6UVK1	CSPG4	DIA m1	AAAR1	1.04429	H/M	MS1
AAAR1_DIA_R3	Q6UVK1	CSPG4	DIA m1	AAAR1	1.09798	H/M	MS1
AAAR1_DIA_R1	P21291	CSRP1	DIA m1	AAAR1	0.985277	H/M	MS1
AAAR1_DIA_R2	P21291	CSRP1	DIA m1	AAAR1	0.964031	H/M	MS1
AAAR1_DIA_R3	P21291	CSRP1	DIA m1	AAAR1	0.904204	H/M	MS1
AAAR1_DIA_R1	P04080	CSTB	DIA m1	AAAR1	2.78153	H/M	MS1
AAAR1_DIA_R2	P04080	CSTB	DIA m1	AAAR1	0.662053	H/M	MS1
AAAR1_DIA_R3	P04080	CSTB	DIA m1	AAAR1	1.62072	H/M	MS1
AAAR1_DIA_R1	Q05048	CSTF1	DIA m1	AAAR1	0.594094	H/M	MS1
AAAR1_DIA_R2	Q05048	CSTF1	DIA m1	AAAR1	0.578752	H/M	MS1
AAAR1_DIA_R3	Q05048	CSTF1	DIA m1	AAAR1	0.861873	H/M	MS1
AAAR1_DIA_R2	Q9H0L4;P33240	CSTF2;CSTF2T	DIA m1	AAAR1	0.630704	H/M	MS1
AAAR1_DIA_R3	Q9H0L4;P33240	CSTF2;CSTF2T	DIA m1	AAAR1	0.402452	H/M	MS1
AAAR1_DIA_R1	Q12996	CSTF3	DIA m1	AAAR1	0.646331	H/M	MS1
AAAR1_DIA_R2	Q12996	CSTF3	DIA m1	AAAR1	0.475125	H/M	MS1
AAAR1_DIA_R3	Q12996	CSTF3	DIA m1	AAAR1	0.709503	H/M	MS1
AAAR1_DIA_R2	Q13363	CTBP1	DIA m1	AAAR1	0.799263	H/M	MS1
AAAR1_DIA_R3	Q13363	CTBP1	DIA m1	AAAR1	1.32063	H/M	MS1
AAAR1_DIA_R1	Q13363;P56545	CTBP1;CTBP2	DIA m1	AAAR1	0.673109	H/M	MS1
AAAR1_DIA_R2	Q13363;P56545	CTBP1;CTBP2	DIA m1	AAAR1	0.858541	H/M	MS1
AAAR1_DIA_R3	Q13363;P56545	CTBP1;CTBP2	DIA m1	AAAR1	1.13683	H/M	MS1
AAAR1_DIA_R1	P56545	CTBP2	DIA m1	AAAR1	0.734256	H/M	MS1
AAAR1_DIA_R2	P56545	CTBP2	DIA m1	AAAR1	1.52744	H/M	MS1
AAAR1_DIA_R3	P56545	CTBP2	DIA m1	AAAR1	0.634638	H/M	MS1
AAAR1_DIA_R1	Q05D32	CTDSPL2	DIA m1	AAAR1	0.690581	H/M	MS1
AAAR1_DIA_R2	Q05D32	CTDSPL2	DIA m1	AAAR1	0.633953	H/M	MS1
AAAR1_DIA_R3	Q05D32	CTDSPL2	DIA m1	AAAR1	0.691886	H/M	MS1
AAAR1_DIA_R1	P35221	CTNNA1	DIA m1	AAAR1	1.18527	H/M	MS1
AAAR1_DIA_R2	P35221	CTNNA1	DIA m1	AAAR1	1.0747	H/M	MS1
AAAR1_DIA_R3	P35221	CTNNA1	DIA m1	AAAR1	0.975025	H/M	MS1
AAAR1_DIA_R1	P26232;P35221	CTNNA1;CTNNA2	DIA m1	AAAR1	0.885216	H/M	MS1
AAAR1_DIA_R2	P26232;P35221	CTNNA1;CTNNA2	DIA m1	AAAR1	0.940806	H/M	MS1
AAAR1_DIA_R3	P26232;P35221	CTNNA1;CTNNA2	DIA m1	AAAR1	1.45031	H/M	MS1
AAAR1_DIA_R1	Q9UBT7	CTNNAL1	DIA m1	AAAR1	0.285857	H/M	MS1
AAAR1_DIA_R2	Q9UBT7	CTNNAL1	DIA m1	AAAR1	0.818479	H/M	MS1
AAAR1_DIA_R1	P35222	CTNNB1	DIA m1	AAAR1	0.573348	H/M	MS1
AAAR1_DIA_R2	P35222	CTNNB1	DIA m1	AAAR1	3.25679	H/M	MS1
AAAR1_DIA_R1	P14923;P35222	CTNNB1;JUP	DIA m1	AAAR1	0.924373	H/M	MS1
AAAR1_DIA_R2	P14923;P35222	CTNNB1;JUP	DIA m1	AAAR1	0.82017	H/M	MS1
AAAR1_DIA_R3	P14923;P35222	CTNNB1;JUP	DIA m1	AAAR1	0.756959	H/M	MS1
AAAR1_DIA_R1	Q8WYA6	CTNNBL1	DIA m1	AAAR1	1.20685	H/M	MS1
AAAR1_DIA_R2	Q8WYA6	CTNNBL1	DIA m1	AAAR1	0.810287	H/M	MS1
AAAR1_DIA_R3	Q8WYA6	CTNNBL1	DIA m1	AAAR1	0.980329	H/M	MS1
AAAR1_DIA_R1	O60716	CTNND1	DIA m1	AAAR1	0.843838	H/M	MS1
AAAR1_DIA_R2	O60716	CTNND1	DIA m1	AAAR1	1.19907	H/M	MS1
AAAR1_DIA_R3	O60716	CTNND1	DIA m1	AAAR1	0.849329	H/M	MS1
AAAR1_DIA_R1	P17812	CTPS1	DIA m1	AAAR1	1.14067	H/M	MS1
AAAR1_DIA_R2	P17812	CTPS1	DIA m1	AAAR1	1.30208	H/M	MS1
AAAR1_DIA_R3	P17812	CTPS1	DIA m1	AAAR1	1.20947	H/M	MS1
AAAR1_DIA_R1	Q9NRF8;P17812	CTPS1;CTPS2	DIA m1	AAAR1	1.07947	H/M	MS1
AAAR1_DIA_R2	Q9NRF8;P17812	CTPS1;CTPS2	DIA m1	AAAR1	2.12287	H/M	MS1
AAAR1_DIA_R3	Q9NRF8;P17812	CTPS1;CTPS2	DIA m1	AAAR1	1.2135	H/M	MS1
AAAR1_DIA_R3	Q9NRF8	CTPS2	DIA m1	AAAR1	0.899877	H/M	MS1
AAAR1_DIA_R1	Q6PD62	CTR9	DIA m1	AAAR1	0.104268	H/M	MS1
AAAR1_DIA_R2	Q6PD62	CTR9	DIA m1	AAAR1	0.713532	H/M	MS1
AAAR1_DIA_R3	Q6PD62	CTR9	DIA m1	AAAR1	0.102954	H/M	MS1
AAAR1_DIA_R1	P10619	CTSA	DIA m1	AAAR1	0.926166	H/M	MS1
AAAR1_DIA_R2	P10619	CTSA	DIA m1	AAAR1	1.56471	H/M	MS1
AAAR1_DIA_R3	P10619	CTSA	DIA m1	AAAR1	1.25742	H/M	MS1
AAAR1_DIA_R3	P07858	CTSB	DIA m1	AAAR1	0.760332	H/M	MS1
AAAR1_DIA_R1	P53634	CTSC	DIA m1	AAAR1	0.866068	H/M	MS1
AAAR1_DIA_R2	P53634	CTSC	DIA m1	AAAR1	0.998376	H/M	MS1
AAAR1_DIA_R3	P53634	CTSC	DIA m1	AAAR1	0.846754	H/M	MS1
AAAR1_DIA_R1	P07339	CTSD	DIA m1	AAAR1	1.10003	H/M	MS1
AAAR1_DIA_R2	P07339	CTSD	DIA m1	AAAR1	1.0646	H/M	MS1
AAAR1_DIA_R3	P07339	CTSD	DIA m1	AAAR1	1.13762	H/M	MS1
AAAR1_DIA_R1	Q9UBR2	CTSZ	DIA m1	AAAR1	1.27173	H/M	MS1
AAAR1_DIA_R2	Q9UBR2	CTSZ	DIA m1	AAAR1	1.23047	H/M	MS1
AAAR1_DIA_R3	Q9UBR2	CTSZ	DIA m1	AAAR1	0.97497	H/M	MS1
AAAR1_DIA_R1	Q14247	CTTN	DIA m1	AAAR1	0.93021	H/M	MS1
AAAR1_DIA_R2	Q14247	CTTN	DIA m1	AAAR1	0.98972	H/M	MS1
AAAR1_DIA_R3	Q14247	CTTN	DIA m1	AAAR1	0.728913	H/M	MS1
AAAR1_DIA_R1	Q13616	CUL1	DIA m1	AAAR1	0.870697	H/M	MS1
AAAR1_DIA_R2	Q13616	CUL1	DIA m1	AAAR1	1.37172	H/M	MS1
AAAR1_DIA_R3	Q13616	CUL1	DIA m1	AAAR1	1.21407	H/M	MS1
AAAR1_DIA_R1	Q13617	CUL2	DIA m1	AAAR1	1.03179	H/M	MS1
AAAR1_DIA_R2	Q13617	CUL2	DIA m1	AAAR1	0.89592	H/M	MS1
AAAR1_DIA_R3	Q13617	CUL2	DIA m1	AAAR1	0.820121	H/M	MS1
AAAR1_DIA_R1	Q13618	CUL3	DIA m1	AAAR1	0.794601	H/M	MS1
AAAR1_DIA_R1	Q13619	CUL4A	DIA m1	AAAR1	1.73985	H/M	MS1
AAAR1_DIA_R2	Q13619	CUL4A	DIA m1	AAAR1	1.4474	H/M	MS1
AAAR1_DIA_R3	Q13619	CUL4A	DIA m1	AAAR1	1.37636	H/M	MS1
AAAR1_DIA_R1	Q13620;Q13619	CUL4A;CUL4B	DIA m1	AAAR1	0.685281	H/M	MS1
AAAR1_DIA_R2	Q13620;Q13619	CUL4A;CUL4B	DIA m1	AAAR1	0.852599	H/M	MS1
AAAR1_DIA_R3	Q13620;Q13619	CUL4A;CUL4B	DIA m1	AAAR1	0.906772	H/M	MS1
AAAR1_DIA_R1	Q13620	CUL4B	DIA m1	AAAR1	0.701514	H/M	MS1
AAAR1_DIA_R2	Q13620	CUL4B	DIA m1	AAAR1	0.529841	H/M	MS1
AAAR1_DIA_R3	Q13620	CUL4B	DIA m1	AAAR1	0.386228	H/M	MS1
AAAR1_DIA_R1	Q96C57	CUSTOS	DIA m1	AAAR1	3.23694	H/M	MS1
AAAR1_DIA_R2	Q96C57	CUSTOS	DIA m1	AAAR1	4.52608	H/M	MS1
AAAR1_DIA_R3	Q96C57	CUSTOS	DIA m1	AAAR1	3.59243	H/M	MS1
AAAR1_DIA_R1	Q9NTM9	CUTC	DIA m1	AAAR1	0.450837	H/M	MS1
AAAR1_DIA_R2	Q9NTM9	CUTC	DIA m1	AAAR1	1.12224	H/M	MS1
AAAR1_DIA_R3	Q9NTM9	CUTC	DIA m1	AAAR1	0.731415	H/M	MS1
AAAR1_DIA_R1	Q9HCG8	CWC22	DIA m1	AAAR1	0.39848	H/M	MS1
AAAR1_DIA_R2	Q9HCG8	CWC22	DIA m1	AAAR1	0.943598	H/M	MS1
AAAR1_DIA_R3	Q9HCG8	CWC22	DIA m1	AAAR1	0.649591	H/M	MS1
AAAR1_DIA_R3	Q69YN2	CWF19L1	DIA m1	AAAR1	1.86559	H/M	MS1
AAAR1_DIA_R2	P78310	CXADR	DIA m1	AAAR1	0.840844	H/M	MS1
AAAR1_DIA_R3	P78310	CXADR	DIA m1	AAAR1	0.226455	H/M	MS1
AAAR1_DIA_R3	P61073	CXCR4	DIA m1	AAAR1	0.228257	H/M	MS1
AAAR1_DIA_R1	Q9H5V9	CXorf56	DIA m1	AAAR1	0.176418	H/M	MS1
AAAR1_DIA_R2	Q9H5V9	CXorf56	DIA m1	AAAR1	0.413237	H/M	MS1
AAAR1_DIA_R3	Q9H5V9	CXorf56	DIA m1	AAAR1	0.504302	H/M	MS1
AAAR1_DIA_R1	O43169	CYB5B	DIA m1	AAAR1	1.19998	H/M	MS1
AAAR1_DIA_R2	O43169	CYB5B	DIA m1	AAAR1	2.04245	H/M	MS1
AAAR1_DIA_R3	O43169	CYB5B	DIA m1	AAAR1	1.30695	H/M	MS1
AAAR1_DIA_R1	Q9UHQ9	CYB5R1	DIA m1	AAAR1	0.984728	H/M	MS1
AAAR1_DIA_R2	Q9UHQ9	CYB5R1	DIA m1	AAAR1	1.134	H/M	MS1
AAAR1_DIA_R3	Q9UHQ9	CYB5R1	DIA m1	AAAR1	0.820747	H/M	MS1
AAAR1_DIA_R1	P00387	CYB5R3	DIA m1	AAAR1	0.915744	H/M	MS1
AAAR1_DIA_R2	P00387	CYB5R3	DIA m1	AAAR1	0.826164	H/M	MS1
AAAR1_DIA_R3	P00387	CYB5R3	DIA m1	AAAR1	0.825703	H/M	MS1
AAAR1_DIA_R1	P08574	CYC1	DIA m1	AAAR1	0.867194	H/M	MS1
AAAR1_DIA_R2	P08574	CYC1	DIA m1	AAAR1	0.873168	H/M	MS1
AAAR1_DIA_R3	P08574	CYC1	DIA m1	AAAR1	0.819252	H/M	MS1
AAAR1_DIA_R1	P99999	CYCS	DIA m1	AAAR1	0.767316	H/M	MS1
AAAR1_DIA_R2	P99999	CYCS	DIA m1	AAAR1	0.841837	H/M	MS1
AAAR1_DIA_R3	P99999	CYCS	DIA m1	AAAR1	0.788729	H/M	MS1
AAAR1_DIA_R1	Q7L576	CYFIP1	DIA m1	AAAR1	1.11222	H/M	MS1
AAAR1_DIA_R2	Q7L576	CYFIP1	DIA m1	AAAR1	0.897751	H/M	MS1
AAAR1_DIA_R3	Q7L576	CYFIP1	DIA m1	AAAR1	0.7322	H/M	MS1
AAAR1_DIA_R1	Q96F07;Q7L576	CYFIP1	DIA m1	AAAR1	1.16205	H/M	MS1
AAAR1_DIA_R2	Q96F07;Q7L576	CYFIP1	DIA m1	AAAR1	0.852916	H/M	MS1
AAAR1_DIA_R3	Q96F07;Q7L576	CYFIP1	DIA m1	AAAR1	0.954421	H/M	MS1
AAAR1_DIA_R1	Q96SQ9	CYP2S1	DIA m1	AAAR1	1.61342	H/M	MS1
AAAR1_DIA_R1	Q16850	CYP51A1	DIA m1	AAAR1	0.843398	H/M	MS1
AAAR1_DIA_R2	Q16850	CYP51A1	DIA m1	AAAR1	0.880921	H/M	MS1
AAAR1_DIA_R3	Q16850	CYP51A1	DIA m1	AAAR1	1.11155	H/M	MS1
AAAR1_DIA_R1	Q9NUQ9	CYRIB	DIA m1	AAAR1	0.681255	H/M	MS1
AAAR1_DIA_R2	Q9NUQ9	CYRIB	DIA m1	AAAR1	0.896294	H/M	MS1
AAAR1_DIA_R3	Q9NUQ9	CYRIB	DIA m1	AAAR1	0.838363	H/M	MS1
AAAR1_DIA_R1	Q9NUQ9;Q9H0Q0	CYRIB	DIA m1	AAAR1	0.251517	H/M	MS1
AAAR1_DIA_R2	Q9NUQ9;Q9H0Q0	CYRIB	DIA m1	AAAR1	0.438049	H/M	MS1
AAAR1_DIA_R3	Q9NUQ9;Q9H0Q0	CYRIB	DIA m1	AAAR1	0.378615	H/M	MS1
AAAR1_DIA_R1	P98082	DAB2	DIA m1	AAAR1	1.70133	H/M	MS1
AAAR1_DIA_R2	P98082	DAB2	DIA m1	AAAR1	1.97196	H/M	MS1
AAAR1_DIA_R3	P98082	DAB2	DIA m1	AAAR1	3.04399	H/M	MS1
AAAR1_DIA_R1	P61803	DAD1	DIA m1	AAAR1	0.673913	H/M	MS1
AAAR1_DIA_R2	P61803	DAD1	DIA m1	AAAR1	0.393069	H/M	MS1
AAAR1_DIA_R3	P61803	DAD1	DIA m1	AAAR1	0.720512	H/M	MS1
AAAR1_DIA_R1	Q14118	DAG1	DIA m1	AAAR1	0.613067	H/M	MS1
AAAR1_DIA_R2	Q14118	DAG1	DIA m1	AAAR1	0.548014	H/M	MS1
AAAR1_DIA_R3	Q14118	DAG1	DIA m1	AAAR1	0.703916	H/M	MS1
AAAR1_DIA_R1	Q8NCG7	DAGLB	DIA m1	AAAR1	1.59582	H/M	MS1
AAAR1_DIA_R2	Q8NCG7	DAGLB	DIA m1	AAAR1	0.229678	H/M	MS1
AAAR1_DIA_R3	Q8NCG7	DAGLB	DIA m1	AAAR1	1.69701	H/M	MS1
AAAR1_DIA_R1	P51398	DAP3	DIA m1	AAAR1	0.753859	H/M	MS1
AAAR1_DIA_R2	P51398	DAP3	DIA m1	AAAR1	0.785705	H/M	MS1
AAAR1_DIA_R3	P51398	DAP3	DIA m1	AAAR1	1.10743	H/M	MS1
AAAR1_DIA_R1	P14868	DARS1	DIA m1	AAAR1	1.04061	H/M	MS1
AAAR1_DIA_R2	P14868	DARS1	DIA m1	AAAR1	1.0273	H/M	MS1
AAAR1_DIA_R3	P14868	DARS1	DIA m1	AAAR1	0.946286	H/M	MS1
AAAR1_DIA_R1	Q6PI48	DARS2	DIA m1	AAAR1	0.618745	H/M	MS1
AAAR1_DIA_R2	Q6PI48	DARS2	DIA m1	AAAR1	0.77175	H/M	MS1
AAAR1_DIA_R3	Q6PI48	DARS2	DIA m1	AAAR1	0.4394	H/M	MS1
AAAR1_DIA_R1	Q9UER7	DAXX	DIA m1	AAAR1	1.36098	H/M	MS1
AAAR1_DIA_R1	Q96EP5	DAZAP1	DIA m1	AAAR1	1.62955	H/M	MS1
AAAR1_DIA_R2	Q96EP5	DAZAP1	DIA m1	AAAR1	1.13966	H/M	MS1
AAAR1_DIA_R3	Q96EP5	DAZAP1	DIA m1	AAAR1	1.02554	H/M	MS1
AAAR1_DIA_R1	Q16643	DBN1	DIA m1	AAAR1	0.802129	H/M	MS1
AAAR1_DIA_R2	Q16643	DBN1	DIA m1	AAAR1	1.09776	H/M	MS1
AAAR1_DIA_R3	Q16643	DBN1	DIA m1	AAAR1	1.09201	H/M	MS1
AAAR1_DIA_R1	Q9UJU6	DBNL	DIA m1	AAAR1	0.314787	H/M	MS1
AAAR1_DIA_R2	Q9UJU6	DBNL	DIA m1	AAAR1	0.637019	H/M	MS1
AAAR1_DIA_R3	Q9UJU6	DBNL	DIA m1	AAAR1	0.510768	H/M	MS1
AAAR1_DIA_R1	Q9UK59	DBR1	DIA m1	AAAR1	1.02863	H/M	MS1
AAAR1_DIA_R1	P11182	DBT	DIA m1	AAAR1	0.749205	H/M	MS1
AAAR1_DIA_R2	P11182	DBT	DIA m1	AAAR1	0.595975	H/M	MS1
AAAR1_DIA_R3	P11182	DBT	DIA m1	AAAR1	0.893185	H/M	MS1
AAAR1_DIA_R1	Q9Y4B6	DCAF1	DIA m1	AAAR1	3.59569	H/M	MS1
AAAR1_DIA_R2	Q9Y4B6	DCAF1	DIA m1	AAAR1	1.6243	H/M	MS1
AAAR1_DIA_R3	Q9Y4B6	DCAF1	DIA m1	AAAR1	1.83738	H/M	MS1
AAAR1_DIA_R1	Q9NV06	DCAF13	DIA m1	AAAR1	0.340865	H/M	MS1
AAAR1_DIA_R2	Q9NV06	DCAF13	DIA m1	AAAR1	0.749734	H/M	MS1
AAAR1_DIA_R3	Q9NV06	DCAF13	DIA m1	AAAR1	0.671007	H/M	MS1
AAAR1_DIA_R1	Q5TAQ9	DCAF8	DIA m1	AAAR1	0.688613	H/M	MS1
AAAR1_DIA_R2	Q5TAQ9	DCAF8	DIA m1	AAAR1	0.943521	H/M	MS1
AAAR1_DIA_R3	Q5TAQ9	DCAF8	DIA m1	AAAR1	0.997299	H/M	MS1
AAAR1_DIA_R1	Q96C86	DCPS	DIA m1	AAAR1	1.22284	H/M	MS1
AAAR1_DIA_R2	Q96C86	DCPS	DIA m1	AAAR1	1.61626	H/M	MS1
AAAR1_DIA_R3	Q96C86	DCPS	DIA m1	AAAR1	1.50557	H/M	MS1
AAAR1_DIA_R1	Q14203	DCTN1	DIA m1	AAAR1	0.897558	H/M	MS1
AAAR1_DIA_R2	Q14203	DCTN1	DIA m1	AAAR1	0.949801	H/M	MS1
AAAR1_DIA_R3	Q14203	DCTN1	DIA m1	AAAR1	0.898984	H/M	MS1
AAAR1_DIA_R1	Q13561	DCTN2	DIA m1	AAAR1	0.954236	H/M	MS1
AAAR1_DIA_R2	Q13561	DCTN2	DIA m1	AAAR1	0.836714	H/M	MS1
AAAR1_DIA_R3	Q13561	DCTN2	DIA m1	AAAR1	0.726924	H/M	MS1
AAAR1_DIA_R1	Q9UJW0	DCTN4	DIA m1	AAAR1	0.388538	H/M	MS1
AAAR1_DIA_R2	Q9UJW0	DCTN4	DIA m1	AAAR1	0.38995	H/M	MS1
AAAR1_DIA_R3	Q9UJW0	DCTN4	DIA m1	AAAR1	0.671009	H/M	MS1
AAAR1_DIA_R1	Q9H773	DCTPP1	DIA m1	AAAR1	0.0739969	H/M	MS1
AAAR1_DIA_R2	Q9H773	DCTPP1	DIA m1	AAAR1	0.0517723	H/M	MS1
AAAR1_DIA_R3	Q9H773	DCTPP1	DIA m1	AAAR1	0.561514	H/M	MS1
AAAR1_DIA_R3	Q96GG9	DCUN1D1	DIA m1	AAAR1	1.77055	H/M	MS1
AAAR1_DIA_R1	Q9BTE7	DCUN1D5	DIA m1	AAAR1	1.05175	H/M	MS1
AAAR1_DIA_R2	Q9BTE7	DCUN1D5	DIA m1	AAAR1	1.63859	H/M	MS1
AAAR1_DIA_R3	Q9BTE7	DCUN1D5	DIA m1	AAAR1	0.184603	H/M	MS1
AAAR1_DIA_R1	Q7Z4W1	DCXR	DIA m1	AAAR1	0.713022	H/M	MS1
AAAR1_DIA_R2	Q7Z4W1	DCXR	DIA m1	AAAR1	0.55602	H/M	MS1
AAAR1_DIA_R3	Q7Z4W1	DCXR	DIA m1	AAAR1	0.514934	H/M	MS1
AAAR1_DIA_R1	O94760	DDAH1	DIA m1	AAAR1	1.5625	H/M	MS1
AAAR1_DIA_R1	Q16531	DDB1	DIA m1	AAAR1	0.953411	H/M	MS1
AAAR1_DIA_R2	Q16531	DDB1	DIA m1	AAAR1	0.855061	H/M	MS1
AAAR1_DIA_R3	Q16531	DDB1	DIA m1	AAAR1	1.00704	H/M	MS1
AAAR1_DIA_R1	Q92466	DDB2	DIA m1	AAAR1	0.13037	H/M	MS1
AAAR1_DIA_R1	Q5TDH0	DDI2	DIA m1	AAAR1	1.43186	H/M	MS1
AAAR1_DIA_R3	Q5TDH0	DDI2	DIA m1	AAAR1	0.35962	H/M	MS1
AAAR1_DIA_R1	P39656	DDOST	DIA m1	AAAR1	0.734002	H/M	MS1
AAAR1_DIA_R2	P39656	DDOST	DIA m1	AAAR1	0.770267	H/M	MS1
AAAR1_DIA_R3	P39656	DDOST	DIA m1	AAAR1	0.899173	H/M	MS1
AAAR1_DIA_R1	Q96HY6	DDRGK1	DIA m1	AAAR1	0.53356	H/M	MS1
AAAR1_DIA_R2	Q96HY6	DDRGK1	DIA m1	AAAR1	0.644085	H/M	MS1
AAAR1_DIA_R3	Q96HY6	DDRGK1	DIA m1	AAAR1	0.472178	H/M	MS1
AAAR1_DIA_R1	P30046	DDT	DIA m1	AAAR1	1.04487	H/M	MS1
AAAR1_DIA_R1	Q92499	DDX1	DIA m1	AAAR1	0.881566	H/M	MS1
AAAR1_DIA_R2	Q92499	DDX1	DIA m1	AAAR1	0.945665	H/M	MS1
AAAR1_DIA_R3	Q92499	DDX1	DIA m1	AAAR1	0.943383	H/M	MS1
AAAR1_DIA_R1	Q13206	DDX10	DIA m1	AAAR1	0.998026	H/M	MS1
AAAR1_DIA_R2	Q13206	DDX10	DIA m1	AAAR1	1.20744	H/M	MS1
AAAR1_DIA_R3	Q13206	DDX10	DIA m1	AAAR1	1.86956	H/M	MS1
AAAR1_DIA_R1	Q92771;Q96FC9	DDX11	DIA m1	AAAR1	1.08696	H/M	MS1
AAAR1_DIA_R2	Q92771;Q96FC9	DDX11	DIA m1	AAAR1	1.70947	H/M	MS1
AAAR1_DIA_R3	Q92771;Q96FC9	DDX11	DIA m1	AAAR1	1.89571	H/M	MS1
AAAR1_DIA_R1	Q92841	DDX17	DIA m1	AAAR1	0.950855	H/M	MS1
AAAR1_DIA_R2	Q92841	DDX17	DIA m1	AAAR1	0.941811	H/M	MS1
AAAR1_DIA_R3	Q92841	DDX17	DIA m1	AAAR1	0.854795	H/M	MS1
AAAR1_DIA_R1	O00571;O15523;P17844;Q92841	DDX17;DDX3X;DDX5	DIA m1	AAAR1	0.722564	H/M	MS1
AAAR1_DIA_R2	O00571;O15523;P17844;Q92841	DDX17;DDX3X;DDX5	DIA m1	AAAR1	1.10506	H/M	MS1
AAAR1_DIA_R3	O00571;O15523;P17844;Q92841	DDX17;DDX3X;DDX5	DIA m1	AAAR1	0.766852	H/M	MS1
AAAR1_DIA_R1	P17844;Q92841	DDX17;DDX5	DIA m1	AAAR1	0.873568	H/M	MS1
AAAR1_DIA_R2	P17844;Q92841	DDX17;DDX5	DIA m1	AAAR1	0.906355	H/M	MS1
AAAR1_DIA_R3	P17844;Q92841	DDX17;DDX5	DIA m1	AAAR1	0.840276	H/M	MS1
AAAR1_DIA_R1	Q9NVP1	DDX18	DIA m1	AAAR1	0.787401	H/M	MS1
AAAR1_DIA_R2	Q9NVP1	DDX18	DIA m1	AAAR1	0.725947	H/M	MS1
AAAR1_DIA_R3	Q9NVP1	DDX18	DIA m1	AAAR1	0.790765	H/M	MS1
AAAR1_DIA_R1	Q9NUU7;Q9UMR2	DDX19A;DDX19B	DIA m1	AAAR1	0.874133	H/M	MS1
AAAR1_DIA_R2	Q9NUU7;Q9UMR2	DDX19A;DDX19B	DIA m1	AAAR1	0.797447	H/M	MS1
AAAR1_DIA_R3	Q9NUU7;Q9UMR2	DDX19A;DDX19B	DIA m1	AAAR1	1.03547	H/M	MS1
AAAR1_DIA_R1	Q9UHI6	DDX20	DIA m1	AAAR1	1.04255	H/M	MS1
AAAR1_DIA_R2	Q9UHI6	DDX20	DIA m1	AAAR1	1.19451	H/M	MS1
AAAR1_DIA_R3	Q9UHI6	DDX20	DIA m1	AAAR1	1.1527	H/M	MS1
AAAR1_DIA_R1	Q9NR30	DDX21	DIA m1	AAAR1	0.828811	H/M	MS1
AAAR1_DIA_R2	Q9NR30	DDX21	DIA m1	AAAR1	0.853321	H/M	MS1
AAAR1_DIA_R3	Q9NR30	DDX21	DIA m1	AAAR1	0.793774	H/M	MS1
AAAR1_DIA_R1	Q9BQ39;Q9NR30	DDX21;DDX50	DIA m1	AAAR1	0.713756	H/M	MS1
AAAR1_DIA_R2	Q9BQ39;Q9NR30	DDX21;DDX50	DIA m1	AAAR1	0.763288	H/M	MS1
AAAR1_DIA_R3	Q9BQ39;Q9NR30	DDX21;DDX50	DIA m1	AAAR1	0.603783	H/M	MS1
AAAR1_DIA_R1	Q9BUQ8	DDX23	DIA m1	AAAR1	0.826502	H/M	MS1
AAAR1_DIA_R2	Q9BUQ8	DDX23	DIA m1	AAAR1	1.34858	H/M	MS1
AAAR1_DIA_R3	Q9BUQ8	DDX23	DIA m1	AAAR1	1.16585	H/M	MS1
AAAR1_DIA_R1	Q9GZR7	DDX24	DIA m1	AAAR1	0.952302	H/M	MS1
AAAR1_DIA_R2	Q9GZR7	DDX24	DIA m1	AAAR1	1.39181	H/M	MS1
AAAR1_DIA_R3	Q9GZR7	DDX24	DIA m1	AAAR1	1.02161	H/M	MS1
AAAR1_DIA_R1	Q96GQ7	DDX27	DIA m1	AAAR1	1.27612	H/M	MS1
AAAR1_DIA_R2	Q96GQ7	DDX27	DIA m1	AAAR1	1.22342	H/M	MS1
AAAR1_DIA_R3	Q96GQ7	DDX27	DIA m1	AAAR1	1.18881	H/M	MS1
AAAR1_DIA_R1	Q9NUL7	DDX28	DIA m1	AAAR1	28.139	H/M	MS1
AAAR1_DIA_R3	Q9NUL7	DDX28	DIA m1	AAAR1	1.97636	H/M	MS1
AAAR1_DIA_R1	Q9H8H2	DDX31	DIA m1	AAAR1	1.09232	H/M	MS1
AAAR1_DIA_R2	Q9H8H2	DDX31	DIA m1	AAAR1	1.3474	H/M	MS1
AAAR1_DIA_R3	Q9H8H2	DDX31	DIA m1	AAAR1	0.487474	H/M	MS1
AAAR1_DIA_R1	O00148	DDX39A	DIA m1	AAAR1	0.843909	H/M	MS1
AAAR1_DIA_R2	O00148	DDX39A	DIA m1	AAAR1	0.535125	H/M	MS1
AAAR1_DIA_R3	O00148	DDX39A	DIA m1	AAAR1	0.879757	H/M	MS1
AAAR1_DIA_R1	Q13838;O00148	DDX39A;DDX39B	DIA m1	AAAR1	0.930767	H/M	MS1
AAAR1_DIA_R2	Q13838;O00148	DDX39A;DDX39B	DIA m1	AAAR1	0.844025	H/M	MS1
AAAR1_DIA_R3	Q13838;O00148	DDX39A;DDX39B	DIA m1	AAAR1	1.00693	H/M	MS1
AAAR1_DIA_R1	Q13838	DDX39B	DIA m1	AAAR1	0.852999	H/M	MS1
AAAR1_DIA_R2	Q13838	DDX39B	DIA m1	AAAR1	0.988652	H/M	MS1
AAAR1_DIA_R3	Q13838	DDX39B	DIA m1	AAAR1	0.850847	H/M	MS1
AAAR1_DIA_R1	O00571	DDX3X	DIA m1	AAAR1	1.05758	H/M	MS1
AAAR1_DIA_R2	O00571	DDX3X	DIA m1	AAAR1	1.01782	H/M	MS1
AAAR1_DIA_R3	O00571	DDX3X	DIA m1	AAAR1	1.09795	H/M	MS1
AAAR1_DIA_R1	O00571;O15523	DDX3X	DIA m1	AAAR1	0.86527	H/M	MS1
AAAR1_DIA_R2	O00571;O15523	DDX3X	DIA m1	AAAR1	0.926807	H/M	MS1
AAAR1_DIA_R3	O00571;O15523	DDX3X	DIA m1	AAAR1	0.877872	H/M	MS1
AAAR1_DIA_R1	O00571;O15523;Q9NQI0	DDX3X	DIA m1	AAAR1	2.74106	H/M	MS1
AAAR1_DIA_R2	O00571;O15523;Q9NQI0	DDX3X	DIA m1	AAAR1	0.997568	H/M	MS1
AAAR1_DIA_R3	O00571;O15523;Q9NQI0	DDX3X	DIA m1	AAAR1	1.90579	H/M	MS1
AAAR1_DIA_R1	Q9UJV9	DDX41	DIA m1	AAAR1	3.49573	H/M	MS1
AAAR1_DIA_R2	Q9UJV9	DDX41	DIA m1	AAAR1	1.35322	H/M	MS1
AAAR1_DIA_R1	Q86XP3	DDX42	DIA m1	AAAR1	1.11783	H/M	MS1
AAAR1_DIA_R2	Q86XP3	DDX42	DIA m1	AAAR1	0.930678	H/M	MS1
AAAR1_DIA_R3	Q86XP3	DDX42	DIA m1	AAAR1	0.82747	H/M	MS1
AAAR1_DIA_R1	Q7L014	DDX46	DIA m1	AAAR1	0.842027	H/M	MS1
AAAR1_DIA_R2	Q7L014	DDX46	DIA m1	AAAR1	0.907047	H/M	MS1
AAAR1_DIA_R3	Q7L014	DDX46	DIA m1	AAAR1	0.944603	H/M	MS1
AAAR1_DIA_R1	Q9H0S4	DDX47	DIA m1	AAAR1	0.790255	H/M	MS1
AAAR1_DIA_R2	Q9H0S4	DDX47	DIA m1	AAAR1	0.769082	H/M	MS1
AAAR1_DIA_R3	Q9H0S4	DDX47	DIA m1	AAAR1	0.818843	H/M	MS1
AAAR1_DIA_R1	Q9Y6V7	DDX49	DIA m1	AAAR1	2.43102	H/M	MS1
AAAR1_DIA_R2	Q9Y6V7	DDX49	DIA m1	AAAR1	0.232567	H/M	MS1
AAAR1_DIA_R3	Q9Y6V7	DDX49	DIA m1	AAAR1	2.54214	H/M	MS1
AAAR1_DIA_R1	P17844	DDX5	DIA m1	AAAR1	0.866037	H/M	MS1
AAAR1_DIA_R2	P17844	DDX5	DIA m1	AAAR1	0.911702	H/M	MS1
AAAR1_DIA_R3	P17844	DDX5	DIA m1	AAAR1	0.889589	H/M	MS1
AAAR1_DIA_R1	Q9BQ39	DDX50	DIA m1	AAAR1	0.950688	H/M	MS1
AAAR1_DIA_R2	Q9BQ39	DDX50	DIA m1	AAAR1	1.00861	H/M	MS1
AAAR1_DIA_R3	Q9BQ39	DDX50	DIA m1	AAAR1	1.53113	H/M	MS1
AAAR1_DIA_R1	Q8N8A6	DDX51	DIA m1	AAAR1	0.360879	H/M	MS1
AAAR1_DIA_R2	Q8N8A6	DDX51	DIA m1	AAAR1	0.58486	H/M	MS1
AAAR1_DIA_R3	Q8N8A6	DDX51	DIA m1	AAAR1	1.01997	H/M	MS1
AAAR1_DIA_R1	Q9Y2R4	DDX52	DIA m1	AAAR1	1.11073	H/M	MS1
AAAR1_DIA_R2	Q9Y2R4	DDX52	DIA m1	AAAR1	1.20628	H/M	MS1
AAAR1_DIA_R3	Q9Y2R4	DDX52	DIA m1	AAAR1	1.46941	H/M	MS1
AAAR1_DIA_R1	Q8TDD1	DDX54	DIA m1	AAAR1	0.815995	H/M	MS1
AAAR1_DIA_R2	Q8TDD1	DDX54	DIA m1	AAAR1	0.945845	H/M	MS1
[truncated: 389,736+ more rows]
