# Supplementary material for: An integrated workflow for quantitative analysis of the newly synthesized proteome
Source: Nat Commun. 2023 Dec 12;14:8237. doi: 10.1038/s41467-023-43919-3 (PMC10716174; doi:10.1038/s41467-023-43919-3)
Supplement: Supplementary file 7 — Supplementary Data 4 [file 41467_2023_43919_MOESM7_ESM.xlsx]

## Sheet: column description
column name	desciption
Protein.Ids	Uniprot Ids of protein groups
Genes	Gene names of proteins of the protein group
24h_R1	log2-transformed fold change (IFNg/control) in NSP sample at 24h timepoint replicate 1
24h_R2	log2-transformed fold change (IFNg/control) in NSP sample at 24h timepoint replicate 2
24h_R3	log2-transformed fold change (IFNg/control) in NSP sample at 24h timepoint replicate 3
2h_R1	log2-transformed fold change (IFNg/control) in NSP sample at 2h timepoint replicate 1
2h_R2	log2-transformed fold change (IFNg/control) in NSP sample at 2h timepoint replicate 2
2h_R3	log2-transformed fold change (IFNg/control) in NSP sample at 2h timepoint replicate 3
4h_R1	log2-transformed fold change (IFNg/control) in NSP sample at 4h timepoint replicate 1
4h_R2	log2-transformed fold change (IFNg/control) in NSP sample at 4h timepoint replicate 2
4h_R3	log2-transformed fold change (IFNg/control) in NSP sample at 4h timepoint replicate 3
6h_R1	log2-transformed fold change (IFNg/control) in NSP sample at 6h timepoint replicate 1
6h_R2	log2-transformed fold change (IFNg/control) in NSP sample at 6h timepoint replicate 2
6h_R3	log2-transformed fold change (IFNg/control) in NSP sample at 6h timepoint replicate 3
9h_R1	log2-transformed fold change (IFNg/control) in NSP sample at 9h timepoint replicate 1
9h_R2	log2-transformed fold change (IFNg/control) in NSP sample at 9h timepoint replicate 2
9h_R3	log2-transformed fold change (IFNg/control) in NSP sample at 9h timepoint replicate 3

## Sheet: IFNg_timcourse_log2FC_values
Protein.Ids	Genes	24h_R1	24h_R2	24h_R3	2h_R1	2h_R2	2h_R3	4h_R1	4h_R2	4h_R3	6h_R1	6h_R2	6h_R3	9h_R1	9h_R2	9h_R3
A0A096LP01	SMIM26	0.903645	-0.104208	-0.161493	0.0458575	0.0422075	0.154686	0.0851021	-0.0763393	0.132775	0.268868	-0.20135	0.397175	0.373493	-0.268485	0.155776
A0A0B4J2F2;P57059	SIK1;SIK1B	-0.385101	NA	-0.0801566	0.0285402	-0.295683	-0.293689	NA	NA	-0.941959	0.033463	NA	-0.0444217	0.119116	-0.164894	-0.371321
A0A0B4J2F2;Q9Y2K2;Q9H0K1;P57059	SIK2;SIK3	-0.131113	NA	NA	NA	NA	NA	NA	NA	NA	NA	NA	NA	NA	NA	NA
A0A1B0GTU1;O75152	ZC3H11A	-0.0500081	0.0363503	-0.149444	-0.0921536	0.139564	-0.00356878	-0.0329715	0.185664	0.15294	0.0776253	-0.367134	-0.0865799	-0.299113	-0.218766	-0.102434
A0A2Z4LIS9;O43524	FOXO3	NA	NA	NA	NA	NA	NA	NA	NA	NA	NA	NA	NA	NA	-0.526876	-0.595517
A0AV96	RBM47	0.683526	0.669856	0.67042	-0.219351	-0.101059	-0.127932	0.127526	0.199457	0.785819	0.315233	0.458435	0.36523	0.535596	0.199635	0.469522
A0AVF1	TTC26	-0.00735391	0.0355673	-0.0519986	-0.0284501	-0.0191073	-0.0117406	0.0453734	0.018628	0.0600728	-0.0113667	-0.0706287	-0.030279	-0.0465424	NA	-0.551905
A0AVK6	E2F8	NA	NA	NA	NA	NA	NA	NA	NA	NA	NA	NA	NA	NA	-0.0791122	NA
A0AVT1	UBA6	0.728636	0.596039	0.328507	1.1854	-0.353204	0.277374	-0.650256	0.6309	0.817527	0.0961984	-0.0335695	0.492903	0.100906	-0.215373	NA
A0FGR8	ESYT2	-0.12673	-0.0266295	-0.10683	-0.0226621	0.0770187	0.246584	-0.145501	-0.00164805	0.320275	-0.0392576	-0.0930514	-0.133446	-0.147545	-0.0600353	0.0697324
A0JLT2	MED19	0.0230384	0.0941445	-0.337689	1.05773	0.21252	0.114358	-0.159541	-0.012491	0.208387	-0.0103512	-0.302415	-0.147966	-0.105673	0.13563	0.0787397
A0JNW5	UHRF1BP1L	NA	-0.0204898	NA	NA	NA	NA	NA	NA	NA	NA	NA	NA	NA	NA	NA
A0MZ66	SHTN1	-0.202825	0.267102	-0.299135	0.273616	0.303805	-0.699927	-0.00878931	0.0997077	0.29744	-0.207624	0.00197256	0.0912562	0.0141209	0.186614	-0.0113872
A0PJW6	TMEM223	NA	NA	-0.213721	-0.224608	NA	0.119201	NA	NA	NA	NA	NA	NA	NA	NA	NA
A0PJZ3	GXYLT2	NA	NA	-1.83891	-0.151366	-0.00667572	0.508007	0.153438	0.240414	0.590832	NA	NA	-0.321869	0.0477448	-0.227062	-0.0839763
A1L0T0	ILVBL	-0.0196765	-0.140264	-0.218435	-0.100067	-0.0153977	0.0585919	-0.00884729	0.0679495	0.19095	-0.0628593	-0.0599986	0.0392348	-0.0527265	-0.10417	0.0801051
A1L390	PLEKHG3	NA	NA	1.24623	NA	0.218366	-0.399218	NA	0.352566	NA	-0.616767	-0.203847	-0.103983	-0.630846	-1.42591	NA
A1X283	SH3PXD2B	NA	-0.168164	NA	NA	-0.0384629	-0.0198254	NA	NA	NA	-0.424063	0.0944403	NA	-0.0622974	0.734059	NA
A1X283;Q5TCZ1	SH3PXD2A;SH3PXD2B	-0.637007	NA	NA	NA	NA	-0.319646	NA	0.00083652	0.581387	0.0263271	-0.157697	0.0981754	-0.172653	NA	NA
A2A3N6;P55036	PSMD4	-0.260754	0.00580435	-0.306569	-0.166912	-0.11969	0.455722	-0.471744	-0.198245	-0.529048	-0.200286	-0.285202	0.228547	-0.13031	-0.0450188	-0.0749623
A2RRP1	NBAS	0.733509	0.482067	0.0623221	NA	0.0525413	-0.0155226	0.865654	0.452361	-0.0169618	-0.0815697	-0.258461	NA	NA	-0.206728	-0.103366
A2RTX5;P26639	TARS1	0.163316	0.328276	0.0979381	-0.0061259	0.0606468	0.258585	0.00621677	-0.0579509	0.267976	0.0314532	-0.331971	-0.162907	0.0598128	0.219065	0.288435
A2RU67	FAM234B	NA	-0.160157	-0.657242	NA	NA	NA	-0.0446343	0.0223999	0.102442	NA	-0.023019	-0.04904	NA	-0.121064	-0.0351011
A2VDF0	FUOM	0.089148	-0.0226672	0.032157	NA	-0.000548017	-0.0906323	-0.292448	0.0958798	0.0722615	-0.154396	-0.425422	-0.226774	-0.0438937	-0.0924824	-0.172732
A2VDJ0	TMEM131L	-0.156946	-0.243853	-0.350656	-0.0989715	0.128795	0.0320636	0.32755	0.122264	0.194224	-0.236027	-0.408346	-0.414689	-0.23448	-0.0195848	-0.505222
A3KMH1	VWA8	0.00421424	-0.00626979	-0.160861	-0.187276	-0.0410392	0.00876331	0.03534	0.115476	0.294305	0.113998	-0.151201	-0.175118	-0.0600206	-0.107722	0.116589
A3KN83	SBNO1	-0.228791	-0.503295	-0.247989	-0.0241556	0.11864	0.083706	0.056374	0.110748	0.257506	0.2885	-0.143566	-0.0353251	0.144956	0.0821604	-0.0828929
A4D1B5	GSAP	0.309432	NA	NA	-0.0951483	0.169007	0.0236949	-0.114437	NA	0.525987	NA	-0.516726	0.597043	-0.295411	NA	-0.500326
A4D1E9	GTPBP10	-0.205626	-0.0308413	-0.160193	0.0734595	-0.0121639	0.221448	-0.0848197	0.119546	0.158383	0.0963935	-0.0598206	-0.0766624	-0.0888625	-0.0442151	-0.162505
A4D1P6	WDR91	NA	0.275279	NA	0.133927	NA	0.461724	NA	0.147424	NA	NA	NA	NA	NA	NA	NA
A4D1U4	DENND11	NA	NA	NA	-0.282207	NA	NA	NA	NA	NA	NA	NA	-0.298251	NA	NA	NA
A4FU01	MTMR11	NA	0.0573201	0.0360159	-0.107429	-0.103673	0.167205	-0.115346	0.0536976	0.364039	0.220845	0.0178089	0.209489	0.109166	-0.0150872	0.16435
A4FU28;Q96PC5	MIA2	NA	NA	-0.308692	NA	NA	NA	NA	-0.0509711	NA	0.329505	NA	NA	NA	0.0816831	NA
A5D8V6	VPS37C	-0.0725086	-0.0718598	-0.0624679	0.132144	-0.164983	0.161545	-0.210098	-0.138579	-0.0739756	-0.100392	-1.79493	-0.0720473	-0.134205	-0.302597	-0.0303269
A5PLL7	PEDS1	0.14478	-0.247231	-0.123386	-0.658653	0.310684	NA	0.496289	0.148257	-0.712434	0.0034895	-0.00748191	-0.859087	0.044726	-0.238772	NA
A5YKK6	CNOT1	-0.093909	-0.0328623	-0.134017	-0.0990548	-0.132085	-0.0089416	-0.0553146	0.12442	0.39048	0.0629977	-0.14002	-0.137712	-0.0551679	-0.00963928	0.0197536
A6H8Y1	BDP1	0.658799	0.256984	NA	0.126837	NA	NA	NA	NA	1.15192	NA	NA	0.0904554	0.111038	NA	NA
A6NCE7;Q9GZQ8	MAP1LC3B;MAP1LC3B2	0.115813	0.209765	0.172434	-0.0440292	-0.114134	0.160325	-0.314654	-0.369925	0.506464	0.158141	-0.152009	0.16307	0.194768	0.222632	0.213298
A6ND36	FAM83G	-0.191881	0.341884	-0.0621754	-0.069	0.264156	0.420471	0.0474096	0.16625	-0.155135	0.24446	0.910736	-0.249421	-0.567173	0.0626357	-0.179826
A6NDG6	PGP	-0.0313462	0.0462816	-0.0595109	0.682399	0.820624	-0.0590553	0.200538	-0.326144	-0.0891329	0.464906	-0.0690011	-0.0838039	0.416384	-0.500593	-0.0349496
A6NDU8	C5orf51	-0.115399	NA	-0.0662729	NA	-0.16917	0.0393194	-0.223059	NA	NA	-0.120266	NA	NA	NA	-0.111017	NA
A6NEC2;P55786	NPEPPS	0.125996	0.283425	0.203814	-0.15121	0.0686232	-0.117891	-0.013286	0.0748746	0.296551	0.143298	-0.040945	-0.0241056	0.315199	0.00972734	0.185641
A6NF34	ANTXRL	NA	NA	NA	NA	NA	NA	NA	NA	NA	NA	NA	NA	NA	0.000929385	NA
A6NFI3	ZNF316	NA	NA	NA	NA	NA	NA	NA	0.0170846	NA	NA	NA	NA	-0.852787	-0.028416	NA
A6NGC4	TLCD2	NA	0.576423	NA	NA	NA	NA	NA	NA	-1.62025	NA	-1.06165	NA	NA	NA	NA
A6NHG4;P30046	DDT	-0.282272	-0.0829402	-0.147106	0.0671026	-0.097237	-0.128299	-0.295498	0.0575176	0.0821308	-0.201174	-0.284238	-0.209036	-0.0739991	-0.198031	-0.0278295
A6NHL2	TUBAL3	NA	NA	0.928832	-0.026573	-0.176126	-0.386198	NA	0.289886	-0.137689	NA	NA	NA	NA	-0.14621	NA
A6NHQ2	FBLL1	0.157204	0.433085	0.132009	-0.0215772	-0.116193	0.148492	0.340096	0.0438494	0.274347	0.14341	0.183951	0.253277	0.185642	-0.0987719	0.204282
A6NHR9	SMCHD1	0.478263	0.384965	0.373836	-0.114636	0.0902378	0.017902	0.170617	0.151533	0.433412	0.142293	-0.127809	-0.0152901	0.0451023	0.0589865	0.197904
A6NHX0	CASTOR2	NA	NA	NA	0.415697	-0.822315	0.259074	NA	NA	0.671743	0.296522	NA	NA	NA	-0.165871	-0.75852
A6NI28	ARHGAP42	0.632351	NA	NA	-0.0957387	-0.0470663	NA	0.114084	NA	NA	0.566679	NA	NA	0.767877	NA	NA
A6NIE6;Q2M238;Q9NYV6	RRN3	-0.0313462	NA	-0.0419762	-0.158076	-0.0411431	-0.0116852	NA	NA	0.0307476	-0.0764544	-0.144445	-0.376742	-0.114049	-0.0470082	-0.017587
A6NIE6;Q9NYV6	RRN3	NA	-0.1517	-0.510396	0.155164	-0.0544108	0.358455	1.20476	-1.19595	NA	NA	NA	NA	NA	-2.50682	NA
A6NIH7	UNC119B	NA	NA	NA	NA	NA	NA	-0.531792	NA	0.0292779	NA	NA	NA	NA	NA	NA
A6NIH7;Q13432	UNC119B	NA	-0.0174886	NA	0.0598371	NA	NA	0.899671	1.40048	1.10903	-0.111964	NA	0.454143	0.222186	1.01876	NA
A6NIZ1;P61224	RAP1B	0.420302	0.178683	NA	NA	NA	NA	NA	NA	0.981227	0.31904	0.150843	-0.121997	-0.868547	NA	NA
A6NIZ1;P61224;P62834	RAP1A;RAP1B	-0.0440349	0.035559	-0.00953992	0.121882	-0.00889907	-0.100623	-0.000228373	-0.00322	0.00468849	-0.0266523	-0.125946	-0.0739407	-0.0535664	-0.0132825	-0.00129294
A6NJ78	METTL15	NA	NA	NA	-0.762213	-0.937754	-0.746391	NA	NA	NA	NA	NA	NA	NA	NA	NA
A6NJI1	C11orf86	NA	NA	NA	-0.215581	0.0861544	-0.1905	0.339475	0.247529	-0.393988	NA	NA	NA	NA	NA	NA
A6NKD9	CCDC85C	NA	NA	0.222486	NA	0.860037	NA	NA	NA	NA	0.0431556	NA	1.50206	NA	NA	0.508903
A6NKH3;P61513	RPL37A	0.335797	0.57761	0.0551326	-0.0827648	0.267624	0.554062	-0.129708	-0.118367	0.0150381	0.0541168	0.091904	0.210524	0.115341	0.140384	-0.0954856
A6NMX2;P06730	EIF4E	-0.415753	-0.161816	-0.456262	NA	-1.07424	NA	-0.277552	-0.698853	0.0272281	-0.0430977	-0.478769	-0.319591	-0.432813	-0.14283	-0.467628
A6NMZ7	COL6A6	0.285894	NA	NA	NA	NA	-2.16247	NA	NA	-1.4701	NA	NA	NA	NA	NA	NA
A6ZKI3	RTL8C	2.69986	3.01052	-0.0895135	3.15534	2.46242	NA	3.44456	0.237179	2.74326	2.92422	-0.0664409	3.02365	3.0762	0.209672	0.256213
A6ZKI3;Q17RB0	RTL8C	-0.1555	-0.0576828	-0.385773	-0.429628	0.0397876	-0.0994622	-0.252071	0.111778	0.193011	0.00935518	0.0414765	-0.0376355	0.00486578	-0.099049	-0.173085
A6ZKI3;Q9BWD3	RTL8A;RTL8C	-0.345161	-0.281181	NA	NA	0.130504	-0.0491078	-0.423154	0.037856	0.23665	0.0752872	-0.205179	-0.0655948	0.00790663	-0.152488	-0.123058
A6ZKI3;Q9BWD3;Q17RB0	RTL8A;RTL8C	NA	NA	-0.380193	0.0342175	-0.11938	0.0826475	-0.279532	-0.0664618	0.153094	NA	-0.0987898	-0.0812297	0.221833	-0.128532	0.144471
A7E2V4	ZSWIM8	0.20263	0.136224	0.136645	NA	0.162783	0.0708462	0.131749	0.268731	0.0993586	0.172715	0.0399633	-0.0316106	0.56461	-0.355436	0.359289
A8CG34	POM121C	NA	NA	NA	NA	NA	NA	-0.163913	NA	0.343522	-0.0113667	NA	-0.0420047	-0.514554	0.057276	NA
A8MT69	CENPX	0.231209	NA	-0.208022	NA	0.120561	0.0928553	0.346787	NA	NA	NA	-0.444369	0.185786	NA	NA	0.84445
A8MTT3	CEBPZOS	0.129089	NA	0.350372	0.21141	0.168055	0.747678	-0.653653	-0.522117	0.377876	0.716865	-0.556766	-0.0496631	0.262645	0.58583	0.435179
A8MV65	VGLL3	-1.11875	NA	NA	NA	NA	NA	-1.03298	NA	NA	NA	NA	NA	NA	1.27063	NA
A8MWD9;P62308	SNRPG;SNRPGP15	-0.0369514	-0.0576458	-0.0555403	-0.0267564	-0.0226881	-0.0202446	-0.0537409	-0.0047302	-0.029055	-0.0114578	-0.0651769	-0.0560698	-0.064737	-0.0412909	-0.0240426
A8MWL7;Q9NUH8	TMEM14B;TMEM14DP	-0.0819551	0.127815	-0.279537	NA	0.355342	1.45079	-0.0748219	-0.230673	0.457351	0.226794	-0.20776	-0.0976915	-0.0829117	-0.168694	-0.121027
A8MXV4	NUDT19	-0.762836	0.429005	-0.192712	-0.0561517	-0.269218	-0.0721823	NA	-0.128404	0.319467	-0.406428	-0.459722	1.04001	0.344439	-0.516635	0.155343
A8MYX2;B3EWG6;B3EWG5;B3EWG3	FAM25A;FAM25C;FAM25E;FAM25G	-0.01311	0.182464	NA	NA	0.0487981	NA	-0.137205	NA	NA	0.0688764	-0.074392	NA	NA	NA	-0.0807001
A9UHW6	MIF4GD	0.39646	-0.0998482	-0.408234	NA	0.13041	NA	NA	-0.0273611	NA	NA	NA	-0.43331	NA	-0.117079	-0.0290263
A9YTQ3;P35869	AHR	0.332691	-0.109837	-0.240396	0.145145	0.16005	-0.0831659	NA	0.777639	0.689149	0.606857	0.376706	0.15167	0.688992	NA	0.508401
A9Z1Z3;Q9BR76	CORO1B	0.0945014	0.351917	NA	-0.0359558	-0.113422	-0.231212	0.192499	0.309026	0.504691	0.312918	-0.595824	-0.200292	0.0113005	-0.0202324	NA
B0YJ81	HACD1	-0.110664	-0.220298	-0.163014	-0.193429	0.289748	0.244131	-0.0172574	-0.0978061	0.400261	0.0313469	-0.1627	-0.190973	-0.249659	-0.0164691	0.0446961
B2RPK0;P09429	HMGB1	-0.348027	-0.178581	-0.29149	-0.120781	-0.0257774	0.0424986	-0.234677	-0.0565118	0.0983437	-0.0358377	-0.122604	-0.102677	-0.02648	0.031167	-0.0586759
B5ME19;Q99613	EIF3C;EIF3CL	-0.21611	-0.100172	-0.126751	-0.0935045	-0.101895	-0.0299741	-0.140352	-0.0258915	0.140018	-0.155325	-0.168088	-0.142533	-0.0860834	-0.0406025	-0.0943599
B7ZAQ6;P0CG08	GPR89A;GPR89B	-0.121591	0.0291338	-0.124018	-0.0278033	0.0145217	-0.0610497	-0.0695497	0.184594	0.049546	-0.0847117	-0.157385	-0.185947	-0.0488982	-0.0623731	-0.0566127
C4AMC7;A8K0Z3;Q6VEQ5;A8MWX3;Q9NQA3	WASH6P	NA	NA	0.469622	NA	NA	NA	NA	NA	NA	0.920627	NA	0.0611842	NA	NA	1.0141
C4AMC7;Q6VEQ5;Q9NQA3	WASH6P	NA	1.00439	NA	NA	-0.345135	NA	NA	NA	NA	NA	0.0114964	0.746591	0.597733	-0.194382	0.20987
C9J7I0	UMAD1	NA	NA	NA	-0.0909527	NA	NA	NA	0.0487187	NA	NA	NA	NA	NA	NA	NA
C9JLR9	C11orf95	NA	-0.752907	NA	NA	NA	NA	NA	NA	NA	0.10745	NA	NA	-0.171672	NA	NA
D6RCP7;D6R9N7;D6RJB6;C9JJH3;C9JLJ4;A8MUK1;D6RBQ6;Q0WX57;C9J2P7;A6NCW0;D6RA61;D6R901;Q7RTZ2;C9JPN9;C9JVI0	USP17L1;USP17L10;USP17L11;USP17L12;USP17L13;USP17L15;USP17L17;USP17L18;USP17L19;USP17L20;USP17L21;USP17L22;USP17L24;USP17L3;USP17L5	0.748134	0.928615	0.536873	NA	0.119565	0.296675	0.161205	0.284594	0.030071	0.11019	0.514387	NA	0.494444	-0.00736921	0.316693
E9PAV3;Q13765	NACA	-0.063111	-0.0366284	-0.0352685	-0.052191	0.0134871	-0.0201218	-0.0495521	0.00178778	-0.014896	0.0135848	-0.0517631	-0.0287077	-0.0244553	0.0532277	-0.0383207
E9PAV3;Q13765;Q9BZK3	NACA	-0.503614	-0.0569698	-0.264921	-0.114964	-0.5803	0.00884118	-0.326808	-0.123511	0.195001	-0.18515	-0.120164	-0.567974	-0.138039	-0.0255164	0.0625103
E9PQ53;O95298	NDUFC2	-0.0863365	-0.183372	-0.0477279	-0.256892	-0.293252	0.121061	-0.0814766	-0.226488	0.264742	0.0744712	-0.247695	-0.0229704	-0.0405793	-0.108402	0.525226
E9PRG8	C11orf98	0.165904	0.0816081	-0.0341026	-0.050371	0.256596	0.183968	-0.0313025	-0.0475	0.123477	0.10602	-0.00795713	-0.0214742	0.00995221	-0.0382353	0.047684
G2XKQ0;P63165	SUMO1	0.0176381	0.0654378	-0.140578	-0.522729	-0.200685	0.155559	-0.0309878	-0.232423	0.254064	0.00126123	-0.238138	-0.340019	-0.0270091	-0.0842955	-0.0087988
I0J062	PANO1	NA	-0.179363	NA	NA	NA	NA	NA	0.20422	NA	NA	NA	0.0709249	NA	NA	NA
L0R6Q1	SLC35A4	-0.080936	0.0169585	-0.103654	0.174568	-0.500634	0.795636	-0.068216	-0.312768	0.288611	0.0739222	-0.124771	-0.137083	-0.0177581	-0.160111	0.368207
L0R8F8	MIEF1	-0.146745	-0.110065	NA	NA	NA	NA	NA	NA	NA	0.0565206	NA	-0.345939	-0.301011	0.148204	NA
O00115	DNASE2	0.152841	0.276689	0.14135	0.00122685	-0.790772	-0.784415	0.0895945	0.386212	0.663393	0.00115207	0.0576238	-0.00550378	0.130712	NA	0.245265
O00116	AGPS	-0.00578072	0.0100005	-0.21782	-0.332967	-0.353834	0.077497	-0.0612687	-0.163365	0.283366	-0.0880769	-0.245341	-0.282152	-0.166619	0.0122667	-0.197766
O00124	UBXN8	-0.324888	0.804673	-0.337322	-0.23654	NA	-0.563092	0.102631	-0.231787	0.138025	-0.192395	-0.376647	0.125939	0.00666324	NA	-0.411343
O00139	KIF2A	0.809642	0.664676	0.473944	-0.0156887	0.175767	0.22552	0.332996	0.580438	0.747747	0.403168	0.263276	0.339718	0.594663	0.476642	0.65513
O00139;Q99661	KIF2A;KIF2C	NA	-0.219234	NA	0.135507	NA	-0.152209	NA	NA	0.541921	NA	NA	0.10553	0.27516	NA	0.835251
O00141	SGK1	NA	1.52348	0.756799	-0.371043	-0.0976881	-0.115144	0.348815	0.685745	0.251742	0.721364	0.248539	0.874629	1.03161	NA	-0.173731
O00142	TK2	NA	0.260563	NA	-0.192581	0.412	NA	NA	NA	-0.311504	NA	NA	NA	NA	NA	NA
O00148	DDX39A	-0.0208804	-0.952655	-1.11925	0.0308537	-0.0847412	-0.114599	-0.256011	0.228357	0.259314	0.0774333	NA	-0.279355	-0.145235	-1.27975	0.204123
O00151	PDLIM1	0.0700259	0.368974	0.222614	-0.0819023	-0.190452	-0.1228	-0.237479	0.034468	0.0035172	-0.119032	-0.323407	-0.226441	-0.0354758	-0.0876309	0.145313
O00154	ACOT7	0.0518019	0.500662	0.392765	-0.410339	-0.233617	-0.247397	-0.255021	-0.155288	0.0960981	-0.186367	-0.180818	-0.304332	-0.0825397	0.0472613	0.168471
O00159	MYO1C	-0.0446154	-0.11599	-0.164028	-0.160209	-0.227201	0.0372345	-0.0654878	-0.0642554	0.154768	-0.0200793	-0.276696	-0.116995	-0.148269	-0.116127	-0.0644681
O00159;Q9UBC5	MYO1C	0.350644	0.314881	0.610471	NA	0.583388	NA	0.975547	0.115195	0.377135	-0.0870868	-0.220775	NA	-0.197478	0.0119213	NA
O00160;Q12965	MYO1E	0.00688045	0.148598	0.0329631	-0.210384	-0.163478	0.0125763	0.0659012	0.12795	0.241657	0.454929	0.329109	0.124366	0.24549	0.105422	0.0345496
O00161	SNAP23	-0.314285	-0.139079	-0.0588495	-0.050596	-0.12132	-0.292231	-0.0268619	-0.0339497	0.0207342	0.090796	-0.132392	-0.0468653	-0.0802406	-0.0662297	-0.101379
O00165	HAX1	-0.1103	-0.030707	-0.234449	-0.298102	-0.0851482	0.226657	-0.159747	-0.167932	0.139107	0.0198967	-0.134745	-0.11846	-0.0476176	-0.087671	0.0775467
O00170	AIP	-0.327857	0.0312254	0.0244716	0.13497	-0.153294	-0.131485	-0.203986	-0.00305575	0.185256	0.0465374	0.0814397	-0.0327757	0.0753094	0.0179119	-0.133573
O00178	GTPBP1	-0.172112	0.0244923	0.194525	0.0993312	-0.474927	0.186666	-0.0678192	-0.00354599	0.173128	-0.10646	-0.182181	-0.0349904	-0.383338	0.305704	0.0778875
O00180	KCNK1	0.124703	0.325485	NA	NA	NA	NA	NA	0.59043	0.713388	NA	NA	0.124469	0.108568	NA	NA
O00186	STXBP3	0.028213	0.295397	0.102945	-0.175393	0.0536828	-0.186843	-0.309021	0.282998	0.283419	0.0277899	-0.113549	-0.0549102	-0.0890586	-0.229467	-0.00615675
O00193	SMAP	NA	NA	NA	NA	NA	NA	NA	NA	0.0812932	NA	NA	NA	NA	NA	NA
O00194	RAB27B	0.579929	0.485127	0.732491	-0.12949	-0.0680045	0.749606	0.466547	0.063235	0.399513	0.560226	-0.169765	-0.158177	-0.00686705	0.577291	0.169672
O00194;P51159	RAB27A;RAB27B	1.07843	0.667051	0.632929	NA	NA	NA	-0.0559756	0.870701	0.572242	NA	0.821377	-1.35426	0.464584	0.225194	-0.152258
O00203	AP3B1	-0.030154	0.0812097	-0.0170357	0.0184711	-0.0424055	0.0380655	-0.0663182	0.209958	0.385477	-0.0622775	-0.233374	-0.138384	-0.0418377	0.0488994	0.139008
O00203;Q13367	AP3B1	-0.329228	0.467694	-0.265623	-0.00130525	0.155334	0.172261	0.217069	-0.340271	0.541053	-0.0018166	-0.884876	-0.0879311	0.12078	-0.337974	0.282209
O00217	NDUFS8	0.0447437	-0.00992089	-0.101218	-0.179001	-0.186374	0.476826	-0.105334	0.0664857	0.436037	0.102483	-0.246784	-0.333123	-0.0621043	-0.0843577	-0.0191366
O00220	TNFRSF10A	-0.0871279	-0.0424655	-0.245641	NA	NA	NA	-0.122824	-0.619486	0.0271432	0.0628103	-0.617618	-0.0226909	-0.239333	-0.162654	0.132949
O00231	PSMD11	-0.186535	0.00700974	-0.127897	-0.171554	-0.179867	-0.12828	-0.27088	-0.131577	0.0435029	-0.134367	-0.294048	-0.330403	-0.141651	-0.113215	-0.0849053
O00232	PSMD12	-0.230039	0.00806891	-0.0747518	-0.243638	-0.139145	-0.114746	-0.174644	-0.040156	0.0297909	-0.094295	-0.263917	-0.161996	0.0305414	-0.0737637	0.0649785
O00233	PSMD9	-0.183902	0.248877	0.0406147	-0.111054	-0.346063	0.190237	-0.289916	-0.258175	0.0192788	-0.202267	-0.642369	-0.331864	-0.165115	-0.186597	0.085672
O00238;P36894	BMPR1A	-0.0230513	0.543799	-0.0750308	0.354383	0.131072	-0.0472657	-0.034347	NA	NA	-0.198483	-0.283895	-0.034351	0.0223174	-0.26358	-0.0930957
O00244	ATOX1	0.882306	0.807359	0.566295	NA	0.33895	NA	0.207781	0.0463798	0.710731	0.18277	-0.191797	0.0791313	0.231684	0.0996886	0.627532
O00255	MEN1	-0.0703266	0.0770059	0.572676	-0.670185	NA	0.253975	-0.182607	0.0713455	-0.0704126	0.0951247	-0.166542	-0.0838803	0.282371	-0.108614	0.286509
O00257	CBX4	-0.110238	-0.298839	-0.188168	-0.214652	-0.114292	-0.226476	-0.0540733	-0.0423448	0.0936333	-0.145668	-0.336321	-0.0923249	-0.122591	-0.201351	0.103595
O00258	GET1	-0.782414	-0.379183	-0.685644	0.701962	NA	0.0541376	-1.4318	1.29887	0.234714	0.165642	-0.199415	0.0563278	-0.249482	0.715281	0.253244
O00264	PGRMC1	0.320071	0.108938	0.114281	-0.0773665	0.109919	0.382541	0.253468	0.0655259	0.443853	0.259669	-0.155684	0.240532	0.000533406	-0.048029	0.149444
O00267	SUPT5H	-0.0429153	0.122423	-0.119885	-0.215507	-0.0549755	0.124809	-0.1021	-0.0299147	0.354173	-0.0132579	-0.188185	-0.113591	-0.0767509	0.0107685	-0.00782204
O00268	TAF4	0.968346	0.14327	0.801042	0.733232	0.406403	0.288992	0.739813	1.03267	0.932776	0.781045	0.446708	0.578975	1.49958	1.0476	0.764161
O00273	DFFA	0.111819	-0.0336525	0.0541109	-0.145434	-0.203966	NA	-0.0240603	0.831353	-0.122548	-0.0825147	-0.340903	-0.510457	-0.336792	-0.606004	0.302766
O00287	RFXAP	NA	0.0496119	NA	NA	NA	NA	NA	NA	NA	NA	NA	NA	NA	NA	NA
O00291	HIP1	0.421394	-0.0548323	0.141476	-0.124521	0.449142	0.112263	0.589698	0.204656	0.3076	0.146167	-0.160606	-0.0340918	-0.015939	0.259456	0.0847837
O00299	CLIC1	-0.148942	0.24389	0.122697	0.0162464	-0.15932	-0.179729	-0.214557	0.232461	0.044908	-0.0441446	-0.229446	-0.409794	-0.103004	-0.0384766	0.0145913
O00303	EIF3F	-0.186882	0.0295057	-0.111417	-0.139368	-0.0511404	0.0201082	-0.145766	-0.121052	0.150902	-0.156477	-0.16101	-0.210283	0.0107654	-0.109118	0.0542359
O00308	WWP2	-0.400653	0.266536	-0.173	-0.176849	-0.182729	0.404453	-0.713272	0.357235	0.0228043	0.0200016	-0.189723	-0.217955	-0.0115002	-0.357628	-0.0120246
O00308;Q9H0M0	WWP2	NA	NA	NA	NA	NA	NA	NA	NA	NA	1.61784	NA	NA	NA	NA	1.33826
O00311	CDC7	1.05036	0.817997	0.519433	0.215927	0.394244	0.564523	0.301249	0.82432	1.32464	0.868192	0.300917	1.09479	0.260279	NA	0.349557
O00327	ARNTL	-0.478287	-0.0674661	NA	NA	0.201896	NA	-0.738007	NA	0.0654383	-1.03738	-1.50732	-0.830013	NA	-1.02988	-0.489672
O00330	PDHX	-0.0867765	0.00215873	-0.216335	-0.138866	-0.0089245	0.0201923	0.0322023	0.0170613	0.0466726	0.0452102	-0.142617	-0.0438326	-0.149581	-0.0339764	-0.18332
O00339	MATN2	NA	NA	NA	NA	NA	NA	NA	NA	1.40157	NA	NA	NA	NA	NA	NA
O00391	QSOX1	-0.652359	NA	1.43037	0.135731	0.217697	0.360747	0.0948198	2.38448	0.285226	0.423688	-0.219721	0.116488	NA	-0.0863896	0.096286
O00399	DCTN6	0.582953	0.174533	-0.254735	-0.120379	0.10038	NA	0.218154	-0.073407	0.372772	0.0851039	-0.470732	NA	0.11486	-0.0474	NA
O00400	SLC33A1	-0.0594082	-0.0870601	-0.0683728	0.0754901	0.0373123	0.0199185	-0.0335935	0.0470233	0.328529	-0.0145824	-0.108379	-0.130698	-0.140181	0.0617834	-0.0552194
O00401	WASL	0.318731	0.121355	0.0761004	-0.625689	0.413616	-1.17909	-0.107504	0.158528	0.324072	0.0100951	-0.0302738	-0.128676	0.263884	0.349128	-0.0885751
O00410	IPO5	-0.193896	-0.0120092	-0.125802	-0.120481	-0.216929	-0.0912613	-0.136326	0.0171735	0.129906	-0.0848179	-0.242689	-0.165985	-0.061729	-0.0166668	0.0346268
O00411	POLRMT	-0.0979828	0.0236996	-0.0895357	0.0110114	0.0799324	-0.0601187	0.110611	0.0676056	0.158087	-0.0471754	-0.244722	-0.188447	-0.194342	-0.148601	-0.217043
O00422	SAP18	0.108142	0.124322	0.0343622	-0.128941	0.0366445	0.177639	-0.0900949	-0.0821448	0.341313	-0.00187155	-0.127304	0.0550778	0.0478213	-0.0614126	0.0341969
O00425	IGF2BP3	-0.0101803	-0.00688249	-0.114668	0.0371088	0.0371004	-0.0575861	-0.058354	0.152408	0.240434	-0.0657289	-0.291686	-0.105072	-0.103689	-0.158399	-0.0183409
O00425;Q9NZI8	IGF2BP1;IGF2BP3	-1.07087	NA	NA	-0.0256476	-0.400247	-0.0452709	-0.236854	0.390622	0.153513	NA	-0.308052	-1.40213	-0.22519	-0.0855841	0.0781149
O00425;Q9Y6M1	IGF2BP2;IGF2BP3	NA	NA	NA	NA	NA	NA	NA	NA	NA	NA	NA	NA	0.202162	NA	0.612793
O00425;Q9Y6M1;Q9NZI8	IGF2BP1;IGF2BP2;IGF2BP3	0.137773	-0.0629064	0.207315	-0.0662095	-0.293411	0.116784	-0.0861769	0.0346609	0.373607	0.0144271	-0.133587	-0.239215	0.16843	0.0447354	0.126034
O00429	DNM1L	-0.0768655	0.0482729	-0.027063	-0.167165	-0.155138	-0.107021	-0.205616	-0.0899943	0.068129	-0.104951	-0.214041	-0.273226	-0.160113	0.00814157	-0.115708
O00442	RTCA	0.463648	0.576784	0.0436361	0.672341	0.115983	0.176348	0.0924415	-0.156999	0.459052	0.392762	0.110961	-0.24787	0.256588	0.178532	0.176275
O00443	PIK3C2A	0.212747	-0.109915	-0.337705	0.0140459	0.0981059	0.017771	-0.121304	0.222563	0.103353	0.147323	-0.0772918	0.056462	0.122254	0.0608265	-0.186948
O00458	IFRD1	-0.206288	-0.00903848	-0.225552	-0.120381	0.203364	0.0877441	-0.145745	-0.0992672	0.193285	-0.130061	-0.278041	-0.123499	-0.104496	-0.0132188	0.0252449
O00461	GOLIM4	-0.277359	-0.205481	-0.30618	-0.168992	0.0139428	0.108547	-0.1177	-0.0836634	0.160255	0.0273529	-0.185047	-0.102211	-0.102771	0.0334551	0.158893
O00462	MANBA	-0.414811	0.18734	-0.460808	0.243936	-0.0704711	0.18761	0.505117	-0.405139	0.37301	0.193572	-0.275555	-0.0215823	0.0944762	NA	0.142617
O00468	AGRN	-0.337628	0.312917	0.171532	0.117336	0.100159	0.0950606	-1.11027	0.215235	0.666675	0.418585	-0.270968	0.302758	0.0743341	0.161079	0.0382734
O00469	PLOD2	0.227705	0.403022	0.355697	-0.0482286	0.167266	0.0813767	0.0187325	0.155218	0.281433	0.28445	-0.00211416	0.107181	0.00927403	0.10081	0.126389
O00471	EXOC5	0.0405956	NA	-0.0598232	0.00319957	-0.0987435	0.159467	-0.297997	0.00101726	0.300447	-0.542533	-0.156443	-0.0524039	-0.32277	-0.0484993	0.0283252
O00472	ELL2	0.352708	0.687822	0.169569	0.339814	0.388813	0.222119	0.591911	0.217809	0.72715	0.399587	-0.0501462	0.074551	0.313192	0.216129	0.235733
O00481;O00478;P78410	BTN3A1;BTN3A2	NA	NA	-0.0306496	-0.0353269	-0.0191073	-0.0230625	-0.175117	NA	0.0394459	NA	-0.0636326	-0.134363	-0.0391871	NA	NA
O00483	NDUFA4	-0.0981909	-0.147162	-0.284524	0.0152279	0.0868425	0.185547	-0.00873709	0.0308435	0.313642	0.0838811	-0.224907	-0.176623	-0.0469577	-0.0991879	0.0480546
O00487	PSMD14	-0.029425	0.350507	0.0262076	0.265093	0.204908	0.343771	0.309529	0.309271	0.410822	0.256778	-0.0207396	0.181708	0.0225567	0.182482	0.412609
O00488	ZNF593	1.27694	NA	0.810556	0.0809928	0.59541	0.234638	0.647056	1.37231	1.17692	0.739599	0.854518	0.855839	0.549687	1.06255	0.273373
O00499	BIN1	-0.172837	0.0618017	0.00646367	-0.111754	-0.27367	-0.103283	-0.258899	-0.172985	-0.00793206	-0.0787818	-0.275108	-0.231672	-0.0864498	-0.0839486	0.0116349
O00499;Q9UBW5;P49418	BIN1	0.323598	0.35887	0.239738	-0.685006	NA	NA	-0.769908	-0.176367	-0.288696	-0.139751	-0.568123	NA	0.170738	-0.0736299	-0.523982
O00505	KPNA3	-0.0119547	0.0582358	-0.205372	-0.0868688	0.0810187	0.106726	-0.13119	0.147272	0.172778	0.1382	-0.181946	-0.171138	-0.0372149	0.145752	-0.0745996
O00506;Q9P289	STK25;STK26	-0.0749431	-0.135509	0.197309	-1.26809	0.0381865	-0.0727881	-0.0375052	0.055688	0.0399213	-0.0305613	-0.21347	-0.0735052	-0.0427399	-0.127312	0.0203266
O00506;Q9P289;Q9Y6E0	STK24;STK25;STK26	-0.129631	0.0404111	-0.212117	-0.0310652	-0.129024	0.00228663	-0.0564547	-0.0781144	0.45347	-0.133902	-0.279794	-0.148794	-0.062349	-0.0198973	-0.0994336
O00506;Q9Y6E0	STK24;STK25	1.4558	0.620976	-0.0661859	NA	NA	NA	NA	-0.0845542	0.0500396	0.115835	0.0813527	-0.239536	0.122591	NA	0.248119
O00512	BCL9	-0.090068	-0.00148848	NA	-0.360208	-0.75131	-0.815821	-0.731628	-0.947101	NA	0.211149	-0.268369	-0.764397	0.0572341	0.9708	0.226361
O00522	KRIT1	0.159508	0.0924641	-0.324603	-0.612984	-0.160724	0.219418	0.0512002	-0.560807	0.507823	-0.458045	-0.402933	-0.10181	-0.403338	-0.349758	-0.0482476
O00534	VWA5A	-0.696518	-0.268963	-0.493547	-0.242543	-0.383813	-0.455317	-0.0451755	0.326269	0.282702	-0.220674	-0.516999	-0.226342	-0.036031	0.0672243	-0.296841
O00541	PES1	0.124532	0.092204	-0.0462528	-0.145406	-0.0336294	0.251234	-0.102704	0.138061	0.274062	0.0260537	-0.152231	-0.158934	-0.0508869	-0.00585757	-0.101886
O00559	EBAG9	-0.117097	0.644868	0.273295	NA	-0.428282	-0.57794	1.17412	NA	0.839618	0.513032	1.23028	0.27589	2.95037	1.20595	NA
O00560	SDCBP	0.0662458	0.0253214	0.157123	-0.00262042	-0.024579	-0.0474569	0.136809	-0.0881892	0.123579	-0.0888442	0.129674	-0.0216747	0.216872	-0.0775856	0.100464
O00566	MPHOSPH10	-0.10973	-0.0536072	-0.460737	-0.253012	-0.0988527	0.333591	0.00273505	0.0478376	0.419081	-0.0164009	-0.184493	-0.00712421	-0.174799	-0.0439644	0.00214733
O00567	NOP56	-0.0272901	-0.121278	-0.111211	-0.0619454	0.0737748	0.120048	-0.173278	0.0668386	0.455046	0.107851	-0.0706693	-0.0214315	-0.00982968	0.00574903	-0.0820009
O00571	DDX3X	-0.345682	-0.256805	-0.420343	-0.166639	-0.167966	-0.0917261	-0.194933	-0.0651699	0.175905	-0.224075	-0.379896	-0.318048	-0.273411	-0.187224	-0.167733
O00571;O15523	DDX3X	-0.181801	-0.208247	-0.24151	-0.0908791	-0.0339466	-0.0380603	-0.0816558	-0.026634	0.180413	-0.0824018	-0.261928	-0.185222	-0.227098	-0.1705	-0.0531073
O00571;O15523;P17844;Q92841	DDX17;DDX3X;DDX5	-0.681196	-0.457379	-0.733104	-0.488459	-0.843626	-0.517749	-0.733857	-0.667241	-0.600379	-0.816483	-0.712206	-1.06043	-0.699815	-0.980733	-0.599628
O00571;O15523;Q9NQI0	DDX3X	-0.528248	-0.395067	-0.423908	NA	-0.246962	NA	0.00040895	-0.105432	0.171553	-0.517977	-0.636522	-0.441016	-0.45048	-0.222722	-0.208746
O00592	PODXL	0.349203	0.307524	0.20123	0.0329457	0.102573	0.121861	0.0639993	0.136354	0.401769	0.207972	-0.0861226	-0.014516	0.10765	0.160866	-0.0400787
O00622	CCN1	-0.1352	0.0935342	-0.0347843	-0.129189	-0.280111	0.289515	-0.268133	-0.362504	-0.0342322	0.315552	0.0637898	-0.0728689	-0.301514	0.0342257	-0.360413
O00623	PEX12	-0.183681	-0.0160895	-0.163982	-0.0246935	0.180922	0.0265096	-0.113187	-1.3264	0.116967	0.0906172	-0.0860493	-0.104162	-0.0950769	-0.329117	0.070567
O00625	PIR	-0.0976931	0.227041	-0.196306	0.0903303	0.116699	-0.183891	-0.297585	-0.183776	0.247841	0.107501	-0.164076	-0.131162	0.151839	-0.0646313	0.232908
O00629	KPNA4	0.326869	0.738604	0.0972874	0.092869	0.119572	-0.0826722	0.322485	0.494664	0.800067	0.20724	-0.269847	0.0924747	0.0653356	0.241377	0.182725
O00629;O00505	KPNA3;KPNA4	-0.368435	0.21618	0.022916	0.0410843	0.128677	-0.0728904	-0.204045	0.0904247	0.039413	-0.0794084	-0.40523	-0.142927	-0.0184268	0.0416141	-0.257211
O00635	TRIM38	1.79061	1.39333	1.5596	NA	NA	NA	0.540785	0.996499	1.04173	0.816704	0.821901	0.505762	0.82928	1.09889	NA
O00712	NFIB	-0.498391	-0.463688	-0.36475	-0.118209	-0.0323129	0.0952306	-0.161072	-0.00776553	0.138722	-0.224279	-0.263207	-0.161502	-0.329747	-0.173127	-0.193867
O00712;Q12857	NFIA;NFIB	-0.018723	-0.0644089	NA	NA	0.122514	0.0441187	-0.00968107	NA	0.21567	NA	-0.0611376	-0.0391058	-0.0832544	NA	NA
O00712;Q12857;P08651;Q14938	NFIA;NFIB;NFIC;NFIX	-0.442712	NA	NA	-0.253796	-0.0351983	0.0886982	-0.221975	NA	0.294023	NA	NA	-0.255394	-0.569555	NA	NA
O00716	E2F3	0.541688	0.0962252	0.180683	0.985517	0.41916	-0.297498	0.451348	0.144958	0.232081	0.226061	-0.176046	0.0293313	-0.0528116	0.142507	0.221981
O00716;Q14209	E2F3	NA	NA	NA	NA	NA	NA	-0.891782	NA	NA	NA	NA	NA	0.0277737	NA	NA
O00743	PPP6C	0.137499	0.357825	-0.0358011	-0.0231979	0.0418964	-0.116135	-0.278524	0.15775	0.56789	0.148594	-0.342736	-0.0431852	-0.016484	0.444247	0.0654458
O00746	NME4	NA	NA	NA	NA	NA	-0.243843	NA	NA	NA	NA	NA	NA	NA	NA	NA
O00750	PIK3C2B	-0.429797	0.297328	0.298468	0.0674327	-0.000310343	0.314542	0.8053	0.247688	0.290775	0.627787	0.343383	NA	NA	0.331017	NA
O00754	MAN2B1	-0.0824574	0.159151	-0.272282	-0.293417	-0.0213328	0.134595	0.00896295	0.189278	0.183212	0.352685	-0.0980475	-0.124005	0.496526	0.0271466	-0.0822495
O00762	UBE2C	-0.15195	-0.0394007	-0.0690226	0.00235245	-0.177208	-0.195302	-0.169525	0.00461227	0.0677173	-0.0612348	-0.224294	-0.103756	-0.147083	-0.00598769	-0.0875883
O00764	PDXK	-0.22852	-0.0174443	-0.0966525	-0.00379635	-0.691092	-0.142697	-0.187098	0.167935	0.293641	-0.0946555	-0.283755	-0.415305	-0.0848482	0.0526501	-0.264552
O00767	SCD	-0.117152	0.306792	-0.182082	0.325954	-0.106883	-0.929165	-0.0848236	-0.0883152	0.241297	-0.291255	-0.0670061	-0.520229	-0.38113	-0.627139	-0.142033
O14494	PLPP1	-0.0887363	-0.123739	-0.0816444	NA	0.0339722	0.138194	-0.237356	0.0772136	0.0273571	-0.073469	-0.114414	-0.0245514	-0.0348125	-0.277182	-0.0877479
O14495	PLPP3	1.31312	1.74215	0.897396	0.499158	1.35637	0.868019	1.04406	1.22566	1.64275	1.17736	0.800391	1.06449	1.27742	0.923769	1.58197
O14497	ARID1A	0.0721711	-0.101109	-0.186706	-0.224731	0.0215237	0.0126659	0.0667076	0.123374	0.363043	0.0181716	-0.297603	-0.142283	-0.225929	-0.016341	0.162825
O14497;Q8NFD5	ARID1A;ARID1B	0.234031	NA	NA	0.127523	-0.0276334	0.315239	0.368673	NA	0.6837	0.672355	0.106534	0.235345	0.0787697	0.0451705	0.0498618
O14503	BHLHE40	0.0687645	-0.0504195	0.0251079	0.0248876	0.0183414	0.128628	0.0808438	0.0682726	0.126246	-0.00456782	-0.192439	0.0354316	-0.0975841	-0.0644315	0.03149
O14519	CDK2AP1	-0.0269837	-0.326272	-0.0599769	-1.76338	0.0592246	0.110784	0.0464466	-0.285004	0.206677	0.00542465	-0.483961	0.309923	-0.473602	-0.552679	0.356753
O14519;O75956	CDK2AP1	0.000146541	0.304867	0.0929438	0.141356	0.284405	0.676847	0.257434	0.304177	0.591586	0.0211268	-0.0924442	-0.102865	0.103087	0.548336	0.407554
O14521	SDHD	-0.0254647	NA	NA	-0.152587	NA	-0.0712759	-0.0182406	NA	0.272274	NA	NA	-0.0952044	NA	NA	-0.0142735
O14522;P28827	PTPRM	NA	NA	NA	NA	NA	NA	0.116333	NA	NA	NA	NA	NA	0.00296984	NA	NA
O14524	NEMP1	-0.0547956	NA	NA	NA	NA	0.0164684	0.188655	NA	NA	NA	NA	NA	NA	NA	0.00298181
O14529;P39880	CUX1	-0.854802	-0.436452	-2.31502	NA	0.23506	NA	0.589902	-0.493048	NA	-0.455542	-0.41205	0.105785	0.0775868	-0.128913	0.0552122
O14530	TXNDC9	-0.038027	0.332807	0.120897	0.0206894	-0.0129713	0.036364	-0.0715995	0.108008	0.356966	0.016126	-0.0792683	0.00151908	0.102962	0.180202	0.226986
O14545	TRAFD1	1.28978	1.27892	1.35163	-0.262946	-0.0807452	-0.0956519	0.0699168	0.269566	0.763184	0.176217	0.0566071	0.25283	0.726502	0.762941	0.888034
O14548	COX7A2L	-0.101349	0.115393	-0.0193645	-0.301723	-0.0371305	0.20178	-0.205396	0.0800247	0.137572	0.128205	-0.0256539	0.0151014	0.119068	-0.0233836	-0.0311783
O14561	NDUFAB1	-0.0226241	0.130187	0.171066	0.246038	0.591803	0.249199	-0.938876	0.110989	0.635848	-0.0761318	-0.266383	0.139503	0.0840173	-0.082694	-0.235428
O14562	UBFD1	-0.0973214	0.0116592	-0.118143	-0.193727	0.218835	0.210152	-0.15777	-0.0382092	0.134478	0.0205576	-0.137091	-0.229645	-0.27973	-0.179626	0.126709
O14569	CYB561D2	-0.138311	-0.223436	-0.0965978	0.0823562	-0.0288498	-0.00509473	-0.666789	NA	NA	-0.266284	-0.0903229	-0.324342	-0.195211	0.0956194	-0.0274332
O14578	CIT	NA	NA	NA	-0.0375563	NA	-0.0198254	-0.034347	NA	NA	NA	NA	NA	NA	NA	NA
O14579	COPE	0.080727	0.292864	0.19195	-0.38269	-0.0981657	0.165092	0.00109278	0.185893	0.649108	0.250182	-0.356371	-0.0437705	-0.115595	0.074717	-0.113646
O14602;P47813	EIF1AX	-0.227987	-0.00180825	-0.200756	-0.121339	0.131125	0.182562	-0.21812	-0.0403584	0.181304	-0.051655	-0.20167	-0.150251	-0.0680746	0.02621	0.0781609
O14613	CDC42EP2	-0.55682	-0.192666	-0.383979	-0.393448	-0.494714	-0.0771909	-0.713853	-0.68036	-0.450124	-0.294087	-0.441017	-0.436123	-0.351603	-0.224686	0.0264694
O14617	AP3D1	0.145989	0.05886	0.153152	-0.044956	-0.0009831	-0.0272944	0.0480677	0.0987975	0.454999	0.0548494	-0.210518	-0.162161	0.137832	-0.0251454	0.240809
O14618	CCS	NA	0.0703239	0.870385	NA	NA	NA	-0.287713	0.70158	NA	NA	1.59338	NA	NA	NA	-0.30489
O14639	ABLIM1	-0.19257	-0.253723	-0.311964	-0.0873434	-0.107505	0.085599	-0.152838	0.102767	0.186503	-0.0350703	-0.132726	-0.0710154	-0.115998	-0.0490332	0.0178329
O14641	DVL2	-0.251964	0.228425	0.00670239	-0.336714	-0.26263	-0.239152	-0.325902	0.0106842	0.283229	0.0847615	-0.387468	0.0419534	0.136821	0.241955	0.253966
O14646	CHD1	0.041797	-0.132299	-0.0860508	-0.0550434	0.127469	0.180677	-0.242579	-0.0609456	0.142517	0.0798061	-0.204912	-0.105008	-0.102267	-0.0976838	-0.131452
O14646;O14647	CHD1;CHD2	0.346398	0.250356	-0.199096	0.284671	0.307892	0.485275	0.061127	0.18631	0.840662	0.513628	-0.0943372	0.0399834	0.157948	0.211135	0.395311
O14646;Q9P2D1;Q9HCK8;Q3L8U1;O14647;Q8TD26	CHD1;CHD2;CHD6;CHD7;CHD8;CHD9	0.061207	-0.0536987	-0.019892	-0.445694	NA	NA	NA	NA	NA	0.109796	-0.322107	-0.179279	-0.181197	NA	-0.175853
O14647	CHD2	0.500127	0.245243	-0.0545263	NA	NA	-0.0224899	0.21372	0.187734	0.373946	0.209025	-0.237279	-0.263153	0.210219	0.121975	0.143817
O14653	GOSR2	0.132925	0.367679	0.204606	-0.156192	0.237433	0.223508	-0.357541	0.354253	0.698514	0.237905	0.039058	0.206071	0.355892	0.260781	0.28514
O14656	TOR1A	NA	NA	NA	NA	NA	-0.00605945	NA	NA	NA	NA	NA	NA	NA	NA	NA
O14657	TOR1B	-0.000661819	0.329724	0.00540151	-0.166303	-0.0486644	-0.420425	0.0361817	0.121309	0.418946	0.0368657	-0.197999	-0.0627642	-0.0481433	0.112693	0.0819149
O14662	STX16	0.139624	-0.0691738	-0.252541	0.27755	NA	0.196427	-0.130577	0.238676	0.192353	0.0188535	-0.229855	-0.429059	-0.0977168	-0.00263636	-0.405134
O14672	ADAM10	-0.0372975	-0.0173459	0.0144306	-0.0375623	0.00155154	0.0714209	-0.00494604	0.0052295	0.323242	0.0274597	-0.0357715	-0.0809075	-0.0906494	-0.0150747	-0.0339475
O14681	EI24	-0.0909718	-0.355093	-0.266491	-0.0135622	-0.0335586	0.082867	0.0665689	0.425319	0.241916	0.175349	-0.804488	-0.179055	-0.322114	0.0796181	-0.183386
O14684	PTGES	-0.0260187	-0.214373	0.10203	0.0145792	0.0714941	0.0133024	-0.105318	-0.400104	-0.0338865	0.53592	0.0402385	-0.469447	-0.375213	-0.168329	-0.366507
O14686	KMT2D	0.324538	0.396566	0.430645	-0.236275	-0.019185	0.080666	0.653276	0.936594	0.565309	0.436986	-0.0770188	-0.226431	0.0973039	0.0467317	-0.203883
O14713	ITGB1BP1	NA	NA	NA	NA	NA	NA	NA	NA	NA	NA	NA	NA	NA	NA	2.24282
O14715;P49792;Q7Z3J3;Q99666;A6NKT7	RANBP2	-0.245685	-0.2625	-0.271204	0.325929	-0.0377951	0.0922072	-0.330646	0.085989	0.416883	0.0666306	-0.51337	0.0629877	-0.123308	-0.118127	-0.0192853
O14715;P49792;Q7Z3J3;Q99666;P0DJD0;A6NKT7;P0DJD1	RANBP2	0.0484754	0.0898247	-0.134817	-0.28545	0.0974673	-0.00410569	0.0457054	0.105023	0.655885	0.00218185	-0.290035	-0.139725	-0.29238	-0.257042	-0.121099
O14715;P49792;Q99666;P0DJD0;A6NKT7;P0DJD1	RANBP2	-0.460306	-0.0908718	-0.139969	-0.416161	-0.107994	-0.182009	-0.107735	-0.0356275	0.557655	0.0410942	-0.403794	0.013646	-0.145341	-0.19116	-0.275447
O14715;Q7Z3J3;Q99666;P0DJD0;A6NKT7;Q8IWJ2;P0DJD1	GCC2	0.0300376	NA	-0.268229	NA	NA	NA	-0.0611527	0.222292	0.467761	0.190962	-0.0208717	NA	0.0942023	0.149803	NA
O14715;Q7Z3J3;Q99666;Q8IWJ2	GCC2	-0.480734	-0.581092	-0.156152	NA	NA	NA	NA	NA	NA	-0.8218	-0.837441	NA	-0.801881	-0.150571	NA
O14715;Q99666	RGPD5	0.094797	0.481314	-0.254608	NA	NA	NA	NA	1.11677	0.677922	0.908219	-0.821823	-0.269185	NA	-0.441587	0.0227561
O14717	TRDMT1	NA	NA	NA	NA	NA	NA	NA	0.170769	NA	NA	NA	NA	-0.159035	0.176284	NA
O14730	RIOK3	NA	NA	NA	0.19369	NA	NA	NA	NA	NA	NA	NA	NA	NA	NA	-1.66581
O14732	IMPA2	-0.741015	-0.186327	-0.287936	-0.32105	-0.402351	-0.385512	-0.170841	0.0764288	0.132368	-0.0211829	-0.115429	-0.219673	-0.109206	-0.413745	0.0759898
O14733	MAP2K7	0.0963922	1.41535	1.36542	0.289626	-0.174974	-0.628366	0.109942	0.180674	-0.0357401	0.0712235	0.321761	0.282701	0.0873228	-0.137426	NA
O14734	ACOT8	-0.0125745	-0.0554088	-0.212224	-0.0253688	0.0311305	0.00272486	0.00156886	0.0871393	0.420125	0.12435	-0.109347	-0.00396573	-0.0588914	0.0197783	0.219198
O14735	CDIPT	0.46872	0.461418	0.358184	-0.0442061	0.0852537	0.206137	-0.0738582	0.161537	0.333989	0.274148	0.0825447	0.238723	0.421862	0.347787	0.583971
O14737	PDCD5	-0.154735	0.0752532	-0.115939	-0.0314889	-0.11425	0.0118841	-0.299226	-0.0417227	0.128305	-0.164286	-0.315683	-0.331213	-0.0751029	-0.00875085	0.0628463
O14744	PRMT5	-0.0238089	0.0858952	-0.101536	0.0307097	0.0371358	-0.0432801	-0.0451865	-0.022277	0.29078	-0.0208644	-0.216479	-0.165223	-0.0215719	-0.0412432	0.0493796
O14745	SLC9A3R1	-0.0748552	0.0114561	-0.178181	-0.066565	-0.0518986	-0.108637	-0.162073	-0.289812	0.0358165	-0.107563	-0.243038	-0.16428	-0.0214424	0.00816418	0.0523493
O14757	CHEK1	-0.384047	-0.18786	-0.234683	-0.236025	0.137035	0.0541654	-0.257366	0.00567774	0.0823882	-0.0369209	-0.350171	-0.141295	-0.163414	-0.0875415	-0.273929
O14763	TNFRSF10B	-0.122846	-0.160285	-0.290831	-0.413272	0.162552	0.100684	-0.125485	-0.347873	0.25507	-0.192546	-0.416917	-0.235896	-0.306331	-0.367054	-0.185865
O14773	TPP1	0.101025	0.240775	0.148296	0.00683244	0.246379	0.23806	-0.0380159	0.245758	0.267748	0.170856	-0.0842278	-0.0947036	0.000245793	0.0540679	-0.116822
O14775	GNB5	NA	NA	NA	NA	NA	NA	NA	-0.139265	NA	NA	NA	NA	NA	NA	NA
O14776	TCERG1	-0.0801106	0.00692398	-0.139295	-0.293623	0.0503224	0.0768427	-0.0393903	0.0508927	0.346609	0.0525527	-0.108451	-0.11715	-0.132827	0.0737997	0.134737
O14776;Q5VWI1	TCERG1	-0.389322	NA	NA	NA	NA	NA	NA	0.0297645	0.198829	0.127211	NA	NA	NA	0.252336	-0.269465
O14777	NDC80	-0.449405	-0.224597	-0.333684	-0.370402	-0.375052	-0.396779	-0.589914	-0.039238	-0.0898448	-0.0117941	-0.508557	-0.878419	-0.843005	-0.202858	-0.911337
O14786	NRP1	0.38558	0.442209	NA	0.0191429	NA	0.266275	NA	-0.222398	NA	NA	-0.0139238	0.0574502	0.12696	0.3787	NA
O14787	TNPO2	-0.436076	0.188904	-0.0295425	0.173873	-0.177961	0.426978	0.819957	-0.0135937	0.588553	0.0201852	-0.316327	-0.158313	-0.234028	-0.166305	0.142964
O14791	APOL1	NA	NA	NA	NA	NA	NA	NA	NA	-1.76601	NA	NA	NA	NA	NA	NA
O14802	POLR3A	0.158359	0.251411	0.0723476	0.24044	0.267159	-0.0451341	0.207483	0.300191	0.688402	0.211236	-0.12542	0.18291	0.285401	0.162574	0.222222
O14807	MRAS	1.05295	1.38394	1.23772	-0.0653317	0.627073	NA	0.605287	NA	0.536853	0.895268	0.433909	0.404114	0.407712	-0.214644	0.760101
O14817	TSPAN4	NA	-0.0877717	-0.0809002	-0.0573822	-0.0191073	0.0312691	NA	0.0198421	NA	NA	-0.0889613	NA	-0.130268	-0.0702455	0.453927
O14818	PSMA7	-0.0371939	0.0220076	-0.0410646	-0.252199	-0.16682	-0.0632972	-0.202954	-0.172032	0.163449	-0.16191	-0.319473	-0.228997	-0.107904	-0.0638698	0.156097
O14828	SCAMP3	-0.0371789	-0.0143094	-0.0650156	-0.0261722	0.00428748	0.012255	0.00430018	0.041515	0.0763989	0.015921	-0.0206753	-0.0148906	-0.0155109	-0.0185549	-0.00603382
O14832	PHYH	0.45197	0.908268	0.417854	0.136045	0.0820917	0.180173	0.33239	0.635711	1.12708	0.507681	-0.0724718	0.226289	-0.0377353	NA	0.62011
O14867	BACH1	NA	0.446463	NA	NA	NA	NA	0.218643	NA	0.599478	NA	0.0495187	NA	NA	0.233929	0.154033
O14874	BCKDK	0.16445	0.0156117	-0.0204562	-0.0253834	0.270026	0.411458	0.0828441	0.0799509	0.420343	0.0508966	-0.031084	-0.046388	0.0159811	-0.0199025	0.207353
O14879	IFIT3	NA	NA	-0.24523	-0.393879	-0.114372	-0.116702	-0.0446853	NA	NA	NA	-0.0636326	NA	-0.2834	NA	0.120938
O14880	MGST3	0.00148675	0.00986027	-0.0441381	-0.0574392	0.0198905	0.0306948	-0.149475	0.0451273	0.228527	0.131315	0.00179917	-0.0724504	-0.00151587	-0.0290043	0.0592924
O14907	TAX1BP3	-0.0313462	-0.042743	-0.0519986	-0.0246935	-0.0191073	-0.0141354	-0.034347	0.00101726	0.0328067	-0.0113667	-0.0636326	-0.0476415	-0.0465424	-0.038542	-0.0175615
O14908	GIPC1	0.156335	0.282594	-0.206294	-0.178463	-0.0590318	-0.222239	-0.179486	-0.0851309	0.36435	0.0234885	-0.197978	-0.150639	0.178842	-0.464289	0.141572
O14910;Q9NUP9	LIN7C	-0.080047	0.210597	-0.241004	-0.555258	0.263878	-0.254174	-0.0531511	0.113354	0.102637	-0.0558002	-0.198271	-0.0415802	-0.0296781	-0.144452	-0.0912426
O14917	PCDH17	NA	NA	NA	NA	0.0853777	0.0570193	NA	NA	NA	NA	NA	NA	NA	NA	NA
O14925	TIMM23	0.0323511	0.00032633	-0.160152	-0.031074	0.110664	0.00618251	-0.147083	0.0866427	0.418378	0.150785	-0.0663285	0.0420832	0.0236116	0.354878	0.18091
O14929	HAT1	-0.0331927	0.176591	0.00724333	-0.403711	-0.0982021	-0.0172609	-0.242333	0.378781	0.316372	0.0397077	0.0352713	-0.265838	-0.155927	-0.285737	-0.0461874
O14936	CASK	-0.287273	-0.846547	-0.307185	-0.300302	0.364571	-0.185128	-0.113677	0.0387931	0.797058	-0.304571	-0.582163	-0.363722	-0.654468	-0.143037	0.195878
O14939	PLD2	-0.279606	-0.188118	NA	-0.3017	-0.110798	-7.23483e-05	-0.182818	NA	0.350842	0.0358784	NA	-0.399722	-0.100425	NA	0.0086093
O14948;O75030;P19532	MITF;TFE3	-0.0855737	-0.190689	-0.131608	NA	NA	NA	0.315001	0.906617	0.774764	NA	-0.105114	0.0286453	NA	0.0135771	0.273365
O14948;P19484;O75030;P19532	MITF;TFE3;TFEB	NA	NA	NA	NA	NA	NA	NA	0.498661	-0.00843765	0.0630917	0.292145	NA	NA	0.115705	NA
O14949	UQCRQ	0.070215	0.12401	0.0605193	-0.0180041	0.246536	0.322105	-0.0331601	0.180911	0.307766	0.171496	0.027988	0.0799129	0.141247	0.12691	0.165872
O14957	UQCR11	NA	0.017216	-0.0714731	0.0497657	NA	0.329937	NA	NA	0.256989	NA	NA	-0.162427	NA	0.0314729	-0.112779
O14964	HGS	-0.106736	-0.0520737	-0.0278645	0.175928	-0.0821648	-0.247204	-0.285866	-0.0984681	-0.0902148	-0.189873	-0.0878618	-0.262562	-0.0760344	-0.300895	-0.191543
O14965	AURKA	-0.192158	-0.204368	-0.337958	0.0695097	0.118713	0.157336	-0.134946	-0.0663228	0.260095	-0.171631	-0.281037	-0.187607	-0.27989	-0.082862	-0.0793007
O14966	RAB29	2.46486	0.336204	NA	NA	NA	NA	-0.421459	NA	NA	-0.123919	-0.455512	NA	0.334844	-0.746642	NA
O14972	VPS26C	0.0315186	0.0862754	0.0710864	-0.504907	-0.275662	0.0441006	-0.584162	0.0846623	0.2419	-0.063373	-0.407151	-0.336314	-0.106546	-0.0840636	-0.121397
O14974	PPP1R12A	0.0169248	0.23974	0.135564	-0.0607488	-0.0203495	0.116244	-0.0252939	0.0355061	0.0404513	0.0852408	-0.0634894	-0.0425581	0.0519814	0.0706541	0.0449766
O14974;O60237	PPP1R12A	0.560986	0.472135	2.02378	-0.16286	0.709701	0.055435	0.177637	0.389986	0.623312	0.141328	0.134545	0.138434	-0.0562027	-0.0403464	0.246875
O14975	SLC27A2	-0.196859	-0.35048	-0.135963	-0.376378	-0.242137	-0.0172692	-0.315322	0.0823672	-0.0196981	-0.471184	-0.198066	-0.0694492	-0.257982	-0.195536	-0.649286
O14976	GAK	-0.0726229	-0.0440049	0.00635597	NA	-0.245613	-0.427723	-0.790506	-0.391088	0.619374	-0.22793	-0.071541	0.998296	-0.00513606	0.0198987	1.24631
O14977	AZIN1	0.21543	0.0892948	-0.0450787	-0.29476	0.241939	-0.126105	-0.0147232	0.112664	0.519118	-0.299153	-0.238936	-0.293283	0.158179	0.230905	0.762266
O14979	HNRNPDL	0.0107427	0.0784203	-0.13942	0.0167359	-0.167208	0.0717776	-0.173378	0.0102184	0.213933	-0.0501186	-0.228904	-0.307715	-0.178617	-0.195507	0.019152
O14980	XPO1	-0.164051	-0.0483129	-0.208727	-0.0794718	-0.0694833	-0.00909438	-0.0409818	0.0641933	0.258486	-0.0915208	-0.263637	-0.17762	-0.173711	-0.00963972	-0.00803257
O14981	BTAF1	0.0964523	0.033294	-0.051367	-0.0379359	0.0507498	0.0250959	0.0870802	0.0189932	0.403849	-0.0398966	-0.123238	-0.00838116	-0.0802224	-0.097413	0.00735686
O15013	ARHGEF10	0.330989	NA	-2.8474	0.175998	0.132978	0.121176	-0.34373	NA	0.106019	-0.655731	NA	-1.43586	NA	NA	0.188376
O15014	ZNF609	NA	NA	2.2786	-0.317432	0.0147039	-0.11408	0.583067	NA	NA	NA	NA	NA	NA	NA	0.0800704
O15020	SPTBN2	-0.512758	-0.375047	-0.859981	-0.136824	0.4239	-0.0104701	-0.103262	-0.0266975	0.329505	-0.116547	-0.324752	-0.066028	-0.35805	-0.369671	-0.117856
O15027	SEC16A	-0.2777	-0.211679	-0.286691	-0.103399	-0.164066	0.0543684	0.00501885	0.0892292	0.397274	-0.0406768	-0.273011	-0.239609	-0.106409	-0.118216	-0.0416701
O15031	PLXNB2	-0.0032863	-0.185121	-0.117485	-0.096708	-0.0593536	-0.0951656	0.0300534	0.0386139	0.26091	-0.0309578	-0.295772	0.0409456	-0.161118	-0.163427	0.077628
O15042	U2SURP	-0.0138105	-0.0107218	-0.070623	-0.09832	0.00331153	-0.0782258	0.0477549	0.0485652	0.424803	0.0344167	-0.175134	-0.1201	-0.0559708	0.0283972	0.0291503
O15047	SETD1A	0.122434	-0.0732728	-0.204645	-1.86142	-0.52432	-0.315657	0.137776	0.70911	-0.176634	-0.260134	-0.116773	-0.35584	-0.235685	0.034446	0.0580193
O15061	SYNM	NA	NA	NA	NA	NA	-0.0148507	NA	NA	0.935811	NA	NA	NA	NA	NA	NA
O15066	KIF3B	NA	-0.623968	NA	NA	NA	-1.73914	-1.34075	-0.732314	-2.28019	-0.520944	-2.12682	NA	-0.883852	-0.330343	-4.27273
O15067	PFAS	0.0414909	0.0266438	-0.0756303	-0.196295	-0.232836	-0.122237	-0.0513216	0.131459	0.120493	-0.0125265	-0.228604	-0.212008	-0.0720882	-0.0923401	0.0785526
O15083;Q8IUD2	ERC1	0.397423	0.631908	0.124512	0.0157882	-0.124147	0.777295	0.3438	0.18852	0.743282	0.13615	-0.39396	0.813514	-0.0563591	0.141927	0.0781701
O15084	ANKRD28	-0.19062	-0.00799646	NA	NA	-0.0509574	NA	0.471368	NA	0.497169	-0.167391	NA	-0.302049	NA	NA	-0.0411714
O15085	ARHGEF11	0.181655	0.120886	-0.174284	-0.662981	NA	NA	-0.00179031	-0.259508	0.623285	0.188083	-0.154584	-0.165947	0.115941	-0.222405	-0.141384
O15091	PRORP	-0.13104	0.00779398	-0.173797	-0.213989	0.0345118	0.0772599	0.057177	-0.0389765	0.141222	0.0721789	-0.260595	-0.0846701	-0.171654	-0.0764168	0.039535
O15111	CHUK	5.65833e-05	0.380193	0.00900012	-0.203687	-0.163722	0.226253	0.0276674	-0.359414	0.492887	0.511583	-0.52005	-0.030331	0.0775658	0.173115	-0.0668468
O15111;O14920	CHUK	0.191961	NA	NA	NA	NA	NA	NA	NA	0.218121	NA	NA	-0.24845	NA	NA	NA
O15116	LSM1	0.0969863	0.973271	1.16377	-0.164783	0.00257411	NA	0.135813	1.5007	0.124474	1.33702	NA	0.0289803	0.569393	0.723399	0.893296
O15118	NPC1	0.418528	0.344348	0.554787	-0.0870506	-0.170018	-0.200099	0.12097	0.135038	0.303263	0.266691	-0.0927239	-0.0497906	0.214681	0.531678	0.206551
O15119	TBX3	0.21739	0.280541	0.135458	-0.465639	0.140532	0.226292	0.307287	0.118806	0.582029	0.065906	-0.0347485	0.105391	-0.00505468	0.211968	0.410295
O15119;Q13207	TBX3	0.19933	0.238971	0.0165036	-0.185653	0.0796573	-0.167657	0.25013	0.244732	0.795065	0.11264	-0.212744	-0.0866192	-0.0176069	-0.00781437	0.288257
O15119;Q9UL17;Q13207	TBX3	0.617419	-0.272823	NA	NA	1.6583	NA	1.45273	NA	NA	0.368843	0.17192	NA	0.141136	NA	NA
O15120	AGPAT2	0.195326	-0.602529	-0.127115	NA	-0.918543	NA	1.65177	0.126287	0.052543	0.931821	0.105919	NA	0.150308	0.494891	NA
O15121	DEGS1	0.232107	-0.274331	-0.326112	NA	-0.291119	-2.2815	0.395607	0.00382143	-2.0207	0.0562984	0.0788619	-0.373389	0.579281	-0.092025	NA
O15126	SCAMP1	0.0132916	-0.0540695	-0.0165298	-0.172021	-0.0661075	-0.040221	-0.0101293	-0.0871006	-0.00899448	-0.0124916	-0.0611371	-0.0115399	-0.222561	-0.153746	0.128057
O15127	SCAMP2	0.0281121	0.231581	0.15653	-0.0676949	-0.0308393	0.300798	0.0142425	0.295151	0.376813	-0.604084	0.100182	-0.0390346	0.0100244	0.406791	0.0445943
O15131	KPNA5	0.585261	NA	NA	-0.0708395	NA	NA	-0.535415	NA	0.182629	NA	NA	-0.0685796	NA	-0.189589	-0.146423
O15131;O60684	KPNA5;KPNA6	-0.0591365	0.119789	-0.0681388	-0.305472	-0.111855	0.185476	-0.0431032	-0.0203637	0.319689	-0.113844	-0.273555	-0.378571	-0.0670032	-0.036208	0.0301056
O15131;P52294;O60684	KPNA1;KPNA5;KPNA6	-0.318066	0.429406	-0.130468	-0.770761	0.179516	NA	-0.361543	-0.0380066	0.24333	0.283766	-0.589194	0.271519	-0.0894528	-0.244215	NA
O15143	ARPC1B	0.0746873	0.134643	0.0324653	-0.393257	-0.0486358	0.0442533	-0.0986556	-0.0233504	0.270392	-0.117819	-0.314644	-0.207418	-0.14874	-0.0699279	0.00307368
O15144	ARPC2	0.0167962	0.364455	0.0684892	-0.146465	-0.0870433	-0.103922	-0.22295	-0.143113	0.0744199	-0.0163357	-0.113542	-0.156413	0.121701	0.0592651	0.22413
O15145	ARPC3	0.160978	0.233027	0.112489	-0.0145035	-0.0533505	0.141508	0.0195601	0.151157	0.331588	0.000629141	-0.169038	-0.031452	0.202808	0.114836	0.226002
O15155	BET1	-0.312597	-0.0272236	-0.0423547	0.06064	-0.482491	-0.141163	0.137068	-0.178045	NA	-0.116418	-0.137436	NA	-0.324758	-0.176007	-0.160192
O15160	POLR1C	-0.256599	-0.15678	-0.142874	-0.234536	-0.0195655	-0.139479	-0.331619	0.0786993	0.0174076	0.0991895	-0.303737	-0.118781	-0.238685	0.336423	0.36507
O15162	PLSCR1	3.51682	NA	3.50572	2.1974	1.32026	NA	2.32498	2.09781	1.99808	NA	NA	2.04525	NA	2.42632	2.70001
O15164	TRIM24	-0.174789	-0.294143	-0.0102231	-0.32205	-0.08857	-0.0293735	-0.274278	0.102965	-0.0594865	-0.0815705	-0.146265	-0.227355	-0.0424364	-0.0383678	0.0194508
O15173	PGRMC2	-0.267718	-0.258725	-0.303881	-0.156753	0.0861137	0.156274	-0.123143	-0.00974945	0.185265	-0.0551575	-0.280464	-0.183721	-0.159644	0.0394832	-0.220879
O15173;O00264	PGRMC1;PGRMC2	NA	NA	NA	NA	-0.087601	NA	NA	NA	0.240415	NA	NA	NA	NA	NA	NA
O15182	CETN3	NA	-0.190557	-0.151692	NA	NA	NA	-0.124947	NA	0.0410604	NA	-0.254894	NA	0.402435	0.292962	-0.0217627
O15212	PFDN6	0.0246191	0.138435	-0.184107	-0.0723831	-0.00359098	-0.142746	-0.286165	-0.261957	0.267712	0.0550301	-0.251235	-0.216271	0.0242477	0.0560724	0.220991
O15213	WDR46	-0.096119	0.025821	-0.22595	-0.270532	0.0916735	-0.0730176	0.0660942	0.0765741	0.392564	0.0709993	-0.176827	0.00369995	-0.0658449	0.00771976	-0.0677408
O15226	NKRF	-0.151214	-0.259824	-0.331206	-0.0901209	0.0135211	-0.111534	0.0215484	0.0356888	0.476464	0.0342664	-0.304806	-0.152771	-0.247927	-0.0538813	-0.147526
O15228	GNPAT	0.283751	0.550789	0.680849	0.532894	0.476991	0.350833	0.78067	-0.0719641	0.545614	0.178337	0.36326	0.584135	-0.0418037	0.278073	0.30856
O15230	LAMA5	0.250147	0.270706	0.281927	0.00125927	0.166066	0.0126139	0.286291	0.158885	0.390222	0.121225	-0.0818462	0.043485	0.0297115	-0.0241066	0.342377
O15234	CASC3	-0.282501	-0.0412708	0.33381	-0.22818	-0.205371	0.475301	-0.0955699	0.125251	0.473415	-0.0212594	-0.251202	-0.187418	-0.00546013	-0.147548	0.254256
O15235	MRPS12	0.211739	NA	-0.136568	-0.305771	0.0319051	0.0705885	-0.634092	0.0653185	-0.10311	0.290361	-0.36083	-0.153959	-0.100379	0.127047	0.501319
O15239	NDUFA1	NA	NA	NA	NA	NA	NA	NA	NA	NA	NA	NA	NA	NA	0.811148	NA
O15243	LEPROT	NA	NA	NA	NA	NA	NA	NA	NA	0.297625	NA	NA	NA	NA	NA	NA
O15258	RER1	0.152911	0.322867	0.00318592	-0.0444944	0.131958	0.50449	0.00549759	-0.0176949	0.385995	0.23396	-0.0206909	0.0542425	0.0796775	0.0874449	0.205259
O15260	SURF4	0.177118	0.013253	-0.0266349	0.133658	0.163423	0.206425	-0.0896147	-0.0165418	0.205254	0.0658147	0.0025254	0.145905	-0.192678	-0.0144077	0.134485
O15265	ATXN7	0.332357	0.152842	-0.16347	-0.251066	0.283094	-0.27661	NA	NA	0.100862	-0.161283	-0.211205	-0.128336	-0.0575159	-0.256004	-0.0545855
O15269	SPTLC1	0.17115	0.0376439	0.112591	0.0508717	-0.135994	0.0138556	0.0548861	0.0411477	0.139597	0.162651	-0.0797213	0.0805639	-0.0359098	0.0939171	-0.0422652
O15270	SPTLC2	0.316444	0.204309	0.195009	-0.0521403	0.0104513	0.0566499	0.0280302	0.186647	0.185355	0.154902	-0.0996795	-0.0780763	0.0103323	0.0686341	-0.0195973
O15294	OGT	0.216692	0.516351	0.217054	0.106382	-0.0748099	0.383434	0.356036	-0.0658469	0.0883228	0.137403	-0.69763	0.196031	0.0668549	-1.013	-0.111911
O15297	PPM1D	-0.126247	-0.0251081	-0.0834729	-0.071437	0.0792935	0.0278697	0.0937958	0.0573497	0.199583	0.00707305	-0.116538	-0.167111	-0.00877044	-0.0900169	0.0597424
O15304	SIVA1	NA	NA	NA	NA	NA	0.138247	0.0853617	NA	NA	NA	NA	NA	NA	NA	NA
O15305	PMM2	0.101827	-0.0148469	-0.174269	0.139188	-0.194705	-0.322372	-0.389655	0.193177	0.369457	-0.0654577	-0.359372	-0.389333	-0.124538	-0.169433	0.100095
O15318	POLR3G	NA	NA	NA	-0.427932	-0.547342	NA	NA	NA	NA	NA	NA	NA	NA	NA	NA
O15321	TM9SF1	0.166266	0.255913	0.0626226	-0.607983	-0.0678628	-0.244583	-0.605165	0.149307	0.0865076	-0.124623	-0.0597264	-0.343065	-0.240042	-0.212513	-0.251456
O15344	MID1	NA	-0.103368	-0.205271	-0.138615	NA	0.333347	-1.47834	0.248256	-0.739413	-0.369207	-0.308817	-0.474072	-0.204612	-0.333629	0.250753
O15347	HMGB3	-0.245244	-0.111097	-0.204436	-0.18375	-0.0396964	0.190183	-0.29555	-0.198178	0.14757	0.0156219	-0.0346074	-0.117471	-0.1576	-0.033203	-0.0160674
O15355	PPM1G	0.135305	-0.0346059	-0.0131187	-0.127779	-0.0331792	-0.116257	0.384582	-0.0987783	0.40958	-0.209363	-0.360555	0.428872	-0.285077	0.210215	0.140506
O15357	INPPL1	-0.428322	-0.249019	-0.0934751	-0.278485	-0.0902741	-0.0839647	0.0316931	0.0150034	0.171398	-0.0186172	-0.431438	-0.12723	-0.0807167	0.0823933	-0.0707103
O15360	FANCA	-0.1538	-0.10618	0.224342	NA	-0.103862	0.0383118	-0.264225	0.0828112	-0.0592414	0.205536	-0.219281	-0.0675748	-0.0798696	NA	0.179307
O15371	EIF3D	0.0596742	0.100612	-0.0237411	0.110456	0.001407	-0.00963843	-0.0804538	0.257562	0.317212	0.0976093	-0.058949	-0.0434313	-0.0296734	0.0902436	-0.0694327
O15372	EIF3H	-0.16955	0.049027	-0.162153	-0.113026	-0.109697	-0.0246695	-0.151747	-0.0228431	0.114172	-0.121173	-0.250117	-0.195476	-0.115637	-0.0172329	-0.0046765
O15379	HDAC3	0.0179806	0.0575314	0.168452	0.147779	0.139301	0.00144379	-0.0286538	0.170712	0.153912	0.259418	-0.0507032	-0.257171	0.101615	0.0498693	0.193046
O15381	NVL	-0.00175741	-0.0586645	-0.0402792	-0.0878849	0.0404076	0.0150711	-0.0457767	0.160599	0.211157	-0.0644399	-0.139688	-0.0529172	-0.0708143	0.048046	0.03261
O15382	BCAT2	0.00827631	0.0262086	NA	NA	NA	NA	0.531692	-1.42673	NA	NA	NA	NA	NA	NA	NA
O15391	YY2	NA	0.442948	-0.111397	NA	NA	0.912583	0.268669	-0.0946844	NA	0.205974	0.882929	NA	-0.090051	-0.0706437	NA
O15391;P25490	YY1;YY2	-0.0379299	-0.104328	-0.0897348	-0.0928454	0.141485	0.0473841	-0.122205	-0.185037	0.176975	0.0776372	-0.117132	0.0185893	-0.126332	0.036064	0.0901582
O15392	BIRC5	-0.243289	-0.371246	-0.429817	-0.140562	-0.614798	-0.133123	-0.326545	0.0232134	-0.0198958	0.00697184	-0.414329	-0.216909	-0.162769	-0.0971889	-0.345017
O15397	IPO8	-0.185974	-0.0385237	-0.0347926	-0.287659	-0.137271	-0.0566438	-0.139506	-0.173019	0.182907	0.0702909	-0.250887	-0.251995	-0.0638993	-0.0539395	-0.0171656
O15400	STX7	-0.0106832	0.102195	0.136771	-0.0324941	0.145155	0.336938	0.0653581	0.0629388	0.325771	0.086057	-0.259302	0.0372774	-0.0265055	-0.0477742	0.0626968
O15403	SLC16A6	-0.580995	-0.686776	-0.914775	-0.760146	-0.455327	-0.230502	-0.448467	-0.314755	-0.0611126	-0.234285	-0.565296	-0.391738	-0.780391	-0.927301	-0.403437
O15409	FOXP2	0.227242	NA	-0.039336	NA	-1.63764	0.665354	NA	NA	NA	-0.464558	NA	0.0673652	1.45916	NA	0.312335
O15417	TNRC18	0.0428234	0.181289	-0.231436	-0.0162982	0.118279	0.0517339	0.159262	0.33644	0.446448	0.013495	-0.278378	-0.0470139	0.0160418	0.318188	0.226715
O15427	SLC16A3	0.27858	0.240024	0.204869	-0.146049	0.0842209	0.226203	-0.0591999	0.130282	0.264296	0.170369	-0.0350811	-0.0265288	0.0671958	0.00211984	0.0727762
O15431	SLC31A1	NA	NA	NA	NA	NA	NA	NA	NA	-0.599793	NA	NA	NA	NA	NA	NA
O15439	ABCC4	0.252179	0.178812	0.065957	-0.190092	0.0687871	0.0491608	0.113963	0.0793999	0.413063	0.210694	0.0446549	-0.055501	0.230409	0.234317	0.152328
O15440	ABCC5	0.365596	-0.164547	NA	-0.142547	-0.0632207	0.236519	-0.29725	NA	0.252033	0.172791	-0.538645	-0.0441097	-0.0532434	-0.436328	-0.151309
O15446	POLR1G	-0.182236	-0.270689	-0.298667	0.0911664	0.545206	0.447872	-0.216462	0.819735	0.458523	-0.0292801	-0.605393	0.130941	-0.0238395	0.293324	0.181533
O15460	P4HA2	-0.0130152	0.0306297	0.181328	-0.0785879	0.16849	-0.00598152	0.0337452	0.227415	0.469372	0.0810369	-0.134074	-0.0299851	-0.0829446	-0.0240952	0.0881265
O15481	MAGEB4	0.422329	NA	NA	NA	-0.472533	-0.0160587	-0.130453	NA	0.192788	0.270269	NA	NA	NA	NA	0.282488
O15498	YKT6	-0.248331	-0.135556	-0.132786	-0.168595	-0.748838	-0.154441	-0.168964	-0.100927	-0.0203311	-0.40997	-0.507645	-0.30973	-0.0643113	-0.270456	0.240984
O15504	NUP42	-0.13686	-0.309652	-0.00795223	-0.212166	0.0339592	-0.249404	-0.196483	-0.0125278	0.0305108	-0.049149	-0.263429	-0.048361	-0.0816917	0.191178	-0.0809603
O15511	ARPC5	-0.0130287	0.252285	-0.00181081	-0.206418	-0.0344329	-0.0121484	-0.0393927	0.174091	0.0307476	-0.0311619	0.151289	-0.0445997	0.35624	-0.0454894	-0.0314165
O15514	POLR2D	-0.651248	NA	NA	-0.362621	-0.230638	-0.176495	-0.709443	-0.34329	-0.341819	NA	NA	-0.748664	-0.751901	-0.0266683	-0.0321951
O15516	CLOCK	NA	NA	NA	NA	NA	NA	NA	NA	-1.67204	NA	NA	-0.0193492	NA	-0.335261	NA
O15525	MAFG	0.0730077	-0.346674	-0.143398	-0.73686	-0.149431	0.0104194	-0.287299	-0.657876	0.20168	-0.682113	-1.27021	-0.636636	-0.897571	-0.490153	0.0164147
O15530;Q6A1A2	PDPK1	-0.310141	-0.365329	-0.0196484	0.0455519	-0.0794452	NA	0.274666	-0.133566	0.0419145	-0.315709	-0.435568	-0.160229	-0.739167	-0.497872	0.0351794
O15533	TAPBP	2.0629	2.12584	2.20421	0.0383899	0.103395	0.263068	0.618294	0.220249	0.86593	0.424587	0.165683	0.162173	0.823636	0.86789	0.871896
O15541	RNF113A	NA	-0.855428	-0.845274	NA	NA	NA	NA	NA	NA	NA	NA	NA	NA	NA	NA
O15550	KDM6A	-0.113181	NA	NA	NA	NA	NA	NA	NA	1.60746	-0.460351	NA	0.519167	-0.257063	-0.0715317	NA
O15554	KCNN4	-0.018981	0.0346633	-0.206209	-0.844389	-0.301818	0.146079	-0.0933817	0.00389711	-0.211005	0.0376396	-0.0188624	-0.146035	-0.226259	-0.769162	-0.57059
O43143	DHX15	0.00245938	0.0315855	-0.0238241	-0.182823	-0.0441081	-0.102944	-0.0522475	0.0710366	0.310077	-0.0421485	-0.328615	-0.213682	-0.0806658	-0.133316	-0.0145515
O43148	RNMT	-0.242674	-0.0839623	-0.347374	0.334592	0.298025	-0.0907581	0.0572606	0.285308	0.218146	0.00808169	-0.270618	-0.398067	-0.191525	-0.213874	-0.250014
O43149	ZZEF1	-1.1461	NA	NA	NA	NA	NA	NA	NA	NA	NA	NA	NA	NA	NA	NA
O43156	TTI1	0.0985277	-0.0505451	-0.100525	-0.0623996	-0.322422	0.181378	0.0957268	-0.113937	-0.0366945	-0.0453458	0.0371036	-1.07273	-0.01838	-0.0887188	-0.0823783
O43159	RRP8	-0.428681	-0.693094	NA	NA	NA	-0.523627	NA	NA	0.240399	-0.140919	-1.05883	-0.518306	-0.613049	-1.16779	-0.699603
O43164	PJA2	-0.331493	NA	-0.153673	-0.0601909	-0.0446328	-0.133879	-0.137721	0.0367598	0.545165	-1.06343	-0.89373	-0.341891	-0.316919	-0.0585412	0.00136302
O43167	ZBTB24	-0.717282	0.0455695	NA	NA	0.0898263	0.491937	NA	1.07171	-1.34075	-0.641955	-0.0378856	NA	0.127045	-0.442543	NA
O43169	CYB5B	0.0828652	0.0223061	-0.142976	-0.149621	-0.0228517	0.142391	-0.257985	-0.113216	0.200528	0.0523824	-0.287113	-0.170734	-0.158652	-0.0101112	-0.00543212
O43172	PRPF4	-0.0339921	0.0849092	-0.0171465	0.00645458	0.0199948	0.1139	-0.0286879	0.183327	0.242224	0.0836544	-0.115901	-0.0884904	0.00484975	0.0914266	0.0182558
O43175	PHGDH	-0.276301	-0.156328	-0.196516	-0.0595666	-0.07647	-0.0809681	-0.154877	0.0550189	0.140917	-0.104731	-0.205841	-0.199926	-0.0671503	-0.0232464	-0.00242888
O43181	NDUFS4	0.155462	0.292735	-0.0685931	-0.171901	0.110887	0.240745	0.110524	-0.112059	0.426368	0.111822	-0.0813024	0.291327	-0.0195111	-0.0225961	0.355693
O43237	DYNC1LI2	-0.0808234	0.254193	0.116089	-0.112518	0.163325	-0.312912	-0.220267	-0.063045	0.201863	0.0782081	-0.217932	-0.00788032	-0.0359515	-0.0683189	-0.0345909
O43242	PSMD3	-0.141671	-0.0103872	-0.145877	-0.0591277	-0.084138	0.0292285	-0.22636	-0.0918522	0.11151	-0.111362	-0.191472	-0.174503	-0.0295947	-0.0808024	-0.0754078
O43251	RBFOX2	0.0430393	0.00390097	-0.0790701	-0.164187	-0.267134	0.16393	-0.0899309	-0.0399799	0.0890487	-0.0487143	-0.0859637	-0.047297	-0.0438881	-0.0411539	-0.119412
O43252;O95340	PAPSS1;PAPSS2	-0.0183103	NA	-0.335335	NA	0.00844841	NA	NA	0.00265813	NA	NA	-0.0938828	-0.0686411	-0.0465424	NA	NA
O43264	ZW10	0.0233099	-0.0537671	-0.0409872	0.00277791	0.0352377	-0.224614	-0.248267	0.08548	0.233518	-0.290492	-0.303804	-0.224313	-0.247978	0.31367	-0.0709153
O43286	B4GALT5	0.488213	0.380496	0.134642	0.0681349	0.0348617	0.309376	0.924491	0.0757059	0.38519	0.196413	-0.0642968	0.0615125	0.084632	-0.830401	0.347731
O43290	SART1	-0.0166342	-0.142253	-0.120457	-0.0456285	-0.0520249	0.0792288	-0.13662	-0.0551752	0.157055	0.0166421	-0.215953	-0.153251	-0.0919377	-0.0383441	-0.0490536
O43292	GPAA1	-0.165408	-0.230561	-0.118178	-0.0956049	0.00804631	-0.0559643	-0.0769414	-0.0768105	0.158839	-0.0763088	-0.277453	-0.214564	-0.183185	-0.162581	0.091331
O43296	ZNF264	NA	NA	NA	NA	NA	NA	NA	NA	NA	NA	NA	NA	-0.562761	NA	NA
O43298	ZBTB43	NA	NA	NA	NA	NA	NA	NA	NA	NA	NA	NA	0.398064	NA	NA	0.08678
O43299	AP5Z1	0.875068	1.00396	0.374058	0.372289	-0.303155	-0.0572506	NA	0.244198	0.42251	0.00485104	-0.166714	-0.420674	0.138647	0.237239	0.526277
O43303	CCP110	NA	NA	-0.0519986	NA	NA	NA	NA	NA	NA	NA	-0.0517007	NA	-0.0465424	NA	NA
O43310	CTIF	0.178716	NA	0.188763	NA	NA	NA	-0.339404	NA	0.489559	NA	NA	NA	NA	NA	NA
O43314	PPIP5K2	-0.883714	0.35354	0.126091	NA	1.41961	NA	0.460304	0.198109	0.49944	0.809436	NA	0.344989	-0.842649	0.0466256	-0.00166648
O43318	MAP3K7	NA	NA	-0.915021	-0.572377	NA	-0.763886	NA	-0.219179	0.779771	-0.307855	-1.05698	-0.148979	-1.29652	-0.241505	-0.199813
O43353	RIPK2	NA	NA	NA	NA	NA	NA	NA	NA	NA	NA	NA	NA	NA	NA	1.86709
O43379	WDR62	NA	NA	NA	NA	-0.133748	0.105697	-0.20745	NA	0.0645486	-0.368418	-0.378935	NA	NA	-0.470747	0.259293
O43390	HNRNPR	-0.0387172	0.0112149	-0.149109	-0.118587	0.0382967	0.240429	0.0152393	0.0145732	0.282982	0.14946	-0.040901	0.0601771	0.0755677	0.0390862	0.129056
O43395	PRPF3	0.0262464	-0.0152312	0.00351454	-0.21778	0.0921707	0.0572671	0.00548273	0.141584	0.300782	0.00958805	-0.265883	-0.0578501	-0.196861	0.0717181	0.0598136
O43396	TXNL1	-0.113609	-0.0310297	-0.262576	-0.137768	-0.12517	0.200847	-0.119325	0.0386357	0.130712	0.0223123	-0.0534901	-0.366257	-0.161212	0.019765	0.173523
O43399	TPD52L2	-0.0794795	0.0538403	-0.102597	-0.259857	-0.0335286	0.000543844	-0.125697	-0.0200661	0.0997673	-0.00738018	-0.183457	-0.054229	-0.0299156	-0.0402224	-0.0437795
O43402	EMC8	NA	NA	0.156789	-0.00431489	0.655181	0.897504	-0.462712	-0.368846	0.492747	NA	NA	0.20427	NA	NA	NA
O43414	ERI3	0.0334226	0.0865811	-0.211085	0.117618	NA	0.263002	-0.109873	0.400552	1.10271	0.404297	0.056718	0.325294	0.372426	0.508654	0.483328
O43423;P39687	ANP32A	0.0477289	-0.0219023	-0.215231	-0.233812	-0.0855317	0.215748	-0.25755	0.120714	0.221312	-0.0378526	-0.522081	-0.0416954	-0.153143	-0.148365	-0.0103147
O43423;P39687;O95626	ANP32A	0.267142	0.333309	0.219209	0.311864	0.535951	0.512632	-0.000250209	0.0749778	0.467059	0.20933	0.365561	0.163247	0.342074	0.0810032	0.448194
O43426	SYNJ1	0.157992	0.0245912	0.284142	0.0331562	1.21122	0.251091	0.828013	NA	0.135325	0.191546	0.351582	0.265766	-0.158088	1.23528	0.198995
O43427	FIBP	-0.328791	-0.103098	-1.63436	0.684709	-0.188046	0.157873	-0.213552	-0.116085	0.532575	-0.116797	0.104589	-0.23658	-0.328976	-0.0273022	-0.171949
O43432	EIF4G3	-0.178093	-0.00861406	-0.198189	-0.423426	0.0499247	0.145938	0.0937552	0.114055	0.396195	0.182702	-0.212598	0.122363	0.0102454	0.328546	-0.115218
O43432;Q04637	EIF4G1;EIF4G3	-0.0533239	-0.00461344	-0.0618455	0.301897	-0.0368388	0.158137	0.00606064	0.0289504	0.106838	-0.0141587	-0.0902869	-0.0851713	-0.0505085	-0.0171592	-0.00302409
O43447	PPIH	0.418682	0.168065	0.178338	0.229709	0.537855	0.389144	0.614433	0.845361	0.442417	0.29442	0.640975	-0.0908494	0.116662	0.390975	0.802866
O43463	SUV39H1	0.123914	-0.318378	NA	0.631473	NA	NA	NA	NA	1.54634	-0.324394	-0.723953	0.0542697	-0.148487	0.179756	NA
O43464	HTRA2	-0.0386456	-0.166986	-0.380836	0.0525888	0.190941	0.271074	-0.106899	-0.0533773	0.411549	0.329255	-0.0762874	-0.0402864	0.0772071	0.00806294	0.198075
O43464;P83110	HTRA2	NA	NA	NA	NA	NA	NA	NA	NA	NA	NA	-0.042685	NA	NA	NA	NA
O43474	KLF4	0.0409756	-0.09137	-0.0324325	0.0596699	-0.027596	0.0614534	0.0186346	0.0296553	0.133124	0.0852548	-0.113302	-0.0163999	-0.040954	-0.0549108	-0.0138332
O43482	OIP5	-0.559398	-0.259272	-0.121564	-0.00137603	-0.0956093	0.0570592	-0.417146	-0.042785	0.0271567	-0.000914628	-0.459412	-0.106276	-0.363137	0.0157095	0.108092
O43488	AKR7A2	0.0308227	-0.152933	-0.0517624	-0.00958743	-0.0198924	-0.00588615	-0.133084	-0.01792	-0.0237097	-0.168965	-0.214366	0.0901231	-0.120102	0.307849	-0.100399
O43488;Q8NHP1	AKR7A2	-0.455191	-0.214562	-0.399023	-0.140334	-0.158313	-0.224999	-0.251291	-0.0822721	0.273669	-0.00398706	-0.171422	-0.240747	-0.0653029	-0.0200503	-0.115016
O43491	EPB41L2	-0.00333836	-0.121708	-0.285863	-0.174028	0.0943722	0.0180774	0.0793938	0.067425	0.420448	0.0829553	-0.0187816	-0.0384527	-0.223869	-0.0742621	-0.0942301
O43493	TGOLN2	0.297194	0.120615	0.135702	-0.216435	-0.967153	0.524932	-0.0581019	0.205887	0.408351	-0.0578322	0.0159764	0.217047	0.106307	0.0350556	1.86295
O43502	RAD51C	NA	-0.746352	NA	-0.0544131	-0.114871	0.117106	-1.25157	NA	0.138006	-0.0729206	-0.306582	-0.539843	NA	1.04678	NA
O43504	LAMTOR5	-0.0558191	-0.0135422	-0.0519986	-0.0262878	-0.0611595	-0.0207549	-0.0340263	0.10179	0.0216797	-0.0113667	-0.0673117	-0.0533286	-0.194817	-0.164718	-0.0175615
O43505	B4GAT1	NA	-0.619271	0.0940548	-0.21094	0.0836129	0.355412	0.0746588	0.185638	0.465568	-0.0820696	-0.0607641	-0.113079	-0.195345	0.381089	0.0182279
O43524	FOXO3	-0.314327	-0.0351457	NA	-0.768288	NA	-0.272315	-0.0468375	NA	0.391019	0.00340799	-0.20794	0.111397	NA	NA	0.389612
O43556	SGCE	-0.227995	NA	1.2009	0.15576	0.241032	0.245145	NA	0.268427	0.59152	NA	0.555573	0.729232	0.174026	-0.118844	0.106744
O43572	AKAP10	NA	NA	NA	NA	NA	NA	NA	NA	NA	-0.470982	NA	NA	NA	NA	NA
O43581	SYT7	NA	NA	NA	NA	NA	-0.62539	NA	NA	NA	NA	NA	-0.527557	NA	NA	NA
O43592	XPOT	-0.149289	-0.101707	-0.144659	-0.0100236	-0.0918125	-0.0541334	0.012425	0.00845824	0.100734	0.00840196	-0.230718	-0.140183	-0.042919	-0.0564254	-0.0744101
O43597	SPRY2	1.54419	-0.223981	-0.365162	0.0389222	-0.0114715	0.832441	-0.584188	-0.400184	0.281591	0.059141	-0.0187666	-0.194065	-0.244963	-0.55383	0.0557618
O43598	DNPH1	-0.240158	0.0117399	-0.0153434	-0.666944	0.0133207	-0.0331815	-0.175301	-0.0981493	-0.0270424	-0.0295481	-0.156271	-0.195332	-0.0470629	-0.0496665	0.000423472
O43615	TIMM44	-0.190511	-0.24238	-0.396114	-0.0676468	-0.0416835	0.173201	-0.139857	-0.11749	0.273457	-0.00444583	-0.226792	-0.0880792	-0.170981	-0.145554	0.0016504
O43617	TRAPPC3	-0.166656	0.00110257	0.09853	-0.153717	-0.00380821	-0.11407	-0.29131	-0.0848665	0.101596	-0.0969684	-0.263939	-0.294777	0.058022	0.20298	0.0331825
O43633	CHMP2A	-0.176401	-0.0318335	-0.115417	-0.0987617	-0.143182	-0.075813	-0.153187	-0.0399458	0.216586	0.0325851	-0.151496	-0.131896	-0.0896447	-0.125692	0.189356
O43638;Q99958;Q12948	FOXC1;FOXC2	NA	NA	NA	NA	NA	NA	-0.233854	0.132524	0.199026	0.353965	-0.339148	NA	0.495982	NA	NA
O43639;P16333	NCK1	NA	NA	NA	-0.355689	-0.0315937	-0.369667	NA	NA	NA	NA	NA	NA	NA	NA	-0.934338
O43657	TSPAN6	-0.158577	0.267719	NA	-0.543602	1.24594	NA	0.273612	NA	0.0907192	0.178669	0.656089	NA	0.196822	-0.04503	NA
O43660	PLRG1	0.0157551	-0.00680708	-0.0801063	-0.0482633	-0.0152507	0.0810586	-0.0187104	-0.0417904	0.256539	0.100284	-0.0470769	0.0227795	0.0335444	-0.0471942	0.0982585
O43663	PRC1	-0.0530133	-0.192781	-0.224109	-0.0461586	-0.0555658	0.246924	0.0708009	0.00599971	0.399188	0.00172684	-0.384683	-0.0502852	-0.128623	-0.144035	0.152132
O43665	RGS10	-0.260927	NA	-0.222681	-0.0140728	-0.112474	-0.0648288	-0.281227	-0.060966	0.183445	-0.064806	-0.169744	-0.211357	-0.137053	-0.0096226	0.182366
O43670	ZNF207	-0.00159655	-0.0216333	-0.184481	-0.171656	0.0518548	0.312077	-0.128798	-0.0489006	0.269892	0.0724289	-0.0211938	-0.332149	0.0074172	0.00939563	0.0620212
O43674	NDUFB5	0.128691	-0.149824	-0.293665	0.0295381	0.126113	0.409346	0.0688893	0.0133608	0.596908	0.290998	0.106587	-0.184161	0.0829536	-0.239532	0.186041
O43676	NDUFB3	-0.0193479	-0.125032	-0.178174	-0.186391	-0.0781541	0.0643446	-0.101785	0.00319485	0.175756	-0.039719	-0.158494	-0.0403264	-0.0963252	-0.0889157	-0.0703396
O43678	NDUFA2	-0.257873	NA	NA	NA	-0.0204012	NA	NA	NA	NA	0.409926	NA	-0.566327	NA	NA	0.277304
O43681	GET3	-0.0906207	0.127978	-0.106422	-0.157618	-0.0346573	-0.130278	-0.289953	-0.026417	0.185766	-0.0583891	-0.14788	-0.0985033	-0.0292461	-0.110662	0.137206
O43683	BUB1	-0.0116558	-0.0824875	-0.103224	-0.0909975	-0.0208726	-0.0930576	-0.160033	-0.0267076	0.100636	0.0186964	-0.165827	-0.101582	-0.100297	0.023096	-0.14596
O43684	BUB3	-0.0674501	-0.0320918	-0.1517	-0.0833516	-0.010713	-0.0400863	-0.0302341	-0.0419066	0.0797142	-0.0274544	-0.222652	-0.105513	-0.108655	-0.0965257	-0.0879462
O43688	PLPP2	-0.329526	-0.234095	-0.317787	-0.218313	-1.44038	0.204426	-0.172323	0.377114	0.323117	-0.099118	-0.101739	-0.171633	0.0211821	0.0812891	-0.418178
O43707	ACTN4	0.289364	0.370686	0.238241	-0.10722	-0.0377663	0.0638972	-0.0789733	0.0302869	0.289871	0.0104133	-0.140491	-0.0359643	0.0365376	0.146272	0.109447
O43708	GSTZ1	0.0139974	-0.162741	NA	NA	NA	NA	-0.539849	-1.15585	-0.0696619	-0.0899526	-0.54643	0.117014	-0.194093	-0.372621	0.0345482
O43709	BUD23	-0.225185	-0.257596	-0.344007	0.137176	-0.163562	-0.0160881	-0.110613	-0.114285	0.106129	-0.0316791	-0.256142	-0.250513	-0.181686	-0.10795	-0.114915
O43711	TLX3	NA	NA	NA	NA	NA	NA	NA	NA	NA	NA	NA	NA	NA	NA	-0.683823
O43716	GATC	0.337089	0.985813	1.82624	-0.46416	0.962199	NA	NA	0.486397	2.82529	-0.282924	-0.242589	-0.536144	0.0663224	0.100405	NA
O43719	HTATSF1	-0.311986	-0.153731	-0.228628	-0.219469	0.00226977	0.00314157	-0.182099	0.247612	0.178643	0.0196998	-0.257195	-0.168725	-0.0082047	-0.0679693	-0.0878205
O43731	KDELR3	-0.072687	NA	-0.224432	-0.0246935	-0.0830881	0.0163904	-0.0469948	NA	0.113015	0.0395053	-0.0605384	-0.0444217	NA	NA	-0.0389874
O43734	TRAF3IP2	0.450288	0.398022	1.34844	-1.2467	NA	1.64969	0.014636	0.286681	1.16453	0.351109	-0.0536035	NA	0.0156005	-0.555365	0.468806
O43747	AP1G1	-0.167774	0.0273739	-0.0536247	0.000735611	-0.113583	-0.0918883	-0.113376	-0.00864122	0.299598	0.0291783	-0.380449	-0.223185	0.0232587	0.104978	-0.0536127
O43752	STX6	-0.291553	-0.0505411	-0.115255	0.0122397	0.0135963	0.159712	-0.268238	-0.0842645	0.0679263	-0.161538	-0.15204	-0.16042	-0.211993	-0.0774524	-0.0590202
O43760	SYNGR2	-0.196338	-0.223442	-0.442654	-0.201665	-0.129789	0.177694	-0.168837	-0.119679	0.316504	-0.0219318	-0.249987	-0.255523	-0.159803	-0.0777643	0.0949533
O43761	SYNGR3	NA	NA	NA	NA	NA	NA	NA	NA	0.0879424	NA	NA	NA	NA	NA	NA
O43765	SGTA	-0.0400255	-0.032816	-0.0937678	-0.0803436	0.0747119	-0.0879369	-0.14277	0.0462919	0.493697	0.177972	-0.138612	0.152186	-0.0254688	0.00567031	-0.0914502
O43768	ENSA	0.0930709	0.26169	0.111945	-0.422723	-0.0327282	-0.272774	0.0645162	0.0168724	0.268395	0.0131415	-0.070991	0.0463641	0.182521	0.055975	0.383445
O43772	SLC25A20	-0.0262694	-0.101081	-0.697006	-0.666963	0.359864	-0.360885	0.942788	0.340284	1.00487	0.0145702	0.0555622	0.300473	0.134683	0.0519961	0.592384
O43776	NARS1	-0.142763	-0.115204	-0.206516	-0.0953012	0.0474574	-0.0690123	-0.069352	-0.0574096	0.19917	-0.126378	-0.349156	-0.135501	-0.180176	0.116991	0.110762
O43795	MYO1B	0.256643	0.0171157	-0.0173437	0.0560557	-0.101242	0.0593999	0.0915166	0.0727262	0.233621	-0.0342092	-0.278017	0.0733098	-0.140455	-0.127989	-0.0643546
O43795;Q9UBC5	MYO1B	-0.129339	-0.236979	-0.129101	0.0968852	-0.0122297	-0.0767569	0.0111258	0.00101726	0.00900706	-0.21109	-0.799897	-0.0035359	-0.209972	-0.131848	0.209796
O43805	SSNA1	-0.102121	NA	NA	0.519726	NA	NA	NA	NA	0.552204	NA	-0.163753	-0.125359	NA	NA	NA
O43808	SLC25A17	-0.243514	-0.159536	-0.178207	-0.24731	-0.0299716	0.0260116	-0.182458	-0.291795	-0.0103699	-0.123168	-0.28608	-0.0583408	-0.266861	-0.204739	-0.057469
O43809	NUDT21	-0.080298	-0.0426513	-0.157975	0.23849	-0.00461178	0.0420879	-0.0617684	-0.0331355	0.181821	-0.0141632	-0.149043	-0.0153187	0.000313598	-0.0430714	0.00604448
O43813	LANCL1	-0.193109	-0.390923	-0.269238	-0.322521	-0.108371	-0.37021	-0.24797	0.0301493	0.132537	-0.248319	-0.432853	-0.240756	-0.11536	-0.236387	0.042813
O43815	STRN	0.715728	-0.134249	-0.502409	-0.368275	0.124911	0.422565	NA	0.107936	0.418912	0.176204	0.112213	0.283581	0.143857	0.0222338	0.244548
O43818	RRP9	0.274584	-0.0360237	-0.432303	-0.722461	-0.0356947	0.187566	0.127295	-0.0387962	0.764682	0.266569	0.131577	-0.156492	0.603109	0.220056	0.278844
O43819	SCO2	0.293638	-0.0123035	-0.0595694	-0.001563	0.123608	0.1276	-0.0170586	0.0991589	0.630854	0.139379	-0.034209	0.288886	0.0673718	-0.0353319	0.133256
O43823	AKAP8	-0.0802602	0.00965076	-0.147661	-0.299343	-0.3628	0.271794	-0.015145	-0.372387	0.0721712	-0.297983	-0.269818	-0.310135	-0.0573298	-0.188589	-0.0155693
O43824	GTPBP6	NA	NA	NA	NA	NA	0.107651	NA	NA	NA	NA	NA	NA	NA	NA	NA
O43826	SLC37A4	-0.117857	-0.273292	-0.184887	NA	NA	NA	-0.144446	0.0131768	0.362903	-0.439242	-0.100614	-0.263045	-0.320351	-0.370513	-0.85359
O43837	IDH3B	-0.14871	-0.0795037	-0.449292	-0.744359	-0.111857	-0.181991	-0.0752279	-0.296841	-0.00703433	0.16033	-0.463321	-0.156093	-0.12905	-0.178936	-0.0768153
O43847	NRDC	0.0186031	0.0993946	0.0823581	-0.0727296	-0.118983	-0.0270615	0.0223616	0.0600584	0.305614	-0.0250378	-0.218867	-0.321048	-0.180597	-0.159789	0.020147
O43852	CALU	-0.212883	-0.151192	-0.348208	-0.0640031	-0.123696	0.120203	-0.181834	-0.150478	0.0867923	0.0675078	-0.356843	-0.354278	-0.22016	-0.141871	-0.260431
O43854	EDIL3	0.0543367	0.291998	0.32637	-0.131201	-0.100825	0.0300626	-0.153622	0.144556	0.729559	0.206202	-0.448076	0.194031	-0.0539705	0.0106622	-0.115171
O43865	AHCYL1	-0.462686	-0.463564	-0.479774	-0.649812	-0.795159	-0.205299	NA	-0.895169	-0.187143	-0.562603	-0.675251	-0.68898	-0.423164	-1.12968	0.126848
O43889	CREB3	NA	NA	NA	NA	0.271134	NA	NA	NA	NA	NA	NA	NA	NA	NA	NA
O43896	KIF1C	0.312035	0.846533	-0.226444	-0.911162	-0.101481	-0.738607	-0.221582	NA	0.965114	-0.0238265	-0.0662008	0.0228281	NA	0.407769	0.56803
O43897;Q9Y6L7;P13497	BMP1	NA	NA	NA	NA	NA	-0.0688682	NA	NA	NA	NA	NA	NA	NA	NA	NA
O43900	PRICKLE3	NA	NA	NA	NA	NA	NA	NA	0.2262	NA	-0.279139	NA	NA	NA	-0.252198	NA
O43913	ORC5	NA	NA	NA	NA	NA	NA	-0.163653	NA	NA	NA	NA	NA	NA	NA	NA
O43920	NDUFS5	-0.00444118	0.0324774	-0.181172	-0.00522948	0.14407	0.17171	0.106409	0.0885117	0.375984	0.29695	-0.0638657	0.0498088	0.0198988	-0.0102209	0.120518
O43929	ORC4	0.232481	-0.16667	0.107919	NA	NA	-0.231421	0.206822	-0.681059	0.472589	0.30544	0.00888422	-0.218945	0.0692868	-0.548088	0.55654
O43933	PEX1	NA	NA	NA	NA	-1.2027	NA	0.224824	NA	-0.405245	-0.419782	NA	NA	-0.817568	-0.527003	NA
O43934	MFSD11	-0.795674	-0.608054	-0.8525	NA	-1.34761	NA	NA	NA	NA	-0.65316	NA	-0.635478	-0.574927	-0.977513	-0.612242
O60216	RAD21	0.0539014	0.0341768	-0.0900236	0.0788337	-0.0193718	0.240443	0.00840374	0.142942	0.540724	0.13088	-0.210643	-0.0038333	0.0293731	-0.0383784	0.145422
O60220	TIMM8A	-0.033323	-0.0288835	-0.250613	0.122302	-0.103298	0.187936	0.267088	0.114755	0.445618	0.18667	0.0141862	0.124935	-0.0039393	0.125064	0.111139
O60224;Q7RTT6;Q99909;Q7RTT3;Q16385;O60225	SSX2	NA	-0.173656	NA	NA	0.88958	NA	NA	NA	0.744538	NA	NA	NA	NA	NA	NA
O60231	DHX16	0.120096	0.0493666	-0.149179	-0.0752588	-0.0228297	0.0986529	0.0296229	0.0458607	0.310139	0.0390659	-0.130036	-0.00970402	-0.23022	-0.035729	0.0602047
O60232	ZNRD2	0.109995	-0.0714999	-0.0959332	0.106706	-0.12979	0.0177613	-0.0834466	-0.0309936	0.10467	0.0107618	-0.154714	-0.360562	-0.0501706	-0.0114816	0.059375
O60238	BNIP3L	-0.150847	-0.069101	-0.111482	-0.675769	-0.0764303	-0.138786	-0.222153	0.386104	0.192392	0.318715	-0.399628	-0.133641	0.0975117	0.157321	-0.187047
O60238;Q12983	BNIP3;BNIP3L	0.219613	-0.17884	0.19481	-0.0840578	0.174733	0.0549361	-0.0279309	0.220443	0.391155	0.0948509	-0.0895207	-0.102123	0.0937343	-0.103598	-0.112074
O60239	SH3BP5	0.159725	0.0984988	0.185671	-0.167517	0.00989049	0.00360618	0.0408167	0.263453	0.311679	0.139614	-0.173748	-0.100564	0.0241987	0.0605274	0.381611
O60244	MED14	-0.27727	-0.154997	-0.140392	-0.0608035	-0.297953	-0.0105821	-0.373931	0.12329	0.0965011	-0.0433641	-0.27175	-0.059652	-0.0623151	0.055353	0.0826022
O60245	PCDH7	0.359226	0.423585	0.364761	-0.00810492	0.145371	0.188311	0.253021	0.363681	0.527734	0.200869	0.0407755	0.0545466	0.495949	0.384651	0.213379
O60256	PRPSAP2	-0.140197	-0.0567206	-0.226619	0.0144515	-0.121366	0.0425317	-0.164935	-0.024461	0.0575405	-0.0145109	-0.122489	-0.166941	-0.135159	-0.130327	0.0708501
O60264	SMARCA5	0.0460935	-0.0133257	-0.0355763	-0.10729	-0.0328431	-0.0197294	-0.0462827	0.0429416	0.169301	0.0302546	-0.134215	-0.0958135	-0.0439415	-0.114263	-0.040021
O60264;P28370	SMARCA5	0.0995468	0.035816	0.058884	-0.114486	0.0550091	0.0717046	-0.0540996	0.259932	0.331288	0.0116525	-0.12824	-0.198058	0.0931769	0.211256	0.162579
O60271	SPAG9	0.122612	0.179825	0.0558856	-0.0946944	-0.106238	-0.0036226	0.0229802	0.166218	0.206124	0.0440112	-0.13781	-0.00113375	-0.0403144	0.0646472	0.0896882
O60271;Q9UPT6	MAPK8IP3;SPAG9	-0.0560096	0.173526	0.0259341	0.142794	-0.197512	0.370206	-0.112919	-0.0736861	0.33131	-0.0285788	-0.235769	-0.25334	-0.0659276	0.0124706	0.0269711
O60287	URB1	0.104568	0.142809	0.0587186	0.147524	0.284331	0.305426	-0.0368174	0.00231574	0.41702	0.0882903	-0.11152	0.278399	0.278773	0.426923	0.396897
O60291	MGRN1	0.650196	NA	NA	0.140425	1.44382	0.995303	0.0335818	-0.217649	1.11128	NA	NA	NA	NA	NA	NA
O60292	SIPA1L3	NA	0.281388	0.043774	-0.506711	-0.606339	-0.169253	0.851135	-0.138362	0.595351	0.233654	0.145373	-0.307713	-0.337201	-0.439518	-0.376901
O60293	ZFC3H1	0.289782	0.0659401	0.173461	0.135311	0.251795	0.434042	0.689902	NA	0.203827	NA	NA	0.0270777	NA	NA	0.0150529
O60294	LCMT2	NA	NA	NA	NA	0.777444	0.318519	NA	NA	NA	NA	NA	NA	NA	NA	NA
O60296	TRAK2	NA	NA	NA	NA	NA	NA	NA	NA	NA	NA	NA	NA	0.297214	NA	NA
O60306	AQR	0.173181	-0.110704	-0.0279744	-0.862152	-0.194926	-0.226323	0.1403	0.111592	0.29451	0.0664155	-0.203722	0.0937195	0.00550459	-0.033594	0.1397
O60308	CEP104	NA	NA	NA	0.792509	-0.242535	NA	NA	NA	NA	0.290526	NA	NA	NA	NA	NA
O60313	OPA1	-0.123879	-0.142225	-0.400753	-0.249699	0.0403253	0.209507	-0.0910765	0.0781942	0.410669	0.0962817	-0.130696	-0.0330725	-0.0982672	-0.155792	-0.0456331
O60315	ZEB2	NA	NA	NA	NA	NA	NA	NA	NA	NA	NA	NA	-0.40114	NA	NA	NA
O60318	MCM3AP	-0.111492	0.02209	-0.357094	-0.214509	-0.0652289	0.1602	0.178678	0.280637	0.101467	-0.00733857	-0.190012	-0.0692244	-0.196221	0.0167772	0.0624497
O60333	KIF1B	NA	NA	-0.0592888	NA	NA	NA	0.411966	NA	0.564407	NA	0.0317104	NA	0.224707	-0.119286	NA
O60337	MARCHF6	-0.0808062	-0.135063	-0.112697	-0.172319	-0.0927778	0.0162661	-0.0791959	-0.429158	0.171475	-0.0371429	-0.182373	-0.106476	0.00241394	-0.117724	-0.16954
O60341	KDM1A	-0.0658959	0.0688521	-0.198405	-0.194435	0.124122	0.160259	0.211222	0.10619	0.479025	0.241429	-0.203224	-0.0169073	-0.0457508	0.140802	0.228229
O60343	TBC1D4	-0.717576	0.67273	NA	-0.535585	-0.224245	0.117857	-0.0562959	0.711147	0.269576	0.799824	-0.19665	-0.0413674	-0.161226	0.198818	0.125513
O60346	PHLPP1	NA	-0.148744	-0.294145	-0.472338	-1.48087	-0.795229	0.946997	-0.295859	0.155909	-0.0760304	-0.149994	0.149226	-0.0487545	-1.00142	0.0234861
O60353	FZD6	-0.0786316	-0.640749	0.270029	-0.0131677	-0.134951	0.406291	0.142735	NA	NA	0.457612	-0.304869	-0.103462	0.0987133	0.421089	-0.0812184
O60356	NUPR1	NA	NA	NA	-0.165895	0.269876	-0.116462	0.090028	0.305131	NA	NA	NA	NA	NA	NA	0.510738
O60361	NME2P1	-0.136275	0.0737206	0.374371	NA	NA	NA	-0.895073	NA	NA	NA	0.320328	0.0331746	-0.141527	NA	NA
O60381	HBP1	NA	NA	-0.241588	-0.555259	NA	NA	NA	-1.178	NA	NA	NA	NA	-0.73568	-0.0578507	NA
O60427	FADS1	-0.154229	-0.325581	-0.160826	0.14503	-0.00384129	0.101436	-0.240077	0.103972	0.135078	0.215764	-0.0952379	0.115417	-0.0605256	-0.263193	0.0343842
O60437	PPL	NA	NA	NA	-0.369039	-0.233891	-0.0246585	NA	NA	NA	0.20384	-0.83855	NA	NA	NA	NA
O60443	GSDME	0.231441	0.344328	0.65692	-0.405353	-0.15395	-0.26955	-0.212594	-0.25164	0.0594658	-0.315662	-0.365335	-0.274849	-0.0616221	-0.0362342	0.0624265
O60476	MAN1A2	NA	0.669997	NA	0.262581	-0.0556419	0.661714	NA	-0.594552	2.38984	NA	0.55707	NA	NA	0.584246	0.477847
O60479	DLX3	NA	NA	NA	NA	NA	-0.32786	NA	NA	NA	-1.83473	NA	NA	-1.81629	NA	NA
O60481;Q15915;O95409;Q96T25	ZIC2;ZIC5	-0.528499	-1.09174	NA	NA	NA	NA	NA	-0.538807	-1.04254	NA	-0.499509	NA	-0.651271	-0.994828	-1.45706
O60488	ACSL4	0.145645	0.214686	0.346129	-0.0884058	-0.0951322	-0.128472	-0.031545	0.108565	0.43695	0.142739	-0.169914	-0.105094	0.0445015	0.152631	0.162171
O60488;O95573	ACSL3;ACSL4	0.178113	0.052551	-0.201338	-0.0943235	NA	0.0901027	NA	0.0768788	0.204761	-0.345922	-0.416794	-0.418773	-0.565494	0.287229	0.18423
O60493	SNX3	0.0922614	0.496748	0.207707	0.307778	0.291439	0.236438	-0.106609	0.0641963	0.256891	-0.503508	-0.346808	-0.029562	0.0697603	0.0284085	0.309611
O60499	STX10	-0.00253184	0.0980871	-0.0177187	-0.0177302	0.262396	0.27905	-0.0243968	-0.0350746	0.181629	0.0548204	-0.0688006	-0.0672467	0.0778948	-0.020942	0.4129
O60502	OGA	0.219168	0.343137	0.225727	-0.0866143	0.120372	-0.0462727	-0.0289065	0.284365	0.341969	-0.0962351	-0.122406	-0.103446	0.106731	0.0507488	0.190073
O60504	SORBS3	1.14981	0.133318	-0.0938566	-1.65871	NA	NA	0.229988	-0.0108747	1.02901	-0.287103	0.0171178	NA	NA	-0.00675556	NA
O60506	SYNCRIP	-0.0969637	-0.0540527	-0.194291	-0.146625	-0.0353289	0.129913	-0.144788	-0.0400316	0.185915	-0.0482993	-0.237132	-0.186515	-0.0499695	-0.159336	-0.0271884
O60506;O43390	HNRNPR;SYNCRIP	-0.139402	0.0147947	-0.111072	-0.0889934	0.096339	0.13889	-0.12061	0.0385179	0.100804	-0.021722	-0.120004	-0.101643	-0.0438236	0.0627118	-0.0503149
O60508	CDC40	-0.194346	-0.407761	-0.133386	-0.0571771	0.253292	0.150105	-0.123976	0.248097	0.219745	-0.0766976	-0.67339	-0.0909148	-0.343792	-0.123927	-0.160937
O60513	B4GALT4	-0.196914	0.127726	0.258189	0.247285	0.286816	-0.349871	0.250685	-0.0930733	0.4786	-0.141911	-0.440451	0.0360514	-0.372318	-0.447373	-0.573904
O60518	RANBP6	NA	NA	-0.270313	NA	NA	NA	0.0200291	-0.393687	NA	NA	-0.217416	NA	NA	-0.386122	-0.0377925
O60518;O00410	IPO5;RANBP6	-0.123935	0.114542	-0.0487418	-0.111681	0.230574	0.212095	-0.108965	-0.342887	0.508177	-0.104288	-0.753232	-0.16925	-0.0465424	0.559475	-0.0437268
O60519	CREBL2	NA	NA	NA	NA	NA	NA	NA	NA	NA	-0.142712	NA	-0.26262	NA	NA	NA
O60524	NEMF	-0.238228	-0.0670076	-0.245135	0.268738	-0.289802	-0.0192625	-0.41046	0.0219764	0.278898	-0.119315	-0.0883304	-0.0564012	-0.180142	-0.116456	-0.0490002
O60547	GMDS	0.400106	NA	NA	NA	NA	NA	-0.496092	NA	0.88844	NA	NA	NA	NA	NA	NA
O60563	CCNT1	-0.274514	-0.280087	-0.214302	0.23794	-0.0359579	0.131513	0.0994096	0.0768191	0.113805	-0.167855	-0.188634	-0.0799087	-0.0621688	-0.10785	-0.0691741
O60563;O60583	CCNT1;CCNT2	NA	0.119319	NA	NA	1.10454	1.22186	0.406221	0.240783	0.596739	-0.806432	-0.00716972	0.041137	-0.0762562	-0.409067	0.46562
O60566	BUB1B	-0.42622	0.113978	-0.281077	0.0463471	0.0828762	0.0590388	-0.114646	0.196607	0.239518	-0.0727404	-0.0847988	-0.18108	-0.112627	0.593047	-0.0233868
O60568	PLOD3	0.034955	-0.0522369	-0.0902341	-0.142413	0.0448713	0.111792	0.0419814	0.123912	0.265684	0.0305004	-0.101894	0.0406008	-0.067436	0.0142397	0.122029
O60573	EIF4E2	0.282958	0.623481	0.286217	0.620882	0.109196	0.36857	-0.299486	0.313256	0.125759	0.493409	0.118573	0.450618	0.319429	0.425583	0.531286
O60583	CCNT2	NA	NA	NA	0.147001	0.0732638	0.44397	NA	NA	NA	NA	NA	NA	NA	NA	NA
O60610	DIAPH1	-0.101511	-0.0373852	-0.0753346	-0.193139	-0.0930697	-0.122858	-0.0462655	0.137794	0.27894	-0.104708	-0.252374	-0.184849	-0.101201	-0.111336	0.0642339
O60637	TSPAN3	0.133434	0.229607	-0.409796	0.128355	0.539415	0.00153547	-0.139712	-0.164269	0.37286	-0.105413	-0.110256	0.0501147	0.158299	0.0625752	0.369196
O60645	EXOC3	-0.329013	0.0579356	0.18046	-0.20716	0.00631187	-0.124335	-0.273459	0.30664	0.130054	-0.0638166	-0.26207	-0.368833	-0.121594	0.147819	0.52857
O60664	PLIN3	0.21529	0.312395	0.268201	-0.1266	-0.0201344	-0.00301659	-0.0429169	0.0538994	0.12624	-0.0159606	-0.0574566	0.0303722	0.0553705	0.105992	0.257601
O60671	RAD1	0.0834854	0.501214	0.537598	-0.0863543	-0.28079	0.202893	-0.273323	0.605882	0.118753	0.0722314	-0.0294673	-0.357907	0.117007	0.535234	0.307107
O60675	MAFK	0.121436	0.364472	0.156818	NA	0.756241	NA	0.383202	0.35642	0.429658	0.23728	0.0637319	0.0934969	-0.19714	-0.139127	-0.112442
O60675;O15525	MAFG;MAFK	-0.647647	-0.375333	-0.474488	NA	0.352183	NA	-0.924298	-0.419966	-0.456309	-0.164113	-0.734911	-0.71327	-0.611476	-0.4566	-0.396306
O60678	PRMT3	-0.259118	0.0516051	0.0239795	0.156028	-0.0541206	-0.304029	0.040974	0.4514	0.354543	0.226592	-0.251767	0.326349	0.013097	0.0920742	0.00726279
O60684	KPNA6	-0.263958	-0.0998372	-0.16432	-0.436559	0.0827573	-0.113549	-0.205356	-0.0194103	0.586787	0.0204215	-0.210352	-0.292253	-0.0966725	-0.0499265	0.452941
O60701	UGDH	0.0893239	0.208307	0.0169716	0.07359	0.0949208	0.145	0.00547807	0.144478	0.302659	0.0429601	-0.0934465	-0.0106882	0.114896	0.132922	0.221092
O60716	CTNND1	0.143419	0.200051	0.117036	-0.0458994	0.0348222	0.0202297	0.0230608	0.0142874	0.352504	-0.0320166	-0.0640309	-0.0374405	0.09255	0.0379426	0.0904336
O60725	ICMT	0.684349	0.592296	0.529913	-0.0722067	0.114571	0.400925	-0.125492	0.469611	0.644903	0.493979	0.0772701	0.385283	0.608707	0.242694	0.420451
O60733	PLA2G6	NA	NA	NA	NA	-0.867288	NA	NA	NA	-0.81476	-1.40748	NA	NA	NA	NA	-1.02481
O60749	SNX2	-0.293234	0.104466	-0.125931	-0.140824	-0.505014	0.133901	-0.273981	-0.249946	0.0663081	-0.131568	-0.233385	-0.272163	-0.119933	-0.234242	0.0330979
O60749;Q13596	SNX1;SNX2	-0.368144	-0.116044	-0.955122	-0.536879	-0.990761	NA	-0.496	-0.56813	-0.238431	-0.53933	-0.799996	-0.524642	-0.483675	-0.507358	-0.361726
O60762	DPM1	-0.0824466	-0.0329112	-0.152198	-0.0163315	0.0514884	0.070842	-0.0533674	0.0117354	0.159345	-0.043423	-0.344982	-0.0608094	-0.0694281	-0.0789895	0.152714
O60763	USO1	-0.0154989	0.228241	0.125682	-0.152447	0.0143337	-0.0154525	-0.130815	-0.287738	0.182511	-0.0325326	-0.211696	-0.204348	-0.131298	-0.382665	-0.0071187
O60779	SLC19A2	-0.108764	-0.217364	-0.131619	-0.250603	0.116209	0.120177	-0.257837	0.032494	0.146204	0.0433458	-0.137631	0.0702247	-0.0981045	-0.359262	-0.10835
O60783	MRPS14	-0.00847073	0.0357206	-0.00615152	-0.0799051	-0.0515065	-0.0183918	-0.0489911	0.155057	0.106585	-0.00881205	-0.0822615	-0.0380579	0.0915425	-0.180675	-0.0218056
O60784	TOM1	-0.0689124	-0.242608	0.163371	NA	0.480297	-0.129541	-0.0542834	0.0147945	0.42242	0.00452544	-0.161512	-0.136906	0.0578642	-0.0586708	-0.116943
O60812;B7ZW38;B2RXH8;P0DMR1;P07910	HNRNPC	0.0134231	0.139163	0.0266494	-0.228331	0.014923	0.102582	-0.128268	-0.0443859	0.324721	0.0463447	-0.182397	-0.17004	-0.142635	-0.0275874	-0.121829
O60825	PFKFB2	-0.659834	-0.108908	NA	-0.486807	-0.0805945	0.0367858	-0.0417995	-0.0370889	0.0195058	-0.0475014	-0.447792	-0.169763	-0.450758	0.228731	0.244074
O60825;Q16875	PFKFB2;PFKFB3	-0.0551096	0.319537	-0.949211	NA	NA	NA	NA	0.395966	NA	0.298408	-0.155417	-0.275014	0.394748	0.0496594	-0.255634
O60826	CCDC22	0.643831	-0.0962357	0.126786	-0.332295	-0.302413	-0.126924	-0.0752833	0.369014	0.0428148	-0.388338	-0.132187	-0.289742	0.35884	0.340597	-0.0820671
O60828	PQBP1	-0.031131	0.0965756	-0.0774312	-0.32811	-0.0450097	-0.134202	0.236609	0.0349992	0.425262	0.23183	-0.0548228	0.0487587	0.158106	0.136765	-0.0542269
O60830	TIMM17B	0.151192	-0.0571647	-0.186638	-0.052131	0.0731049	0.18424	-0.0471154	0.122986	0.317254	0.0485471	-0.352991	-0.0654157	-0.0794197	-0.0278789	0.0271757
O60832	DKC1	-0.0369204	-0.0528927	-0.0632549	0.0363801	0.0436696	0.0944895	-0.0756784	0.0453256	0.212031	-0.0408813	-0.204586	-0.00428065	-0.0673795	-0.0155541	0.133104
O60841	EIF5B	-0.120534	0.0610002	-0.13091	-0.12648	-0.12954	-0.0816761	-0.0994374	0.149378	0.228748	-0.037514	-0.173493	-0.129334	-0.0832494	-0.0213592	0.00836568
O60869	EDF1	0.372437	-0.216414	NA	NA	NA	NA	-1.86483	NA	NA	NA	-0.721343	-1.34604	NA	-0.451096	NA
O60870	KIN	0.305988	-0.119852	0.068415	0.0367002	0.0611586	0.0296181	0.386721	0.360356	0.508362	-0.0697908	-0.149248	-0.364089	-0.0835987	0.214332	0.0293807
O60884	DNAJA2	0.0356231	0.248319	-0.0428248	-0.162132	0.0747001	-0.0119934	-0.0663157	0.0867324	0.0785757	-0.0191723	-0.266426	-0.0382308	0.0661434	-0.0246395	-0.111728
O60885	BRD4	-0.212331	-0.0654333	0.00274645	0.132142	0.0273628	0.36425	-0.159187	0.0841514	0.0639488	0.0256254	-0.124357	-0.0719805	0.0253792	0.11034	-0.06026
O60888	CUTA	0.0246596	-0.0246293	-0.143527	-0.171862	-0.0823215	-0.0415233	-0.16892	0.108525	0.138635	-0.00751025	-0.202879	-0.126097	-0.132751	-0.073083	-0.0859207
O60906	SMPD2	-0.223793	-0.20853	0.10466	-0.0398555	0.0702395	0.609932	-0.0763656	0.024566	0.19393	0.0415338	-0.13564	-0.0174623	-0.112531	-0.113262	-0.502779
O60911	CTSV	2.05464	2.25528	NA	-0.0643595	1.46213	0.875776	0.723822	-3.15881	2.20255	2.26967	0.795016	2.1669	0.240135	-2.76304	0.798009
O60921	HUS1	0.256067	0.109125	-0.0611799	-0.309684	-0.107516	-0.0264357	0.0190069	-0.116516	0.264604	-0.0838071	-0.421931	-0.272109	-0.202148	-0.15175	0.133656
O60925	PFDN1	-0.115696	-0.137722	-0.174732	-0.127159	-0.0918144	0.00295309	-0.102079	-0.159918	0.0669002	-0.0692563	-0.192271	-0.136742	-0.14996	-0.0704214	-0.0651836
O60930	RNASEH1	0.452612	NA	NA	NA	NA	-1.25151	NA	0.0648816	NA	0.536678	0.345427	NA	-0.125243	-0.21603	-0.259187
O60934	NBN	0.520543	0.496785	0.504908	0.0681605	0.704417	0.0674323	0.356721	-0.536042	0.432647	-0.339239	0.0719396	0.145155	-0.0811646	-0.287837	0.107834
O60941;Q9Y4J8	DTNA;DTNB	0.165397	0.0642401	NA	NA	NA	NA	NA	NA	0.528158	0.288811	NA	NA	NA	NA	0.343912
O60942	RNGTT	-0.00901707	-0.18821	0.31423	NA	-0.0782467	0.38631	NA	NA	-0.279258	NA	0.206923	-0.503888	0.945189	NA	0.992365
O75027	ABCB7	0.012494	0.0546384	-0.0877183	0.251664	0.147198	0.544872	0.26682	0.353509	0.374122	0.0387847	-0.0724705	0.0360664	0.00546226	0.287102	0.224661
O75030	MITF	NA	-0.0237851	NA	NA	-0.144175	-0.0195028	0.0138754	-0.12333	0.119945	0.243363	-0.148208	-0.73205	0.00188522	-0.146638	0.0439737
O75044	SRGAP2	NA	NA	0.677351	NA	NA	NA	NA	0.0368577	NA	NA	NA	NA	NA	NA	NA
O75044;P0DJJ0;P0DMP2	SRGAP2	0.273601	0.0849961	2.0217	NA	NA	-0.451808	0.755619	0.37291	-0.0446528	-0.390397	-0.354377	0.251968	0.146632	0.158709	0.146708
O75044;P0DMP2	SRGAP2	NA	NA	NA	NA	NA	NA	NA	NA	NA	NA	NA	NA	1.32277	NA	NA
O75051	PLXNA2	NA	NA	0.139419	NA	NA	NA	NA	NA	NA	NA	NA	NA	NA	NA	NA
O75051;P51805;Q9UIW2	PLXNA1;PLXNA2	NA	NA	NA	NA	NA	NA	NA	NA	NA	NA	NA	NA	NA	-0.351109	NA
O75051;Q9HCM2	PLXNA2	NA	NA	NA	-0.197604	NA	NA	NA	NA	1.21888	NA	-0.715798	NA	NA	NA	NA
O75051;Q9HCM2;P51805;Q9UIW2	PLXNA1;PLXNA2	-0.0609382	-0.222933	NA	NA	NA	NA	NA	NA	NA	0.0571374	NA	NA	NA	-0.19176	-0.258835
O75054	IGSF3	-0.193654	0.0723316	-0.408946	0.0254238	0.00703708	-0.0013151	0.431745	0.216161	0.16953	0.211103	-0.372591	-0.3026	-0.182403	-0.361415	0.0863236
O75061	DNAJC6	-0.184801	-0.0951267	-0.0971607	-0.0736919	-0.14948	0.211363	-0.173201	0.00688056	0.0636154	-0.0471655	-0.235477	-0.0865366	-0.506093	-0.116371	-0.225921
O75063	FAM20B	-0.520862	-0.625974	-0.568952	-0.34973	-0.261801	-0.110389	-0.261378	-0.188026	0.013699	-0.0970424	-0.321311	-0.259393	-0.338275	-0.32493	-0.330583
O75071	EFCAB14	0.467028	1.09178	0.30923	0.446848	-0.555345	0.19939	0.648407	0.320239	0.662761	0.21785	0.379009	1.20382	0.55865	0.234642	0.516621
O75083	WDR1	0.000945242	0.222719	0.0900471	0.000273872	-0.0942957	0.00966751	-0.177022	0.0118286	0.0168202	-0.0348912	-0.0677909	-0.180615	-0.059403	0.0616116	-0.0565215
O75084;Q14332	FZD2	NA	-0.319895	NA	0.11721	NA	0.152719	NA	NA	NA	-0.135266	NA	NA	NA	NA	-0.18501
O75110	ATP9A	NA	NA	NA	0.727281	NA	NA	NA	NA	NA	NA	NA	NA	NA	NA	NA
O75116	ROCK2	-0.0788085	-0.492634	-0.452046	-0.270331	0.0948102	0.044589	-0.0656687	0.209345	0.446617	-0.254478	-0.40241	-0.226037	-0.361097	-0.00947085	-0.173383
O75122	CLASP2	-0.275074	-0.240249	0.0756442	-0.304275	-0.58333	-0.168941	0.213103	0.250497	0.169692	-0.0767252	-0.178805	-0.042054	0.00934958	0.0507673	-0.119117
O75127	PTCD1	-0.340675	-0.430185	-0.154424	-0.114824	-0.0323542	0.209835	-0.0378317	0.0399346	0.741246	-0.104943	-0.491494	-0.303931	-0.274387	0.00419093	-0.259254
O75128	COBL	0.18055	0.098133	0.0728135	-0.356504	0.0964842	0.391175	0.384919	0.295847	0.508592	0.0135446	-0.28251	-0.0303222	0.0870793	0.127823	0.237795
O75131	CPNE3	-0.379216	0.0315126	-0.141923	-0.151563	-0.130295	-0.0274484	0.0352496	-0.194358	0.234818	-0.21813	-0.292981	-0.25833	-0.0850827	-0.104092	0.000594024
O75131;Q86YQ8;Q9HCH3;Q96FN4;O95741;Q96A23;Q9UBL6;Q8IYJ1	CPNE2;CPNE3;CPNE8	-0.0583582	0.107529	-0.0752377	-0.138105	-0.101757	-0.0844626	-0.159549	-0.0165075	0.231666	-0.0932149	-0.292869	-0.237717	-0.11212	-0.0270138	-0.0280033
O75143	ATG13	0.0220836	0.257781	-0.204448	-0.0301215	-0.151752	0.0117376	-0.149431	-0.0704213	0.300658	-0.0816791	-0.24374	-0.326225	0.0239869	0.128981	-0.230676
O75144	ICOSLG	NA	0.217287	NA	NA	NA	NA	NA	NA	NA	-0.108687	-0.798409	NA	NA	NA	NA
O75146	HIP1R	0.156439	-0.199804	-0.0802364	0.0323884	0.0228242	-0.191348	0.00731585	0.0549169	0.422382	0.125722	0.0146611	0.142105	0.0674146	-0.022118	0.286755
O75147	OBSL1	NA	-0.278393	NA	NA	-0.569326	0.246697	-0.272603	-0.328756	0.854824	0.0419065	NA	0.145803	-0.687147	-0.405278	-1.36674
O75150	RNF40	-0.296626	-0.33329	-0.269525	-0.0675545	-0.142115	0.0333699	-0.0691867	-0.0568125	0.322127	0.0688721	-0.16378	-0.0449338	-0.251238	-0.0296903	-0.0994306
O75151	PHF2	NA	NA	NA	NA	NA	NA	NA	NA	NA	NA	NA	NA	NA	NA	-1.59008
O75151;Q9UPP1	PHF2;PHF8	-0.192599	-0.0684466	0.0594037	-0.11977	0.179398	0.623569	0.486957	NA	NA	0.158332	-0.399179	-0.116168	-0.306234	-0.065306	-0.236626
O75152	ZC3H11A	0.0529658	0.129985	0.0142887	-0.255073	0.0684051	0.226434	0.166536	0.0941196	0.491733	0.173319	-0.115611	-0.0819335	-0.105648	0.0883464	0.100232
O75153	CLUH	-0.101805	-0.0891858	-0.117739	-0.0975187	-0.0825152	-0.155367	-0.0486553	-0.00530992	0.286148	-0.0331555	-0.29556	-0.146223	-0.0408234	-0.0720424	0.0722297
O75153;Q9Y5I4	CLUH	NA	NA	-0.194229	0.139391	-0.0258307	-0.159438	0.00679204	0.0273139	0.375783	0.0912311	-0.413424	-0.288525	-0.214774	-0.0525391	0.329829
O75155;Q86VP6	CAND1	NA	-0.538705	NA	NA	NA	NA	NA	-1.04491	NA	-0.0157121	-0.788937	NA	-0.493028	-0.566268	NA
O75157	TSC22D2	-0.493932	NA	-0.920866	NA	-0.869308	-0.947831	-0.390314	-0.0527311	-0.39032	-0.944725	-0.368227	-0.413684	NA	0.189168	-0.374763
O75157;Q15714	TSC22D1;TSC22D2	NA	NA	NA	NA	-0.0620912	NA	NA	NA	0.0298038	NA	NA	0.941137	NA	NA	NA
O75157;Q15714;Q9Y3Q8	TSC22D1;TSC22D2;TSC22D4	-0.0313462	0.0179401	-0.0550114	-0.0182568	-0.0175512	-0.0319839	-0.0392773	-0.00178912	0.0363344	0.0215667	-0.0690177	-0.0375185	-0.0835052	-0.0407338	-0.00895463
O75161	NPHP4	NA	NA	NA	NA	0.182386	0.30068	NA	NA	0.4899	NA	NA	0.482511	NA	NA	-0.116712
O75164	KDM4A	-0.611945	-0.122993	-0.26676	0.36368	NA	NA	0.0692209	0.00968992	0.475263	0.208884	-0.39993	-0.290941	-0.0716464	0.11665	-0.738633
O75165	DNAJC13	0.179157	0.252017	-0.0169247	-0.284606	0.0729585	-0.235793	0.246831	0.0370947	0.426751	-0.00153869	-0.123684	-0.102286	0.0122179	-0.13124	0.0793806
O75175	CNOT3	-0.134794	-0.0325623	-0.139308	-0.0286267	0.0115583	-0.0444582	-0.179838	-0.0398446	0.0225752	-0.0378262	-0.194216	-0.198132	-0.105548	-0.0787476	0.0863169
O75177	SS18L1	-0.0513018	-0.0696936	-0.0994801	NA	0.0298441	-0.0534963	-0.0404852	0.0116978	-0.0100193	0.17937	-0.11521	-0.0838088	-0.0393122	-0.0592171	-0.0258018
O75179	ANKRD17	-0.0788307	0.193954	-0.253797	0.0581852	0.0469765	0.0984003	0.0905629	0.114228	0.29499	-0.0687667	-0.403147	-0.0452792	-0.111478	0.0370484	0.246118
O75182	SIN3B	1.75497	1.04966	0.588309	1.06767	1.72957	NA	1.09104	0.763684	1.56552	-0.0371049	0.0783108	NA	-0.0315606	0.896759	1.42973
O75190	DNAJB6	-0.0673283	0.0981352	-0.102435	0.27814	-0.0215096	-0.196245	-0.0956205	0.0874491	0.167142	0.0132144	-0.122914	-0.0688219	0.0853341	0.0717336	0.0561613
O75197	LRP5	NA	-0.0670209	-0.106435	-0.26417	0.269119	-0.503818	0.8206	-0.00609458	0.787359	-0.207779	-0.631807	NA	NA	0.0779709	NA
O75208	COQ9	0.108016	-0.0975751	-0.263696	-0.305481	-0.0123053	-0.0378946	-0.0513933	-0.276026	0.306859	-0.00769406	-0.157486	-0.172434	-0.095031	-0.252664	-0.024809
O75223	GGCT	-0.253794	-0.084627	-0.114872	-0.2662	-0.536336	0.284151	-0.442774	-0.020701	0.10745	-0.241819	-0.325158	-0.209243	-0.125098	-0.117355	0.648373
O75251	NDUFS7	-0.339954	-0.082181	-0.0926645	-0.129427	-0.0406971	0.0452577	-0.172065	-0.11236	-0.228731	-0.0379052	-0.179281	-0.194951	-0.00281897	-0.0291294	0.226381
O75293	GADD45B	NA	-0.414177	0.196561	NA	NA	NA	-0.0563593	0.385332	0.116828	-0.230764	NA	-0.231125	0.112026	-0.110778	NA
O75298	RTN2	-0.281654	-0.168263	-0.207695	-0.123466	-0.470088	0.58987	-0.040642	0.219512	0.23772	0.463965	0.32354	0.0490736	-0.0101636	0.267673	-0.278524
O75306	NDUFS2	-0.0471883	-0.174742	-0.221656	-0.160617	-0.0684582	-0.141719	-0.157722	-0.0175921	0.100121	-0.19708	-0.357616	-0.245225	-0.204646	-0.298048	-0.166882
O75312	ZPR1	0.029013	0.303539	0.0812149	0.0711094	0.0756938	-0.0998996	-0.13618	0.122073	0.0958575	-0.0677841	-0.10411	-0.329551	0.0883322	0.0473698	0.0141295
O75317;P62068	USP12;USP46	-0.276257	0.0482304	-0.264179	-0.209867	0.0387363	0.0274621	-0.171387	0.139916	0.290394	0.0570493	-0.0760368	-0.138345	0.0247559	0.149903	NA
O75319	DUSP11	-0.174348	0.279597	0.299499	-0.378248	-0.365349	0.0649472	0.343994	-0.0640135	1.91308	0.953881	-0.0360652	-0.165596	0.309776	1.51985	0.825693
O75323	NIPSNAP2	NA	-0.355433	-0.430473	-1.12212	NA	-0.911279	-0.809719	NA	0.466358	NA	-0.306832	-0.295232	NA	-0.19468	-0.418759
O75325	LRRN2	NA	NA	NA	-0.0564923	-0.054825	0.09023	NA	NA	NA	NA	NA	NA	NA	NA	NA
O75330	HMMR	-0.175894	-0.123093	0.655871	0.123089	-0.9608	0.183747	0.346347	0.508371	0.71607	0.758497	-0.318069	0.0580536	0.0372128	0.378642	0.224157
O75330;Q9UBD5	HMMR;ORC3	0.394376	NA	0.0134408	-0.0348473	0.00768057	0.0182047	-0.00760019	-0.0317193	0.0348119	NA	NA	0.015606	NA	-0.0813022	0.0109196
O75340	PDCD6	-0.0645738	0.00836441	-0.0344172	-0.154891	-0.084227	-0.0143299	-0.0988229	0.00238041	0.0585339	0.00141477	-0.0877163	-0.0249571	-0.0346838	-0.0316969	0.0271214
O75347	TBCA	0.104859	0.437102	0.283091	0.0435281	-0.0546686	-0.19253	0.0201444	0.250374	0.278632	-0.0483562	-0.151622	-0.134824	0.109976	0.244324	0.238253
O75351	VPS4B	-0.126328	0.137247	-0.150955	0.592718	0.186008	0.37191	-0.313523	-0.391233	-0.106148	0.0921407	-0.167904	-0.136544	-0.25924	-0.109231	0.0414962
O75352	MPDU1	-0.20196	-0.313333	-0.204911	-0.425195	-0.233484	-0.141622	-0.187312	-0.0694674	-0.30909	-0.116422	-0.232663	-0.217201	-0.192617	-0.176057	-0.14784
O75354	ENTPD6	NA	NA	0.323192	-0.502694	NA	-0.0198117	NA	NA	NA	NA	NA	NA	1.38801	-0.0578554	1.94986
O75362	ZNF217	-0.161575	-0.0919171	-0.226043	0.0380211	0.0716123	-0.0539496	0.115968	0.232972	0.49194	0.0948604	-0.436903	-0.118805	-0.273061	-0.174424	-0.0377144
O75367	MACROH2A1	0.119996	0.0178203	-0.135663	0.0344012	0.137117	0.191803	0.144851	-0.033419	0.343114	0.110187	-0.0926708	0.0413923	-0.100287	-0.0165762	0.225588
O75368	SH3BGRL	0.346942	0.403937	0.514682	NA	0.0228639	-0.292138	-0.127702	-0.20213	0.235047	0.015595	0.133913	-0.020504	0.168591	-0.0365249	0.180138
O75369	FLNB	0.178517	0.258015	0.0938104	-0.0220352	0.0178285	-0.00255073	0.00378128	0.0597941	0.235864	0.0584405	-0.0841752	-0.00870273	0.135706	0.251637	0.24436
O75369;Q14315	FLNB	0.175426	0.17404	0.412052	-0.116961	0.394899	-0.727587	-0.225378	0.186984	0.0859025	-0.157623	-0.02193	-0.0803634	0.0244428	0.177896	0.154402
O75376	NCOR1	0.453001	-0.00760871	0.0351596	-0.130469	0.0296828	0.0132126	0.222372	0.210975	0.367146	0.102456	-0.397469	-0.089716	0.044676	0.00534112	0.0321382
O75379	VAMP4	NA	NA	NA	NA	-0.472283	NA	NA	NA	0.774496	1.66827	NA	NA	NA	0.0392033	-0.159096
O75381	PEX14	0.130953	0.306269	0.27862	0.136851	-0.254616	0.189516	-0.125557	0.294061	0.432522	0.247345	0.214974	0.395183	0.288308	0.444316	0.16825
O75385	ULK1	-0.148311	-0.379587	-0.43337	-0.225766	0.141244	-0.244389	0.338442	0.300131	0.529232	-0.260105	-0.418637	-0.448423	-0.379631	-0.60847	-0.59446
O75386	TULP3	-0.258593	-0.278565	-0.258494	-0.151997	0.0197059	0.06445	-0.0787983	0.0868456	0.235044	0.205596	-0.371214	-0.0893372	-0.357377	0.140238	0.142271
O75390	CS	-0.117571	-0.11668	-0.289967	-0.270496	-0.150909	-0.0469834	-0.149064	-0.057311	0.216143	-0.0709783	-0.360488	-0.313322	-0.215188	-0.100787	-0.124102
O75391	SPAG7	0.0272055	NA	0.704097	0.135507	0.0230675	NA	0.246637	NA	NA	-0.0645179	0.225338	NA	-0.294357	NA	-0.348909
O75394	MRPL33	-0.0327419	0.227867	-0.146771	-0.0058737	0.0979714	0.342127	-0.0561302	0.0109571	0.388232	0.0239455	-0.221267	-0.127694	-0.159444	-0.186712	0.155744
O75396	SEC22B	-0.0918887	-0.0610548	-0.170918	-0.0876998	-0.00801271	0.115759	-0.0181305	0.00975492	0.204699	0.084821	-0.155242	-0.136786	-0.11821	-0.0560798	-0.0107907
O75398	DEAF1	NA	NA	-0.566118	NA	NA	NA	NA	NA	NA	NA	NA	NA	NA	NA	NA
O75400	PRPF40A	0.132779	0.118033	-0.126021	-0.153488	-0.0857391	0.243933	-0.132442	-0.0557588	0.231194	0.0748768	-0.0792809	-0.143672	-0.151838	0.0523619	0.0205481
O75400;Q6NWY9	PRPF40A	0.0426438	NA	-0.0489611	0.0637217	NA	NA	NA	NA	NA	0.0740769	-0.0114779	-0.0444217	NA	-0.0470394	-0.0175615
O75410;O95359	TACC2	NA	NA	NA	NA	NA	NA	0.203976	NA	NA	NA	NA	NA	NA	NA	NA
O75414	NME6	-0.0558992	0.468442	-0.121464	-0.925622	0.31136	0.20204	NA	0.449705	0.6461	NA	0.271344	0.280498	NA	-0.260607	0.0742454
O75419	CDC45	-0.249167	-0.262125	-0.494465	-0.554128	-0.00801341	-0.339892	-0.586847	-0.0705489	0.14865	-0.159846	-0.323499	-0.224865	-0.433636	-0.0437856	-1.02031
O75427	LRCH4	-0.318455	NA	NA	NA	1.72013	0.224984	NA	-0.365079	0.270313	NA	NA	NA	NA	NA	NA
O75431	MTX2	-0.354951	-0.268742	-0.0504524	1.58703	0.401013	0.441204	-0.111156	-0.276876	0.29164	0.0134067	-0.0458047	0.123639	-0.365993	-0.106873	0.152647
O75436	VPS26A	-0.0236538	-0.00221484	-0.016354	-0.153667	-0.163449	-0.110899	-0.166365	0.03316	0.0694196	-0.0423417	-0.153214	-0.140718	-0.0803214	-0.0201018	0.00105966
O75436;Q4G0F5	VPS26A;VPS26B	-0.197531	0.00929158	-0.281498	-0.184214	-0.0704383	0.00741407	-0.216365	-0.05172	0.146054	-0.095238	-0.244958	-0.180075	-0.0860977	0.0116979	-0.211109
O75438	NDUFB1	0.406492	-0.352144	-0.729949	-0.153067	0.0398657	-0.0722067	-0.0567939	0.630668	0.747527	0.441841	0.401213	0.257253	-0.0724569	0.351752	0.413507
O75439	PMPCB	0.098808	-0.0826519	-0.0819598	-0.239495	-0.0155744	0.0669302	-0.119277	-0.0749087	0.129414	-0.112675	-0.316973	-0.129412	-0.121855	0.0167749	-0.051583
O75446	SAP30	-0.164298	-0.0413302	-0.348726	0.210944	-0.0171764	-0.0889504	-0.329343	0.23088	0.258707	-0.155365	-0.31078	-0.214552	-0.0459527	-0.416623	-0.116702
O75448	MED24	NA	NA	NA	-0.814964	NA	0.395457	NA	NA	NA	NA	NA	NA	NA	NA	NA
O75449	KATNA1	NA	-0.184968	NA	NA	-0.032613	NA	0.447596	0.445606	0.437314	NA	NA	NA	NA	NA	NA
O75459	PAGE1	0.000497806	-0.139849	-0.0687653	0.0365107	-0.280131	0.0598184	-0.0326902	0.0126036	0.0367662	-0.248419	-0.158559	-0.0396991	-0.107129	-0.0427233	0.00598796
O75467	ZNF324	NA	0.512526	0.692511	NA	NA	NA	NA	NA	NA	NA	NA	NA	NA	NA	NA
O75475	PSIP1	-0.0959105	-0.111216	-0.329272	-0.151389	-0.0642701	0.0780935	-0.0521679	0.00271886	0.421685	0.0155374	-0.248053	-0.0140837	-0.199649	-0.142307	0.0515765
O75475;Q7Z4V5;P51858;Q9Y3E1	HDGF;HDGFL2;PSIP1	-0.162278	-0.216188	-0.416503	-0.353606	-0.178954	NA	0.169287	0.00619717	0.336879	-0.0193311	-0.249834	-0.234874	-0.193049	-0.0845509	0.319207
O75477	ERLIN1	0.374519	0.445812	0.0950881	0.0776697	0.639035	0.0281201	0.245588	-0.0629661	0.319999	0.414743	0.212538	-0.00759178	0.0249944	0.0237676	-0.0608964
O75478	TADA2A	NA	NA	NA	1.12887	NA	NA	NA	NA	NA	NA	NA	NA	NA	NA	NA
O75486	SUPT3H	NA	NA	-1.54183	NA	NA	NA	NA	NA	NA	NA	NA	NA	NA	NA	NA
O75489	NDUFS3	-0.168385	-0.196687	-0.377105	-0.289584	-0.176531	0.0756225	-0.111788	-0.0140459	0.24061	-0.096251	-0.234638	-0.178702	-0.14013	-0.0458742	-0.0599177
O75494	SRSF10	-0.22957	0.0841974	-0.061493	-0.255767	-0.14696	0.116478	0.155911	0.125004	0.28224	0.128049	-0.25985	-0.44964	-0.187244	0.028299	0.0902725
O75494;Q8WXF0	SRSF10	-0.0690395	0.0884076	0.0331884	-0.099556	0.0326397	0.102107	-0.138336	-0.0185187	0.185825	-0.0547909	-0.141784	-0.149721	-0.148628	-0.121794	-0.0468752
O75496	GMNN	-0.198951	-0.227531	-0.339426	0.0251418	-0.0242894	0.210746	-0.0553783	0.0822719	0.244924	0.153711	-0.0544201	-0.00523228	-0.0203485	-0.166952	0.168517
O75503	CLN5	NA	-0.117767	-0.173373	NA	-0.155775	-1.09066	-0.0458725	0.314276	0.550336	-0.184914	-0.0843609	-0.0377838	-0.30753	0.0876955	NA
O75506	HSBP1	0.254408	0.449412	0.103355	NA	NA	NA	-0.189591	-0.156103	0.249982	0.090158	0.0171097	0.213624	-0.126122	0.0598242	NA
O75521	ECI2	0.426114	0.347767	0.136864	-0.162336	0.091653	-0.0897489	0.142319	-0.0911274	0.217615	0.0915124	-0.320748	0.0138013	-0.131988	-0.0748138	0.10224
O75530	EED	-0.0697668	-0.294904	-0.177599	-0.712656	0.103911	-0.310146	0.190142	0.130805	0.0418252	-0.135508	-0.140899	-0.190549	-0.106611	-0.0604695	-0.134827
O75531	BANF1	-0.0732394	0.00724995	0.0921173	0.0279738	-0.0342683	-0.0585779	-0.0787668	0.0600491	-0.0251995	-0.0706009	-0.182425	-0.0905719	-0.0448405	0.105872	-0.277363
O75533	SF3B1	0.00368164	-0.0152189	-0.116391	-0.0883067	0.0142472	0.105539	-0.00678997	0.0689661	0.361451	0.052159	-0.21113	-0.103346	-0.0867234	-0.0334014	-0.0238325
O75534	CSDE1	-0.146781	0.0158638	-0.191575	-0.0895396	-0.123571	0.0656729	-0.12404	-0.0361966	0.229213	-0.00468652	-0.224121	-0.118493	-0.045332	-0.0305518	0.00247793
O75558	STX11	1.6648	1.07048	1.32225	NA	NA	NA	1.28964	1.35258	1.39078	0.39695	0.466949	1.04703	0.434987	0.941995	1.67928
O75569	PRKRA	-0.161487	-0.574526	-0.308858	-0.00420921	-0.350326	-0.383001	-0.591625	NA	0.146839	-0.0548482	-0.299091	NA	-1.1008	NA	-0.120555
O75575	CRCP	NA	0.95231	0.110197	-0.293087	0.158168	NA	0.155538	0.462414	0.0983771	0.192317	0.131206	-0.180231	0.0702072	-0.0853032	0.376179
O75581	LRP6	NA	NA	NA	NA	-0.281433	-0.218833	NA	0.188235	0.495787	-0.237119	NA	NA	-0.713853	NA	-0.110941
O75582	RPS6KA5	6.25032	5.13209	4.60153	NA	NA	NA	NA	5.64758	NA	4.43531	5.84291	4.09607	4.34273	4.64958	4.43958
O75586	MED6	NA	NA	NA	NA	0.159987	0.735386	0.113388	-0.336464	NA	NA	NA	NA	NA	-0.231327	NA
O75600	GCAT	0.215847	-0.398618	-0.476231	0.444786	-0.232914	0.152533	-0.255832	0.552431	0.436439	0.292474	-0.621954	-0.359399	-0.179924	-0.185915	0.185968
O75607	NPM3	0.0241545	-0.101033	-0.0393179	-0.0255189	-0.149337	-0.114334	0.0348213	0.0135631	0.0709178	-0.00296657	-0.063006	-0.054059	-0.0212776	-0.0127521	-0.0192778
O75608	LYPLA1	-0.13756	-0.157541	-0.298926	-0.104705	-0.0382838	-0.0103799	-0.183653	-0.138491	0.135046	-0.204755	-0.317284	-0.242344	-0.216588	-0.215996	0.0211409
O75616	ERAL1	0.0821825	-0.0432664	-0.0688488	-0.349107	0.00535849	0.0841819	-0.0362769	0.204274	0.233489	0.0413004	-0.0681857	-0.0748981	0.0858029	-0.0233758	0.191159
O75626	PRDM1	-0.168539	0.216399	0.0567534	-0.0313002	0.110827	0.0632821	0.177226	0.475346	0.374069	0.316364	0.420801	0.0799844	0.0501768	0.0220539	-0.0750962
O75629	CREG1	-0.0448874	0.00764105	-0.0792736	-0.0246935	-0.0191073	-0.0198254	-0.240042	-0.016311	-0.00247922	0.009884	-0.0991493	-0.0668252	-0.10255	-0.0646807	-0.0203308
O75635	SERPINB7	-0.0313462	NA	NA	-0.0246935	-0.129246	NA	NA	NA	NA	-0.0113667	NA	NA	NA	NA	-0.0175615
O75638	CTAG2	-0.391578	-0.103655	-0.328916	-0.0753565	0.114897	0.0694262	-0.353989	-0.170287	0.198486	0.089475	-0.322309	-0.296639	0.0661525	0.0485118	0.337331
O75643	SNRNP200	-0.0939882	-0.174544	-0.203617	-0.146889	-0.110171	-0.0384918	-0.0479122	0.0891448	0.225191	-0.0314281	-0.269344	-0.189951	-0.165396	-0.0955046	-0.0927576
O75648	TRMU	0.423153	NA	NA	NA	-0.0191073	0.0886923	NA	NA	0.0307476	0.185965	0.250524	2.06198	-0.00101205	0.256822	NA
O75663	TIPRL	0.0767093	0.545424	0.0718352	0.153079	-0.199401	-0.0852119	-0.0476781	0.0632301	-0.118663	-0.308608	-0.224372	-0.375218	-0.0895445	0.017822	0.0964123
O75665	OFD1	0.480175	0.145875	0.36189	1.34546	0.199003	-0.155425	NA	-0.396964	0.762239	0.306499	0.0503322	1.50596	-0.190779	-0.417552	0.136248
O75674	TOM1L1	0.1194	0.222406	0.444719	-0.0169316	-0.0988173	-0.188625	-0.0109818	0.41979	0.153016	0.0308824	-0.0814292	-0.250856	-0.060591	0.34693	0.173219
O75683	SURF6	-0.281197	-0.460171	-0.21034	-0.851436	-0.540208	-0.207725	-0.370646	-0.405421	-0.0184126	-0.0952296	-0.484965	-0.120854	-0.0882632	-0.23923	0.241736
O75688	PPM1B	0.097514	-0.0181646	0.151878	0.337914	NA	0.644404	0.0640337	NA	0.350999	-0.222651	-0.163736	-0.114145	0.0106034	-0.038542	NA
O75691	UTP20	-0.013925	-0.0232097	-0.108287	-0.0687558	-0.00367476	0.0881833	-0.00455712	0.0835673	0.331457	-0.0280159	-0.184775	-0.103962	-0.128155	0.0428725	-0.030431
O75694	NUP155	-0.0192248	-0.0579049	-0.0730963	-0.0319047	0.0125384	0.0605605	-0.0578247	0.0665225	0.169945	-0.00884427	-0.194569	-0.0691947	-0.0925856	-0.0405144	0.0114541
O75695	RP2	0.192982	0.276473	0.0987651	0.205964	0.0324988	0.232519	-0.0373816	0.015316	0.368164	0.0886737	-0.317925	0.128976	0.273127	0.107694	0.114294
O75717	WDHD1	0.108357	0.0645142	-0.129909	0.0751155	0.337389	0.184676	0.283991	0.13674	0.187738	-0.112269	-0.300046	0.216238	-0.203965	0.000450235	-0.11568
O75718	CRTAP	-0.0101089	-0.0152208	-0.132418	-0.247103	-0.11075	0.0262736	-0.0942167	0.0264617	0.251916	-0.0193547	-0.206494	-0.299149	-0.192875	-0.170709	-0.0412268
O75746	SLC25A12	-0.0866133	-0.273354	-0.293401	-0.277165	-0.182511	0.0614697	-0.0937738	0.0863437	0.386282	0.0202711	-0.254126	-0.222229	-0.0689503	-0.102991	-0.00307
O75781	PALM	-0.0692498	0.661114	0.0988762	0.283755	-0.118183	NA	0.821901	0.833919	0.326723	0.450191	0.888728	0.0511147	0.157413	NA	0.0199738
O75787	ATP6AP2	0.0509685	0.0555382	-0.058141	-0.0360304	0.0825053	0.156031	-0.197865	-0.0264201	0.0749561	0.025358	-0.167348	-0.0518048	-0.122832	-0.111548	-0.0445957
O75792	RNASEH2A	-0.00598722	0.0383319	-0.0369982	0.043659	0.0470934	0.0486305	-0.0727604	0.146417	0.258724	0.0410221	0.00216827	0.0419913	0.0092039	0.0705141	-0.0717935
O75794	CDC123	-0.141606	-0.139898	-0.276461	-0.301534	-0.247193	-0.0911346	-0.253489	-0.0747907	0.227908	-0.105111	-0.420786	-0.253747	-0.256405	-0.111868	-0.11892
O75795	UGT2B17	-0.0313462	0.0195772	-0.0519986	NA	NA	NA	NA	0.00101726	NA	-0.0113667	-0.0636326	-0.0142448	-0.0465424	-0.0434886	NA
O75807	PPP1R15A	NA	NA	NA	NA	NA	NA	NA	NA	NA	0.0229417	NA	NA	NA	NA	NA
O75815	BCAR3	0.266107	NA	0.434988	-0.0487246	0.0843519	-0.260285	0.900083	0.728401	0.0274636	0.0814315	-0.228565	-0.0110353	0.112325	0.573797	0.057357
O75818	RPP40	0.110431	-0.155826	-0.0519986	NA	NA	-0.00393054	NA	0.859617	-0.0380312	0.0878864	-0.170326	-0.0293465	0.508012	0.106882	-0.0226436
O75821	EIF3G	-0.176062	-0.09501	-0.235255	-0.170395	-0.326899	0.0654679	-0.212474	-0.115933	0.0921597	-0.166587	-0.323873	-0.19227	-0.148661	-0.0876124	-0.0707117
O75822	EIF3J	0.013417	0.102029	-0.185677	-0.110092	-0.0444553	-0.130865	-0.120864	-0.0310791	0.340489	0.0445196	-0.267873	-0.148644	-0.0321887	-0.0262749	0.256213
O75828	CBR3	0.175123	-0.292861	NA	NA	0.018461	NA	-0.0411297	NA	NA	0.0249775	-0.142026	0.288259	NA	NA	NA
O75832	PSMD10	-0.190426	-0.289514	-0.00963368	0.0246883	-0.0130781	-0.00841727	0.0639554	-0.0312018	0.396092	-0.0521251	0.0496177	0.246339	-0.0419696	-0.185447	0.13908
O75843	AP1G2	-0.960818	NA	NA	NA	NA	NA	NA	NA	1.02265	NA	NA	NA	NA	NA	NA
O75844	ZMPSTE24	-0.0611664	-0.00400361	-0.108621	-0.00338678	0.050553	0.247546	-0.0146817	0.0893132	0.385958	0.102998	-0.123828	-0.0170303	0.0540378	0.0982143	0.105318
O75845	SC5D	NA	NA	NA	NA	NA	NA	NA	-1.15748	NA	NA	NA	NA	NA	NA	NA
O75874	IDH1	-0.172736	-0.152165	-0.428559	-0.0895073	-0.104613	-0.149846	-0.262271	-0.100814	0.306482	-0.147977	-0.523437	-0.322107	-0.384732	-0.302398	-0.155713
O75879	GATB	-1.13317	-0.529103	-0.0708072	NA	NA	NA	NA	0.294623	0.311728	0.755964	0.203599	-0.790131	-0.36053	-0.096857	NA
O75880	SCO1	0.324867	0.265974	0.223457	0.00336291	0.0329183	0.538129	0.0259577	0.0525972	0.35887	0.0526705	-0.190476	-0.0137607	-0.00280519	0.193897	0.10858
O75882	ATRN	-0.0122081	0.0467679	-0.220927	NA	0.119746	0.546659	-0.0999261	NA	NA	NA	NA	0.00443604	NA	0.11857	0.153938
O75886	STAM2	0.721203	-0.379957	-0.116954	NA	-0.70312	NA	-0.509479	-0.545473	0.852215	-0.857212	0.678512	0.359388	NA	0.105947	NA
O75886;Q92783	STAM;STAM2	-0.0313462	-0.042743	-0.120317	-0.177082	-0.0496027	NA	-0.0468291	NA	0.0307476	0.00875693	-0.0762766	-0.0444217	-0.0465424	NA	0.0771129
O75891;Q3SY69	ALDH1L2	NA	NA	NA	-0.253637	0.0498966	NA	NA	NA	NA	NA	NA	NA	NA	NA	NA
O75896	TUSC2	NA	-0.00863867	-0.132612	-0.787599	-0.344358	0.192358	-0.590525	NA	NA	-0.401342	-0.382704	-0.178208	-0.263406	-0.413273	-0.333794
O75900	MMP23B	NA	NA	NA	NA	NA	NA	NA	-2.97507	NA	NA	-2.65099	-3.33542	NA	NA	NA
O75901	RASSF9	NA	NA	NA	NA	-0.0141249	NA	-0.0617106	NA	0.0307476	NA	NA	-0.0444217	NA	NA	NA
O75907	DGAT1	-0.172061	-0.495404	NA	NA	0.202848	-0.176932	-0.0433291	-0.0287325	0.530303	0.556357	-0.539688	0.665211	-0.102695	-0.207883	-0.165201
O75909	CCNK	-0.0572445	-0.0394967	-0.223515	-0.141457	-0.129984	0.0119572	-0.109743	-0.106057	0.0979926	-0.0379518	-0.235169	-0.0890077	-0.268767	-0.0953312	-0.138895
O75911	DHRS3	-0.691618	-1.00783	-0.186955	-0.196401	0.22343	0.035721	-0.10392	0.0900565	0.149904	-0.145222	-0.677	-0.492738	-0.697145	-0.248602	-0.580168
O75915	ARL6IP5	0.349494	0.233588	0.0470722	0.0476937	0.180512	0.176089	0.100772	0.090936	0.460499	0.275326	-0.0543576	0.108731	0.0599696	0.257739	0.178723
O75925	PIAS1	-0.010485	0.0190471	-0.139422	-0.00931	0.0835976	0.140886	0.024739	0.201925	0.524817	-0.0383759	-0.288592	-0.0237954	-0.161828	0.0337065	0.0866443
O75928	PIAS2	NA	0.0239035	0.118956	0.0484227	0.0335242	0.260038	0.286365	NA	0.719993	0.326663	0.072621	0.202239	0.117877	0.0619484	0.264356
O75928;O75925	PIAS1;PIAS2	-0.237544	0.313851	-0.394438	-0.528414	0.191997	-0.601797	0.042982	0.300558	0.484491	0.477265	-0.0956131	0.0983704	-0.101912	-0.0120522	NA
O75934	BCAS2	-0.399115	-0.142645	-0.140903	-0.100794	-0.0605484	0.144346	-0.268263	-0.0791546	0.284948	-0.235058	-0.42745	-0.184005	-0.235441	0.0432299	-0.0654521
O75935	DCTN3	-0.196813	-0.435823	-0.848652	0.0773874	-0.35925	-0.222456	-0.302978	-0.897453	0.173959	-0.226103	-0.750921	-0.345836	-0.153972	0.245841	0.773187
O75937	DNAJC8	-0.177581	-0.0334411	-0.122996	-0.0253532	-0.0676207	0.0222539	-0.0759667	-0.000699638	0.170649	-0.031844	-0.117061	-0.10501	-0.0810066	0.0152688	0.071737
O75940	SMNDC1	0.0580754	0.0281021	-0.170325	-0.0208751	-0.110181	0.0245408	-0.0943069	-0.0864551	0.109057	0.00978156	-0.182703	-0.0531376	-0.106927	-0.0507148	-0.336022
O75947	ATP5PD	0.042366	-0.0974529	-0.281168	-0.174249	-0.075414	-0.193241	-0.485295	-0.166207	-0.0210903	-0.124012	-0.242579	0.217115	-0.408969	0.00097145	-0.250418
O75954	TSPAN9	NA	-0.132975	NA	NA	NA	0.211644	-0.703911	NA	NA	NA	NA	NA	-0.66521	NA	0.0211197
O75955	FLOT1	0.270243	0.34958	0.400464	0.126928	-0.0329563	0.169567	0.0502158	0.066246	0.173079	0.175956	-0.0181061	-0.0229012	0.0648147	0.127783	0.129574
O75962	TRIO	-0.0536529	0.00428299	-0.27123	-0.0482797	-0.000358835	-0.0151211	0.13827	0.205255	0.113445	-0.0474492	-0.123736	-0.121044	-0.351781	0.052492	0.0813763
O75962;O60229	TRIO	NA	NA	NA	NA	NA	NA	NA	NA	NA	NA	NA	NA	NA	NA	0.0226072
O75964	ATP5MG	-0.0767022	-0.0790109	-0.18629	-0.22378	0.0469007	0.135318	-0.117214	0.00776173	0.212362	0.0852877	-0.218219	-0.0703825	-0.153114	-0.0985837	-0.061619
O75970	MPDZ	0.00257832	0.812904	0.470008	1.05164	0.583432	0.34622	-0.00683662	1.01201	0.64319	0.29579	-0.170022	0.231866	0.272796	0.450754	0.336783
O75970;Q8NI35	MPDZ;PATJ	0.376447	NA	NA	NA	NA	NA	NA	NA	0.944936	0.116659	NA	NA	NA	NA	NA
O75971	SNAPC5	NA	NA	NA	NA	0.762057	NA	NA	NA	NA	NA	NA	NA	NA	NA	NA
O75976	CPD	-0.127634	-0.148432	-0.272278	-0.0399642	0.017099	0.0347703	0.034303	0.0963464	0.440141	0.167668	-0.182741	-0.0532959	-0.0305869	-0.0518699	0.0841096
O76003	GLRX3	-0.154122	0.0415563	-0.145502	0.124059	0.0650153	-0.0887301	-0.0130831	-0.00394899	0.240411	-0.0636768	-0.17964	-0.146544	-0.0731336	-0.0249565	0.0547085
O76021	RSL1D1	-0.00666908	-0.0328931	-0.107951	-0.0941658	0.0527978	0.131033	-0.139054	0.00139629	0.168274	-0.0987125	-0.214729	0.00569127	-0.118902	-0.00706962	0.0501162
O76024	WFS1	-1.21472	-0.321743	-0.819985	0.33848	-0.114698	0.342114	-0.0632432	-0.115157	NA	-0.00392518	-0.306441	-0.615077	-0.395895	-0.161403	-0.425944
O76031	CLPX	0.130898	0.105975	0.0386093	-0.178409	0.0996004	0.162338	0.0715551	-0.0425807	0.418353	0.122781	-0.206	-0.135055	-0.0103005	0.054642	0.093321
O76039	CDKL5	-1.98176	-0.302426	-1.24178	1.3414	NA	NA	NA	-0.396281	-0.0498024	NA	-0.599598	-0.281658	0.624021	NA	0.290222
O76061	STC2	NA	NA	NA	NA	NA	NA	NA	-0.955122	NA	NA	NA	NA	NA	NA	-0.656793
O76070	SNCG	-0.572866	-0.55839	-0.787855	-0.0246331	-0.157138	-0.213393	-0.150572	-0.072128	0.141115	-0.0994083	-0.251048	-0.148329	-0.0979874	-0.147566	-0.138869
O76070;Q16143	SNCG	NA	NA	NA	NA	NA	NA	NA	-0.0858038	-0.145005	NA	NA	NA	NA	NA	-0.56217
O76071	CIAO1	-0.165727	-0.765925	-0.0607622	NA	NA	NA	1.28619	-0.0926575	NA	NA	NA	-0.429236	1.52412	-0.038542	NA
O76080	ZFAND5	-0.299642	-0.167749	-0.499505	-0.211495	-0.124467	0.000606711	-0.365807	-0.28515	0.0750397	-0.0557002	-0.327714	-0.39125	-0.0990587	-0.126015	0.0119933
O76082	SLC22A5	NA	NA	NA	-0.195987	0.152778	0.274834	NA	NA	NA	NA	NA	NA	NA	NA	0.737244
O76094	SRP72	-0.0485771	-0.0451879	-0.203188	0.03213	-0.101319	0.100884	-0.0628774	0.0846248	0.166124	-0.13781	-0.269708	-0.203046	-0.0408754	-0.133705	0.151798
O77932	DXO	-0.0313462	-0.0102717	NA	-0.0606841	NA	NA	-0.034347	NA	0.0262095	0.0764167	-0.0448035	NA	0.0437651	NA	-0.0175615
O94760	DDAH1	0.0137418	0.0764837	-0.0413466	0.0600226	-0.123001	0.218451	-0.104971	-0.011098	0.0582728	-0.0102027	-0.153469	0.0246994	-0.176851	0.0639764	0.00708482
O94760;O95865	DDAH1;DDAH2	-0.471945	-0.136948	-0.37233	-0.410054	NA	0.227041	-0.564698	-0.226647	0.00117333	-0.361244	-0.636152	-0.400894	-0.00233663	-0.229361	NA
O94761	RECQL4	0.022521	NA	-0.0741209	-0.198497	0.224353	-0.212184	NA	NA	0.502285	NA	-0.0126074	0.0735287	-0.0465424	NA	0.354484
O94762	RECQL5	NA	NA	NA	-0.345136	-0.871018	-1.05773	NA	NA	NA	NA	NA	NA	NA	NA	0.144847
O94763	URI1	-0.147178	-0.158902	NA	NA	NA	NA	NA	NA	-0.527829	0.852165	NA	NA	NA	0.98812	0.0825053
O94766	B3GAT3	0.478452	0.15509	-0.118567	-0.0561028	0.0663184	0.0750789	0.128332	0.226188	0.537981	0.414622	0.120754	0.14523	0.566336	0.129289	-0.143751
O94776	MTA2	0.0168242	-0.0309293	-0.209328	-0.0889055	0.0112191	0.0492977	0.0604041	0.0435771	0.302661	-0.0825028	-0.239595	-0.0676515	-0.0646232	-0.0882394	-0.0112347
O94782	USP1	0.100122	-0.0966048	-0.0954308	0.00308917	0.136981	0.0252924	0.331111	0.352837	0.733512	0.00827561	-0.122359	0.0596084	0.140732	0.0870532	0.31833
O94804	STK10	-0.0945728	0.334156	-0.392138	-0.42998	-0.173467	0.374697	-0.129895	-0.12367	-0.0606967	0.122908	-0.347406	-0.425673	-0.564472	-0.206359	0.446411
O94804;Q9H2G2	SLK;STK10	-0.0732081	0.625776	0.20055	-0.455096	-0.0489412	-0.182464	-0.0110638	0.136042	0.0625938	NA	-0.271815	-0.274279	-0.455233	-0.0581227	0.044835
O94806	PRKD3	-0.383435	-0.326135	0.248618	-0.229355	0.0814605	0.0801079	0.142688	-0.0655057	0.328694	0.0246936	-0.40636	-0.236759	-0.118735	-0.0574942	0.112184
O94822	LTN1	NA	NA	0.181843	NA	NA	0.610676	0.565846	0.387314	NA	0.993026	NA	NA	-1.01518	0.676299	NA
O94826	TOMM70	-0.0139706	-0.110515	-0.0515021	0.161397	0.183761	0.146106	0.0089467	0.0937686	0.310431	0.0588023	-0.163246	-0.060899	-0.0679343	0.0675603	0.0748375
O94829	IPO13	NA	NA	NA	NA	NA	NA	NA	NA	-3.52651	NA	NA	-2.8402	NA	NA	NA
O94842	TOX4	0.287935	0.401073	-0.00480445	0.202282	0.125465	0.0461341	-0.311581	0.224891	0.238593	0.106647	-0.192374	0.0406663	0.379542	0.0428125	0.0383554
O94842;O15405;O94900	TOX4	0.00625729	-0.0274617	-0.0918436	-0.0229175	-0.0117188	-0.0115248	-0.0417029	0.038678	0.038255	0.0224662	-0.00423654	0.0513183	-0.0465424	-0.000896913	-0.0175615
O94851;Q7RTP6	MICAL3	-0.159084	NA	0.578031	NA	NA	NA	NA	NA	NA	0.277005	1.27961	NA	0.764742	NA	NA
O94855	SEC24D	0.543	0.0623497	0.0472416	-0.230644	0.729824	0.0762983	0.0638939	0.0723473	-0.0539413	-0.012395	-0.100909	-0.996407	-0.000375256	-0.06231	0.10875
O94864	SUPT7L	NA	-0.276723	NA	0.704987	NA	NA	NA	NA	NA	-0.415747	-0.650714	NA	-0.218201	0.208698	-0.121052
O94874	UFL1	-0.285496	-0.219288	-0.389706	-0.207108	-0.172915	0.0771499	-0.342803	-0.19932	0.184483	-0.248861	-0.419447	-0.253604	-0.442498	-0.323595	-0.169076
O94874;Q92845	UFL1	NA	0.0501433	NA	NA	NA	NA	NA	NA	NA	NA	NA	NA	NA	-0.692621	NA
O94875	SORBS2	NA	-0.548934	-1.08184	-0.118547	-0.12122	0.269331	-0.291982	-0.185074	0.00242746	-0.178324	-0.22797	-0.531447	-0.483241	-0.604529	-0.321424
O94880	PHF14	0.159981	0.106612	-0.225366	0.0405627	-0.096536	-0.0624557	-0.0370575	0.0404422	0.488182	0.00157708	-0.323542	-0.0700204	-0.245487	-0.0498868	0.0825665
O94887	FARP2	0.0954163	0.318131	-0.0817496	NA	-0.0119064	-0.383835	0.443274	NA	0.622092	0.466333	-0.514034	-0.310444	-0.0313554	0.0444938	-0.104316
O94888	UBXN7	0.0122954	-0.0502902	-0.0187478	-0.0280561	0.0662946	0.093258	-0.0501748	0.121585	0.314339	0.073729	-0.0557604	-0.0527924	0.157524	-0.0626869	0.164016
O94898	LRIG2	NA	-0.0340102	-0.0869037	NA	NA	NA	NA	0.198541	NA	NA	-0.0798776	NA	NA	-0.0522824	NA
O94901	SUN1	-0.0815743	-0.104502	-0.532828	-0.164384	-0.0626578	0.236069	0.0530871	0.0641039	0.453054	0.0385492	-0.296193	-0.208625	-0.151654	-0.102078	0.100294
O94903	PLPBP	NA	NA	1.67032	NA	NA	NA	NA	0.971826	NA	NA	NA	NA	NA	0.51643	NA
O94905	ERLIN2	-0.13369	-0.292188	-0.307896	-0.31966	-0.0795029	0.0300615	-0.278482	-0.0901601	0.182515	-0.114609	-0.188542	-0.130709	-0.293112	-0.328088	-0.0704259
O94905;O75477	ERLIN1;ERLIN2	0.136491	0.280134	0.163417	-0.126417	0.00244593	0.169889	0.0421719	0.095711	0.467566	0.0862382	-0.126678	-0.082658	-0.037251	0.0607702	0.0240424
O94906	PRPF6	-0.0810371	-0.108849	-0.178805	-0.0402527	-0.059137	0.034208	-0.0212947	-0.0818973	0.289887	0.0648566	-0.200272	-0.047757	-0.180841	0.00975107	-0.0721066
O94913	PCF11	0.150526	0.418217	0.627782	-0.101951	0.678633	0.0480049	0.571131	-0.00533922	1.01237	-0.205819	0.0610554	0.658473	-0.152252	0.111842	-0.124048
O94915	FRYL	0.46733	0.202765	0.195736	0.272185	0.30898	-0.314263	0.146105	0.814193	0.33117	0.213079	0.112601	0.654131	0.286737	0.182035	0.29251
O94916	NFAT5	0.177432	0.367585	0.00223985	0.384035	-0.0348292	-0.473742	1.47929	0.0293524	0.899545	0.428491	-0.30832	-0.0888973	0.337151	0.399518	-0.703839
O94919	ENDOD1	NA	1.5936	NA	-0.241711	NA	NA	NA	NA	NA	-0.11421	NA	-0.377544	NA	NA	NA
O94921;Q00536	CDK16	-0.169132	0.117099	-0.146775	-0.141714	-0.134358	-0.293612	-0.463455	-0.0209027	0.183705	-0.110965	-0.243013	-0.133279	-0.0573157	0.0424248	0.120754
O94925	GLS	-0.0856597	-0.0819456	-0.168308	0.107194	0.267158	0.178632	0.0324768	-0.20575	0.269044	-0.240126	-0.380277	-0.182404	-0.320414	-0.0135422	0.0101035
O94952	FBXO21	1.08085	0.150772	-0.444734	-0.0576436	0.0897158	-0.452803	0.0214978	0.102892	0.765566	0.0760272	-0.120822	0.987721	-0.248282	-0.338849	0.0573033
O94955	RHOBTB3	NA	NA	NA	0.51879	0.474914	-0.450505	NA	0.739043	1.32223	-0.0114613	NA	NA	NA	2.11434	0.449995
O94964	SOGA1	-0.395693	-0.765628	-0.408178	-0.177543	-0.561493	-0.235649	-0.535526	-0.687705	0.318454	-1.19625	-0.501359	-0.556306	-0.371302	-0.694562	-0.673708
O94966	USP19	0.22309	0.127712	0.148257	-0.339578	-0.0955508	0.0545656	-0.0269353	0.108832	0.146008	0.208986	-0.145384	-0.0905668	0.00935869	-0.0302353	0.0136104
O94967	WDR47	-0.920511	NA	-0.528961	0.00617546	-0.884158	-0.556537	NA	0.575615	NA	-0.449438	-1.04733	-0.801849	-0.164768	NA	0.179022
O94973	AP2A2	0.063977	0.135001	0.00863442	-0.607268	0.00954811	-0.050938	-0.038866	-0.0169711	0.181901	0.0544257	-0.278206	-0.121145	0.0583895	-0.0938094	-0.035042
O94979	SEC31A	-0.0519506	0.125404	-0.0907673	-0.11383	-0.186433	-0.0182764	-0.115152	0.0804795	0.235531	-0.048839	-0.16187	-0.147994	-0.0350571	-0.0150412	0.0679043
O94985	CLSTN1	-0.48912	0.77756	NA	-0.332834	-0.016276	0.373427	-0.148667	NA	0.460348	-0.558791	NA	-0.342357	-0.263707	1.34152	-0.367648
O94988	FAM13A	NA	0.0362589	NA	NA	NA	NA	NA	NA	NA	-0.614875	NA	NA	NA	NA	NA
O94992	HEXIM1	-0.381501	-0.68453	-0.560117	-0.108275	-0.137331	-0.24515	-0.211544	-0.484344	0.124186	0.0462279	-0.555423	-0.486148	-0.573294	-0.199022	-0.0877427
O95006	OR2F2	NA	-1.29661	NA	NA	NA	NA	NA	NA	NA	-0.132352	-0.172571	NA	NA	-0.660794	NA
O95049	TJP3	NA	NA	NA	-0.424049	0.0982399	0.00296873	-0.309326	-0.27733	0.263145	-0.296118	-0.46489	-0.00311028	NA	-0.671015	0.510899
O95059	RPP14	-0.278075	-0.0582405	-0.368576	-0.270887	-0.0574591	-0.437693	-0.322654	-0.161863	-0.0878207	-0.111276	-0.222703	-0.194431	-0.163337	-0.172855	-0.112228
O95067	CCNB2	-0.187814	-0.184516	-0.303831	-0.338676	0.0233774	0.0063596	-0.117914	0.0684912	0.135617	0.0494092	-0.18216	0.0157671	0.0389785	-0.0145207	0.0185006
O95070	YIF1A	-0.22295	-0.093156	-0.243991	0.0199768	-0.0374131	0.199085	-0.136535	-0.235982	0.391408	-0.0284644	-0.107974	-0.0466443	-0.0754005	-0.257858	-0.00185205
O95071	UBR5	-0.030415	-0.0232225	-0.121025	-0.138155	-0.0292061	-0.0964224	0.0652488	0.0225956	0.181899	-0.0541042	-0.22363	-0.14599	-0.127044	0.0121964	-0.0528783
O95081	AGFG2	NA	0.461609	0.00794482	0.16221	-0.831776	0.292559	-0.180665	0.169543	0.238813	-0.236855	0.131469	-0.950009	0.24734	NA	0.996086
O95084	PRSS23	0.415185	-0.0395739	0.146466	0.0604993	-0.00569319	0.2137	-0.0253991	0.0058922	0.340358	0.13834	0.0159883	0.108398	-0.110773	-0.135637	0.286656
O95104	SCAF4	-0.0829323	-0.0754286	0.130936	-0.00841334	-0.0702218	0.0423535	0.183847	0.128565	-0.0152237	0.15682	0.103475	-0.047992	-0.0159768	0.0756489	-0.251906
O95139	NDUFB6	-0.154291	-0.175419	-0.231189	-0.198982	-0.0348144	0.150794	-0.0648159	0.0343836	0.19297	-0.0225929	-0.0808241	-0.077149	0.0255805	-0.00930964	0.123231
O95140	MFN2	0.171705	-0.289086	0.0467742	-0.0493332	-0.0812696	0.220695	0.146428	0.239305	0.490324	0.241703	-0.0337935	-0.0823954	-0.017889	0.215473	-0.273595
O95140;Q8IWA4	MFN1;MFN2	0.194339	-0.221863	-0.0968499	-0.501059	0.0404859	0.0319006	0.0672855	0.0590912	0.265802	0.0448223	-0.331722	-0.0192252	-0.0664357	-0.167481	0.00618768
O95147	DUSP14	-0.418005	0.0530114	-0.607142	-1.47037	-1.00088	NA	-2.10179	-0.182506	-0.768547	-0.312972	-0.00417763	-0.919248	-1.12057	-0.737638	-0.653426
O95155	UBE4B	-0.515179	-0.483286	-0.590825	-0.124073	-0.1537	-0.1551	-0.257624	-0.014771	0.152116	-0.233808	-0.353504	-0.291501	-0.378504	-0.13289	-0.210926
O95159	ZFPL1	NA	NA	NA	NA	NA	NA	NA	NA	NA	NA	NA	-0.459438	NA	NA	NA
O95163	ELP1	-0.172809	0.153503	-0.0648879	-0.0763526	-0.215366	-0.0839402	-0.147843	0.0823807	0.258905	-0.00676501	-0.277944	-0.166846	-0.0776003	0.0568623	-0.0370826
O95164	UBL3	-0.525126	-0.605776	-0.837727	-0.00292554	-0.15598	-0.355457	-0.166415	-0.296702	0.0393491	-0.192009	-0.299843	-0.26972	-0.451636	-0.659832	-0.516082
O95166	GABARAP	0.104204	-0.910382	NA	-0.0639842	-0.0825037	-0.397904	-0.587628	0.761567	0.472416	NA	-0.683813	0.289086	-0.0330735	-0.119968	-0.272491
O95166;P60520;Q9H0R8	GABARAP;GABARAPL1;GABARAPL2	-0.02123	-0.0163163	-0.0519986	-0.0246935	-0.0100083	0.00172811	-0.018737	-0.00220465	0.0312843	-0.037745	-0.0717304	-0.0354987	0.00344668	-0.00937322	-0.00881231
O95167	NDUFA3	0.0711338	-0.717161	-0.304893	-0.247011	0.00871441	0.20272	-0.0759727	-0.210029	0.24435	-0.0254572	-0.166995	-0.120236	-0.0111971	-0.0914899	0.106423
O95168	NDUFB4	-0.078749	-0.0302446	-0.158609	-0.174301	0.118113	0.203982	-0.075489	0.025242	0.253365	-0.0476337	-0.0829175	-0.111012	-0.0236422	-0.0408437	0.115822
O95169	NDUFB8	-0.103181	-0.0937771	-0.0405736	-0.145832	-0.0406492	0.108492	-0.020712	0.0195552	0.227111	0.258022	0.0698981	-0.0800965	-0.0503706	-0.10441	-0.0664281
O95178	NDUFB2	NA	NA	NA	-0.417854	NA	0.175115	NA	NA	NA	NA	NA	NA	NA	NA	NA
O95182	NDUFA7	0.51885	-0.0388356	0.23874	-0.21358	0.057009	0.396103	0.107014	0.413115	0.509842	0.551216	0.0426507	0.101115	0.443654	0.160513	0.294703
O95197	RTN3	-0.117985	-0.101418	-0.147716	-0.0413467	0.0904116	0.0536697	0.120984	-0.0102558	0.251457	-0.013988	-0.245565	-0.11912	-0.104597	-0.115327	-0.0645037
O95201	ZNF205	NA	NA	NA	NA	NA	NA	NA	NA	NA	-0.0206185	NA	NA	NA	0.217141	NA
O95202	LETM1	-0.184577	-0.181769	-0.211563	-0.256522	-0.109416	0.211549	-0.154186	-0.0720044	0.217452	0.0287993	-0.355829	-0.134418	-0.224505	0.00208883	-0.0214928
O95206	PCDH8	-0.323863	-0.146363	-0.0985507	NA	NA	-0.0356376	-0.0651036	-0.0871681	NA	-0.247544	-0.471993	-0.0118204	-0.36996	-0.390556	-0.299226
O95208	EPN2	0.0604001	0.089964	NA	0.0835985	0.356874	0.279131	-0.107375	0.572338	0.364402	0.0125684	-0.20879	0.145795	NA	0.128923	0.617478
O95218	ZRANB2	-0.0875326	-0.00453832	-0.272835	0.0881712	-0.0226109	0.282409	-0.125414	0.0912729	0.229968	0.0224792	0.0295762	0.0573369	0.0101479	-0.0518207	-0.0392146
O95219	SNX4	0.507935	0.104133	-0.536447	0.0198146	-0.320636	-0.350814	-0.24519	1.10557	NA	-0.160885	1.00796	-0.158256	0.700039	0.331759	NA
O95229	ZWINT	-0.14928	0.0105986	-0.109473	-0.0544568	0.0257868	-0.0904784	-0.0696319	0.136092	0.310224	-0.0268979	-0.102523	-0.0179076	0.00919038	-0.00773355	0.0601227
O95232	LUC7L3	-0.19307	-0.131154	-0.316693	-0.247223	-0.0652298	-0.0867527	-0.108212	-0.00658079	0.311515	-0.110657	-0.269008	-0.0832363	-0.0704661	0.00127202	-0.108632
O95235	KIF20A	-0.195717	-0.292861	-0.312451	-0.0958244	-0.139269	-0.182653	0.00820713	0.121729	0.217784	0.0448077	-0.226119	-0.124617	-0.282712	0.0440146	-0.151437
O95239	KIF4A	-0.399171	-0.177602	-0.263377	-0.123483	0.0296478	-0.0526385	0.000380752	0.29699	0.439253	-0.000470015	-0.132467	-0.0424487	-0.118266	-0.234427	0.176979
O95239;Q2VIQ3	KIF4A	0.0870782	-0.185687	-0.138653	-0.120329	-0.012587	-0.0768644	0.140091	0.261256	0.2828	0.208425	-0.290643	0.00981582	0.133766	0.00382359	-0.0105632
O95243	MBD4	0.131548	-0.0587815	-0.051732	0.175228	0.254717	-0.151961	0.398039	0.167109	0.145018	0.121628	-0.470751	-0.133077	-0.168618	-0.0131996	-0.187167
O95248	SBF1	0.558232	-0.149274	-0.457614	NA	NA	NA	-0.0864551	0.0272943	NA	0.0307865	NA	NA	NA	0.503659	NA
O95249	GOSR1	0.17192	0.00380051	-0.192995	-0.12725	-0.151451	0.190562	-0.124166	-0.142903	0.221075	0.0311771	-0.356353	-0.128747	-0.163411	-0.0307975	-0.0288528
O95251	KAT7	-0.189526	-0.30395	-0.367872	-0.195814	-0.118689	0.162481	-0.0520521	-0.0524174	0.056418	-0.301908	-0.315053	-0.212925	-0.3346	-0.274199	-0.145629
O95255	ABCC6	0.095541	NA	-0.230898	NA	0.398282	NA	0.068043	-0.32148	0.699852	-0.0123095	NA	-0.0230987	-0.0509295	NA	0.142621
O95263	PDE8B	NA	-2.24594	NA	NA	-0.711286	-0.866191	-0.79706	0.044638	0.202741	NA	-2.00401	NA	-1.25835	NA	NA
O95271	TNKS	-0.515368	-0.607735	NA	0.65296	NA	-1.5373	NA	-0.538915	-0.171173	NA	-0.320841	-0.164827	-0.103773	-0.936318	-0.686933
O95273	CCNDBP1	NA	0.203647	NA	NA	NA	NA	NA	-0.0407514	NA	NA	-0.0047322	NA	-0.338574	NA	NA
O95274	LYPD3	0.00989987	0.744172	0.257231	-1.01794	NA	NA	-0.406006	-0.145932	NA	0.422964	0.178767	-0.80137	0.264633	0.463073	NA
O95292	VAPB	0.0135729	0.0732136	-0.0265115	0.0019184	-0.0580682	0.0597649	0.00761283	0.0568309	0.286839	0.0415984	-0.164206	-0.133437	-0.0814939	-0.118799	0.00956926
O95292;Q9P0L0	VAPA;VAPB	0.01428	-0.0615225	-0.125873	-0.191626	0.0241813	-0.0160447	-0.0641052	0.00101726	0.322897	-0.0347654	-0.348254	-0.189251	-0.267088	-0.187064	-0.066833
O95295	SNAPIN	-0.0427022	-0.0351033	-0.0284046	-0.189373	-0.0907818	-0.0322032	-0.0089653	-0.0319071	0.0187502	-0.00990122	-0.0470392	-0.0414321	NA	-0.0446247	0.069136
O95297	MPZL1	-0.390275	-0.0724154	-0.0909773	-0.0162483	-0.239171	0.70213	0.0853141	-0.129013	0.200529	0.0742272	-0.554032	-0.171523	-0.139996	-0.204459	-0.237336
O95298	NDUFC2	-0.216527	-0.130598	-0.155026	-0.362734	-0.0581756	0.015381	-0.0850301	-0.365664	0.101245	0.0804973	-0.237065	-0.111364	-0.132191	-0.271659	-0.179548
O95299	NDUFA10	-0.0325798	0.0570935	-0.284355	0.265582	-0.282995	-0.438974	-0.0627597	0.0105554	0.113114	0.183224	-0.142004	-0.190663	-0.135749	-0.12432	-0.270665
O95302	FKBP9	0.0283561	0.0570993	-0.0214036	-0.113364	-0.0189914	0.125713	-0.0663673	0.363874	0.324575	0.0796076	-0.0557783	-0.0631196	-0.00579108	0.0390059	-0.00922874
O95302;Q75LS8	FKBP9	0.0580548	0.327165	0.17273	-0.4817	0.365783	NA	-0.0230153	0.117297	0.422266	NA	0.124717	-1.04449	0.0587892	-0.134645	-0.287344
O95302;Q96AY3	FKBP10;FKBP9	NA	0.0870662	-1.13328	NA	0.018964	NA	NA	-0.0218355	-1.17763	-0.793122	-0.319427	NA	NA	0.092175	NA
O95336	PGLS	-0.213309	-0.0725362	-0.233983	-0.0296367	-0.0686832	-1.13168	-0.535586	0.0353046	0.227795	0.327467	-0.0537652	-0.0424796	-0.0319297	-0.169613	-0.0943829
O95340	PAPSS2	0.174993	0.17894	0.00236634	-0.0418675	0.0482287	0.0604235	0.135856	-0.0440107	0.316021	0.012221	-0.0483419	-0.00826627	0.141496	0.0639595	0.110329
O95347	SMC2	-0.294967	-0.155321	-0.248112	-0.104444	-0.0564867	-0.010635	-0.156827	0.0186743	0.214139	-0.0741374	-0.218385	-0.312683	-0.0878819	-0.0974059	-0.12603
O95352	ATG7	-0.531801	-0.41802	NA	-1.13087	0.84035	-1.70205	NA	NA	NA	0.0534582	-0.227691	NA	-0.454836	NA	-0.498636
O95359	TACC2	-0.223589	-0.150641	-0.0650775	-0.342522	-0.171019	-0.0335682	-0.329505	-0.0181156	0.0936312	0.112828	-0.381296	-0.357919	-0.0442418	-0.220537	-0.0304218
O95361	TRIM16	0.123974	NA	NA	NA	NA	NA	0.390884	NA	NA	0.443513	0.0115987	0.984835	-0.0459788	0.161009	0.457918
O95363	FARS2	0.168255	0.0869735	-0.00729526	0.425348	0.343004	0.363146	0.216154	0.377933	0.482269	0.294259	-0.0799717	0.245503	-0.10317	-0.0802849	-0.170635
O95365	ZBTB7A	-0.0729884	0.0264539	0.372755	NA	NA	NA	NA	0.134463	NA	-0.468853	0.0243877	NA	-0.702947	-0.249221	-1.4541
O95372	LYPLA2	NA	-0.17076	NA	NA	0.489386	0.898675	0.774127	-0.468431	NA	1.04371	NA	-0.53419	NA	0.298587	0.52451
O95373	IPO7	0.0124129	0.0473752	-0.0431363	-0.0793487	-0.0650955	0.0171554	-0.0160941	-0.0137315	0.156154	-0.0921999	-0.19336	-0.215162	-0.0307195	0.0520243	0.0629073
O95373;O15397	IPO7;IPO8	NA	NA	NA	0.135972	0.0933137	-0.133842	-0.0352006	0.00947822	NA	NA	NA	NA	NA	0.118669	-0.445897
O95376	ARIH2	-0.234185	-0.66388	0.553661	NA	-0.241427	0.574075	-0.262754	NA	-0.391469	-0.366371	0.372474	0.0268722	0.0781647	NA	NA
O95379	TNFAIP8	0.14496	-0.422767	-0.861861	NA	-1.18858	NA	-1.21039	NA	-1.15733	-0.448341	-1.77397	-0.0485573	-0.686261	-1.02469	NA
O95382	MAP3K6	-0.0526535	NA	0.141027	0.412789	-0.0494915	0.011025	-0.0777236	-0.0488583	0.280977	0.226901	-0.0176606	0.104517	-0.0334082	-0.167563	0.326125
O95391	SLU7	-0.076194	0.226474	0.0371371	0.026452	-0.0918071	0.457741	0.0486333	0.129815	0.103082	0.0399765	0.0614136	-0.0521453	0.0248124	-0.0410093	0.0604998
O95393	BMP10	NA	0.51423	NA	NA	NA	NA	-0.0304547	NA	NA	NA	NA	NA	NA	NA	-0.973691
O95394	PGM3	0.00355133	0.112209	0.0751862	-0.207885	-0.168335	-0.177962	-0.0414855	-0.0422914	0.159955	0.110152	-0.140089	-0.0817594	-0.0134899	-0.0726708	0.0343301
O95396	MOCS3	NA	NA	NA	NA	NA	NA	NA	NA	NA	NA	-0.413233	NA	-0.329558	NA	NA
O95400	CD2BP2	-0.117753	-0.0184796	-0.102075	0.0534238	0.00711333	0.163929	0.108446	0.0527662	0.231584	0.0472155	-0.139684	-0.115807	-0.0409009	-0.0653156	0.0125294
O95402	MED26	NA	NA	0.662265	-1.02459	NA	0.00853136	NA	NA	NA	-0.371875	-0.0927704	-0.420265	0.118678	0.32861	-0.534149
O95409	ZIC2	-0.447931	-0.455863	-0.693312	NA	0.248815	0.508514	-5.37258	-0.191113	0.113118	-0.162202	-0.320811	-0.520616	-0.300871	0.04802	-0.785609
O95415	BRI3	NA	NA	0.56642	NA	NA	NA	-0.140683	0.0450338	NA	0.0180564	NA	NA	0.409218	0.258404	NA
O95425	SVIL	-0.137171	-0.478249	-0.543532	-0.159923	0.123751	0.221409	-0.0396435	0.340161	0.434212	-0.0021731	-0.418724	-0.0956154	-0.191385	-0.0308611	0.0382321
O95427	PIGN	-1.23234	-0.278273	-2.82812e-05	-0.0676417	-0.0130368	-0.0305396	-0.915941	NA	-0.474856	0.362918	-0.918652	-0.0635966	-1.34059	-0.0471389	0.0703938
O95428	PAPLN	NA	NA	NA	NA	NA	NA	NA	NA	NA	1.52957	NA	NA	NA	NA	NA
O95433	AHSA1	-0.120563	-0.179495	-0.0377959	-0.375321	-0.221704	-0.452935	-0.244372	-0.0689155	0.106045	-0.352315	-0.419341	-0.388573	-0.196642	-0.127654	-0.0200913
O95453	PARN	NA	-0.349442	NA	0.442173	0.374619	NA	NA	NA	NA	0.679494	NA	0.0143381	-0.49739	NA	NA
O95456	PSMG1	-0.0595982	0.0892433	0.0878783	-0.196834	-0.0204226	0.0690265	0.0475538	-0.0868271	0.155606	-0.0799097	-0.323868	-0.346948	-0.157988	0.00282661	-0.0345067
O95466	FMNL1	0.395451	0.0697509	0.0656208	0.0498097	-0.0322969	-0.0722576	-0.297876	-0.352098	0.187814	-0.113799	-0.402863	-0.486513	-0.29385	-0.0126091	0.0869322
O95470	SGPL1	0.137066	0.0048997	-0.148422	-0.431412	-0.0409716	0.0675275	0.17848	-0.20376	0.259455	-0.0314441	-0.243892	-0.0474278	0.0340139	0.00283072	-0.186653
O95476	CTDNEP1	0.112297	0.404561	0.191406	-0.219123	-0.0365184	0.0660573	0.000605212	-0.00841981	0.651181	0.2974	-0.106346	0.407937	-0.142277	0.530525	0.314152
O95478	NSA2	-0.0396248	0.0123842	0.0168818	-0.112473	-0.111977	-0.0830955	-0.0383081	-0.0918596	0.190307	0.0791088	-0.110562	-0.114504	0.0275014	-0.0699817	-0.124531
O95479	H6PD	NA	NA	NA	NA	NA	NA	NA	NA	NA	NA	-4.20308	NA	NA	NA	NA
O95486	SEC24A	0.0238303	0.166753	0.0389652	-0.397085	-0.0588795	-0.0549874	-0.0916341	-0.043993	0.138905	-0.0160289	-0.284756	-0.380197	-0.16641	-0.11533	-0.0955779
O95487	SEC24B	-0.051193	-0.146869	-0.0992877	0.102109	-0.0531333	-0.0893359	-0.0611939	0.0937606	0.133414	-0.0631435	-0.0307617	-0.134123	-0.141593	0.111113	-0.00431763
O95503	CBX6	-0.492163	-0.0626475	-0.22975	0.134501	0.141433	0.67405	-0.599179	-0.414772	-0.389367	-0.0737341	0.676303	0.235539	-0.888985	NA	-0.657131
O95544	NADK	NA	0.169479	-0.204902	-0.51707	-0.632295	-0.0608743	-0.117891	-0.140941	0.141282	0.0322609	-0.196154	0.0125221	0.0107872	-0.26965	-0.293964
O95551	TDP2	NA	NA	NA	NA	-1.22333	-0.727071	NA	NA	NA	NA	NA	NA	NA	NA	NA
O95562	SFT2D2	0.0226685	0.170089	0.0234089	-0.282998	-0.101913	0.15838	-0.233537	0.000214762	0.182921	0.0394857	-0.262494	-0.0441878	0.0187769	0.103535	-0.0108013
O95563	MPC2	-0.00362447	-0.0575793	-0.257681	-0.146702	0.123238	0.0179212	0.0196371	-0.144322	0.179775	0.00915431	-0.169927	-0.0989691	-0.158194	-0.0737131	-0.0662636
O95568;P01024	C3	NA	NA	NA	0.209472	0.168806	0.449055	1.01557	NA	NA	NA	NA	NA	NA	NA	NA
O95571	ETHE1	0.0856283	0.0216316	-0.00764524	0.229918	0.0118114	0.199768	0.0653351	0.0973725	0.166496	-0.0800749	-0.105417	-0.0688711	-0.0664677	-0.299157	-0.190714
O95573	ACSL3	0.180746	0.263972	0.126653	-0.288515	0.0629557	0.155702	-0.0591454	0.0503864	0.367867	0.0667949	-0.0480577	-0.139372	-0.017471	-0.0589108	0.165941
O95602	POLR1A	-0.331654	-0.000706421	0.118546	-0.226165	-0.088143	-0.136199	-0.0546571	-0.0116835	0.520964	-0.0697856	-0.127437	-0.19466	0.0872253	0.0407621	0.00985721
O95613	PCNT	-0.223348	0.0109325	-0.20857	0.216281	-0.377816	0.320775	-0.28782	-0.213543	0.395738	-0.113415	-0.405552	0.223174	-0.321917	-0.0529294	-0.0928396
O95619	YEATS4	-0.285516	-0.308022	-0.102629	-0.245238	-0.135425	-0.0633968	-0.0511686	0.0482829	-0.100925	-0.597567	0.000831769	-0.7908	-0.0237116	-0.176387	-0.224181
O95625	ZBTB11	-0.0679219	-0.439422	-0.347733	-0.411341	0.198707	0.138185	-0.0333624	0.135417	0.33218	-0.183173	-0.384405	-0.200256	-0.322387	-0.47275	-0.359398
O95628	CNOT4	-0.269319	0.0467386	-0.0561924	0.310326	-0.231758	0.134644	-0.103565	-0.101634	0.142898	-0.0508799	-0.266338	-0.0739429	-0.037429	-0.0605912	0.150855
O95630	STAMBP	-0.130565	-0.0493381	-0.066138	0.141557	0.0506589	NA	-0.20807	-0.0689073	0.20264	-0.0442076	-0.154151	-0.226493	0.100331	-0.186287	0.214705
O95633	FSTL3	NA	NA	NA	NA	-0.318753	NA	NA	-1.91802	NA	-3.77933	-2.92302	NA	-3.0714	NA	NA
O95639	CPSF4	-0.478194	NA	NA	1.13437	NA	1.01557	-0.328465	NA	NA	NA	NA	NA	NA	NA	0.839994
O95672	ECEL1	-0.0566971	-0.00300983	-0.0764751	-0.13673	0.040181	0.0857773	0.0617757	0.110784	0.23367	0.0567737	-0.154404	-0.0144132	-0.112635	-0.00371888	0.0462524
O95674	CDS2	0.363381	0.763628	0.28481	1.38018	0.00726704	0.881709	0.101281	0.290872	0.103421	0.105181	-0.21015	0.189251	0.233825	0.188213	1.12631
O95696	BRD1	-0.322376	-0.349622	-0.121689	-0.818424	-0.438268	-0.616937	NA	0.181976	0.332281	-0.0253744	-0.362916	-0.308431	-0.220877	-0.462996	-0.283388
O95707	POP4	-0.141354	-0.084983	-0.159709	0.172889	-0.116534	0.145908	-0.147911	0.0491327	0.206986	-0.0122128	-0.168524	-0.0692949	-0.0538516	-0.229897	-0.0950096
O95714	HERC2	-0.491262	-0.328644	-0.369688	-0.603152	-0.530426	-0.776992	-0.0887921	0.173076	0.344027	-0.217825	-0.413985	-0.153023	-0.201808	-0.322926	-0.365987
O95714;Q9BVR0	HERC2	-1.07768	NA	-1.18818	NA	NA	0.404116	-0.159278	0.0110986	NA	-1.33955	NA	NA	-0.873853	NA	0.0873115
O95716	RAB3D	-0.152101	-0.2213	-0.618668	-0.287002	0.0158515	0.325988	-0.218768	-0.341888	0.567758	0.0152284	-0.556654	-0.198352	-0.483604	-0.698886	0.212462
O95716;P20336	RAB3D	NA	NA	0.736778	NA	NA	NA	NA	NA	NA	NA	NA	NA	NA	NA	NA
O95721	SNAP29	-0.444019	-0.0115001	-0.195529	-0.292945	-0.203985	-0.114703	-0.300654	-0.197235	0.134916	-0.0956348	-0.420209	-0.312346	-0.589335	0.0460031	0.0236963
O95747	OXSR1	0.0180552	0.138455	-0.158221	-0.152986	-0.174929	-0.0407956	-0.147175	-0.022292	0.0171684	-0.071934	-0.562475	-0.33672	-0.093551	-0.130498	0.073357
O95757	HSPA4L	-0.142361	-0.0520141	-0.176718	-0.113031	-0.0769185	-0.250337	0.0998031	0.222138	0.347762	-0.0400344	-0.135709	0.0199652	-0.114694	-0.0499848	0.120964
O95757;Q92598	HSPA4L;HSPH1	-0.0313462	-0.0397311	-0.0655814	NA	-0.197195	NA	-0.037287	0.00101726	0.0307476	-0.133269	-0.0636326	-0.127446	-0.0440237	-0.0434677	-0.0277938
O95758	PTBP3	-0.110372	-0.208256	-0.199154	-0.383445	-0.377951	-0.20131	-0.0249977	-0.23835	0.0300444	-0.0410413	-0.230414	-0.166314	-0.225288	-0.0267509	-0.103015
O95777	LSM8	-0.0332075	-0.0257244	-0.0974361	-0.0246935	-1.20185	0.0108437	-0.104618	-0.051865	-0.30879	-0.159995	-0.148049	-0.215001	-0.0501865	-0.0271222	0.10599
O95782	AP2A1	0.134154	0.0818436	0.0920092	0.164156	0.159356	-0.0888402	-0.0582129	0.0465537	0.11849	-0.0209248	-0.0943674	-0.114162	-0.0612296	-0.0229132	-0.0440188
O95782;O94973	AP2A1;AP2A2	0.103149	0.0436258	0.128704	-0.157232	-0.109329	-0.0320321	0.0517105	0.0202198	0.361131	0.0100441	-0.379021	-0.184136	-0.167687	-0.102544	-0.0146573
O95785	WIZ	0.113033	0.456419	0.182016	-0.207315	0.355778	0.153185	-0.0865839	0.87544	0.583142	0.446471	-0.0571098	0.574568	0.087188	0.287342	-0.0977427
O95793	STAU1	0.148102	0.353598	0.213283	-0.0688595	-0.0362112	-0.0329732	-0.080737	0.0673198	0.209681	0.0253671	-0.0368897	-0.0654635	0.0964625	0.0547485	0.201066
O95793;Q9NUL3	STAU1;STAU2	NA	NA	NA	0.694115	0.470369	0.962498	-0.433845	0.156994	NA	-0.584613	NA	-0.570927	-0.0478144	-0.0876772	0.340902
O95801	TTC4	-0.00662272	0.0649873	0.0567408	0.210621	-0.00838035	-0.192021	0.0203424	-0.00566086	0.306824	0.0707086	-0.175695	-0.0383187	-0.0178982	-0.00625788	0.133659
O95816	BAG2	-0.137974	-0.030798	-0.131818	-0.164396	0.0852371	0.00308693	-0.00124189	-0.0453751	0.102186	-0.184043	-0.227652	-0.0969094	-0.071652	-0.0375964	-0.127555
O95817	BAG3	-0.111004	-0.00360323	-0.0969732	-0.142238	-0.0315789	-0.0415213	-0.0299993	0.0438334	0.111152	0.0184114	-0.147034	0.0112241	-0.0522582	-0.00723291	0.261812
O95819	MAP4K4	-0.190201	0.229106	-0.020213	-0.235906	-0.19901	-0.0881102	-0.101647	-0.0745056	0.333248	-0.0889962	-0.12226	-0.334692	-0.0112246	0.120098	-0.174454
O95822	MLYCD	NA	NA	NA	NA	NA	NA	0.0829573	NA	NA	NA	NA	NA	NA	NA	NA
O95825	CRYZL1	NA	0.0794707	-0.730051	NA	NA	NA	NA	-0.593415	NA	-0.685549	-0.313572	NA	NA	-0.255207	NA
O95831	AIFM1	0.0989853	-0.0192699	-0.114022	-0.0724676	0.00226851	0.169047	0.0369135	-0.0370252	0.2202	0.0637107	-0.107547	-0.081708	-0.0523833	-0.104018	0.0342047
O95833	CLIC3	0.145352	0.511374	0.509705	0.0332038	-0.0294441	0.191986	-0.036887	0.533257	0.21458	0.141972	-0.587936	-0.243687	-0.034004	NA	0.640639
O95834	EML2	-0.30982	0.509351	0.268425	0.084601	0.0219449	1.76681	1.24916	-0.015849	0.460953	-0.130558	0.232096	0.814765	0.357947	-0.23413	0.0348417
O95835	LATS1	0.0069274	0.275452	-0.210348	-0.161938	-0.280008	0.612419	-0.111304	0.111538	0.4942	-0.19058	-0.0855977	-0.153202	-0.36267	-0.297237	0.154051
O95837	GNA14	0.495974	0.522583	0.112372	0.472201	NA	NA	-0.475735	1.29676	3.10167	0.120683	-0.0512961	0.0848627	0.00468164	NA	1.22159
O95861	BPNT1	0.0527391	-0.104088	-0.341218	0.123965	-0.157668	0.437733	-0.0955473	0.274895	0.277847	-0.013378	-0.287878	-0.176921	-0.41704	-0.193745	0.263926
O95865	DDAH2	NA	-0.042743	-0.0365344	NA	NA	NA	NA	0.00290704	NA	NA	NA	NA	-0.0199011	NA	NA
O95870	ABHD16A	1.0439	1.25662	1.05916	-0.24625	-0.0955721	0.0471736	-0.0120084	-0.211205	0.257221	0.0437836	-0.247688	-0.330484	0.235181	0.215909	0.484195
O95872	GPANK1	-0.105645	0.459848	-0.206938	-0.325595	0.951888	0.665264	1.12649	-0.909761	NA	0.0734156	-0.229071	-0.0526098	NA	NA	-0.330974
O95876	WDPCP	0.046086	0.285852	-0.069596	NA	-0.0846041	0.111739	-0.160966	-0.0764105	0.327424	-0.0127212	-0.234692	NA	-0.135167	NA	0.0191945
O95881	TXNDC12	0.0299169	0.208825	0.143569	0.0495805	0.0397683	0.156445	-0.126283	-0.158928	0.272302	0.242432	-0.108422	-0.0690224	0.300851	0.11892	0.00394021
O95897	OLFM2	NA	NA	NA	NA	NA	-0.0200825	NA	NA	NA	NA	NA	NA	NA	NA	NA
O95900	TRUB2	-0.0448551	0.0430547	-0.269033	0.113252	0.0391876	0.251575	-0.0130656	-0.028855	0.357434	0.0215094	-0.173959	-0.00985419	-0.170275	-0.129269	-0.188729
O95905	ECD	-0.0899722	-0.0351874	-0.168698	-0.202121	-0.0572224	-0.042228	-0.225528	-0.0957368	0.189333	-0.11568	-0.4181	-0.275794	-0.226627	0.0241466	0.0741539
O95926	SYF2	0.223772	0.401735	NA	0.296208	0.316531	0.432105	-0.100677	NA	1.05334	0.0748376	0.598514	-0.0434498	0.370166	NA	0.649346
O95983	MBD3	0.0125472	-0.155722	-0.159568	-0.361972	0.103017	0.0792173	0.108948	0.00749949	0.15198	-0.0783548	-0.157035	-0.151271	-0.14048	-0.0421509	-0.224534
O95985	TOP3B	NA	NA	NA	NA	NA	NA	NA	0.711048	NA	NA	NA	NA	NA	0.523474	NA
O95989	NUDT3	-0.283126	0.482619	NA	NA	NA	NA	-0.589143	NA	-0.198446	NA	NA	0.579911	NA	0.552284	NA
O95994	AGR2	-0.165241	-0.124464	-0.0880089	-0.0228503	-0.013202	0.0299544	-0.0394587	-0.0113674	0.0914176	0.0165817	-0.0570187	-0.0507612	-0.0600083	-0.0655161	0.0232841
O95997;Q9NZH5	PTTG1	NA	NA	NA	NA	NA	NA	NA	-0.0366601	NA	0.0102804	NA	NA	NA	-0.308471	NA
O95999	BCL10	-0.0725959	0.304454	0.111727	0.38867	0.00715	-0.132458	0.0947302	0.18505	0.430967	0.158425	-0.130716	-0.188519	0.470549	0.0414836	-0.0128948
O96000	NDUFB10	-0.0363425	-0.0621525	-0.150426	-0.312414	-0.0299668	-0.0615857	0.0528015	-0.214743	-0.0837666	0.0298258	-0.0431331	0.0439046	0.0118604	-0.0842033	0.0775645
O96005	CLPTM1	-0.155264	-0.0824121	-0.207801	-0.402723	-0.226455	0.0856284	-0.094653	-0.269909	0.1733	-0.0696992	-0.302618	-0.189592	-0.124026	-0.10893	0.0167216
O96006	ZBED1	-0.288174	-0.0823514	-0.264888	-0.232132	-0.149235	0.238586	-0.157785	-0.249294	0.263672	-0.0650704	-0.158601	-0.392694	-0.228254	-0.48285	-0.279422
O96007	MOCS2	NA	NA	NA	NA	NA	-1.06079	NA	NA	NA	NA	NA	NA	NA	NA	NA
O96008	TOMM40	0.0106553	0.0740245	-0.0450277	-0.110394	0.0984815	0.168507	0.0934455	0.118465	0.260163	0.224623	-0.0148331	-0.144902	0.0874355	0.163141	0.00807236
O96011	PEX11B	-0.0525106	-0.01322	-0.0935944	0.0360839	-0.0201734	-0.193098	-0.0434388	0.0613754	0.2171	-0.0170827	-0.0261862	-0.0826556	0.0197857	-0.170917	-0.245731
O96013	PAK4	0.302699	-0.0384903	-0.0260711	-0.278835	-0.0411299	0.192186	0.209877	0.782115	0.137823	-0.243782	-0.548437	0.00290212	0.00928976	0.209176	-0.199073
O96019	ACTL6A	-0.349984	0.0156457	-0.339465	-0.0594952	-0.219442	-0.146368	-0.200055	0.256973	0.0546735	0.0608286	-0.11637	-0.13903	-0.0419111	0.0276037	0.0816972
O96019;O94805	ACTL6A	-0.0102892	-0.323196	-0.0973309	-0.240907	1.21792	0.693737	0.18699	0.158643	0.483675	-0.222	-0.328974	0.101168	-0.446765	-0.0751768	NA
O96028	NSD2	0.0126984	-0.0963971	NA	NA	0.0689334	-1.21176	NA	NA	0.2387	-0.238384	0.0966562	0.0179378	-0.18438	NA	-0.454565
O96033	MOCS2	-0.243126	-0.252137	-0.302613	NA	-0.0477832	NA	0.0528787	0.054272	0.0193849	0.130743	0.104434	-0.230835	0.163198	0.38885	-0.0281003
P00156	MT-CYB	0.0375741	0.0885811	0.0587482	-0.126831	0.0566643	0.231496	-0.0336206	0.192246	0.402041	0.11596	0.128062	0.00542686	0.186792	0.0568211	0.0953087
P00338	LDHA	0.0508633	0.101983	-0.0140701	0.0419353	0.00624336	-0.0833771	-0.148261	0.165261	0.215992	0.0296253	-0.178966	-0.113622	-0.00137923	-0.0451997	0.0557381
P00367	GLUD1	NA	NA	NA	0.743271	NA	NA	NA	NA	NA	NA	NA	NA	NA	NA	NA
P00374	DHFR	0.79987	0.0677057	0.110299	-0.0374941	-0.0967013	-0.0351754	0.168391	0.321953	-0.0893889	-0.384954	0.441529	0.185416	-0.0201292	0.693723	0.161593
P00374;Q86XF0	DHFR	-0.289942	-0.595804	-0.07969	0.0350821	0.0833709	0.0880211	0.080789	0.586883	0.270989	-0.0198277	-0.434194	0.123505	0.27323	-0.172646	0.335184
P00387	CYB5R3	0.369446	0.280674	0.0891201	-0.089679	0.118251	0.14299	-0.0384129	0.0856739	0.653332	0.235891	-0.0784236	0.0262146	0.0253718	0.0702465	0.16619
P00390	GSR	-0.300846	-0.0837578	-0.173483	0.0399884	-0.18511	-0.00431709	-0.0750873	0.0445929	0.0878059	-0.0745455	-0.170648	-0.114449	-0.103152	-0.113245	-0.020949
P00395	MT-CO1	NA	NA	NA	-0.211266	0.0330446	-0.132252	NA	NA	NA	NA	NA	NA	NA	NA	NA
P00403	MT-CO2	-0.129852	-0.3448	-0.243336	-0.183026	-0.0105998	0.255818	-0.15125	0.0832557	0.310513	0.268665	0.0562877	-0.130765	0.182883	-0.223721	-0.140911
P00414	MT-CO3	0.150531	0.27477	-0.0685395	-0.137948	0.0992483	0.249284	-0.0203116	0.07929	0.382352	0.248775	0.0471437	0.0149204	0.0957522	0.128697	0.278295
P00491	PNP	-0.0343314	0.0115733	-0.00904039	-0.119464	-0.0430767	-0.021822	-0.105943	-0.0197855	0.0833643	-0.0533138	-0.144655	-0.124741	0.0258949	0.0503431	0.0465267
P00492	HPRT1	-0.128867	0.172336	0.0710398	0.0461131	0.075691	0.193934	0.153244	0.667616	0.257131	0.288554	-0.252128	-0.0269013	0.356375	0.158329	0.150036
P00492;Q9NRG1	HPRT1;PRTFDC1	NA	NA	NA	NA	NA	NA	NA	-0.90571	0.284988	NA	NA	NA	NA	-0.953797	NA
P00505	GOT2	-0.139617	-0.15079	-0.22237	-0.202199	-0.0437578	0.0912977	-0.0402185	-0.00868445	0.162143	-0.069314	-0.274675	-0.149211	-0.188645	-0.0641343	-0.0946523
P00519	ABL1	-0.588751	-0.161519	-0.00349853	-0.392403	0.130012	0.443405	0.132853	0.160241	0.00220265	-0.644975	-0.676182	-0.562897	-0.209352	0.290196	0.262905
P00533	EGFR	-0.259901	-0.383331	-0.417533	-0.172862	-0.119022	-0.141297	-0.140656	-0.0586329	0.221073	-0.198815	-0.455479	-0.262427	-0.347428	-0.0914003	-0.293128
P00558	PGK1	0.125391	0.154514	0.205605	-0.0545487	0.127014	-0.116456	-0.117167	0.225747	0.15352	0.0551221	-0.112819	0.0073541	0.0808614	-0.0458031	0.190867
P00568	AK1	-0.0748669	-0.0284301	-0.154436	0.263576	-0.227434	0.0146129	-0.0672418	0.0537525	0.174849	-0.0102832	-0.211057	-0.0585692	-0.04451	-0.117249	0.0223935
P00568;Q9Y6K8	AK1	-0.639272	-0.042743	-0.0560156	-0.198881	-0.958733	-0.348064	-0.363405	0.14816	0.113833	-0.336246	-0.176662	-0.331339	-0.146023	-0.0102978	0.0198521
P00746	CFD	0.28919	-0.0785953	-0.0581707	-0.0961346	0.617766	0.423053	0.471806	0.276516	0.911681	0.365937	-0.195736	0.273794	0.279798	-0.10156	0.774198
P00751	CFB	NA	NA	NA	NA	NA	NA	NA	NA	2.38856	NA	NA	NA	NA	NA	NA
P00846	MT-ATP6	NA	-0.0117561	-0.0309477	-0.205251	-0.0155168	0.0820786	NA	0.163901	NA	0.236686	-0.0679077	-0.0302452	-0.043234	0.0397518	0.388582
P00966	ASS1	-0.0440529	0.204882	0.0434952	-0.0213624	-0.121407	0.00924706	-0.156414	-0.0202365	0.0464804	-0.0470874	-0.183316	-0.181504	-0.0228179	-0.0494557	0.148643
P00973	OAS1	0.0976822	1.44966	1.08598	NA	NA	NA	-0.034347	-0.110094	NA	NA	-0.235344	-0.425851	0.023324	NA	NA
P01024	C3	1.49514	1.56823	1.53	-0.0440361	0.138408	0.084396	0.376386	0.281245	0.598835	0.355137	0.15678	0.341741	0.51093	0.354069	0.607539
P01033	TIMP1	0.133298	0.0274919	-0.0584314	-0.21064	-0.0129767	0.107743	0.032581	0.0232794	0.289169	0.0321732	-0.27832	0.155922	-0.114117	0.0207622	0.172622
P01034	CST3	0.426982	NA	0.228039	0.286979	0.64553	0.380268	0.289635	NA	0.659499	NA	-0.120156	NA	NA	-0.446101	0.617541
P01100	FOS	-0.231172	-0.260819	-0.380487	0.00553718	0.0674091	0.101519	0.243666	0.0486964	0.51317	0.275505	-0.270947	-0.0411637	-0.639506	0.111184	0.0373677
P01106	MYC	-0.279574	-0.14679	-0.114669	0.510271	0.275764	0.687895	0.353133	NA	0.19367	NA	-0.789821	NA	-1.42813	NA	0.262958
P01106;P04198	MYC	NA	NA	NA	0.337494	0.7217	0.576886	0.783029	NA	NA	0.83429	0.223281	0.590872	NA	NA	0.331333
P01111	NRAS	-0.0269059	-0.103095	0.161345	NA	0.0318002	-0.246767	0.112255	0.246642	0.0161188	0.0161004	-0.0633106	-0.129402	-0.107639	-0.0194341	-0.107489
P01111;P01112	NRAS	-0.0260171	-0.110848	-0.158946	-0.242167	-0.204961	-0.219043	-0.0791669	0.00306042	0.0534287	-0.101862	-0.445536	-0.19429	-0.0594045	-0.311758	-0.170419
P01111;P01116	KRAS;NRAS	-0.0301663	0.213135	-0.22561	0.0757072	0.217686	-0.0135599	-0.0259998	0.382386	0.380209	-0.118817	-0.456125	0.0562625	0.155633	-0.14157	0.29037
P01111;P01116;P01112	KRAS;NRAS	0.146561	0.0421039	0.0104298	-0.021299	0.00471666	0.0830319	-0.00754624	0.0815043	0.219686	0.0943097	-0.127255	0.00321042	0.0680592	0.072334	0.0265199
P01116	KRAS	0.287131	0.561409	0.0860988	NA	NA	-1.30565	-0.0189153	0.182544	-0.157418	0.2762	-0.222982	0.0260918	-0.399372	-0.0614033	NA
P01116;P01112	KRAS	0.385056	0.192459	-0.0494109	NA	0.601542	NA	-0.283525	-0.046007	0.23991	0.212241	0.175033	-0.158178	-0.421978	-0.165124	0.0793746
P01130	LDLR	0.348746	0.466908	0.41141	0.13212	0.232373	0.339761	0.260298	0.286745	0.61869	0.334112	0.0904327	0.247425	0.0689114	0.0582057	0.206458
P01137	TGFB1	NA	NA	NA	NA	NA	NA	NA	NA	NA	-0.477002	NA	NA	NA	NA	NA
P01893	HLA-H	2.00088	1.58771	1.96718	-0.915845	0.143496	0.0545592	NA	-0.0580096	0.539744	0.206348	-0.741286	-0.0816274	-0.133323	-0.185858	0.320444
P02452	COL1A1	-0.401137	-0.433398	-0.677503	-0.763965	-0.240663	-0.460349	-0.452231	0.358043	-0.429355	-0.571503	-0.547252	-0.388915	-0.333365	-0.454246	-1.32315
P02462	COL4A1	0.135044	-0.165848	0.160522	0.202061	-0.589783	0.325107	0.00959187	-0.108818	-0.131242	0.115103	-0.0763579	-0.14711	-0.271395	-0.150883	-0.772643
P02462;P29400	COL4A1;COL4A5	NA	NA	-0.066209	NA	NA	NA	-0.0326516	NA	NA	NA	-0.0636326	-0.087802	NA	-0.0407105	NA
P02545	LMNA	0.0176676	0.141965	-0.0603588	-0.162703	-0.00967648	0.0770122	-0.0449391	-0.0719052	0.20176	0.0102326	-0.218967	0.00377028	-0.13411	-0.0464032	0.00581526
P02545;Q03252;P20700	LMNA;LMNB1;LMNB2	0.0290851	0.0348056	-0.31795	-0.306362	-0.162636	-0.0283087	-0.422487	-0.217646	0.235559	-0.0572767	-0.447414	-0.208441	-0.428799	-0.224792	-0.220985
P02585;P27482;P0DP25;P0DP24;P0DP23	CALM1;CALM2;CALM3	0.00252736	NA	-0.124791	-0.0531991	0.0989352	0.049754	-0.28649	-0.106805	-0.195341	NA	NA	-0.0686809	NA	NA	0.124274
P02750	LRG1	NA	NA	NA	0.586126	2.0559	NA	NA	NA	NA	NA	NA	NA	NA	NA	NA
P02786	TFRC	-0.329487	-0.365137	-0.43166	-0.135212	-0.0704694	-0.0428512	-0.198248	-0.0387443	0.105646	-0.0669198	-0.31867	-0.201368	-0.357729	-0.295408	-0.255285
P02786;Q9UP52	TFRC	-0.348622	-0.0446657	-0.287294	-0.0394457	-0.0321675	0.0340443	-0.074132	0.0388047	0.0261688	-0.0101643	-0.0585511	-0.0263981	-0.123441	-0.223542	-0.138472
P02792	FTL	NA	NA	-1.83079	-0.164008	NA	0.376232	-1.6479	-0.662518	NA	-0.471448	-0.860841	-1.06297	-0.443375	0.43334	0.907251
P02794	FTH1	-0.390666	-0.0573196	-0.391556	-0.209566	-0.219812	-0.109711	-0.292149	-0.20953	0.0587234	-0.111678	-0.344134	-0.304576	-0.058102	0.0535182	0.225553
P03891	MT-ND2	0.0316758	-0.0837127	NA	-0.220631	-0.164372	0.469798	0.431953	0.794226	-0.0931986	0.165227	-0.0887008	0.0960752	0.766919	NA	-0.0434922
P03905	MT-ND4	-0.0310202	-0.16737	-0.18216	-0.200884	-0.0487397	0.195242	-0.0691437	-0.0834488	0.364789	0.00505368	-0.131506	-0.113358	-0.156737	-0.194282	-0.0121129
P03915	MT-ND5	-0.245408	0.403879	NA	0.439032	-0.2638	-0.122704	0.494346	NA	-0.02195	0.0140562	-0.204981	-0.729109	NA	NA	0.157776
P03923	MT-ND6	NA	NA	NA	NA	NA	NA	-0.240849	NA	NA	NA	NA	NA	NA	NA	NA
P03928	MT-ATP8	NA	NA	-0.325089	-1.55716	-1.39916	-1.18997	NA	0.0266479	NA	0.220173	-0.149539	NA	NA	-0.221101	-1.28612
P04003	C4BPA	0.0153503	-0.18512	-0.0628735	0.0677044	-0.0217062	-0.0338415	-0.100051	-0.018072	0.0469359	0.0989987	-0.195553	0.0619065	-0.0593892	-0.0293737	0.0197859
P04004	VTN	NA	1.19483	NA	0.285403	-0.0739585	0.456587	NA	NA	NA	NA	NA	0.0688934	NA	NA	0.834971
P04040	CAT	-0.211072	-0.228839	-0.279504	-0.178895	-0.16768	-0.106375	-0.114458	0.0258413	0.139981	0.0711127	-0.218185	0.00420633	-0.0874995	-0.0873989	0.291608
P04049	RAF1	-0.354093	NA	-0.548842	-0.394903	0.751892	-0.285663	-0.654222	0.762966	0.682602	-0.052691	0.0371101	NA	NA	1.24907	-0.0158875
P04049;P10398	ARAF;RAF1	NA	NA	NA	NA	NA	NA	NA	NA	NA	NA	NA	NA	NA	0.0661886	NA
P04049;P10398;P15056	ARAF;RAF1	-1.18115	NA	NA	-1.08163	-0.629951	-1.06321	0.0334881	-0.0326419	0.615687	-0.465307	-0.388654	-0.432681	-0.359034	-0.379205	-0.132331
P04049;P15056	RAF1	NA	NA	NA	NA	NA	NA	NA	0.143747	NA	NA	-0.279256	NA	-0.150773	0.0380355	NA
P04062	GBA	0.163701	-0.0819088	-0.107908	-0.0383927	-0.0399305	0.0518853	-0.0587126	0.188259	0.216303	0.0987105	-0.08569	0.0165055	0.0272599	0.0232959	-0.0159219
P04075	ALDOA	-0.0391156	-0.059375	-0.140849	-0.0277371	-0.076668	-0.0466237	-0.0372145	-0.090857	-0.0665368	-0.093008	-0.23578	-0.0222579	-0.0715284	-0.282333	-0.069719
P04080	CSTB	-0.114285	0.121418	-0.0620979	-0.330673	-0.201595	-0.500003	-0.289957	-0.0251125	-0.114627	-0.211124	-0.168432	-0.176842	-0.0575835	-0.127867	-0.188854
P04083	ANXA1	0.0877827	0.331745	0.168818	-0.0539777	0.00930226	-0.126824	-0.0827247	0.00438727	0.167393	-0.0575816	-0.15776	-0.0556251	0.00388763	0.0583228	0.126975
P04150	NR3C1	-0.510323	-0.292348	-0.425056	-0.148823	-0.140932	-0.106799	-0.312166	-0.158409	0.177234	-0.261385	-0.420897	-0.310929	-0.445856	-0.267813	-0.246934
P04156	PRNP	0.361799	0.643867	0.299045	0.0683442	0.276292	0.375616	0.223047	0.358535	0.683548	0.564667	0.223988	0.35041	0.35156	0.23257	0.285384
P04179	SOD2	1.27818	1.4308	1.3953	0.648511	0.961485	0.903165	0.773555	0.774404	0.900948	0.761231	0.628361	0.600574	0.787372	0.86912	0.784121
P04181	OAT	-0.153773	-0.138608	-0.232151	-0.140523	-0.0484087	0.0915368	-0.000456533	-0.0430618	0.155847	-0.0021547	-0.241044	-0.0358471	-0.155619	-0.0649272	0.00881223
P04183	TK1	-0.20041	0.0460372	-0.130953	-0.130895	-0.148434	-0.0023147	-0.132255	0.178932	0.298928	-0.0374883	-0.283481	0.0641384	-0.0241292	0.0452719	0.0463824
P04233	CD74	NA	NA	0.489974	NA	NA	NA	NA	NA	NA	NA	NA	NA	NA	NA	NA
P04350	TUBB4A	-0.194973	NA	-0.0366566	-0.0290464	-0.021745	-0.0198254	-0.0344375	0.553393	0.134062	-0.0134129	-0.0559156	-0.0444217	-0.0680674	-0.052372	-0.00903005
P04406	GAPDH	-0.132163	0.045374	-0.016981	-0.108143	-0.0406209	-0.0465881	-0.102935	-0.0232079	0.041093	-0.0323537	-0.14325	0.00727678	-0.129258	-0.0269825	-0.0552671
P04406;O14556	GAPDH	-0.36704	-0.120983	0.134389	-0.204894	-0.112697	-0.228505	-0.368338	0.0193848	-0.0380462	-0.053828	-0.199011	-0.126877	0.0912715	-0.195734	0.059808
P04424	ASL	NA	NA	NA	0.136333	0.0494323	NA	NA	NA	0.0727913	NA	NA	NA	NA	NA	NA
P04439	HLA-A	1.16471	1.13484	0.84059	0.00663163	0.23706	-0.0662899	0.0143112	0.0485201	0.365033	-0.122276	-0.0274358	0.0261137	0.0928633	-0.0149493	0.167949
P04439;P01889	HLA-A;HLA-B	1.42246	1.7034	1.17879	NA	NA	NA	NA	0.392038	NA	-0.3507	-0.399082	-1.11268	-0.178253	0.209547	0.327211
P04632	CAPNS1	0.171739	0.400189	0.0762113	0.252691	-0.12038	-0.0516426	-0.392752	-0.101789	-0.0353274	-0.258175	-0.198165	-0.271395	-0.0593076	-0.0957118	0.323934
P04632;Q96L46	CAPNS1	0.14791	0.280826	0.209421	-0.0915951	-0.215621	-0.0880314	-0.237917	-0.0986678	0.0938531	-0.0914029	-0.272505	-0.499116	-0.0914358	0.0810646	0.344217
P04637	TP53	0.160799	0.236249	-0.0957878	-0.0745143	0.518409	0.661505	0.0988441	0.225868	1.11583	0.0563224	-0.137255	0.586305	0.105049	-0.278369	0.304649
P04792	HSPB1	-0.210421	0.129338	-0.0591719	-0.0565534	-0.205839	-0.162958	-0.109755	0.0269743	0.189878	0.000301965	-0.222166	-0.107813	0.0480203	0.0592028	0.22724
P04818	TYMS	-0.0430363	0.0747874	-0.227063	-0.0613502	-0.0743973	-0.0137154	-0.200763	0.0802649	0.305871	-0.0973465	-0.225806	-0.0173086	0.114266	0.136831	0.239918
P04843	RPN1	0.0424873	0.0484063	-0.0104749	-0.120904	0.00692592	0.0500563	-0.0167872	-0.0149538	0.203616	0.0285854	-0.154363	-0.107635	-0.0924065	-0.0728315	-0.0592523
P04844	RPN2	0.0370981	-0.042685	-0.102798	-0.0576537	-0.0696427	0.0213929	-0.0993943	-0.0295972	0.0209908	0.0333944	-0.164611	-0.0793542	-0.126487	-0.0233961	-0.00804185
P04899	GNAI2	-0.0340619	-0.0535767	-0.107994	-0.0858314	-0.355985	-0.219088	0.110026	-0.0805507	0.0806872	-0.0828133	-0.123604	0.0497621	-0.0246762	-0.0158191	-0.635221
P04920	SLC4A2	-0.150122	-0.119065	-0.191243	0.0335789	-0.0737543	-0.00997892	0.150573	0.191579	0.448306	0.0781897	-0.191728	-0.101789	-0.097752	0.0100511	-0.130579
P05023	ATP1A1	0.0610188	0.0122978	-0.0811576	-0.0499332	0.00886105	0.0649386	0.119039	0.103364	0.385423	0.0587146	-0.165129	-0.0125744	-0.0365332	0.00522467	0.0200669
P05023;P13637	ATP1A1	0.180971	-0.0270369	-0.00858677	-0.53757	-0.12183	0.173294	0.00482217	-0.0141742	0.556544	0.279679	0.00878553	0.182592	0.108986	0.573305	0.0599867
P05026	ATP1B1	-0.126406	-0.130607	-0.235023	-0.0561633	0.118975	0.265723	-0.207133	-0.0879858	0.111832	-0.190921	-0.397074	-0.284073	-0.244738	-0.263395	-0.0804363
P05067	APP	0.186177	0.251416	0.110697	-0.0895071	0.0198554	0.0841191	-0.110986	0.0935426	0.257851	0.0804756	-0.0778807	0.0027177	0.0215859	0.0794608	0.0989199
P05091;P30837;P00352;O94788;P47895	ALDH1B1	NA	NA	NA	NA	0.173729	NA	NA	NA	NA	NA	NA	NA	NA	NA	NA
P05109	S100A8	NA	NA	NA	NA	NA	NA	NA	0.0251925	NA	NA	NA	NA	NA	-0.206365	NA
P05114	HMGN1	0.0201615	-0.0301124	0.016353	-0.216961	0.202896	0.23826	-0.174061	NA	0.673827	NA	NA	-0.39689	-0.0596143	NA	0.274063
P05121	SERPINE1	-0.0313462	0.259092	-0.166089	-0.370781	-0.0212256	-0.0897483	NA	-0.0739961	NA	NA	NA	NA	0.118619	-0.205652	-0.589948
P05129;P17252	PRKCA	NA	NA	NA	NA	NA	NA	NA	NA	NA	NA	0.0409868	NA	NA	NA	0.365506
P05141	SLC25A5	-0.0894499	0.0063845	0.0349805	0.0761231	0.183776	0.421159	0.0523409	0.234587	0.483209	0.0835233	-0.125864	-0.0105398	-0.122562	0.0784455	0.215601
P05141;P12235	SLC25A4;SLC25A5	-0.0750841	0.17504	0.000825556	-0.0949848	0.219705	-0.186927	-0.043522	0.146284	0.352517	0.203884	-0.00724288	-0.410489	-0.0820196	-0.114209	0.0231258
P05141;P12236	SLC25A5;SLC25A6	-0.0931593	-0.0837331	-0.148437	-0.149087	-0.0687298	0.0253009	-0.106551	0.025867	0.222981	-0.0177103	-0.211466	-0.138805	-0.142657	-0.109244	0.0338182
P05141;P12236;P12235	SLC25A4;SLC25A5;SLC25A6	-0.0703058	0.0672227	0.0925049	-0.164459	-0.015565	0.0651596	-0.0992926	0.0819586	0.243261	0.23637	-0.0241502	0.106907	-0.0134669	-0.077516	0.0206629
P05141;P12236;P12235;Q9H0C2	SLC25A4;SLC25A5;SLC25A6	-0.0321497	-0.0238377	-0.164777	-0.0859551	0.101547	0.125467	-0.0915338	0.0533845	0.301562	0.0757354	-0.131704	-0.0727446	-0.059561	-0.0389983	0.0838562
P05156	CFI	NA	NA	-0.0519986	NA	NA	NA	NA	NA	NA	NA	NA	NA	NA	NA	NA
P05161	ISG15	0.361474	0.799555	0.309458	-0.284601	-0.0846027	0.642519	0.0466548	0.00659372	0.144785	0.0677554	-0.0973176	0.0738075	0.408322	0.711585	0.318758
P05166	PCCB	NA	NA	0.510291	-0.0982097	-0.186366	-0.0222544	0.117486	-0.300358	NA	0.0790661	-0.332254	NA	-0.389628	-1.85096	-0.135872
P05187	ALPP	NA	NA	NA	NA	NA	NA	NA	NA	NA	NA	NA	NA	0.143685	NA	NA
P05187;P09923	ALPP	-0.0061935	0.00573685	-0.266262	-0.0696133	-0.220385	0.133538	-0.0282432	0.090368	0.0962315	-0.0105652	NA	-0.017372	-0.226773	-0.194836	-0.134189
P05187;P09923;P10696	ALPP	NA	NA	NA	0.83769	0.613633	1.1789	NA	NA	NA	NA	NA	NA	1.15506	NA	NA
P05187;P10696	ALPG;ALPP	0.256235	0.548883	0.259209	-0.0328055	-0.0614671	0.204812	0.0129098	0.16275	0.304523	0.698951	0.100557	0.128301	0.36866	0.315364	-0.00446409
P05198	EIF2S1	-0.135574	-0.00448437	0.0359876	-0.134357	-0.058887	0.0829123	-0.235796	-0.0454717	0.330002	-0.0273603	-0.243637	-0.0592469	-0.0716693	-0.0560767	0.00936292
P05362	ICAM1	2.6125	2.63312	2.64026	2.3575	2.14239	2.3451	2.252	2.56741	2.86516	2.62309	2.13504	2.26108	2.30697	2.41963	2.32362
P05386	RPLP1	-0.163208	-0.00893737	-0.217212	-0.202768	-0.399909	-0.220864	-0.461502	-0.174076	0.16593	-0.134232	-0.000706378	-0.0503785	-0.15989	-0.0560347	-0.109175
P05387	RPLP2	0.0427027	0.362641	-0.0375279	-0.217368	-0.118537	-0.0530811	-0.0599325	0.00117824	0.237499	0.0815659	-0.0178046	0.231819	0.287284	0.0393691	-0.142377
P05388	RPLP0	-0.0478772	-0.0111688	-0.0838692	-0.077198	0.0153166	0.0176786	-0.00665428	0.0271885	0.130305	-0.0156777	-0.077091	-0.0200348	-0.00440204	-0.0140167	-0.0127307
P05412	JUN	-0.301671	-0.444675	-0.857973	-0.508685	0.0735857	0.28029	0.00610473	-0.299094	0.134215	-0.175796	-0.324048	-0.184853	-0.49148	-0.523327	-0.344278
P05423	POLR3D	0.653009	1.62888	0.0332086	-0.358714	1.06909	0.399609	0.299183	0.115015	0.813784	0.709836	0.324443	0.522963	0.244105	0.469806	0.889042
P05455	SSB	0.071156	0.00541468	-0.0765944	-0.123053	-0.00726128	0.0147044	-0.0618772	0.0140659	0.320637	-0.00660959	-0.0820087	-0.0776476	0.0825069	-0.109646	0.0771527
P05496	ATP5MC1	NA	NA	NA	-0.405326	NA	1.20254	NA	NA	NA	NA	NA	NA	NA	NA	NA
P05549	TFAP2A	0.334604	0.101033	0.275429	0.0736313	0.238584	-0.109119	0.0801848	0.24716	0.545458	0.46735	-0.153207	0.157017	-0.0164782	0.220106	0.533208
P05549;Q92754	TFAP2A;TFAP2C	0.351006	0.61159	0.374991	-0.109366	-0.16071	0.00250495	0.0241329	0.224302	0.414368	0.677601	NA	0.315119	0.483418	0.241291	0.385699
P05556	ITGB1	0.0502193	0.0625206	-0.0559357	0.0976709	0.0544382	0.11745	0.0960751	0.164686	0.237124	0.145931	-0.114713	0.0478516	-0.0101577	0.0984783	-0.0966371
P05976;P08590	MYL1;MYL3	0.260305	NA	NA	NA	0.480781	NA	-0.645669	0.159106	-0.567137	NA	0.0492221	-0.328517	0.293532	-0.334885	NA
P05997	COL5A2	0.15752	0.0378749	0.159709	0.0188979	0.0630717	0.0534786	0.116536	0.149387	0.199687	0.061653	-0.0852867	-0.0213698	-0.0105972	-0.155847	-0.0717823
P06132	UROD	NA	NA	NA	NA	-1.64907	NA	NA	0.218603	-0.116681	NA	NA	NA	1.30273	-0.128204	NA
P06213	INSR	-0.519789	-0.41383	-0.242978	0.390894	-0.0194498	0.237221	0.783832	0.281534	0.362393	-0.0977765	-0.072564	-0.00183451	-0.110948	0.216032	-0.0724077
P06239;P07947;P07948;Q8IZL9;P22455;P20794;P51451;P21802;Q9UPZ9;P11362;P08631;P22607;P09769;P06241	FYN;LYN;YES1	-0.0475361	0.0893252	-0.0461	-0.0237171	0.460707	-0.158018	0.199745	0.0489874	0.0568037	0.105847	0.11456	0.39824	0.115464	0.158465	NA
P06239;P12931;P07947;P06241	FYN;YES1	-0.389878	-0.618296	-0.657033	-0.252266	0.00256861	-0.169844	-0.0510563	-0.0940023	0.242572	-0.00984186	-0.4895	-0.546254	-0.281308	-0.969289	-0.461013
P06241	FYN	-0.0661724	-0.0869447	0.0039371	-1.08054	-0.10063	-0.213954	0.433294	-0.121125	-0.296005	-0.158409	-0.141443	-0.202312	-0.141854	-0.133922	-0.0479173
P06276	BCHE	NA	NA	NA	NA	NA	NA	NA	NA	NA	-0.688649	NA	NA	NA	NA	0.0757269
P06280	GLA	0.457734	0.528521	0.454992	-0.113082	-0.00804154	0.0642145	-0.034078	-0.0281099	0.244776	0.0969695	-0.0712667	-0.0986505	0.0852132	-0.188922	0.059688
P06400	RB1	0.250885	0.21142	0.119382	-0.114568	-0.0100795	0.0524897	-0.169312	0.0359957	0.365639	-0.178333	-0.244767	-0.389043	0.129751	0.19093	0.00124923
P06454	PTMA	0.256959	0.122176	-0.0521116	-0.607883	0.165033	-0.167932	-0.190378	0.168589	0.701233	0.157825	-0.199116	0.0363481	0.0783192	-0.1439	NA
P06493	CDK1	-0.12755	0.0235131	-0.104139	-0.0732988	0.0339668	0.0571985	-0.0728463	0.0390389	0.184944	0.06487	0.0788075	-0.070606	0.178731	-0.0429563	0.266863
P06493;Q00526;P24941	CDK1;CDK2	-0.0280411	0.225074	0.125242	0.0254888	0.100286	-0.0295384	-0.244133	1.10539	0.269484	0.157149	-0.283106	-0.0881162	0.362437	0.0983431	0.227063
P06576	ATP5F1B	-0.0972367	-0.0954202	-0.119047	-0.100355	0.00426559	0.0893101	-0.0910661	-0.0663093	0.201237	0.060229	-0.0973034	-0.0973849	-0.0354366	-0.0767239	0.0454613
P06703	S100A6	-0.759741	-0.586565	-0.661272	0.273789	-0.633704	-0.770203	-1.10072	-0.927457	-0.662247	-1.03376	-1.22018	-0.982956	-0.770728	-0.897958	-0.396834
P06730	EIF4E	-0.196664	0.00727241	-0.241615	-0.342661	-0.118478	-0.372655	-0.277421	-0.126145	0.0747856	-0.257388	-0.415566	-0.214671	-0.126246	-0.0708373	-0.218102
P06733	ENO1	0.118023	0.237734	0.128251	-0.232048	-0.0633473	-0.212173	-0.162729	0.0797618	0.130147	0.00994281	-0.184494	-0.100856	0.0366169	0.0347708	0.137991
P06737	PYGL	NA	NA	1.3466	NA	NA	-1.65453	0.949614	NA	0.0788577	-0.00651953	NA	-0.640545	NA	NA	NA
P06744	GPI	-0.0916915	-0.120688	-0.0858274	-0.0522462	0.0789188	-0.0231943	-0.149833	0.103564	0.0939826	-0.0683779	-0.159966	-0.042513	0.0428357	-0.077425	0.094392
P06748	NPM1	0.0887174	0.0291159	-0.022408	-0.0954675	0.128236	0.0669683	0.0268736	0.0466941	0.279985	0.0494063	-0.130693	0.00817172	-0.0789965	0.0584055	0.0113241
P06753	TPM3	-0.17695	-0.0302801	-0.185505	-0.0976131	-0.223208	-0.237469	-0.331864	-0.281236	-0.000529289	-0.286012	-0.38722	-0.292557	-0.243117	-0.172899	-0.257162
P06756	ITGAV	0.0655414	-0.0142215	-0.118505	0.0124933	0.142171	0.0436871	0.0644017	0.00823786	0.451969	0.043988	-0.105631	-0.0263486	-0.0118704	0.00532676	0.0532465
P06858	LPL	-1.2604	-0.565747	-0.305855	-0.0495117	0.000917732	-0.159541	-0.474592	-0.0661837	-0.0981444	-0.145255	-0.437411	-0.541664	-0.0341071	-0.252404	-0.344271
P06865	HEXA	-0.654602	-0.336643	-0.380846	0.670461	NA	-0.268265	-0.631198	0.370845	-0.557006	0.0202708	-0.351778	-0.412504	-0.20666	-1.20114	-0.800011
P07099	EPHX1	-0.310513	-0.350811	-0.349768	0.0212644	-0.0562579	0.193217	-0.0606877	0.120767	0.410298	0.27729	-0.123458	-0.0863562	0.0359433	-0.0620848	0.133336
P07108	DBI	-0.203822	0.0727552	-0.0327848	-0.262083	-0.189748	-0.253252	-0.252167	-0.0430661	0.10619	-0.099243	-0.222224	-0.260979	0.0628242	-0.26751	0.27024
P07195	LDHB	-0.187611	-0.0107313	-0.166266	-0.103389	-0.144519	-0.188482	-0.268199	-0.0793941	0.108562	-0.209398	-0.36715	-0.294631	-0.14018	-0.163967	-0.0224619
P07195;P00338;Q6ZMR3;P07864	LDHA;LDHB	-0.0313462	-0.0420607	-0.0503961	-0.0246037	-0.0299235	-0.0201541	-0.034347	0.00101726	0.037191	-0.0113667	-0.0636326	-0.045526	-0.0459369	-0.038542	-0.0218182
P07203	GPX1	-0.3265	0.185743	-0.262991	-0.450507	-0.19994	NA	-0.406798	-0.618294	-0.303626	-0.213403	-0.577372	-0.498388	-0.505179	-0.260289	-0.401343
P07205;P00558	PGK1;PGK2	0.111866	0.196036	0.156353	-0.10217	-0.0328759	-0.161685	-0.101615	0.120466	0.104558	0.0451779	-0.0160914	0.193198	0.0627084	-0.029316	0.158949
P07237	P4HB	0.0918285	0.259425	0.117718	-0.133704	0.0271012	0.0426838	-0.0609382	0.0719165	0.188486	0.0459527	-0.0801914	0.0138523	0.0400463	0.000558385	0.0229058
P07305	H1-0	0.157303	0.0431269	0.0336605	-0.231391	-0.149396	-0.182374	-0.311266	-0.0097711	0.0441673	0.00277843	-0.122809	0.193472	-0.0943899	-0.254364	-0.155679
P07339	CTSD	0.0520091	0.0239461	0.0132767	0.114369	0.104913	0.21008	0.0385212	0.257051	0.290638	0.134042	-0.0462792	-0.0780877	0.0835898	0.0784125	0.0989839
P07355	ANXA2	-0.0471623	0.174363	0.0256854	0.0791729	0.0460607	-0.00902199	-0.224738	0.135467	0.16113	-0.0509113	-0.197413	-0.0770298	0.0426596	0.0425377	0.055462
P07355;A6NMY6	ANXA2	-0.10127	0.168897	0.0152623	-0.309112	-0.209692	-0.171526	-0.249377	0.00172511	0.0968614	-0.163505	-0.358066	-0.257196	-0.140695	-0.133871	0.157698
P07384	CAPN1	NA	0.923518	0.369005	0.187633	NA	-0.430125	NA	-0.179542	0.662556	NA	0.280957	0.322426	NA	0.426485	NA
P07437	TUBB	-0.0741322	0.0232175	-0.0137834	-0.38734	-0.26011	-0.333519	-0.26286	-0.162388	-0.285111	-0.194448	-0.370426	-0.368441	-0.11917	-0.133868	-0.230741
P07437;P68371;P04350	TUBB;TUBB4A;TUBB4B	0.103886	0.346316	0.140591	-0.0461866	-0.213381	-0.259817	-0.189678	-0.0788674	0.253355	-0.110886	-0.437493	-0.33888	-0.00120603	0.0107974	0.0157744
P07437;P68371;P04350;Q3ZCM7;A6NNZ2;Q9BVA1;Q13885;Q9BUF5	TUBB;TUBB4A;TUBB4B;TUBB6;TUBB8	-0.0644986	0.460672	0.116506	-0.0788371	-0.0676731	-0.0549561	-0.0873551	0.0320752	0.00360466	-0.0414598	-0.0582456	-0.0321949	0.261358	-0.01224	-0.00902413
P07437;P68371;P04350;Q9BVA1;Q13885	TUBB;TUBB4A;TUBB4B	-0.0369594	0.409566	-0.17579	-0.411062	0.592307	0.746188	-0.424535	-0.581625	0.0637674	-0.357809	-0.193775	-0.321617	-0.206826	-0.221351	0.238851
P07437;P68371;Q9BVA1;Q13885	TUBB;TUBB4B	-0.201913	0.293012	0.0993297	-0.343402	-0.194196	-0.212519	-0.450909	0.0524896	0.295019	NA	NA	-0.531946	-0.0170464	-0.0641866	0.0355542
P07602	PSAP	0.075953	0.169791	0.032161	-0.0862471	0.200621	0.30725	0.0408617	0.124558	0.459194	0.151808	-0.0160038	0.0686133	0.0558719	0.030885	0.235466
P07686	HEXB	0.00986067	-0.145979	-0.180939	-0.0321736	0.106591	0.0215365	-0.180187	0.121016	0.223379	0.0560975	-0.096649	-0.123125	-0.123052	-0.0986692	0.0198958
P07711	CTSL	0.480095	0.496547	0.386558	-0.0875567	-0.0921873	-0.0636454	0.0991267	0.0453939	0.39972	0.157356	-0.118296	-0.0725906	0.00412441	0.150779	0.251493
P07737	PFN1	-0.159491	-0.0222435	-0.0333452	-0.0583159	-0.249995	-0.213192	-0.178441	-0.0268221	0.0466373	-0.145992	-0.350604	-0.221007	-0.0517713	0.0184408	0.11554
P07741	APRT	-0.013822	0.336635	0.255878	0.519246	0.101421	0.0672268	-0.225727	0.561295	0.216427	-0.0219159	-0.172275	-0.0570504	0.19914	0.304971	0.541325
P07814	EPRS1	-0.109527	-0.035519	-0.18946	-0.13117	-0.0192452	0.00525577	-0.056007	-0.0230273	0.20038	0.00638144	-0.170439	-0.125807	-0.0807312	0.0065518	0.00106681
P07814;P47897	EPRS1;QARS1	-0.279351	-0.0396935	-0.209989	-0.266684	-0.21848	0.236278	0.0716858	0.280587	0.534069	-0.0168882	-0.134391	-0.248543	-0.0759873	0.110655	-0.166943
P07858	CTSB	0.774503	0.799529	1.0073	0.205515	0.574332	0.308665	1.15505	0.52248	0.930289	0.505869	0.540016	0.0162523	0.700027	0.22206	0.329196
P07900	HSP90AA1	-0.159899	0.0344587	-0.113095	-0.169779	-0.144474	-0.153159	-0.20935	-0.0356006	0.141852	-0.128231	-0.280254	-0.239243	-0.0769288	-0.0238846	-0.0109889
P07910	HNRNPC	0.0918938	0.0797522	-0.00591516	-0.193012	0.0276506	0.186719	-0.170407	-0.0587165	0.146716	0.00801209	-0.231937	-0.109436	-0.0321205	-0.0217832	0.0517441
P07942	LAMB1	0.252843	0.179129	0.127293	-0.11011	-0.107338	-0.0464692	0.131753	-0.0225345	0.249135	0.110523	-0.23976	-0.0564902	-0.0257868	0.116203	0.0364703
P07947	YES1	0.0544657	0.0775951	-0.104406	-0.173829	0.0137937	0.129049	0.0810421	0.269076	0.366404	-0.141117	-0.388334	-0.103023	-0.334906	0.143488	-0.777163
P07947;P06241	FYN;YES1	-0.361597	-0.267115	-0.370486	-0.8506	NA	NA	-0.163571	-0.0116246	0.364996	-0.143573	-0.562968	-0.350844	-0.210901	-0.347649	NA
P07947;P09769;P06241	FYN;YES1	-0.171216	-0.0700187	-0.323286	-0.385589	-0.132741	0.153263	0.0174303	-0.159755	0.162357	-0.119017	-0.438771	-0.282956	-0.174782	-0.331435	-0.339287
P07948	LYN	0.111548	0.222863	0.0225554	-0.422227	0.087531	0.583125	-0.200059	-0.0489357	0.189144	-0.190478	-0.182137	-0.24346	0.0456821	0.0156604	0.324293
P07951	TPM2	-0.115402	-0.34421	-0.0214847	NA	-0.0134439	-0.25788	0.0665872	-0.171691	0.327236	0.0091715	-0.0606496	-0.154761	-0.0511404	-0.0170199	0.254452
P07954	FH	-0.115055	-0.0138331	-0.117367	-0.020922	-0.0940166	0.00823217	-0.0823792	0.0105336	0.0810007	-0.0236374	-0.113761	-0.0884027	-0.0403522	-0.0639374	-0.0735676
P07992	ERCC1	-0.22658	0.398291	-0.127672	-0.451667	0.137607	-0.6619	-0.348718	-0.0196121	0.299162	-0.00218494	-0.179855	-0.0295674	-0.273373	0.105975	0.305066
P07996	THBS1	NA	NA	-1.44408	-0.309542	-0.228753	-0.1204	0.0339541	-0.661481	0.490958	-0.760526	NA	-0.762663	NA	-0.35784	NA
P08047	SP1	-0.0261574	0.0378739	0.0463481	-0.311515	-0.0191073	-0.0264757	-0.0604672	0.00101726	-0.0332797	-0.263512	0.207001	-0.0304001	0.225836	-0.0343738	-0.029113
P08069	IGF1R	-0.435365	0.124868	0.0460529	-0.135711	-0.19763	0.170252	0.418708	0.320183	0.989438	0.423046	-0.43794	-0.118564	-0.20157	-0.0953754	-0.0830933
P08133	ANXA6	-0.189102	0.0105446	-0.200094	-0.223539	-0.272788	-0.209135	-0.332868	-0.190721	0.175078	-0.135136	-0.385413	-0.233168	-0.178589	-0.165103	0.0186248
P08134	RHOC	0.386454	0.591883	0.47581	-0.157433	0.0243261	-0.180134	-0.196976	0.0275674	0.333212	-0.040883	-0.279911	-0.0819049	0.0206088	0.0764316	0.37557
P08174	CD55	0.08251	-0.29135	-0.203681	0.257478	0.109199	0.104402	-0.0711314	-0.0533912	0.312415	-0.274022	-0.390686	-0.181242	-0.437437	-0.319003	-0.131339
P08195	SLC3A2	-0.196391	-0.101023	-0.204051	-0.119939	0.034812	0.194347	-0.180497	-0.0604146	0.226187	-0.0340609	-0.269046	-0.161479	-0.17033	-0.11103	-0.010652
P08236	GUSB	0.0590868	-0.13292	0.147827	-0.0489642	0.105272	0.179646	0.0624796	0.305574	0.208213	-0.0566438	-0.111499	-0.130566	0.0058264	0.0163965	0.216762
P08237	PFKM	-0.192946	-0.270327	0.275217	-0.236121	0.108101	0.286038	-0.147039	-0.048809	0.293005	-0.302278	0.0465572	-0.123261	-0.221309	-0.0657543	0.412609
P08237;P17858	PFKL;PFKM	NA	NA	0.233114	-0.122516	-0.0599619	-0.142853	0.255717	0.0584197	0.411273	0.0300015	-0.177718	NA	NA	-0.131439	NA
P08237;P17858;Q01813	PFKL;PFKM;PFKP	-0.0761696	-0.169581	-0.334168	-0.131106	-0.173855	-0.0996844	-0.369105	0.139296	-0.0384893	-0.232506	-0.234863	-0.182953	-0.352608	-0.131261	-0.217888
P08238	HSP90AB1	-0.21387	0.0717636	-0.201532	-0.177832	-0.201308	-0.207386	-0.268731	-0.139258	0.159608	-0.185438	-0.412613	-0.319067	-0.144294	-0.0840686	-0.0149065
P08238;P07900	HSP90AA1;HSP90AB1	-0.533288	0.191169	-0.153264	-0.180626	-0.118015	-0.00666704	-0.377108	-0.0779923	0.146695	-0.101936	-0.358659	-0.396846	-0.117933	-0.00410738	0.147515
P08238;P14625	HSP90AB1;HSP90B1	-0.37856	0.124639	-0.227597	0.0748223	-0.253767	0.0920103	-0.0990763	-0.312883	0.156889	-0.106038	-0.178754	-0.0165683	-0.449872	-0.0961446	0.0878152
P08238;Q14568;P07900;Q58FF8	HSP90AA1;HSP90AB1	-0.243438	0.144954	-0.245756	-0.341695	-0.25275	0.0202266	-0.340648	-0.181132	0.065609	-0.207057	-0.363023	-0.321629	-0.11417	-0.0224285	0.123418
P08238;Q14568;Q58FG1;Q58FF7;P07900	HSP90AA1;HSP90AB1;HSP90AB3P	-0.120366	0.0275142	-0.118377	-0.0864162	-0.0756671	-0.00563529	-0.168717	-0.0444785	0.110867	0.0389528	-0.18455	-0.106066	-0.0455407	-0.0375335	0.0278825
P08238;Q58FF6;Q58FF7;P07900	HSP90AA1;HSP90AB1;HSP90AB3P;HSP90AB4P	-0.706113	0.870542	-0.9627	-0.527384	-1.74986	-0.748814	-1.18119	-0.143017	-1.79295	-0.313087	-0.668784	-0.571773	-0.0589712	-0.379469	-0.916616
P08238;Q58FF6;Q58FF7;P07900;Q58FF8	HSP90AA1;HSP90AB1;HSP90AB3P;HSP90AB4P	-0.160811	0.135493	-0.120153	-0.120503	-0.262517	-0.168981	-0.23332	0.100707	0.253156	-0.063977	-0.291798	-0.240618	-0.0927029	0.102327	0.0359482
P08238;Q58FF7	HSP90AB1;HSP90AB3P	-0.283967	-0.0156347	-0.22284	-0.240272	-0.230476	-0.23699	-0.221985	-0.223037	0.0595208	-0.256653	-0.433305	-0.336942	-0.146487	-0.057636	-0.0759588
P08238;Q58FF7;P07900;Q58FF8	HSP90AA1;HSP90AB1;HSP90AB3P	-0.138993	0.0720972	-0.215005	-0.0350605	-0.14795	-0.0543387	-0.166171	-0.0544813	0.0730578	0.0191805	-0.12871	-0.229595	-0.112148	0.0145474	-0.00854989
P08238;Q58FF7;Q58FF8	HSP90AB1;HSP90AB3P	-0.0313462	-0.042743	-0.0519986	-0.0246935	-0.0191073	-0.0198254	-0.034347	0.00101726	0.0307476	-0.0113667	-0.0636326	-0.0444217	-0.0465424	-0.038542	-0.0175615
P08238;Q58FF8	HSP90AB1	-0.0241759	0.397316	0.00664638	0.0423855	-0.0666998	0.213529	-0.295082	0.0323145	0.458753	-0.152875	-0.12679	-0.0790449	0.188865	0.115918	0.180338
P08238;Q58FG0;Q14568;P07900;Q58FF8	HSP90AA1;HSP90AB1	-0.0847642	0.262394	-0.266207	0.182046	0.0705882	-0.72737	0.030745	-0.0969258	0.12988	-0.164153	-0.187846	-0.291319	0.227473	0.019273	0.240947
P08240	SRPRA	0.0915231	0.0187789	-0.00977788	-0.110267	0.0241499	0.0175501	0.0375225	0.0232489	0.256816	0.0345519	-0.203391	-0.056134	-0.063522	-0.023488	0.0519922
P08243	ASNS	-0.297741	-0.0475597	-0.209384	-0.348133	-0.0884491	-0.260985	-0.292511	-0.110553	0.0357344	-0.238529	-0.284378	-0.396894	-0.0492115	-0.0865867	0.0726567
P08254	MMP3	-0.0343082	-0.000945149	-0.0560402	0.052012	0.0161698	0.0151998	NA	0.0114659	NA	-0.0169866	-0.0647509	NA	-0.0155608	-0.0350124	-0.213642
P08397	HMBS	0.22342	-0.0952961	-0.00603405	0.0905176	-0.134047	0.158642	0.0161354	-0.100524	0.480153	0.0332169	-0.187756	-0.177387	-0.0234188	0.13151	0.19741
P08473	MME	NA	0.610525	NA	NA	NA	NA	NA	NA	NA	NA	NA	NA	NA	NA	NA
P08493	MGP	NA	NA	NA	-0.0193465	-0.0308486	-0.0198254	-0.0273243	-0.00181454	NA	-0.0122546	-0.110836	-0.0364157	-0.0344058	-0.038542	NA
P08559	PDHA1	-0.110652	-0.0494163	-0.0432088	-0.0482142	-0.158225	0.155144	0.0172329	-0.0982139	0.303651	-0.0823702	-0.34058	-0.213873	-0.11659	-0.0894613	0.131644
P08559;P29803	PDHA1	0.0675008	0.0402391	0.111939	0.0988916	-0.464714	0.0916374	0.10288	0.918434	0.461332	0.369225	0.0618605	0.267623	-0.0369716	-0.139293	-0.0355242
P08572	COL4A2	0.120604	0.0219729	-0.00483649	-0.0469737	0.293528	0.102235	0.0530241	-0.0104675	0.300254	0.0809381	-0.279896	-0.0709126	-0.144972	0.000110799	-0.0773241
P08574	CYC1	-0.131252	-0.232479	-0.302101	-0.279296	-0.104925	0.0533432	-0.180902	-0.0401101	0.180904	0.11185	-0.329247	-0.177898	-0.266335	-0.198259	0.0555009
P08579	SNRPB2	0.234849	0.193832	-0.0648773	0.032478	0.080876	0.234903	0.125237	0.148154	0.305315	0.185613	0.0837341	0.0965022	0.0487248	0.15384	0.0781978
P08581	MET	0.0577899	0.194551	0.187449	0.00762094	0.00989808	-0.0807737	-0.0166021	0.25797	0.301955	-0.022481	-0.0920113	-0.0486536	0.0633764	0.0245346	0.0842526
P08603	CFH	NA	NA	NA	NA	NA	NA	NA	1.76072	NA	NA	NA	NA	NA	0.0443272	NA
P08621	SNRNP70	0.0276658	0.0590395	-0.06415	-0.124834	-0.0628643	0.0505973	-0.0798292	0.0660459	0.29727	-0.0135647	-0.0577189	-0.0602365	0.0125287	0.0430332	-0.0938127
P08648	ITGA5	-0.237556	-0.0111853	-0.12079	-0.200347	-0.087467	-0.366707	0.119273	-0.0359058	0.358506	0.0868677	0.022812	-0.0723556	-0.0856924	-0.246757	-0.0473508
P08651	NFIC	-0.284523	-0.343254	0.445906	0.876214	-0.121838	0.197581	-0.041688	0.587867	0.553128	0.298589	0.217729	0.227048	0.771399	0.992902	0.105074
P08670	VIM	0.30025	0.376531	0.253322	-0.0881996	-0.000555156	0.137286	-0.014652	0.012117	0.262526	0.0862021	-0.103006	0.0606525	0.0580723	0.135312	0.082749
P08670;P12036;P07197;P17661;Q16352;P07196	VIM	0.472935	0.53211	0.452853	-0.0251525	0.242085	0.271221	-0.022936	0.143235	0.529634	0.15426	-0.0807356	0.12567	0.1338	0.254713	0.302769
P08670;P14136	VIM	NA	NA	0.947564	NA	NA	NA	NA	0.092279	0.762377	0.0836205	-0.192003	0.14643	-0.00909117	0.284231	0.45424
P08670;P17661	VIM	0.581855	0.663659	0.48394	-0.0557836	0.231328	0.386286	0.157985	0.423261	0.412596	0.45658	0.134255	0.202577	0.5024	0.441443	0.376991
P08670;P41219	VIM	-0.0855466	0.653968	0.496267	-0.211693	0.108307	0.179976	-0.671099	0.105862	0.284362	0.303351	0.014083	0.281474	0.146307	0.274739	-0.142635
P08708	RPS17	-0.0989436	0.0862215	-0.0655454	-0.657104	0.110768	0.605191	-0.288728	-0.283754	-0.224607	0.215501	0.041273	-0.0147821	0.157298	-0.0928238	0.0869662
P08754	GNAI3	-0.0513877	0.0487761	-0.152547	-0.0500446	0.0887685	0.0162413	0.18683	0.0452818	0.537926	-0.0736142	-0.357728	-0.106773	-0.0619623	0.072977	0.0611921
P08754;P63096;P04899	GNAI1;GNAI2;GNAI3	-0.103519	-0.31344	-0.187752	-0.361572	-0.370414	0.386033	0.0355513	0.0546806	0.595308	-0.474938	-0.396806	0.0383782	-0.382951	-0.17115	-0.0985222
P08758	ANXA5	-0.172222	0.0684609	-0.109707	-0.180522	-0.213331	-0.157479	-0.270298	-0.0176294	0.111584	-0.124718	-0.32008	-0.201303	-0.0705434	-0.0456293	-0.0183539
P08865	RPSA	-0.168852	0.158609	-0.0482133	-0.0767551	-0.0784739	-0.0294731	-0.292942	-0.00133925	0.262262	-0.0431713	-0.148633	-0.153019	-0.017692	0.0580901	0.136056
P08910	ABHD2	0.0401785	NA	NA	0.413429	0.0936721	0.299051	0.603591	-0.129819	-0.0198383	NA	NA	-0.362401	NA	NA	NA
P08962	CD63	0.231927	0.185622	0.0744311	-0.607721	0.0142462	0.0483399	-0.0320048	0.0532059	0.269548	0.0604005	-0.123278	-0.0105431	-0.160359	-0.262375	-0.0503745
P09001	MRPL3	-0.126004	-0.0914467	-0.728393	-0.0881868	0.321516	-0.0678421	0.40919	-0.048218	0.253955	0.0706575	-0.165735	-0.0336459	0.166051	-0.0893835	-0.00824799
P09012	SNRPA	-0.180254	-0.169826	-0.137876	-0.151542	-0.166377	0.0565343	-0.0720197	-0.120644	-0.0155789	0.064679	-0.0585183	-0.0827323	-0.20913	-0.0609319	-0.000471224
P09012;P08579	SNRPA;SNRPB2	-0.0376275	-0.0158663	-0.0286651	-0.138602	-0.00595565	0.0714682	-0.146686	0.0588718	0.172197	0.0253736	-0.108482	-0.0618602	-0.106104	0.0743524	-0.0211944
P09038	FGF2	-1.25195	0.0171064	-0.786342	-0.158929	-0.126657	-1.05791	-0.770947	-0.400995	-0.0824417	-0.295818	-0.515314	-0.442165	-0.652701	-0.456482	-0.580555
P09110	ACAA1	-0.0808417	-0.152819	-0.13071	-0.0904548	-0.117405	-0.260767	-0.110237	0.0575879	0.370645	-0.0536344	-0.565099	-0.245244	-0.268026	-0.18395	-0.112204
P09132	SRP19	0.128783	0.427702	0.266776	0.086626	0.172306	0.182766	-0.0321095	0.470369	0.609355	0.349855	0.419278	0.17908	-0.286277	0.430149	0.255208
P09234	SNRPC	-0.0573705	-0.00132308	-0.0529484	-0.0251889	-0.182813	-0.0233252	-0.124589	-0.20459	0.0738582	-0.00113574	-0.142851	-0.0469428	-0.0116043	-0.0167278	0.0585218
P09382	LGALS1	-0.262462	-0.125782	-0.213824	-0.202172	-0.453353	-0.1303	-0.302987	-0.0431754	-0.16179	-0.114516	-0.285896	-0.057471	-0.172371	-0.257182	-0.130831
P09417	QDPR	-0.736083	-0.561827	-0.230734	-0.255358	NA	-0.0157444	-0.465382	-0.345316	0.113473	-0.308187	-0.21974	0.47625	0.0681084	-0.535712	0.0127308
P09429	HMGB1	-0.325427	-0.346109	-0.45818	-0.410702	-0.387609	-0.397361	-0.540384	-0.350369	-0.126301	-0.353898	-0.397226	-0.328144	-0.298885	-0.316423	-0.451121
P09471;P08754;P63096;P04899	GNAI1;GNAI2;GNAI3	-0.514317	-0.523728	-0.709482	0.0542479	0.076086	-0.419477	-0.509608	-0.402603	-0.309176	-0.502363	-0.785249	-0.811939	-0.588358	-0.338183	-0.0847047
P09471;P19087;P38405;P63092;P08754;Q5JWF2;A8MTJ3;P63096;P04899;P11488	GNAI1;GNAI2;GNAI3;GNAS	0.0943399	0.101436	0.00798097	-0.132005	-0.0797873	-0.0498462	0.0223088	0.0356062	0.473905	0.052563	-0.343563	-0.237916	-0.0787334	-0.0533798	-0.0368541
P09488;P46439;Q03013	GSTM1;GSTM4;GSTM5	NA	NA	NA	NA	0.0330358	-0.0196043	-0.034347	NA	NA	NA	NA	0.275664	NA	NA	-1.84491
P09493	TPM1	0.885548	1.01522	0.708416	0.318819	0.333137	0.632833	0.365799	0.465254	0.736733	0.3596	0.143372	-0.0422031	0.334014	0.532307	0.666147
P09496	CLTA	-0.0960504	-0.0176851	-0.173025	-0.0131548	-0.0631363	-0.0174131	-0.0705557	0.0131365	0.132007	-0.0330493	-0.193581	-0.249816	-0.0467805	0.000445382	-0.0537368
P09497	CLTB	-0.0277416	0.232619	-0.0313482	-0.143774	-0.355737	-0.061998	-0.179363	-0.0682495	0.207447	-0.0666401	-0.313162	-0.189155	-0.0876665	-0.0485073	0.0320528
P09525	ANXA4	-0.0585829	0.160591	0.0585141	-0.0546459	-0.264379	-0.196827	-0.307561	0.0486201	0.216091	-0.101761	-0.20358	0.00923592	-0.0581082	-0.139948	-0.02793
P09543	CNP	0.134219	0.430801	0.541933	-0.14732	0.0341386	-0.0465629	0.0187048	0.0157617	0.0994058	-0.191627	-0.266671	0.179661	0.453958	0.178342	0.514185
P09601	HMOX1	-0.10836	-0.252891	-0.361623	-0.227606	-0.29274	0.0155936	0.296149	0.113618	-0.024464	0.178616	0.193461	0.0829167	0.0432088	0.00419492	-0.418633
P09622	DLD	-0.217367	-0.0914254	-0.277124	-0.0874843	-0.114139	0.0831576	0.170345	0.0397741	0.211241	0.0778445	-0.201097	-0.218032	-0.235052	0.0255709	-0.021611
P09651	HNRNPA1	0.0489458	0.137703	-0.0732663	0.0206967	0.0731112	0.287204	0.0392405	0.0929415	0.466879	0.190226	-0.110093	0.0417337	-0.0138827	0.0839881	-0.0657832
P09651;Q32P51	HNRNPA1	0.0382684	-0.0293821	-0.0830557	-0.184531	-0.0156966	0.121498	-0.0899495	0.126827	0.316124	0.0781693	-0.204914	0.00256582	-0.110733	-0.0255611	-0.0992599
P09651;Q32P51;P22626	HNRNPA1;HNRNPA2B1	NA	0.199341	-0.18117	NA	-0.0754598	0.360894	NA	-0.186338	0.399933	0.0994049	-0.249242	0.00963967	0.348296	-0.315891	0.135681
P09661	SNRPA1	-0.0448972	0.0197574	-0.0360651	-0.291789	0.00991506	0.105435	-0.26774	-0.0150748	0.184074	-0.0124141	-0.177123	-0.157022	-0.113255	-0.0199935	-0.0293438
P09669	COX6C	-0.0831142	-0.0689712	-0.0927432	0.0337092	-0.0148503	0.0637431	-0.0637267	-0.0369831	0.16007	-0.00488043	-0.0916485	-0.0276327	-0.0710192	-0.0886244	0.00842588
P09871	C1S	1.27756	2.47011	2.11473	0.0327414	0.00828699	-0.110689	0.641754	0.479522	NA	0.532855	0.318992	0.374998	0.755882	0.894372	0.695213
P09874	PARP1	-0.0996592	-0.10819	-0.205338	-0.163597	-0.146376	-0.00872029	-0.00640746	0.0202123	0.269942	-0.00590992	-0.24205	-0.0429138	-0.195409	-0.0224857	-0.111999
P09884	POLA1	-0.0778194	0.0277116	-0.0446442	-0.0816618	0.0694998	0.00970351	0.000412568	0.152079	0.13273	0.0569118	-0.113686	0.0712972	-0.0105462	0.0226731	0.047709
P09958	FURIN	0.331877	-0.564328	-0.172151	0.128263	-0.110875	-0.128406	NA	0.037209	0.587907	NA	0.0712995	-0.0772432	0.0632041	0.378204	NA
P09960	LTA4H	-0.0857722	-0.0333148	-0.254259	-0.053402	-0.0417176	-0.126313	-0.336408	-0.0840404	0.049169	0.00494566	-0.105758	-0.229775	-0.0296333	-0.0933496	0.0319246
P09972	ALDOC	0.20915	-0.0177843	-0.184649	0.0907004	-0.0508856	-0.0949399	-0.0406054	0.0397883	0.207395	0.0335254	-0.0341384	-0.120176	0.112407	-0.058683	0.151745
P0C0L4;P0C0L5	C4A	NA	0.714117	NA	NA	NA	NA	NA	NA	0.0962133	NA	NA	NA	NA	NA	NA
P0C1Z6	TFPT	-0.04522	-0.0686069	-0.0270442	-0.0093691	-0.0424715	-0.0197213	-0.0704572	-0.150226	0.0703436	0.0700735	-0.118905	-0.0150079	-0.292834	NA	-0.0349098
P0C7P4;P47985	UQCRFS1	0.0322625	-0.0410311	-0.170087	-0.178631	0.0436173	0.264948	-0.0971525	-0.0704206	0.322641	0.0710674	-0.0495872	0.00607755	-0.0331629	-0.0175877	0.0797176
P0CAP2;Q9BZD3	POLR2M	NA	NA	NA	NA	NA	NA	NA	NA	NA	-0.36208	NA	NA	NA	-0.248075	NA
P0CG12	DERPC	-0.0391884	-0.0441361	-0.113021	-0.114146	-0.0153698	0.0471228	-0.0470356	-0.00678496	0.0979594	0.0149058	-0.108562	-0.052593	-0.0356772	-0.0442001	0.0571197
P0CG13	CHTF8	NA	NA	0.968176	NA	NA	NA	NA	NA	NA	NA	NA	NA	NA	NA	NA
P0CG22;Q9BTZ2	DHRS4	NA	NA	-0.126366	NA	1.53962	NA	NA	0.652763	NA	0.574445	NA	NA	0.294201	-0.17935	0.767332
P0CG29;P0CG30	GSTT2;GSTT2B	NA	NA	NA	NA	NA	NA	NA	NA	NA	NA	NA	NA	NA	-0.23755	NA
P0CG38;A0A0A6YYL3;Q6S545;Q6S5H5;H3BUK9;A6NI47;A0JP26;Q6S8J3;P0CG39;Q6S8J7;B2RU33;A5A3E0	POTEF	-0.0660842	0.270828	0.10881	0.0741703	-0.580314	-0.106261	-0.383648	-0.132034	0.0806468	-0.206168	-0.379209	-0.485127	-0.059041	-0.13032	0.375545
P0CG38;Q6S8J3;A5A3E0;P60709;P62736;P63261;P68032;P68133;P63267	POTEF	0.0678831	0.147904	0.0372524	-0.18713	-0.252468	-0.141121	-0.10291	-0.144713	0.315838	-0.200686	-0.44425	-0.261104	-0.18392	0.0584005	-0.131302
P0CG38;Q6S8J3;P0CG39;A5A3E0	POTEF	NA	NA	NA	NA	NA	NA	NA	NA	NA	NA	NA	NA	-1.18548	NA	NA
P0CG38;Q6S8J3;P0CG39;A5A3E0;P60709;P62736;P63261;P68032;P68133;P63267	POTEF	-0.0053487	0.0669899	-0.156177	-0.256875	-0.213989	-0.226492	-0.201486	-0.164106	0.226466	-0.182237	-0.555521	-0.424993	-0.187532	-0.107462	0.141806
P0CG38;Q6S8J3;P0CG39;A5A3E0;P60709;P63261;P68032;P68133;Q9BYX7	POTEF	0.054704	0.175161	0.0134665	-0.115246	-0.12591	-0.0459145	-0.157475	0.0393454	0.34134	-0.105351	-0.396232	-0.273705	-0.0310025	0.0393524	0.0643197
P0CG38;Q6S8J3;P0CG39;A5A3E0;P60709;P63261;Q9BYX7	POTEF	0.0972182	0.339768	0.0385928	-0.119026	-0.104262	-0.232089	-0.116864	0.0406317	0.204474	-0.0414946	-0.343101	-0.164584	-0.258424	0.144525	0.0485669
P0CG38;Q6S8J3;P0CG39;Q9BYX7	POTEJ	NA	NA	NA	NA	NA	NA	NA	NA	NA	NA	NA	-0.365566	NA	NA	NA
P0CG48;P0CG47;P62979;P62987	RPS27A	0.00495264	0.0698609	-0.11923	-0.108644	-0.0577017	-0.00679298	-0.198482	-0.166128	0.16406	-0.0119076	-0.27341	-0.237062	-0.0911752	-0.0791765	0.0683158
P0CJ79;Q5VIY5;P17035	ZNF28;ZNF888	-0.0313462	-0.0697545	NA	NA	NA	NA	NA	0.0451565	NA	NA	-0.0169243	-0.0693494	-0.0616863	-0.0676745	NA
P0CK96	SLC35E2B	NA	NA	NA	0.0105518	NA	NA	NA	NA	NA	NA	NA	NA	NA	NA	NA
P0CW18	PRSS56	-0.000856674	-0.00167117	-0.00513118	-0.0364523	0.00164848	-0.0113455	0.00647659	0.0513129	0.157795	0.0532894	-0.125205	-0.0586028	-0.102994	-0.0434552	-0.038743
P0DI82;P0DI81	TRAPPC2;TRAPPC2B	-0.135602	NA	NA	-0.482401	-0.282175	-0.153832	-0.486279	0.0674237	0.163739	-0.239925	-0.506137	-0.280809	NA	-0.00266434	0.0530838
P0DI83	RAB34	-0.324965	-0.263832	-0.266011	-0.0350684	-0.199148	NA	0.0630351	0.160733	0.260578	-0.148187	0.279176	-0.172223	-0.173675	-0.168781	0.133431
P0DJ07	PET100	-0.465129	-1.33468	-0.742606	-0.738202	-0.470174	-0.833683	-0.174588	0.0388817	-0.0462457	NA	-0.746125	0.0108344	-1.24736	0.121779	NA
P0DJ93	SMIM13	NA	NA	NA	NA	NA	NA	NA	NA	NA	-0.0113667	NA	-0.0444217	NA	NA	NA
P0DMM9;P0DMN0	SULT1A3;SULT1A4	0.045772	-0.14038	-0.109345	0.241268	-0.00346696	0.196113	-0.0739684	0.0208548	0.0247025	-0.0113667	-0.0938778	-0.0059841	-0.256609	0.224637	-0.0202802
P0DMV9;P0DMV8	HSPA1A;HSPA1B	-0.523006	-0.429932	-0.584703	0.0135663	0.0664821	0.26297	-0.110643	-0.0620095	0.149633	0.0239371	-0.19152	-0.082779	-0.0116184	-0.026399	0.141401
P0DMV9;P0DMV8;P34931	HSPA1L	-0.634068	-0.479505	-0.751171	-0.28567	-0.13406	-0.235386	-0.312034	0.018251	0.102911	-0.118156	-0.119765	-0.0440015	-0.112904	-0.0845429	0.0772691
P0DMV9;P17066;P0DMV8	HSPA6	-0.0751749	-0.163511	-0.240044	-0.0267337	-0.0222225	-0.0410211	-0.0639106	-0.120727	0.0498113	-0.0185953	-0.0739323	-0.0591436	-0.0473465	-0.0429884	0.0265541
P0DMV9;P17066;P0DMV8;P34931	HSPA1L;HSPA6	-0.969905	-0.506879	-1.19607	-0.104175	-0.0759148	0.478451	-0.208907	-0.182141	0.268389	-0.0686099	-0.208378	-0.165857	-0.14709	-0.0139906	-0.0200578
P0DMV9;P48741;P17066;P0DMV8	HSPA6	-0.594292	-0.316067	-0.592467	-0.188532	0.0124996	0.0901294	-0.247495	0.140033	0.235952	-0.0152115	-0.065377	-0.10234	0.000630623	0.0983699	0.146794
P0DMV9;P48741;P17066;P0DMV8;P34931	HSPA1L;HSPA6	-0.313727	-0.0504011	-0.323359	0.333231	0.542765	0.677507	0.214391	0.441324	0.729728	0.444712	0.362423	0.373717	0.386701	0.444651	0.613768
P0DN76;Q01081	U2AF1;U2AF1L5	-0.300203	-0.0101949	-0.676814	-0.23671	-0.128722	-0.182121	-0.0715461	-0.192733	0.0105604	0.0227115	-0.323039	-0.275651	-0.163352	0.234353	-0.137363
P0DN76;Q8WU68;Q01081	U2AF1;U2AF1L5	0.467113	0.66653	0.257421	NA	NA	-0.718518	-0.409412	NA	0.771078	NA	NA	0.748766	0.547492	NA	NA
P0DP25;P0DP24;P0DP23	CALM1;CALM2;CALM3	0.0434278	0.262818	0.172887	0.0993443	0.0151964	0.236677	-0.0761215	0.360714	0.653244	0.128574	-0.0569622	0.0601353	0.133771	0.153545	0.319474
P0DPB5	POLR1D	0.059452	-0.0928692	0.152507	-0.303184	0.162621	0.00581308	-0.0581817	0.608049	0.139562	0.0443584	-0.23741	-0.154467	-0.219236	-0.029405	-0.246833
P0DPB6	POLR1D	-0.125803	0.00791579	-0.0294025	-0.0205063	-0.0675001	0.0414364	0.150749	0.218975	0.465599	0.58332	-0.00781181	-0.554405	0.141532	0.240908	0.216882
P0DPI2;A0A0B4J2D5	GATD3A;GATD3B	-0.113895	-0.0820197	-0.230573	-0.0349109	-0.0685701	0.00069552	0.0360233	0.256987	0.128157	-0.0176146	-0.15098	-0.244932	-0.0191784	-0.0464971	-0.100173
P0DSO3;A6NDE8;P0CL80;Q4V326;P0CL81;P0DTW1;P0CL82;A6NER3;A1L429;Q13070;Q13069;Q4V321;O76087	GAGE1;GAGE12B;GAGE12F;GAGE12G;GAGE12H;GAGE12I;GAGE12J;GAGE13;GAGE2E;GAGE4;GAGE5;GAGE6;GAGE7	-0.162891	0.268985	0.0469116	-0.217536	-0.170067	-0.244295	-0.0551311	0.0757474	0.123098	-0.140554	-0.323994	-0.194332	-0.202295	0.00935609	0.256089
P10109	FDX1	-0.490089	-0.808351	-0.934193	-1.39046	-0.834172	-2.22359	-0.724562	-1.00759	-0.150785	-0.609388	-0.791656	-0.424981	-0.803045	-0.830997	-0.390896
P10124	SRGN	0.567494	0.788943	0.627306	NA	0.214366	0.117151	-0.30264	0.244468	0.522409	0.682864	-0.183823	0.262946	0.207547	0.283814	NA
P10155	RO60	-0.371054	-0.397939	-0.282022	-0.0693754	0.216923	-0.0211787	-0.497445	0.00511469	0.0900331	0.00366499	-0.843041	-0.244198	0.000513984	-0.319975	-0.0138653
P10176	COX8A	NA	NA	NA	NA	NA	0.451114	NA	NA	0.733274	NA	NA	NA	NA	NA	0.888384
P10243	MYBL1	NA	NA	NA	NA	NA	NA	NA	NA	0.814411	NA	NA	NA	NA	NA	-0.588061
P10243;P10242	MYB;MYBL1	NA	NA	NA	NA	NA	NA	0.200205	NA	NA	NA	NA	0.229949	NA	NA	NA
P10244	MYBL2	NA	-0.338603	0.379638	1.16909	-0.575424	-0.0612348	NA	-0.839027	NA	0.0235608	-0.472636	NA	-0.0920556	0.56273	NA
P10253	GAA	-0.193678	0.187163	0.0204803	-0.0540629	0.0685252	0.180931	-0.0400647	0.150509	0.164932	0.176355	0.0197949	0.0554056	-0.0256603	-0.0377327	0.0360076
P10301	RRAS	0.393974	-0.107789	-0.364685	-0.113304	-0.0868709	0.138336	-0.0103414	-0.121861	0.191612	0.00284019	-0.284287	-0.18248	-0.22248	-0.123191	0.0766309
P10321	HLA-C	2.10947	2.45911	2.19087	-0.0598965	0.232875	0.280347	0.441481	0.606596	0.827377	0.303499	0.265715	0.270604	0.607058	0.474431	0.543179
P10321;P01889	HLA-B;HLA-C	0.59838	0.671513	0.629099	-0.0971452	-0.0130789	0.0318089	0.0568494	0.0459052	0.314993	0.0420723	-0.138099	0.00182225	0.06248	0.0768997	0.212548
P10321;P01893;P04439;P30511	HLA-A;HLA-C;HLA-H	2.13883	1.83082	1.90585	NA	NA	-1.27613	-0.0977259	0.883033	NA	0.380565	-0.443773	0.31505	-0.30933	1.31899	0.724144
P10321;P13747;P01893;P01889	HLA-B;HLA-C;HLA-E;HLA-H	-0.0346896	-0.039661	-0.0283746	NA	-0.0191073	-0.0198254	-0.034347	0.00101726	0.0307476	-0.0113667	-0.0636326	-0.0444217	-0.0413286	-0.0338657	-0.0175615
P10398	ARAF	NA	0.344034	-0.315082	0.176455	-0.214243	0.0267552	-0.136882	0.0308209	0.251051	-0.102695	-0.688695	-0.19503	-0.531974	-0.307192	1.13258
P10415	BCL2	-0.307264	-0.734429	-0.206663	-0.327377	-0.285172	0.242301	-0.525939	-0.593768	0.0683577	-0.0152047	-0.398979	-0.571214	-0.0859629	NA	NA
P10515	DLAT	-0.156277	-0.119073	-0.138377	-0.140308	-0.0515495	0.137745	0.0159532	0.0697973	0.215224	-0.000514425	-0.208189	-0.0983662	-0.116497	-0.135332	-0.0248169
P10586	PTPRF	0.00574509	-0.0495191	-0.0944527	0.0266117	0.0529887	0.0913498	-0.0112881	0.0279423	0.199955	-0.0123884	-0.115127	-0.0321361	-0.0578659	0.0220799	0.0195097
P10586;P23468	PTPRF	0.0869852	-0.180092	-0.239226	-0.148898	0.0228811	0.249828	0.0908041	0.024313	0.417041	0.348951	-0.294693	-0.0368401	-0.0585715	0.0190821	-0.0749547
P10586;Q13332;P23468	PTPRF;PTPRS	0.314444	0.119585	-0.0822823	0.206123	-0.309085	0.190166	-0.115802	0.165375	0.340729	0.154003	0.229718	0.0248496	0.129092	0.149586	0.222389
P10588	NR2F6	0.0142269	-0.0399302	0.159571	-0.199841	0.00499312	0.182536	-0.114589	-0.422333	0.183722	-0.164613	-0.0932637	-0.379361	0.00699096	-0.243995	-0.0261484
P10588;P10589;P24468	NR2F1;NR2F2;NR2F6	NA	NA	NA	NA	NA	0.132483	NA	NA	NA	NA	-0.508418	-0.0992192	NA	NA	-0.415258
P10589	NR2F1	NA	NA	NA	-0.142316	NA	NA	NA	-0.359601	-0.774886	NA	NA	NA	NA	-0.0484484	-0.135046
P10589;P24468	NR2F1;NR2F2	-0.202062	-0.242305	-0.205375	0.196265	0.0948061	-0.0231211	-0.110272	-0.0697905	0.052659	-0.10396	-0.28956	-0.0777282	-0.332905	-0.169369	0.0218753
P10599	TXN	-0.111234	0.482556	0.215824	-0.113227	-0.778275	0.552001	-0.414975	-0.314574	-0.280906	-0.112241	-0.305023	-0.435971	0.293959	0.185128	0.00172714
P10606	COX5B	0.253278	0.129837	-0.0764832	-0.00600786	0.0273955	0.189522	0.0428838	0.0726458	0.18823	0.0919605	-0.0495339	0.0187627	0.0294423	0.0889201	0.271677
P10619	CTSA	0.148437	0.0541385	-0.0233888	-0.0836297	-0.000675856	0.00481563	-0.0484211	0.0479515	0.146956	0.0205074	-0.0816019	-0.0125594	-0.0994177	-0.0346776	0.0196303
P10620	MGST1	-0.30616	-0.146646	-0.24679	-0.332593	-0.123129	-0.0354652	-0.365773	-0.108231	0.0396219	-0.294463	-0.2935	-0.146125	-0.12195	-0.0971876	-0.0449714
P10644	PRKAR1A	0.190812	0.430011	0.141505	-0.0908482	-0.0988861	-0.110194	-0.0835663	0.066638	0.402568	-0.0745839	-0.411601	-0.102186	0.0255328	0.0282368	0.0860545
P10646	TFPI	0.578118	0.350905	0.331269	-0.141887	0.442018	0.26814	0.0618591	0.189398	0.517149	0.512986	-0.125156	0.332229	0.100622	0.0256247	0.394944
P10696	ALPG	NA	1.0168	NA	NA	NA	NA	NA	-0.243816	NA	-2.74769	-0.178711	NA	NA	NA	NA
P10768	ESD	-0.0506613	-0.0517863	-0.485755	-0.281836	0.12811	-0.11105	0.158665	-0.13553	0.217516	0.142163	-0.370983	-0.163203	-0.165001	-0.151247	0.0755883
P10809	HSPD1	-0.018629	0.0233157	-0.100261	-0.146169	-0.0719869	0.0557139	-0.133663	-0.0228794	0.154982	0.0526197	-0.126502	-0.0380474	-0.0585561	-0.0128264	-0.0686484
P10909	CLU	-0.374832	-0.0895726	-0.208697	-0.174969	-0.0673478	0.0261463	-0.169694	-0.0944808	0.0524158	-0.0647463	-0.272333	-0.22178	-0.194648	-0.105207	-0.292918
P10914	IRF1	NA	NA	-0.0872066	NA	-0.237677	-0.359103	NA	NA	-0.117386	NA	0.0657093	NA	0.0972731	NA	NA
P11021	HSPA5	0.109787	0.199903	0.0981773	-0.0966792	-0.0126928	0.136952	0.00705579	0.0239391	0.306951	0.0835018	-0.20822	-0.102658	-0.116608	0.00163752	0.0738714
P11047	LAMC1	0.093478	0.191942	0.310702	-0.0882434	0.0583575	0.184801	0.0342558	0.126015	0.440509	0.0490755	-0.229599	-0.00819846	-0.00517064	0.0617375	0.04275
P11117	ACP2	0.322793	0.50035	0.432803	-0.139259	-0.193363	0.321005	-0.119599	-0.0615765	0.245786	0.101364	-0.150074	-0.138247	0.0597412	0.160794	0.0831846
P11142	HSPA8	-0.170518	0.0408591	-0.149563	-0.12443	-0.0850879	0.043365	-0.135834	-0.0551543	0.13067	-0.0275055	-0.201593	-0.118073	-0.0270469	-0.0418633	0.0778905
P11142;P0DMV9;P0DMV8	HSPA8	NA	-0.332427	-1.15776	NA	NA	NA	NA	-0.833731	-0.469712	-0.569441	-0.527133	-0.687927	-0.758189	-0.367029	-0.327598
P11142;P0DMV9;P0DMV8;P34931;P54652;P11021	HSPA1L;HSPA2;HSPA5;HSPA8	-0.663924	-0.211214	-0.610606	-0.0991726	-0.125099	0.00702927	0.19705	-0.209584	0.327863	-0.0684913	-0.0991346	-0.573973	-0.248028	-0.0617836	0.0595261
P11142;P0DMV9;P17066;P0DMV8;P34931;P54652	HSPA1L;HSPA2;HSPA6;HSPA8	NA	NA	NA	0.142556	0.395188	0.151053	NA	NA	0.220541	NA	NA	-0.890578	NA	NA	0.158728
P11142;P0DMV9;P48741;P17066;P0DMV8;P34931;P54652	HSPA1L;HSPA2;HSPA6;HSPA8	-0.727849	0.112632	-1.00337	-0.149158	-0.243161	-0.224568	-0.261576	-0.403521	0.317722	-0.0988273	-0.292044	-0.542125	NA	-0.16347	-0.19302
P11142;P17066;P54652	HSPA2;HSPA6;HSPA8	-0.359789	-0.0991388	-0.305747	-0.157001	-0.21264	0.103103	NA	-0.263967	0.0507694	NA	-0.323901	NA	-0.408435	-0.000525913	-0.0124048
P11142;P34931;P54652;P11021	HSPA1L;HSPA2;HSPA5;HSPA8	-0.027604	-0.0439017	-0.0684091	-0.0334685	-0.0168811	-0.0184066	-0.0308308	-0.00350479	0.0310926	-0.0106409	-0.0706731	-0.0431663	-0.0459358	0.0668817	-0.0218273
P11142;P54652	HSPA2;HSPA8	-0.137037	0.109974	-0.139818	0.0547951	-0.0674414	0.164581	-0.170037	-0.085445	0.142563	0.104971	-0.137919	-0.138489	0.0238866	0.0442884	0.06831
P11161	EGR2	NA	NA	NA	-0.192399	NA	0.646032	NA	NA	NA	0.0978521	NA	NA	NA	NA	NA
P11166	SLC2A1	-0.120964	-0.226839	-0.351289	-0.207785	0.00378274	-0.113087	-0.0460686	-0.128826	-0.0799914	-0.117098	-0.136572	-0.126376	-0.297936	-0.407794	-0.11144
P11169	SLC2A3	-0.230112	-0.0542447	-0.123461	-0.226324	-0.0142529	0.00166424	-0.0786767	-0.022875	-0.103434	-0.146077	-0.0147193	-0.0375092	0.0337596	-0.0237836	NA
P11171	EPB41	-0.199915	-0.231807	-0.0536379	-0.156761	0.0532328	-0.0892533	0.689714	-0.102972	0.0619358	-0.280932	-0.274259	-0.0406463	-0.325696	-0.0188032	-0.112992
P11172	UMPS	-0.214271	-0.218299	-0.296653	0.0835617	-0.0572346	-0.0897474	-0.235784	-0.0703687	0.211763	-0.180828	-0.190619	-0.292978	-0.248273	-0.191724	-0.00939902
P11177	PDHB	-0.00226356	-0.0420263	0.082568	-0.23747	-0.0228991	0.24256	-0.0225749	-0.0135322	0.0821608	-0.0117873	-0.235317	-0.249978	-0.15582	0.0795228	-0.0229942
P11182	DBT	-0.103174	-0.208262	-0.240141	-0.136627	-0.126265	-0.145862	-0.156217	0.0609222	-0.0132966	0.0684058	-0.295302	-0.117992	-0.107458	0.177459	0.0127574
P11216	PYGB	-0.209538	NA	-0.373988	-0.345395	-1.71169	-0.13314	0.441541	-0.0758387	0.535808	0.305897	0.291014	0.766839	-0.470878	0.139405	0.393698
P11216;P06737;P11217	PYGB;PYGL	-0.0108516	-0.456576	-0.769102	-0.465577	-0.347622	-0.244724	0.0645094	0.240386	-0.103994	-0.18512	-0.376009	0.38775	0.185564	-0.0552581	0.206173
P11233	RALA	1.65436	1.85184	1.49947	0.254373	0.424002	0.512355	0.643652	0.713876	1.09837	0.859843	0.744454	0.781981	1.0931	1.31482	1.29713
P11233;P11234	RALA;RALB	1.7524	1.78989	1.57325	0.118894	0.39578	0.467927	0.587302	0.716106	1.02924	1.02281	0.548354	0.685304	0.778215	0.880293	0.994636
P11234	RALB	0.928411	1.35096	1.17472	-0.145176	0.255219	0.602127	0.04215	-0.00618357	0.209951	0.343128	0.0580007	0.155778	0.324244	0.418179	0.116867
P11274	BCR	1.16667	0.798205	-0.409333	-0.100519	0.415798	0.0462312	0.55766	-0.348869	NA	-0.145088	-0.707436	NA	0.361511	-0.12665	NA
P11277;Q01082	SPTBN1	0.337523	0.293952	0.106526	0.181131	NA	1.20134	-0.0280113	0.255994	0.480461	0.201856	-0.133766	0.0983859	0.147082	0.376042	NA
P11277;Q01082;O15020	SPTBN1;SPTBN2	-0.0358442	0.0908908	0.0148509	-0.274407	-0.455693	-0.0383874	-0.109413	-0.109232	0.0596517	-0.100966	-0.150974	8.15921e-06	-0.190224	-0.202056	0.0445489
P11277;Q01082;O15020;Q9H254	SPTBN1;SPTBN2	0.559275	0.429092	0.309137	-0.28699	-0.230995	-0.249205	0.113252	0.499467	0.625074	0.262443	0.0969261	-0.0647154	0.274642	0.166967	0.301126
P11279	LAMP1	0.125803	0.0168031	0.0225518	-0.10749	-0.0166453	0.0987259	-0.0170483	-0.0481226	0.162892	-0.0585417	-0.134835	-0.0696275	-0.0596122	-0.06794	0.12222
P11310	ACADM	0.328702	0.0484414	0.0900727	0.00770765	-0.0141802	0.161361	0.104669	0.133034	0.499356	0.0511538	-0.305336	0.00199426	-0.2023	0.0906898	0.29434
P11387	TOP1	0.409347	0.521074	0.406385	-0.0661714	0.060909	0.103206	0.149222	0.194681	0.47281	0.285845	0.145093	0.112661	0.231594	0.304434	0.341104
P11388	TOP2A	-0.158444	-0.26391	-0.36309	-0.195036	-0.0529726	0.031028	-0.0441311	0.0555713	0.316662	0.0951212	-0.203619	-0.0706654	-0.125939	-0.0832604	-0.126183
P11388;Q02880	TOP2A;TOP2B	-0.0341386	-0.103307	-0.31121	0.0462001	0.111529	0.165313	0.0459979	0.178661	0.657912	0.0507508	-0.192251	-0.0430172	-0.0792385	-0.0878566	-0.00849102
P11413	G6PD	-0.0950883	0.0972907	-0.0436227	0.0388765	-0.0917953	-0.120329	-0.12198	0.0735974	0.344117	-0.14242	-0.255514	-0.171957	-0.0516222	-0.0358414	0.181003
P11441	UBL4A	-0.20487	-0.248206	-0.00380969	-0.051719	-0.178312	-0.292841	-0.368109	-0.0764683	0.304139	-0.11623	-0.175629	-0.171021	-0.0680019	0.0191314	-0.903979
P11474	ESRRA	0.357155	NA	-0.239781	-0.177232	NA	0.450144	-0.565357	-0.320594	-0.473152	-0.191353	0.0175643	NA	-0.111057	0.176549	0.030801
P11474;O95718	ESRRA	-0.333596	-0.476341	-0.563825	-0.179081	-0.144695	0.131279	-0.177008	-0.0199609	0.421661	-0.0368921	-0.300412	-0.0697947	-0.331833	-0.326818	-0.163333
P11498	PC	-0.235445	-0.447832	-0.483427	0.00730941	0.0573925	0.225161	0.0438622	0.124199	0.382263	0.0774194	-0.0891722	0.0397143	-0.0310895	-0.0820289	0.0443531
P11532	DMD	0.0562179	0.0858201	0.070663	0.0380022	-0.0474599	0.0816201	-0.113262	0.0509273	0.316245	0.00136056	-0.140851	-0.146431	0.0690723	0.230289	0.226226
P11586	MTHFD1	0.0560664	0.172748	0.142464	-0.0673219	-0.138611	-0.0108601	-0.0376202	0.187501	0.220617	-0.0782178	-0.144264	-0.0596406	-0.0115348	0.14291	0.0701136
P11717	IGF2R	0.112807	0.110467	0.0568344	-0.0656578	0.088458	0.108729	0.0564339	0.0934171	0.439077	0.300661	-0.148514	-0.0241756	-0.0264427	0.0443392	0.0216445
P11766	ADH5	-0.931749	-1.21886	0.24702	-0.152663	-0.225337	-0.0983429	-0.524115	NA	0.277368	NA	NA	-0.460896	NA	0.221785	NA
P11802	CDK4	0.0669339	0.00378198	0.131936	0.048565	-0.179684	-0.272695	-0.147535	0.111028	0.139414	-0.00562527	-0.177298	-0.101053	0.0693094	0.111146	0.334032
P11802;Q00535;P06493;O94921;Q00526;Q9NYV4;Q00536;Q96Q40;Q14004;Q07002;P50750;Q00537;P24941;Q00534	CDK1;CDK12;CDK13;CDK16;CDK17;CDK2;CDK4;CDK5;CDK6;CDK9	-0.0959533	0.0795311	-0.0791956	-0.220095	0.2311	0.504424	0.207787	0.0513159	NA	0.0777097	-0.00299072	0.306134	0.177035	0.154065	0.177096
P11844;P07315;P07316	CRYGA;CRYGB;CRYGC	NA	NA	NA	NA	NA	NA	-0.253411	1.06062	0.124902	NA	NA	-0.0333135	NA	NA	NA
P11908	PRPS2	-0.413988	-0.0719052	-0.216331	-0.242864	-0.116477	-0.297575	-0.181972	0.0359449	-0.200577	-0.358302	-0.0902657	-0.271898	-0.297953	-0.25263	-0.458787
P11940	PABPC1	0.00655214	0.209724	0.00574615	-0.0474982	-0.0927408	0.00960207	-0.0884507	-0.00664868	0.175759	-0.0742433	-0.167396	-0.0461446	-0.0557914	-0.0646668	-0.031871
P11940;Q13310	PABPC1;PABPC4	0.0292822	0.219453	0.0401498	0.00407631	-0.0138451	0.0990351	-0.261093	0.0392302	0.19901	-0.129293	-0.0357529	-0.121355	0.130402	0.0280839	0.156433
P11940;Q9H361	PABPC1	0.130425	0.418091	0.245124	-0.0607951	0.115878	0.104905	-0.0624701	0.274867	0.407189	0.0937309	-0.0784678	0.0916668	0.249505	0.155509	0.277555
P11940;Q9H361;Q13310	PABPC1;PABPC4	NA	NA	NA	NA	NA	NA	NA	NA	NA	0.0770323	NA	NA	NA	NA	NA
P12004	PCNA	-0.0727978	-0.113245	-0.149547	-0.0942469	-0.00974886	0.0665001	-0.108951	-0.000253882	0.219216	-0.0332033	-0.164031	-0.0398111	-0.125418	-0.124368	0.0435201
P12074	COX6A1	0.248961	0.245219	-0.00483097	-0.0799438	0.112242	0.0364356	-0.032541	-0.0449903	0.346713	0.0556367	-0.179448	0.141543	0.0414658	-0.097393	0.131143
P12081	HARS1	-0.044585	-0.0738348	-0.0851038	0.0114231	-0.18134	-0.302934	-0.12461	-0.0375016	0.0953972	0.0649244	-0.0617953	-0.0808335	0.0624119	-0.0617929	-0.0751442
P12235	SLC25A4	-0.421784	-0.166359	-0.132491	-0.262021	-0.0695295	0.0129292	0.0128395	-0.0771619	0.109995	-0.0393137	-0.416471	-0.132544	-0.0749059	-0.0937068	-0.103925
P12236	SLC25A6	-0.0759596	0.0208389	-0.2762	-0.543517	-0.0376779	0.312971	-0.117326	-0.214851	0.373178	0.0430749	-0.10864	0.144266	-0.282834	-0.111729	0.0702736
P12236;P12235	SLC25A4;SLC25A6	-0.0953257	-0.227379	-0.377282	0.0784208	0.0880871	0.134821	-0.00983905	0.170978	0.319683	-0.23386	-0.322615	-0.092229	-0.469541	-0.222514	-0.0809294
P12268	IMPDH2	-0.247856	-0.102816	-0.283714	-0.12805	-0.0692312	-0.110475	-0.0759344	0.0718807	0.326982	-0.140627	-0.246861	-0.172441	-0.0261175	0.0100528	0.0686995
P12270	TPR	-0.0120871	0.0352082	-0.0803203	-0.0290448	0.0649207	0.0581606	0.0363385	0.183957	0.41127	0.159606	-0.0851789	0.0164367	-0.119843	0.0168015	0.0455359
P12277	CKB	-0.194456	-0.145172	-0.272895	-0.177069	-0.0489842	-0.00279531	-0.25287	0.0285884	0.04196	-0.096272	-0.272135	-0.226659	-0.0363027	-0.225711	0.00249562
P12429	ANXA3	0.564259	1.04143	0.750376	-0.158086	-0.182902	-0.282495	-0.083714	0.0322138	0.302765	0.128626	-0.0491423	-0.180597	0.222334	0.43461	0.329551
P12532	CKMT1A	NA	NA	NA	-0.306752	0.0818377	0.17356	-0.260582	NA	0.189541	0.0398561	-0.333603	0.125963	0.213724	NA	0.413242
P12694	BCKDHA	0.092254	-0.0278072	-0.104504	-0.10043	-0.0266463	-0.0122977	-0.127618	-0.0224854	0.0430222	-0.175261	-0.119134	-0.0356928	-0.0534481	-0.0724975	-0.0215774
P12757	SKIL	-0.00445861	-0.541568	0.760768	NA	0.498812	NA	NA	NA	NA	NA	-0.705629	-0.275294	-0.558875	-0.624414	NA
P12814	ACTN1	0.268656	0.430774	0.235298	0.139071	0.0765657	0.159297	0.00454281	0.0572281	0.33259	-0.0711349	-0.252779	-0.0863357	0.055328	0.248698	0.23348
P12814;O43707	ACTN1;ACTN4	0.294049	0.474676	0.270649	-0.154144	-0.114654	0.0830385	-0.0399851	0.0570741	0.324115	0.0230907	-0.0256066	-0.105774	-0.0314341	0.238272	0.101558
P12814;P35609	ACTN1;ACTN2	-0.0313462	-0.0461286	-0.0519545	0.0371656	-0.013222	-0.0213193	0.0446082	-0.00469189	0.218149	-0.112853	-0.0541679	-0.155145	-0.0430211	-0.0412858	0.00998214
P12814;P35609;O43707	ACTN1;ACTN2;ACTN4	0.508664	0.671119	0.364222	-0.0125991	0.21833	0.277597	-0.0362338	0.087613	0.548134	0.0961847	-0.0908983	0.108539	0.242609	0.329925	0.31898
P12931;P07947;P06241	FYN;YES1	-0.0313462	-0.0489252	-0.138253	-0.291076	-0.0310177	-0.282624	-0.184716	-0.0598459	0.184896	-0.0113667	-0.0538912	-0.0444217	-0.452265	-0.0654805	-0.0175615
P12931;P07947;P07948;P08631	LYN;YES1	NA	0.848934	0.182787	NA	NA	NA	NA	NA	NA	0.669578	-0.122868	NA	NA	NA	NA
P12931;P07947;P07948;P08631;P06241	FYN;LYN;YES1	-0.036138	-0.0497546	-0.0604883	-0.0275452	-0.011419	-0.0121815	0.00883454	0.0249106	0.0416608	-0.00692932	-0.0630903	-0.120276	-0.0817521	0.122723	-0.0187681
P12931;Q9H3Y6;Q04912;P08581;P42685	MET;MST1R	0.309297	0.299869	0.280134	0.0397566	-0.0310912	-0.00854609	0.137437	0.275265	0.557146	0.188566	-0.215642	-0.0498292	0.000891133	0.0835777	0.00929256
P12955	PEPD	0.262375	0.0744965	-0.126765	-0.18906	-0.231307	-0.223674	0.260428	0.347469	0.211266	-0.192566	0.099341	0.147386	-0.105971	-0.00734398	-0.272931
P12956	XRCC6	-0.170126	-0.127857	-0.236048	-0.179522	-0.0734888	0.00783625	-0.159622	-0.0161512	0.233079	-0.0331827	-0.19378	-0.124715	-0.16912	-0.150528	0.0368966
P13010	XRCC5	-0.0655946	-0.088759	-0.148361	-0.0733674	-0.0420142	0.0501304	-0.042721	0.0339995	0.299174	0.0313941	-0.193406	-0.151101	-0.0963022	-0.0297337	0.0162746
P13051	UNG	-0.0186203	-0.230608	-0.152499	-0.021472	-0.402953	0.0547399	-0.151954	0.0534219	0.518427	0.0176586	-0.0929683	-0.117034	-0.242573	0.0169866	-0.0637431
P13056	NR2C1	-0.290617	-0.662654	-0.148385	-0.0470098	NA	0.16687	0.0765984	-0.0598512	-0.122816	-0.452442	-0.0711745	-0.0145869	-0.0539584	-1.27687	0.147902
P13073	COX4I1	0.0129675	0.0046239	-0.0275008	0.00380265	0.0810164	0.0901193	-0.0212722	0.0605937	0.152021	0.00253376	-0.0620767	-0.0645786	-0.0356247	0.0174564	-0.0351439
P13196	ALAS1	0.0838354	0.0239215	0.153133	-0.0121191	-0.0194992	-0.0131448	-0.0136241	0.0186205	0.378676	0.0277223	-0.131616	-0.012195	-0.175121	-0.144921	0.0207567
P13284	IFI30	1.14954	1.44886	1.05195	0.30646	-0.267271	0.044763	-0.304793	-0.0837757	0.0844181	-0.385992	-0.373154	-0.0576804	NA	0.288609	0.343662
P13473	LAMP2	0.0623613	0.0327534	-0.154004	-0.172096	-0.326274	0.155181	-0.117004	0.0343874	0.301685	0.290438	-0.0644572	-0.0235457	-0.039246	0.0192292	-0.0184125
P13489	RNH1	0.0777843	-0.135387	-0.170882	NA	-0.0155115	-0.49382	0.0114101	-0.111273	0.500387	-0.197026	-0.737312	-0.442815	-0.114327	-0.417138	0.0471777
P13497	BMP1	-0.338471	0.553844	NA	NA	0.418446	NA	0.7233	NA	NA	0.869874	-0.575578	-0.797972	-0.44405	0.646837	NA
P13498	CYBA	0.11382	0.0442301	0.150033	-0.119667	0.0758856	0.173982	0.0530526	0.120929	0.330245	0.17414	0.0133283	0.0213521	0.0806705	0.0298293	0.378371
P13631	RARG	NA	NA	NA	NA	NA	NA	NA	0.368221	NA	NA	NA	NA	NA	0.963988	NA
P13639	EEF2	-0.0537679	0.0180068	-0.0602317	-0.120755	-0.0790818	-0.181786	-0.103363	-0.051302	0.223731	-0.158992	-0.301443	-0.136821	-0.12693	-0.13169	-0.00868811
P13667	PDIA4	0.0716416	0.201771	0.11847	-0.121328	-0.0253364	0.183857	-0.117606	-0.10407	0.245401	0.0575823	-0.186302	-0.126016	-0.0857464	-0.0896836	0.0571907
P13674	P4HA1	0.194052	0.0665949	0.0215226	-0.0344798	0.0340002	0.172716	-0.0305516	0.076126	0.336391	0.135787	-0.12748	-0.0548525	-0.0410114	-0.112896	0.0323367
P13693	TPT1	-0.410161	NA	-0.0582113	NA	-0.966828	-0.00294404	-0.107626	0.978081	0.175582	-0.447103	-0.0565504	-0.116155	-0.0784958	NA	-0.0248963
P13747	HLA-E	2.50921	2.02707	2.09755	0.993557	1.66431	0.945991	1.2716	NA	NA	1.70522	1.73782	1.21966	2.15638	1.9066	2.27891
P13747;P01889	HLA-B;HLA-E	3.03475	3.20236	3.10214	0.402711	0.684687	0.508562	1.13485	0.932485	1.17387	0.433833	0.486096	0.635206	0.98791	0.855518	0.98479
P13796;P13797	PLS3	0.2646	0.290983	0.178942	-0.334151	-0.313425	-0.300327	-0.541952	0.00445999	-0.0443176	-0.449518	-0.240647	-0.188287	-0.123964	-0.227247	0.025403
P13796;Q14651;P13797	PLS1;PLS3	0.159548	0.460083	0.202421	-0.157231	-0.120705	-0.130449	-0.113214	-0.0474312	0.388807	-0.0771371	-0.347196	-0.261335	-0.00388516	0.11918	0.212249
P13797	PLS3	0.0136363	0.203316	0.157827	0.00237865	-0.134554	-0.0989861	-0.0584854	0.0845878	0.125619	-0.011106	-0.0715866	-0.118489	0.0146451	0.143267	0.0524112
P13798	APEH	0.0739015	-0.183211	-0.259828	-0.21267	-0.0931647	-0.199274	-0.0532408	0.0359887	0.37551	-0.280301	-0.115529	-0.310757	-0.360605	-0.094028	-0.321537
P13804	ETFA	-0.208736	-0.212796	-0.314614	-0.386012	-0.203663	0.0583817	-0.211143	-0.192581	0.138245	-0.0367591	-0.264315	-0.185135	-0.238335	-0.176184	-0.16078
P13807	GYS1	0.411166	0.230658	0.421601	0.226264	0.127283	0.331014	0.265835	-0.205241	0.802331	0.00718325	-0.0798865	0.0830422	0.127426	0.224771	-0.018568
P13861	PRKAR2A	-0.150909	-0.0254805	-0.100599	-0.0504951	-0.0983161	-0.0207823	-0.218059	-0.00776783	0.163394	-0.00737166	-0.164648	-0.0498168	-0.0663586	-0.109219	-0.0531711
P13861;P31323	PRKAR2A	0.519739	0.411096	0.0608717	0.389544	0.295861	0.550458	0.909301	0.52192	0.353591	0.532588	0.452823	0.217401	0.386305	1.02526	0.474077
P13929	ENO3	0.129749	NA	NA	NA	NA	NA	NA	NA	NA	NA	NA	NA	NA	NA	NA
P13929;P09104;P06733	ENO1;ENO3	-0.0805146	0.086373	0.0321595	-0.191438	-0.218375	-0.441731	-0.328438	-0.0405525	0.151839	-0.135958	-0.356085	-0.242809	-0.0193049	-0.104973	0.00836927
P13984	GTF2F2	-0.0549015	-0.150865	-0.274342	-0.495827	0.0874207	-0.153218	-0.247818	0.0504166	0.183545	0.0939838	-0.138315	-0.173054	-0.0702595	-0.100993	0.00964453
P13987	CD59	NA	-2.55265	NA	NA	NA	NA	-2.7523	NA	NA	NA	NA	-0.00698605	NA	-0.0237221	NA
P13994	CCDC130	NA	NA	1.29916	NA	NA	-0.45018	NA	1.26432	NA	-0.439975	NA	-0.631753	NA	NA	-0.568114
P13995	MTHFD2	0.858679	0.67918	0.95345	0.402541	0.626354	0.630802	0.296164	0.167543	0.528187	0.286586	0.0503302	0.984863	0.516282	0.663549	0.982926
P14174	MIF	0.18488	0.222746	0.131734	0.128718	-0.126783	0.0610378	-0.0564905	0.109512	-0.0421517	0.0239776	-0.0273055	0.0278647	0.00932915	0.0199279	0.191826
P14209	CD99	0.0297065	-0.0506049	-0.0975308	-0.151178	-0.0767051	0.209396	-0.00526019	-0.0964203	0.276629	NA	NA	-0.0444217	NA	NA	-0.0235707
P14314	PRKCSH	0.00586112	0.0217994	-0.0351258	-0.173046	-0.130055	-0.000145553	0.105791	-0.166214	0.065985	0.0536785	-0.223665	-0.1417	-0.0218138	-0.147104	-0.0401143
P14316	IRF2	NA	NA	NA	NA	NA	NA	NA	0.806259	NA	NA	NA	NA	NA	NA	NA
P14324	FDPS	-0.00896028	0.110069	-0.00865116	-0.192907	-0.0956931	-0.200442	-0.163134	0.0387317	0.159766	-0.0915105	-0.120373	-0.183918	-0.0398346	-0.119386	0.0811927
P14373	TRIM27	-0.196997	0.0676411	-0.208301	0.0651162	0.021433	-0.259712	-0.190494	0.24702	0.394485	0.0350278	-0.14051	0.0238793	-0.10791	0.249577	0.268573
P14384	CPM	0.0555526	0.405231	0.18843	-0.190137	0.165563	-0.114401	0.152996	0.144103	0.45945	0.28937	-0.173877	0.210969	0.285143	-0.355469	-0.0628258
P14406	COX7A2	-0.0568764	-0.00504202	-0.115551	-0.0155171	0.0158112	0.11188	-0.0577677	-0.0184589	0.231319	0.00921767	-0.10229	-0.0129254	0.0680089	-0.0681649	-0.0263627
P14410	SI	NA	NA	NA	NA	NA	0.518103	NA	NA	NA	NA	NA	0.307786	NA	0.0550095	NA
P14550	AKR1A1	-0.0874949	0.0226795	-0.0472709	-0.377296	0.709689	0.461455	0.176796	0.23397	0.00941395	-0.190181	-0.231186	-0.0992787	-0.0161267	-0.0909772	0.464721
P14618	PKM	0.0120955	0.0935916	0.0336446	-0.0895059	-0.0198263	-0.190004	-0.124541	0.09199	0.14878	-0.0768155	-0.220847	-0.106356	-0.0193224	-0.0783497	0.0724446
P14621	ACYP2	-0.0721034	0.0278956	0.20998	NA	0.00891151	NA	-0.472968	NA	0.337044	-0.0217523	0.0386558	-0.0366032	0.202335	NA	NA
P14625	HSP90B1	0.0378767	0.143647	0.0212514	-0.0560366	0.0274121	0.0850477	0.00555519	-0.0239417	0.308518	0.0452721	-0.241151	-0.083125	-0.124357	0.024745	0.146476
P14635	CCNB1	-0.136177	-0.0696705	-0.215599	-0.0583746	-0.0551077	-0.0699678	-0.235635	0.0537938	0.104978	-0.0542874	-0.218598	-0.17249	-0.126907	-0.0186062	0.00703683
P14635;O95067	CCNB1;CCNB2	-0.135478	0.314857	-0.179677	0.0266429	-0.106606	0.153437	-0.196923	NA	0.318811	NA	-0.411647	-0.00303326	0.228673	NA	0.207359
P14649	MYL6B	-0.19454	-0.0344969	-0.148887	-0.194623	-0.615766	-0.342964	-0.134275	-0.54917	-0.219502	-0.974286	-0.520829	-0.121893	-0.215052	0.195609	-0.0259376
P14672	SLC2A4	NA	NA	NA	NA	NA	-0.229374	NA	NA	NA	-0.177773	-0.674254	NA	NA	NA	NA
P14678	SNRPB	-0.0397951	-0.0207721	-0.0812271	0.0465866	-0.106857	-0.101498	-0.0898158	0.0426289	0.0687398	-0.0166382	-0.110314	0.0141617	-0.0321442	0.028675	0.0404706
P14678;P63162	SNRPB	-0.0450314	0.21797	0.140476	0.0377871	0.140187	0.168394	-0.0833506	0.0808735	0.28446	0.0946445	-0.0167993	0.0499405	0.157359	-0.0667771	0.119408
P14735	IDE	0.0586242	0.129623	-0.0949132	0.0509285	0.0454014	0.0403713	0.0133927	0.0323507	0.389874	-0.0512768	-0.297493	-0.178021	0.0173249	-0.026823	0.10817
P14854	COX6B1	-0.00853928	0.0598584	-0.487404	-0.13523	0.204666	0.220192	-0.0739648	-0.243757	0.543991	0.135455	-0.228928	0.229457	-0.346543	-0.10055	0.229433
P14859	POU2F1	-0.0370667	-0.042743	-0.0519986	-0.0390901	-0.0494121	-0.024183	NA	0.00101726	0.0222383	-0.0168926	-0.0636326	-0.0444217	-0.0465424	-0.0460292	-0.00809142
P14859;P09086;Q9UKI9	POU2F1	0.984292	-0.015487	0.125691	NA	-0.0472645	NA	NA	NA	1.10663	NA	-0.496598	NA	NA	NA	0.130922
P14866	HNRNPL	0.150346	0.07433	-0.0299911	-0.171124	0.0165548	0.0860515	-0.0385311	0.116489	0.31266	-0.0279462	-0.168605	-0.0303273	-0.0674798	-0.0109624	0.0514193
P14866;Q8WVV9	HNRNPL;HNRNPLL	0.0421565	0.028269	-0.170334	-0.106139	0.153908	-0.03523	-0.238439	0.424298	0.207009	-0.274764	-0.354458	-0.0106707	-0.210871	-1.02159	0.164906
P14868	DARS1	0.0328981	0.101235	0.00244673	-0.201825	-0.0643623	0.0173015	-0.0537475	0.0888866	0.27389	-0.0431114	-0.159194	-0.0501813	-0.0218792	0.0424504	0.0595041
P14923	JUP	-0.108189	-0.153823	-0.190036	-0.0335859	-0.0410747	0.0265169	-0.0969068	-0.0972922	0.237463	-0.0543406	-0.310731	-0.162494	-0.303182	-0.359357	-0.186854
P14923;P35222	CTNNB1;JUP	0.0136422	-0.0474265	0.10838	-0.0735144	0.108011	0.187036	-0.0128843	0.00903819	0.313856	0.0844229	-0.122984	-0.150147	-0.343959	-0.118536	-0.0725454
P14927	UQCRB	-0.0702816	-0.0945655	-0.210321	0.121937	-0.0728525	0.0544875	-0.27459	0.079505	0.269425	-0.107115	-0.0766187	-0.0847225	-0.0417996	0.0305814	0.0563145
P15036	ETS2	NA	NA	NA	0.0372535	-0.0516593	0.349079	0.441552	0.38423	0.511728	0.0662026	0.142877	-0.257124	-0.218326	NA	NA
P15121	AKR1B1	-0.0510327	-0.0771421	-0.0477871	-0.0715516	0.00914997	-0.0864333	-0.124887	0.173004	-0.101005	-0.00683225	-0.122106	0.0692613	-0.0581635	-0.0555166	0.15175
P15121;C9JRZ8	AKR1B1	0.0788881	0.0280176	-0.00711269	-0.188949	0.0578093	-0.0963055	-0.0930357	0.228111	0.163802	0.119963	-0.0963764	0.084454	0.104297	-0.131272	0.0273345
P15151	PVR	0.411164	0.461001	0.224388	-0.0879521	0.0904566	0.276954	0.212522	0.259265	0.5678	0.383684	0.105398	0.178152	0.350974	0.452939	0.292383
P15170	GSPT1	-0.0671546	0.0202862	-0.285463	-0.262612	-0.146881	-0.285283	-0.148467	-0.0452195	0.349639	0.0340456	-0.270786	-0.352062	-0.0375119	0.0591524	0.127694
P15170;Q8IYD1	GSPT1;GSPT2	0.0284658	-0.0351121	-0.0225277	-0.0587402	0.118319	0.09207	0.0309206	-0.0701226	0.155208	-0.118856	-0.127031	-0.131626	0.0818936	-0.0833282	-0.0234158
P15260	IFNGR1	0.968663	-0.0491232	-0.0550389	0.294607	-0.605695	-0.0275392	-0.700536	NA	0.321399	NA	NA	-0.426412	-1.68048	-0.0410075	-0.39838
P15289	ARSA	0.426484	0.319102	0.438771	NA	NA	0.367529	NA	0.27612	0.518233	0.671886	0.348209	0.626993	0.258327	0.327727	NA
P15291	B4GALT1	0.352619	0.357048	0.337233	-0.0904226	0.171556	0.106983	0.089538	0.234828	0.410304	0.171342	-0.0300757	0.0268178	0.229542	0.284912	0.256758
P15311	EZR	-0.0939867	0.0567892	-0.00870886	-0.040875	-0.0919559	-0.0707907	-0.156384	-0.0932656	0.0569288	-0.0844995	-0.25082	-0.167557	-0.0786512	-0.0504086	0.186686
P15313;P21281	ATP6V1B2	0.0757044	0.338653	0.157978	-0.254511	-0.214997	-0.131054	-0.460952	-0.203985	0.298067	-0.143355	-0.203129	-0.192691	-0.498664	-0.0944071	-0.274553
P15328	FOLR1	NA	-1.48771	-1.46273	NA	-0.353654	NA	NA	NA	NA	-1.33975	-1.31324	NA	-0.831359	NA	NA
P15336	ATF2	-0.382151	1.14844	-0.335722	-0.056465	-0.175251	0.102009	-0.597658	NA	0.877104	NA	NA	0.0975268	NA	0.333607	-0.301546
P15336;P17544	ATF2;ATF7	NA	-0.104574	-0.0899461	NA	-0.0191073	-0.0198254	0.0535499	0.0031102	NA	-0.0113667	-0.123554	0.0634184	-0.140016	NA	0.00852947
P15374	UCHL3	-0.110063	0.0647976	0.00390514	0.0435541	0.0572612	0.130895	-0.0987219	-0.0279143	0.205007	0.0455237	-0.0807198	-0.219837	-0.0192367	0.0845226	-0.157825
P15407	FOSL1	NA	-0.228332	-0.465721	-0.225432	-0.404111	-0.536017	NA	-0.220463	NA	0.14402	-0.328542	-0.318904	-0.484657	-0.253853	NA
P15408	FOSL2	0.166108	0.0576118	0.0587035	-0.0923219	0.015442	0.158854	0.0624261	0.131349	0.146309	0.0623314	0.00214731	0.0388938	0.0162156	0.0956055	0.129239
P15529	CD46	0.10717	0.149418	-0.163391	-0.0410056	0.408407	0.354857	-0.0211562	-0.0829435	0.385585	0.240721	0.0129218	0.0317883	0.0544133	-0.0303515	0.336147
P15531	NME1	-0.110783	-0.0395923	-0.15156	-0.106234	-0.0910559	-0.0961349	-0.0236743	-0.0783822	0.0550793	-0.0542592	-0.16168	-0.146829	-0.0770395	-0.115271	0.00529856
P15559	NQO1	-0.61918	-0.320834	-0.380931	-0.0442114	-0.214541	-0.0264086	-0.326062	-0.213916	0.0773529	-0.262428	-0.374184	-0.318776	-0.202761	-0.185303	-0.155778
P15586	GNS	0.137205	0.29745	0.129655	-0.194738	-0.0152669	0.158194	-0.0266197	0.053861	0.265798	0.0678212	-0.170419	0.0432092	-0.123891	0.0287304	0.0197444
P15822	HIVEP1	-0.409166	-0.552432	-0.506406	-0.742891	NA	NA	0.1142	0.666108	0.141215	-0.198437	-1.18685	-0.872729	-1.06071	0.145873	-0.200622
P15848	ARSB	0.247539	0.832162	0.0140584	-2.93587	-0.147568	0.190245	0.0605599	0.336071	0.17115	0.264853	0.00162276	-0.252037	0.230466	0.176087	0.721267
P15880	RPS2	-0.0474687	0.0557155	-0.0662283	0.0443952	0.0928438	0.0886291	-0.061124	0.0754528	0.165779	0.03931	-0.109462	0.0127066	-0.00737596	-0.0660737	-0.0862829
P15884;Q99081	TCF12	NA	NA	NA	NA	NA	NA	NA	NA	NA	NA	NA	NA	0.629374	NA	NA
P15923	TCF3	-0.279923	-0.185413	-0.0998244	-0.338299	-0.0569559	0.215712	-0.183018	0.331424	0.434274	0.120721	-0.0790794	-0.0867855	0.0715165	-0.0418699	-0.0535214
P15924	DSP	0.0137441	0.0377172	-0.0550675	-0.0883966	-0.0298398	-0.0462916	-0.00336146	0.186862	0.42379	0.00635719	-0.174302	-0.0800983	0.00920374	0.115243	0.10848
P15927	RPA2	0.179553	0.258769	-0.0602333	0.632683	-0.0801466	0.359165	0.169392	0.0872099	-0.176669	-0.0312923	0.0127879	0.248082	0.113327	-0.00972613	0.0941079
P15941	MUC1	3.11788	NA	3.06326	NA	0.640446	NA	0.367507	0.794728	0.653691	0.423467	0.257759	0.580475	0.671573	1.20582	1.13538
P15954	COX7C	0.459136	0.441833	-0.00305539	0.174207	0.742432	0.636062	0.329408	0.18476	0.675328	0.364751	0.561634	0.235298	0.44177	0.189232	0.655556
P16035	TIMP2	0.139348	0.0361216	0.0244914	0.0126255	0.102832	0.148048	0.112859	0.0752944	0.787123	0.248701	-0.0939782	-0.0634902	0.0727333	0.0932392	0.0201423
P16066	NPR1	-0.121312	-0.340815	-0.32759	-0.160659	-0.0283458	0.144486	0.162826	0.0601399	0.259717	0.0860386	-0.164465	-0.154601	-0.181404	-0.198602	0.141044
P16070	CD44	0.240895	0.146202	0.0954936	-0.448353	0.0371573	0.110206	-0.277964	0.100915	0.307002	-0.176059	-0.255976	-0.160604	-0.0996268	0.208918	-0.0665858
P16083	NQO2	-0.264482	-0.168918	0.135943	-0.0944354	0.479797	0.27716	0.167778	-0.103952	0.236704	-0.178464	-0.139376	-0.629466	0.0740184	-0.245565	0.100864
P16104;Q8IUE6;Q96QV6	H2AC21;H2AX	-0.0293625	-0.0506094	-0.0519986	-0.0276811	-0.164009	-0.0243149	-0.0335508	0.00516879	0.0307476	-0.0113667	-0.0636326	-0.0337089	-0.0486517	-0.038542	0.0526428
P16118;O60825	PFKFB2	NA	0.449968	-0.142014	NA	NA	NA	NA	0.33271	0.676855	0.961354	NA	0.143029	0.572803	0.0317693	NA
P16118;O60825;Q16875;Q16877	PFKFB2;PFKFB3	NA	NA	NA	NA	NA	NA	NA	0.0568734	NA	-0.12448	NA	NA	-0.749376	NA	NA
P16150	SPN	NA	-0.372379	NA	NA	NA	NA	-0.12237	NA	-0.0705375	-0.645884	NA	-0.507715	-0.35431	NA	0.00659204
P16152	CBR1	-0.450756	-0.427079	-0.382747	-0.482205	-0.486558	-0.697042	-0.548474	-0.0369394	0.0805726	-0.334241	-0.685452	-0.416722	-0.637578	-0.0736414	0.0802599
P16152;O75828	CBR1;CBR3	-0.100828	0.139991	0.182089	-0.202359	-0.117011	-0.109963	-0.374165	0.0737756	0.128963	0.0313486	-0.0695277	-0.270791	0.0882213	0.0695743	-0.0935714
P16220	CREB1	1.03447	0.287631	NA	NA	1.1593	1.03628	NA	NA	NA	0.802301	NA	NA	NA	1.69387	-0.0552557
P16278	GLB1	0.0621768	-0.0896861	-0.135223	-0.1304	0.231577	0.213105	0.196341	0.00171308	0.189727	0.22478	-0.0539228	-0.239277	0.156206	0.0598487	0.0158707
P16333	NCK1	-0.124745	-0.108746	-0.2558	-0.72875	0.227665	-0.345779	-0.438109	0.0984869	0.208134	-0.210039	-0.498774	-0.181481	-0.118205	-0.339219	-0.114767
P16383	GCFC2	-0.299921	NA	-0.0122876	NA	NA	NA	0.987748	0.358812	NA	0.644698	NA	0.0706382	NA	-0.65905	-0.505873
P16401	H1-5	-0.400373	-0.477591	-0.687399	-0.0474983	0.0968847	0.0600704	-0.164238	0.0334344	0.310527	-0.107359	-0.218849	0.0143367	-0.0736776	-0.0911978	0.312439
P16403;P10412;P16402	H1-2;H1-3;H1-4	-0.311001	-0.31501	-0.496147	-0.168666	0.0853447	0.375877	0.067856	0.00585141	0.288288	0.0616721	-0.134667	0.178691	-0.101825	-0.0709842	0.0191127
P16403;P10412;Q02539;P16402;P22492	H1-2;H1-3;H1-4	-0.246048	-0.187298	-0.415523	-0.0966025	0.0277259	0.287464	-0.112934	0.00488421	0.287547	0.108675	-0.137465	0.00444792	-0.145753	-0.0819399	-0.0604218
P16435	POR	-0.0566002	0.0156712	-0.0180307	-0.145426	-0.0612902	0.163731	0.0931202	-0.101085	0.246638	-0.0427548	-0.298675	-0.0776321	-0.228897	-0.141602	-0.0386543
P16591	FER	NA	NA	NA	NA	NA	NA	0.14598	-0.344857	NA	0.397182	NA	NA	NA	-0.276719	NA
P16615	ATP2A2	0.0329495	0.020181	0.0689765	-0.178042	-0.0197163	0.0176192	0.0671167	0.256253	0.283788	-0.0490272	-0.247214	-0.122958	-0.17688	-0.0629555	0.0205156
P16615;O14983	ATP2A2	0.0414225	0.0463585	0.0602473	-0.0745397	0.057062	0.151764	0.154019	0.0251567	0.447184	0.0550503	-0.114361	-0.10853	-0.0260164	-0.097407	0.098994
P16615;Q93084	ATP2A2	0.010501	0.0283699	0.0444166	0.020719	-0.0816066	0.211624	-0.0555788	0.0653086	0.188889	0.0206083	-0.106927	-0.116826	0.0122112	0.0609242	0.214711
P16615;Q93084;O14983	ATP2A2	-0.120332	0.0116827	0.125263	0.0764007	0.135889	0.158068	-0.0413748	0.0179596	-0.206101	0.388044	-0.637554	-0.407564	0.150687	-0.0358021	0.334875
P16930	FAH	NA	-0.174723	-1.1019	-0.281762	-0.220073	-0.252917	-0.223395	0.00309639	0.141432	-0.196875	0.204409	-0.327311	-0.0718159	-0.414906	0.0361584
P16949	STMN1	-0.102703	0.165843	0.0412467	0.0837527	0.171835	-0.0774803	-0.169706	0.0796821	0.227147	-0.0631607	-0.0288131	-0.0114575	0.0721157	0.0576347	0.222969
P16949;Q93045	STMN1	-0.0791165	0.321085	-0.155073	-0.0897338	-0.069099	-0.115168	-0.326323	-0.121913	0.266213	0.0472937	-0.362715	-0.00707391	0.0921822	-0.0159271	-0.0492698
P16989	YBX3	0.18577	0.476597	0.207289	-0.050258	0.0236544	0.175224	-0.0206245	0.0787919	0.473406	0.0542277	-0.0108115	0.0346268	0.243541	0.254857	0.140897
P17010	ZFX	-0.0358654	-0.042743	0.0778688	0.1679	-0.033099	-0.0198254	-0.0873635	-0.165365	0.0307476	-0.117227	-0.265041	-0.111178	-0.0328847	-0.183406	0.110625
P17010;P08048	ZFX	0.00144096	-0.0520373	-0.56821	0.294233	0.6731	1.08869	0.140038	0.0412229	0.473736	0.0103256	-0.26263	-0.141103	0.0283619	-0.035995	0.689081
P17028	ZNF24	0.239008	-0.0893693	0.00968297	-0.0114774	0.18466	0.484903	0.24442	0.314035	0.139566	0.185726	-0.0101676	-0.164007	0.0115996	0.387062	0.122688
P17029	ZKSCAN1	0.0551731	0.14822	0.218666	0.649238	0.0970005	0.33564	0.233778	0.759878	0.230863	0.848007	0.982304	0.220597	0.207224	0.6333	0.98828
P17036	ZNF3	NA	NA	NA	NA	NA	NA	NA	NA	NA	NA	NA	NA	NA	1.00741	NA
P17039;Q8TAF7;Q8N141;Q9Y2G7;Q9HCL3	ZNF30	NA	NA	NA	NA	NA	0.470913	NA	NA	NA	NA	NA	NA	NA	NA	NA
P17050	NAGA	NA	NA	NA	NA	NA	-0.169688	NA	NA	0.722488	NA	NA	NA	NA	NA	NA
P17066	HSPA6	0.517155	0.523761	0.547912	NA	2.01209	NA	0.393138	0.908581	1.25968	0.397638	0.239511	0.347657	0.236701	0.471193	0.600593
P17081	RHOQ	0.45578	1.86754	0.32991	NA	NA	NA	NA	0.288712	NA	-0.421662	0.102617	NA	0.101744	0.182655	NA
P17096	HMGA1	-0.251637	0.101291	-0.201936	-0.0244071	-0.0125673	0.263675	0.0373207	-0.122927	0.356578	0.224787	-0.088777	0.0988213	0.0571529	0.189222	0.0731264
P17097	ZNF7	0.352054	0.437993	-0.166299	2.51882	0.667184	0.255654	-0.176778	-0.0906072	0.798025	0.202513	-0.276558	0.0663286	0.106728	0.25053	0.415644
P17098	ZNF8	0.869041	0.457224	-0.105549	NA	NA	NA	NA	NA	NA	1.10969	0.35504	1.22832	0.585618	NA	NA
P17174	GOT1	NA	0.0188936	-0.359881	-0.468357	-0.0480589	0.281039	-0.232749	0.112945	0.413727	0.105269	-0.212075	0.214021	-0.188752	0.0516601	0.21308
P17252	PRKCA	-0.269823	0.0562306	-0.567678	0.420781	-0.0893532	-0.141876	-0.488409	0.0132321	0.509984	-0.910147	-0.132357	0.159384	0.0115974	-0.242109	-0.175379
P17275	JUNB	0.00342575	0.067861	0.0178935	-0.120466	0.0341891	0.261911	-0.0260644	0.0105613	0.398629	0.112633	-0.092129	-0.108518	-0.100628	0.0102154	0.0123858
P17301	ITGA2	0.394552	0.0800195	0.118181	-0.322544	0.392656	-0.0687829	0.366958	0.28596	0.477985	0.288027	-0.11487	0.0980181	0.286334	0.431259	0.142766
P17342	NPR3	-0.326536	-0.708079	-1.05536	-0.146274	0.00881481	0.232825	-0.200063	0.0945152	0.341511	-0.186227	-0.319752	-0.420109	-0.329842	-0.154218	-0.101603
P17405	SMPD1	0.273041	-0.0234414	0.0284705	-0.580058	0.0090647	0.227627	-0.334047	0.346391	0.176199	-0.178953	-0.329029	-0.214986	-0.163825	0.039367	-0.17825
P17480	UBTF	-0.198909	-0.315673	-0.147764	-0.296921	-0.0752791	-0.0247336	-0.124802	0.29323	0.241717	0.0559911	-0.343412	-0.146059	-0.106519	0.164431	-0.240051
P17535	JUND	0.0283366	0.0224504	0.0879619	-0.295922	-0.0304028	0.0566553	0.0484215	0.202605	0.188057	0.0926357	-0.0156165	-0.0373488	-0.0405974	-0.19058	0.198776
P17535;P05412	JUN;JUND	-0.664167	NA	NA	-0.537741	-0.367293	-0.393686	-0.655545	0.0762168	-0.294734	NA	NA	-0.714708	NA	NA	-0.879234
P17540;P12532	CKMT1A	NA	NA	NA	-0.0079459	-0.0191073	-0.110012	NA	0.0155874	NA	NA	NA	NA	NA	NA	NA
P17544	ATF7	-0.448511	0.0327265	0.0740529	0.0529269	0.0216081	-0.65929	-0.242809	0.0048782	0.0101673	0.295261	-0.0706141	-0.0746274	0.597028	0.456932	0.359883
P17568	NDUFB7	0.548971	0.784067	0.397588	0.025494	0.089071	0.397171	0.272847	1.01931	0.260366	0.795557	NA	0.133579	NA	0.646996	0.201242
P17612	PRKACA	-0.181269	-0.0931233	-0.246249	-0.00507074	-0.074768	-0.0111256	-0.152238	0.0231841	-0.00585909	-0.0618552	-0.138814	-0.121005	-0.154981	-0.0305362	-0.176417
P17612;P22694	PRKACA;PRKACB	-0.0349948	0.259219	0.0175727	-0.0789171	-0.0857005	0.170743	0.225689	0.134273	0.372589	0.139773	0.152648	0.0665714	0.252248	0.094914	0.095678
P17655	CAPN2	NA	-0.256209	-0.0847234	-0.566097	-0.740376	NA	NA	-0.268333	0.370024	-0.363105	-1.10692	-0.41128	-0.277801	-0.351292	0.11049
P17676	CEBPB	0.0683901	-0.253279	-0.229936	0.0931226	0.307026	-0.0599705	0.028514	0.203152	0.183672	0.056373	-0.242149	-0.278402	-0.0365794	-0.10821	-0.0658547
P17693;P13747;P01893;P04439;P01889	HLA-A;HLA-B;HLA-E;HLA-H	2.09448	2.14763	2.09405	-0.0433401	0.289244	0.212364	0.403609	0.375388	0.765978	0.254085	0.0507741	0.242573	0.392455	0.403054	0.508454
P17706	PTPN2	-0.378805	0.492267	0.945485	NA	-1.03504	NA	-0.827696	-0.0112856	-0.0738636	NA	NA	-0.312541	-0.361393	NA	-0.410576
P17707	AMD1	0.0739426	0.61264	-0.582783	0.145829	0.11311	-0.0448718	-0.0708137	-0.330921	0.467174	-0.912039	-0.36487	0.300075	0.207185	NA	0.96238
P17812	CTPS1	-0.0591961	0.134476	-0.114613	-0.133256	-0.129893	-0.0937549	-0.275879	-0.167677	0.242996	-0.230728	-0.482394	-0.477191	-0.174993	-0.0739838	0.015044
P17813	ENG	0.207116	0.384224	0.480982	-0.459741	-0.229454	0.0149686	0.17455	0.177307	0.96954	0.100898	0.126187	0.150906	0.024547	-0.109024	-0.0345201
P17844	DDX5	0.0745726	0.122126	0.00034328	-0.129472	0.0230287	0.157692	-0.102678	0.020785	0.273814	0.0144657	-0.268119	-0.13541	-0.16046	-0.0427446	0.0576589
P17844;Q92841	DDX17;DDX5	-0.0400335	-0.00305767	-0.1396	-0.0328736	-0.102299	0.159573	-0.199529	0.00268057	0.150652	-0.0988301	-0.37405	-0.186834	-0.186523	-0.153944	-0.0684894
P17858	PFKL	-0.386316	NA	-0.595037	0.144332	-0.0233522	-0.0593482	-0.0929764	-0.119787	0.179126	-0.0966966	0.0326966	-0.107735	-0.28389	-0.101743	0.199486
P17858;Q01813	PFKL;PFKP	0.987894	0.32704	0.1942	-0.0680631	-0.0437669	-0.236837	-0.784176	0.00661749	0.240314	0.0242454	-0.0081423	-0.0267658	0.0943284	NA	0.0532487
P17861	XBP1	0.148247	-0.00539302	0.0590634	-0.32048	0.318118	0.0527242	0.102225	0.0963773	0.432096	0.137103	-0.215609	-0.0128624	-0.0294366	0.0437632	0.353468
P17900	GM2A	NA	0.0802371	-0.307414	-0.475449	-0.175917	-0.790272	-0.053716	-0.332141	0.0896735	-0.439331	-0.745778	-0.285552	0.108301	-0.943392	-0.277521
P17931	LGALS3	-0.355298	0.066813	-0.0590065	0.0955855	-0.0512494	0.0509433	-0.292163	-0.161302	-0.0517383	-0.125504	-0.230495	-0.14324	-0.190143	-0.0450826	0.0116039
P17936	IGFBP3	0.491189	NA	NA	-0.385617	0.153188	0.152865	-0.215467	-0.117934	NA	NA	-1.5972	NA	NA	0.0229695	0.222528
P17948;P35968;P35916;P10721;Q9UBE8;P09619;P16234;P36888;P27361;P28482	MAPK1;MAPK3	NA	NA	NA	NA	NA	NA	NA	-0.351237	NA	-0.844338	NA	NA	-0.361983	NA	NA
P17980	PSMC3	-0.116886	-0.0727303	-0.140934	-0.126856	-0.0959231	-0.040426	-0.195588	-0.0670943	0.146923	-0.118242	-0.300228	-0.248416	-0.174617	-0.0738131	-0.00779633
P17987	TCP1	-0.0435596	0.119445	-0.0221714	-0.0620683	-0.0692355	-0.0335393	-0.0358018	0.0392116	0.234667	-0.0349488	-0.213786	-0.12377	-0.0250532	-0.000839245	0.0382569
P18031	PTPN1	0.105922	0.0310401	0.0277199	-0.0589647	-0.013975	-0.0638717	0.0661048	0.0548974	0.163493	0.00939031	-0.272163	-0.0536796	-0.17123	-0.00797072	0.038798
P18074	ERCC2	NA	NA	NA	NA	NA	NA	1.03284	NA	NA	NA	NA	NA	NA	NA	NA
P18077	RPL35A	0.0151937	0.249811	-0.036443	-0.124295	0.115984	0.0746184	-0.13768	0.0949751	0.440974	0.118235	-0.116307	0.0772224	-0.0572274	0.100443	0.0401089
P18084	ITGB5	-0.250471	-0.305805	-0.0861085	-0.801847	-0.319846	-0.343054	0.0463961	0.136028	0.301824	-0.560771	-0.554304	0.241433	-0.250373	-0.124699	-0.387145
P18085	ARF4	-0.065778	-0.0225492	0.065384	0.0885669	0.0205969	0.0730793	-0.0571794	-0.0306226	0.308446	0.0156415	-0.247125	-0.0883283	-0.105396	-0.108704	0.00187742
P18085;P84085;P84077;P61204	ARF1;ARF4;ARF5	0.00984291	0.0400977	-0.0114876	-0.0214803	0.092194	-0.0700057	-0.0464046	0.0545182	0.035875	-0.0505411	-0.0449054	0.0360721	-0.00790415	0.0152021	-0.0664764
P18124	RPL7	0.0840904	0.0916606	0.0459108	-0.0584866	0.123938	0.176047	-0.00790642	0.0687291	0.304225	0.143267	-0.0604922	0.00598794	0.0283548	-0.00167499	0.127759
P18146	EGR1	0.160186	-1.27271	NA	-0.145476	-0.0452663	0.301726	-0.588126	-0.071182	0.12217	-0.291219	-0.48102	-0.314836	-0.908218	-0.265979	-0.495301
P18206	VCL	-0.0699032	0.138863	-0.0183086	-0.0670611	-0.0884979	-0.0765862	-0.172848	-0.0521171	0.147016	-0.183224	-0.351626	-0.319977	-0.110536	0.00676878	0.090659
P18405	SRD5A1	0.177698	-0.0799059	-0.0839869	NA	-0.379521	NA	-0.093855	-0.260959	-0.011813	0.273966	-0.26917	0.148639	-0.384101	0.0565116	-0.206452
P18564	ITGB6	0.132811	-0.14025	-0.293057	-0.186312	0.521338	0.107132	0.00358382	0.00450261	0.446247	0.0468682	-0.290601	0.132257	-0.0693987	-0.205392	-0.0936312
P18583	SON	-0.154745	-0.0359356	-0.15734	-0.156597	-0.0274768	0.226326	0.00376231	0.132814	0.286147	0.163141	-0.117021	-0.0184994	-0.075834	0.0203613	-0.0393649
P18615	NELFE	-0.0640251	-0.142788	-0.00994678	0.319503	0.00175482	-0.142394	-0.162996	0.210503	0.316348	0.0149589	-0.0991858	-0.243316	-0.111651	0.0474402	0.0264752
P18621	RPL17	-0.0590686	0.0444383	-0.132617	0.0399584	-0.0462435	0.108164	-0.197622	0.123102	0.378034	-0.0441612	-0.241646	-0.0890125	-0.147776	-0.237733	-0.110178
P18669	PGAM1	0.00719301	0.107281	0.0517115	-0.0637558	0.00515446	0.222994	-0.16881	0.0159608	0.207486	-0.0464577	-0.246	-0.107621	-0.0826338	-0.0531788	0.175118
P18669;P15259	PGAM1	-0.135804	0.0276416	-0.106525	0.104617	-0.196346	-0.170388	-0.233107	0.0707291	0.0307127	0.0252619	-0.238176	-0.197334	-0.0263072	0.0397737	0.127675
P18669;Q8N0Y7	PGAM1	-0.0409625	NA	-0.241539	-0.475489	-0.45103	-0.706969	-0.665859	-0.320623	NA	0.0636364	-0.602773	-0.344791	-0.145028	NA	-0.290286
P18669;Q8N0Y7;P15259	PGAM1	-0.0114978	0.0480081	-0.053098	-0.0387371	-0.0869893	-0.17431	-0.189869	0.00799755	0.123147	-0.0131471	-0.204746	-0.12688	-0.00463424	-0.0684853	0.030545
P18754	RCC1	-0.126011	-0.140878	-0.232364	-0.270246	-0.0458057	0.0447676	-0.0384974	0.0611024	0.268884	-0.0247002	-0.225182	-0.106476	-0.0731147	-0.0637328	0.0334624
P18827	SDC1	NA	NA	-0.352876	NA	-0.0191073	-0.0277147	NA	NA	NA	NA	NA	NA	NA	NA	NA
P18846	ATF1	NA	NA	0.0762144	-0.35647	-0.465635	0.125617	0.0292142	0.103878	NA	NA	NA	NA	NA	NA	NA
P18846;P16220	ATF1;CREB1	0.336131	0.409694	0.367305	-0.0674954	0.132834	0.186751	0.341435	0.317885	0.62117	0.255953	0.0889073	0.282234	0.221414	0.347454	0.291205
P18847	ATF3	-1.11117	-0.197233	-0.730528	-0.678405	-0.154211	-0.148731	-0.624979	-0.574432	-0.390863	-0.866631	-1.2363	-0.661856	-0.641615	-0.61758	-0.75662
P18850	ATF6	0.029422	0.00873693	-0.121154	-0.165321	0.0132024	0.128708	0.00210467	0.106333	0.334424	0.0608179	-0.161101	-0.087876	-0.146952	-0.0508337	0.0180184
P18858	LIG1	0.0697473	-0.11817	-0.0447368	-0.112057	-0.205026	-0.0643914	0.193959	0.242703	0.545175	0.181655	-0.0519448	0.0203532	-0.213793	-0.10793	0.0444382
P18859	ATP5PF	0.0275431	-0.0229076	-0.0800028	0.194242	0.238129	0.372656	0.120279	-0.0335302	0.387583	0.0670474	-0.0763036	0.116361	-0.0530177	-0.0959655	0.250462
P18887	XRCC1	-0.104409	-0.180558	-0.393163	-0.229186	0.0518084	0.252332	0.103311	-0.0359085	0.385205	-0.0350101	-0.234705	-0.10347	-0.306637	0.0597289	0.00209593
P19021	PAM	0.187487	0.233397	0.353326	-0.232644	0.130785	0.143334	0.0434188	0.185735	0.525103	0.118266	-0.171901	0.237631	0.0600662	0.253461	0.241908
P19075	TSPAN8	0.0342341	-0.200151	-0.424941	-0.238325	-0.0340592	-0.0510425	-0.0198411	-0.173413	0.291405	0.0753792	-0.274247	0.0426722	-0.0542086	-0.152698	0.00998063
P19087;P08754;A8MTJ3;P63096;P04899;P11488	GNAI1;GNAI2;GNAI3	0.379367	0.24426	-0.0433424	-1.80486	0.00620125	0.471546	0.0264404	0.00442119	0.254435	-0.191926	-0.498164	-0.114695	0.134352	0.164655	-0.0365101
P19105;O14950	MYL12A;MYL12B	0.199224	0.471261	-0.0286314	-0.19861	-0.131177	-0.0829117	-0.213975	-0.168342	0.0702507	-0.0863529	-0.439737	-0.2389	-0.163726	-0.00545501	0.0431484
P19105;O14950;P24844	MYL12A;MYL12B	0.214906	0.345962	0.190899	0.185073	-0.0364835	0.0622681	-0.252654	-0.195258	0.0599988	-0.0578491	-0.33003	-0.210112	-0.0279107	0.0235394	0.238591
P19174	PLCG1	-0.243079	0.0266535	NA	-0.375443	-0.141059	-0.0215075	0.579635	0.0676074	0.426063	0.140313	NA	0.00703165	-0.490837	NA	0.437569
P19256	CD58	NA	NA	NA	NA	0.155819	NA	NA	NA	NA	NA	NA	NA	NA	0.858869	NA
P19320;P49454	CENPF	-0.0895653	-0.144432	NA	-0.156291	0.178211	0.0791136	0.137648	0.498123	0.425385	NA	NA	-0.0608894	NA	-0.10288	0.144504
P19338	NCL	-0.0700611	-0.0557058	-0.197793	-0.214637	-0.0823054	0.050039	-0.19697	-0.145116	0.306705	-0.0548148	-0.226656	-0.1067	-0.112864	-0.0200554	-0.143513
P19367	HK1	0.0404464	0.0565537	0.111699	-0.0447621	-0.0272881	-0.0377969	-0.000889434	0.0041955	0.186637	0.0299087	-0.108322	-0.180464	-0.0163601	-0.0492253	0.120477
P19388	POLR2E	-0.394217	0.118478	-0.273907	-0.146967	-0.0556554	0.100332	-0.126838	-0.107132	0.228519	0.000754643	-0.147063	-0.11013	0.0441329	-0.0434404	0.147275
P19404	NDUFV2	-0.0147465	-0.193174	-0.26934	-0.330072	-0.245942	-0.153934	-0.137512	-0.263501	-0.197388	-0.258748	-0.313088	-0.15245	-0.283757	-0.245239	-0.277518
P19419	ELK1	-0.0986658	-0.140988	1.4259	-0.450108	-0.312786	1.07816	0.894838	0.705587	0.25292	-0.120619	-0.557738	0.183115	-0.0564484	1.77712	0.679993
P19438	TNFRSF1A	-0.000808182	-0.0686071	0.00481393	-0.0277984	-0.0334667	-0.0487246	-0.0232992	0.181131	0.0626992	-0.0502065	-0.0587531	-0.0468309	0.0226411	0.218115	0.246053
P19447	ERCC3	-0.267301	0.0346505	-0.326827	-0.403095	-0.451234	-0.382602	-0.249707	-0.192263	0.181946	-0.0400359	-0.323483	-0.257869	-0.219515	-0.321398	-0.0336774
P19474	TRIM21	NA	NA	NA	NA	1.07371	NA	NA	NA	2.71419	2.75704	1.43419	2.98217	NA	NA	2.84674
P19484	TFEB	NA	NA	NA	NA	NA	NA	0.127594	NA	0.48312	0.127188	NA	-0.562933	NA	NA	0.223203
P19525	EIF2AK2	0.588588	0.946063	0.79952	-0.0235338	0.00398758	-0.0362204	0.00836243	0.00453773	0.557908	0.0379877	-0.0842314	-0.0116908	0.30413	0.337179	0.42824
P19532	TFE3	0.043381	0.816832	-0.396164	-0.237516	NA	NA	NA	0.20118	0.253061	0.867487	0.917906	0.953977	0.317805	0.00744398	-0.439119
P19623	SRM	-0.276749	-0.0477868	-0.135073	-0.15732	-0.228235	-0.191079	-0.210821	-0.0896761	-0.010954	-0.209357	-0.322997	-0.32903	-0.047089	-0.176994	-0.151239
P19634	SLC9A1	0.19482	0.0601248	0.101443	NA	NA	NA	NA	-0.277246	NA	1.20872	0.266813	0.506908	NA	0.878017	NA
P19784	CSNK2A2	-0.0571687	0.185657	-0.0544362	0.0928847	-0.00575188	-0.0332608	0.0998013	0.119132	0.130285	0.152628	-0.224216	-0.071348	-0.014802	0.181918	0.353313
P19793	RXRA	-0.0531083	-1.05587	-1.28769	-0.525841	-0.260469	-0.287529	-1.2286	-0.549415	0.729969	-0.487327	-0.528543	0.305038	-0.755561	-0.964613	1.39776
P19838	NFKB1	0.0673448	0.250663	-0.190979	-0.0309498	-0.217556	0.462444	0.197348	-0.429562	0.207935	-0.288956	-0.466164	-0.364424	-0.0785878	0.135617	0.0922778
P19971	TYMP	1.57789	1.42047	1.56717	-0.0973309	0.215197	0.312413	0.27299	0.112206	0.458089	0.306855	-0.0315756	0.123008	0.277064	0.680424	0.587348
P20020	ATP2B1	-0.225617	-0.184548	-0.30963	-0.0732266	0.0576079	-0.0862871	0.0437811	0.227899	0.278566	0.0280088	-0.123362	-0.0821601	-0.113255	-0.020641	-0.00421613
P20020;Q01814	ATP2B1;ATP2B2	-0.344596	-0.326647	-0.643857	-0.398958	0.0769289	-0.245114	-0.51577	-0.870572	0.0391745	0.107208	-0.310951	-0.257574	-0.295765	-0.317977	0.114329
P20042	EIF2S2	0.00172491	0.186081	0.0818596	-0.0982241	-0.13159	0.0969528	-0.291639	-0.133648	0.146266	-0.0816675	-0.204329	-0.159853	-0.0190856	-0.0164746	0.152793
P20073	ANXA7	0.211091	0.466654	0.199742	-0.0396888	0.0492992	0.0245888	-0.2112	0.0873191	0.310189	-0.151464	-0.418121	-0.232111	0.0727722	0.162862	0.430695
P20226;Q6SJ96	TBP;TBPL2	NA	NA	NA	NA	0.147788	NA	NA	-0.0548779	NA	NA	0.393088	NA	NA	-0.0241324	0.262226
P20248	CCNA2	-0.0883586	0.0735683	-0.170593	0.163866	-0.0613685	-0.115508	0.0400266	0.188232	0.215308	-0.117418	-0.310944	-0.0299231	-0.0138377	0.0174185	0.0749367
P20248;P78396	CCNA2	1.04907	0.247006	NA	0.401975	NA	NA	NA	NA	NA	NA	NA	1.14075	0.291009	NA	NA
P20290	BTF3	-0.325208	-0.00778665	-0.264374	-0.126055	-0.13011	0.00606317	-0.187884	-0.110141	0.0433123	-0.246503	-0.371962	-0.197975	-0.144697	-0.202675	0.0198869
P20338	RAB4A	-0.0148313	-0.0110589	-0.0334571	-0.313967	NA	NA	-0.0627066	NA	0.0617345	0.110665	-0.0473182	-0.12811	-0.0465424	NA	NA
P20339	RAB5A	0.208472	0.216033	0.00757555	-0.19002	0.0290766	0.175631	0.0504607	0.316922	0.429204	0.225313	-0.00471641	0.0686112	0.115621	0.240603	0.176569
P20340	RAB6A	0.175135	-0.038381	-0.0438971	0.172368	-0.0947533	0.0657465	-0.0191922	-0.118851	0.14628	0.0154528	-0.151219	-0.149457	-0.131822	-0.125066	-0.124107
P20340;Q53S08	RAB6A	0.384633	0.631968	0.35379	0.678666	-0.290914	0.671041	0.0758659	0.181901	0.568884	0.389767	0.100239	0.093114	0.425557	0.474751	0.390503
P20585	MSH3	-0.243015	-0.276767	-0.819986	-0.0950226	-0.377307	-0.213911	-0.41244	-0.209178	0.0169375	-0.551142	-0.705599	-0.524596	-0.584221	-0.439796	-0.27857
P20594;P16066	NPR1	NA	NA	NA	-1.00031	NA	1.08356	-0.593744	-0.123968	0.564123	0.289783	-0.023216	-0.412095	0.265922	NA	-0.659346
P20618	PSMB1	0.16887	0.333433	0.14415	-0.136908	-0.146647	0.0295176	-0.135652	-0.285745	0.246071	-0.0270177	-0.12379	-0.240166	-0.0265552	0.00700027	0.00748414
P20645	M6PR	-0.22398	-0.303148	-0.417042	-0.163005	-0.169572	-0.0357719	-0.0362387	-0.192084	0.135279	-0.0125082	-0.243377	-0.311625	-0.315949	-0.371656	-0.359715
P20674	COX5A	0.0145497	-0.0868254	-0.217937	-0.114813	0.222795	0.106169	-0.00835014	-0.106892	0.175248	-0.0218379	-0.150247	-0.0797465	0.0119041	0.00477512	-0.00268651
P20700	LMNB1	-0.0184611	0.0664403	-0.00665202	-0.1122	0.0124345	0.109778	0.00915008	0.110899	0.387906	0.0993357	-0.0952266	-0.0595527	0.0285121	0.129079	0.0528813
P20749	BCL3	-0.143754	-0.654991	-0.391293	0.598969	0.713365	0.683337	0.375104	0.431165	1.1037	0.275683	-0.0540213	0.139263	0.102773	-0.0251927	0.291746
P20807	CAPN3	NA	NA	NA	NA	NA	NA	NA	NA	NA	NA	NA	NA	NA	NA	0.72616
P20810	CAST	0.171217	0.313454	0.0895235	-0.382836	0.291894	0.270135	0.519335	0.578747	-0.154545	0.356042	0.0223304	-0.395734	0.00958132	0.0662416	-0.540576
P20827	EFNA1	NA	0.496049	0.0736335	-0.32049	0.516299	0.274349	0.427329	-0.0454273	0.541226	0.0767829	0.0221323	0.231865	0.326607	0.206634	0.023754
P20839	IMPDH1	-0.309758	-0.200554	-0.309834	-0.046325	-0.317808	-0.118653	-0.115058	-0.0746648	0.253364	0.0721562	-0.271074	-0.132765	-0.0245047	-0.0491699	-0.0127574
P20839;P12268	IMPDH1;IMPDH2	-0.192127	-0.28944	-0.284869	-0.535461	-0.38504	-0.250801	-0.303889	-0.189275	-0.14748	-0.261485	-0.370613	-0.298099	-0.291665	-0.165833	-0.372661
P20851	C4BPB	NA	NA	NA	-0.612627	NA	-0.195326	NA	NA	NA	NA	NA	NA	NA	NA	NA
P20908	COL5A1	0.118118	-0.246436	-0.0111146	-0.0967719	-0.26167	-0.207452	-0.250438	0.13945	0.0621772	-0.0665684	-0.216526	0.0291028	-0.125359	-0.102004	-0.157806
P20936	RASA1	0.277281	-0.0252765	0.192102	0.0169488	-0.0802708	NA	-0.297054	-0.0936993	-0.343713	0.0311422	-0.151433	-0.217521	0.187851	0.423898	-0.0944755
P20962	PTMS	NA	NA	NA	NA	NA	NA	-0.0346021	-0.398028	0.572184	-0.00059328	NA	-0.379029	NA	NA	NA
P21108;P11908	PRPS2	NA	NA	NA	NA	NA	NA	-0.450665	NA	NA	NA	NA	NA	NA	NA	NA
P21127	CDK11B	0.0415375	0.497421	0.370617	0.52527	-0.401747	-0.427891	NA	0.0146064	0.539302	0.343652	0.00701657	0.0297396	0.383847	0.0553045	-0.0512508
P21266	GSTM3	-0.627092	-0.371976	-0.540996	0.339572	0.0936296	-0.106036	-0.157263	0.0900904	-0.157092	-0.138998	-0.47268	-0.306152	-0.0715806	-0.386392	-0.139939
P21281	ATP6V1B2	0.0239307	0.211833	0.045756	0.170786	0.0587537	-0.0616646	-0.436443	-0.149391	0.121959	0.0972785	-0.0192317	-0.128038	0.0217174	-0.0993517	0.148915
P21283	ATP6V1C1	0.111056	0.100622	-0.0653596	-0.0282798	-0.193361	0.404369	0.0662241	0.164755	0.335664	-0.0133126	-0.293774	-0.179829	-0.00194795	-0.00396808	-0.0961252
P21291	CSRP1	0.35624	0.393591	0.321669	0.00697009	-0.0331234	0.275639	-0.00933543	-0.00711473	0.102169	0.0392338	0.0324099	-0.0332414	0.101138	0.159453	-0.0112254
P21333	FLNA	-0.0117441	0.0502333	-0.0496228	-0.0826275	-0.0551205	-0.0177423	-0.070534	-0.0148247	0.167774	-0.0353091	-0.121792	-0.102382	-0.0709635	-0.0305011	-0.00633753
P21333;O75369;Q14315	FLNA;FLNB	0.138463	0.290587	0.0563887	-0.0785987	-0.0418575	0.0364919	0.0527967	0.155234	0.380016	-0.0487267	-0.181704	-0.10579	0.0573455	0.159716	0.215762
P21333;Q14315	FLNA	-0.0307007	0.00856622	-0.0660783	0.180429	-0.139803	-0.0312509	-0.0752131	-0.0813301	0.159516	0.0778444	-0.0639931	-0.107395	-0.0243331	-0.05923	-0.0612728
P21359	NF1	0.751879	0.244305	0.0174493	0.103482	-0.406854	0.110029	-0.0818565	NA	0.563378	0.0882718	-0.301932	0.236109	0.104978	0.0572594	-0.278701
P21399	ACO1	0.243302	0.324332	0.242636	-0.0924789	-0.0618378	-0.122996	-0.0550776	0.127113	0.26015	0.169316	-0.0381035	-0.0902683	0.270012	0.254324	0.159752
P21399;O00408	ACO1	NA	-0.042743	0.186073	NA	0.0835609	-0.125805	NA	NA	NA	NA	NA	-0.0378292	NA	NA	NA
P21580	TNFAIP3	1.07224	0.928041	0.0574005	NA	-0.123178	-0.142203	NA	-0.227465	0.431206	-0.110081	-0.397474	-0.337327	-0.0428328	-0.270445	0.74858
P21589	NT5E	NA	NA	-0.366921	NA	NA	NA	NA	NA	NA	NA	NA	NA	NA	-0.222891	NA
P21675	TAF1	NA	NA	NA	NA	-0.285601	-0.00628229	NA	NA	NA	NA	NA	NA	NA	0.22564	0.0532276
P21731	TBXA2R	0.15637	0.503292	0.246472	0.116235	0.332832	0.298282	0.228951	0.105323	0.786743	0.17914	-0.14641	-0.269963	0.152577	-0.0471351	0.140699
P21796	VDAC1	0.14946	0.115926	-0.0707323	-0.0518838	0.00761407	0.312829	-0.0202479	0.0812004	0.386994	0.0195945	-0.203939	-0.0605258	-0.00015569	0.0075461	0.0222125
P21912	SDHB	-0.395289	-0.10691	-0.248392	-0.0672116	-0.0455355	-0.117137	-0.179933	-0.0591139	0.167664	-0.250811	-0.258196	-0.435593	-0.138727	-0.240898	-0.0716482
P21926	CD9	0.486413	0.446278	0.287787	0.128039	0.47014	0.469739	0.424293	0.335134	0.795309	0.596453	0.361324	0.409861	0.413715	0.330533	0.55221
P21964	COMT	-0.108275	-0.0195025	-0.0644995	-0.508279	-0.378477	-0.0786765	-0.127004	0.128832	0.221742	-0.0899867	-0.14276	0.0233741	-0.0297987	0.0352346	-0.194561
P22004	BMP6	-0.779682	-0.783789	-0.705087	-0.666614	-0.367883	-0.104686	-0.161355	-0.235492	0.275199	-0.0616394	-0.415096	-0.437162	-0.214789	0.115125	-0.340762
P22033	MMUT	0.636679	0.435717	0.0980943	-0.619378	0.014317	0.221611	0.450728	-0.00953663	0.452059	0.392473	-0.269478	-0.0259263	0.36295	0.300311	0.515169
P22059	OSBP	-0.0537962	0.133043	-0.28102	0.197483	-0.053986	0.117965	0.113512	0.308531	0.079841	0.0327392	-0.197543	-0.0669765	0.0482284	0.00613798	0.233437
P22061	PCMT1	-0.0104164	0.0714927	-0.207718	-0.086055	-0.213026	0.0450689	0.0311979	-0.0130213	0.374666	-0.13294	-0.311386	-0.211633	-0.160042	-0.149314	0.149395
P22087	FBL	-0.0151611	0.0370596	0.00564903	-0.224513	-0.0980581	0.0339663	-0.131263	-0.0688076	0.182844	0.0492067	-0.151363	-0.163665	-0.110167	-0.0895101	-0.0560193
P22087;A6NHQ2	FBL;FBLL1	-0.0105764	0.456248	0.27711	-0.057773	0.0315189	0.508222	-0.00567947	0.338863	0.18066	0.585345	-0.0297866	0.388138	0.41311	0.202064	0.233392
P22090;P62701	RPS4X	-0.107086	0.148617	-0.106201	-0.217609	-0.0106908	0.0629184	-0.344152	0.075422	0.237363	0.248353	-0.153856	0.0410493	-0.0994572	0.0185226	0.0334163
P22090;Q8TD47;P62701	RPS4X	-0.05427	-0.0374294	-0.0627947	0.0184417	0.0365529	0.308686	0.12365	0.291016	0.471946	0.0774175	-0.258931	-0.105225	-0.116965	0.00746255	0.186481
P22102	GART	0.143233	0.380076	0.226556	-0.0661895	-0.149169	-0.0663146	-0.00528678	0.153003	0.452401	0.0288899	-0.1394	-0.0783967	0.078965	0.0950946	0.00542645
P22234	PAICS	-0.278998	0.00210303	-0.27012	-0.23747	-0.243834	-0.20207	-0.21561	-0.1129	0.201842	-0.217737	-0.429825	-0.296217	-0.149556	-0.106625	-0.0245263
P22307	SCP2	0.162288	0.126958	0.165213	-0.197585	-0.0254179	-0.00545864	0.00726151	0.0680023	0.0644946	0.148898	-0.0948254	-0.034952	0.0932975	0.0829728	-0.0172465
P22314	UBA1	-0.0989045	-0.0443662	-0.0731637	-0.170883	-0.0567682	-0.164367	-0.0722817	0.0481838	0.229506	-0.044353	-0.215043	-0.197187	-0.042934	-0.0974643	0.10566
P22392	NME2	NA	NA	NA	NA	NA	NA	NA	0.733289	NA	NA	NA	NA	-0.264099	NA	NA
P22392;O60361	NME2;NME2P1	-0.228782	0.0635936	-0.0649137	-0.0334895	-0.149656	-0.0594874	-0.258542	0.028918	-0.0394169	-0.0130689	-0.00087433	-0.203985	-0.0175508	0.00402433	-0.0124796
P22392;O60361;P15531	NME1;NME2;NME2P1	-0.116816	0.072802	-0.0597378	-0.132512	-0.345141	-0.401669	-0.341301	-0.00419205	0.243534	-0.121325	-0.298064	-0.214895	-0.064792	-0.036101	0.0241809
P22392;P15531	NME1;NME2	-0.201523	0.0149562	-0.0952603	-0.110076	-0.155101	-0.206302	-0.143374	-0.0347678	0.134281	-0.0652339	-0.327874	-0.249235	-0.107433	-0.0814124	-0.0257883
P22466	GAL	NA	NA	-0.798065	NA	NA	NA	NA	-0.108048	NA	NA	NA	NA	-2.45495	-0.213088	NA
P22570	FDXR	-0.018938	1.15997	-0.460754	0.338901	-0.156509	-0.166179	0.43196	0.57484	0.594174	-0.0399703	-0.996718	-0.284492	0.771502	1.3013	0.53081
P22612;P17612;P22694	PRKACA;PRKACB;PRKACG	NA	NA	NA	-0.28707	0.013082	0.201222	0.298084	NA	1.13636	-0.605093	-0.440488	NA	-0.0489208	1.0108	0.38674
P22626	HNRNPA2B1	0.00972777	0.0761825	-0.0279201	-0.115236	-0.0392582	0.163624	-0.0996025	-0.0494392	0.188998	0.0238116	-0.203396	-0.115406	-0.0786934	-0.0979513	-0.0182139
P22670	RFX1	0.0597121	0.184795	-0.162493	-0.281599	0.148942	0.0254296	0.212722	0.0208183	0.479553	0.223842	-0.0984153	-0.331725	-0.00731781	0.245824	0.133518
P22681	CBL	-0.455193	-0.0927329	-0.82354	-0.245651	0.337422	-0.633849	-0.218033	-0.00822829	-0.31334	-0.291589	-0.847154	-0.322662	-0.312465	-0.0639605	-0.146748
P22694	PRKACB	-0.0268542	0.0394637	-0.0626304	-0.212905	-0.213369	-0.0969028	-0.209742	-0.158836	0.0246869	-0.168692	-0.24976	-0.323835	-0.198628	-0.0156291	-0.158397
P22695	UQCRC2	-0.0533315	-0.109204	-0.126084	-0.127325	-0.0491613	0.0590859	-0.092902	-0.0375834	0.139977	-0.0848989	-0.135688	-0.0995502	-0.12054	-0.153118	0.0609508
P22736	NR4A1	-0.189214	-0.0984535	-0.224912	-0.0493486	0.11096	0.0149717	-0.0118347	0.0226813	0.168143	-0.00300867	-0.188939	-0.129667	-0.118566	-0.116091	-0.0468081
P22830	FECH	NA	NA	NA	-0.218738	NA	0.10601	NA	NA	NA	NA	NA	NA	NA	NA	NA
P23142	FBLN1	0.0691837	0.0191059	-0.0270232	-0.0246935	0.103106	0.10713	0.0686618	0.226453	0.20808	0.0782866	-0.0618672	-0.0757652	-0.0347832	-0.190399	0.163081
P23193	TCEA1	-0.162833	-0.191831	-0.261365	-0.0462007	-0.170277	-0.084636	-0.287186	-0.121995	0.11067	-0.0687744	-0.247869	-0.140002	-0.178165	-0.150684	-0.162149
P23219;P35354	PTGS2	NA	NA	NA	-0.0920254	0.243573	-0.178204	-0.333699	-0.0967799	-0.00991004	NA	NA	-0.796979	NA	-1.22929	NA
P23229	ITGA6	0.281391	0.264573	0.238644	-0.0458824	-0.178425	0.0975984	-0.0806019	-0.0208067	0.165596	0.0505396	-0.199451	0.0517995	0.134565	0.144494	0.137339
P23246	SFPQ	-0.0973994	-0.034465	-0.127731	-0.168762	-0.0175558	0.14909	-0.204124	-0.103458	0.180182	-0.05856	-0.250198	-0.188015	-0.139299	0.00475559	0.0244463
P23246;Q15233	NONO;SFPQ	-0.0467789	-0.0146967	-0.111202	-0.0811272	-0.00387588	0.117102	-0.0794589	-0.0140415	0.160506	0.0174507	-0.146041	-0.0763688	-0.0999931	-0.0506155	0.00832214
P23258	TUBG1	NA	NA	NA	NA	-0.0497024	-0.314648	0.110519	NA	0.365561	NA	NA	NA	NA	NA	NA
P23284	PPIB	0.0205809	0.0722135	0.00577634	-0.166899	-0.0716193	0.052918	-0.156984	-0.0287171	0.129647	-0.082092	-0.243727	-0.130186	-0.131937	-0.101759	-0.059796
P23368	ME2	0.458943	0.0964097	0.682506	-0.225481	0.304344	-0.0156134	-1.07021	0.680489	-0.0109915	0.153688	0.702704	0.0686333	0.156141	NA	0.4824
P23368;Q16798	ME2;ME3	NA	NA	0.160545	-0.289337	NA	0.0385064	NA	NA	0.356495	NA	NA	NA	NA	0.00809469	-0.136474
P23381	WARS1	0.756274	0.932283	0.723039	0.172122	0.456857	0.239724	0.898955	0.50807	0.744261	0.625424	0.42586	0.722758	1.46489	1.38604	1.11131
P23396	RPS3	-0.061742	-0.0103662	-0.240679	-0.12405	-0.0720286	0.0805798	-0.1841	0.0223847	0.176975	-0.153257	-0.219217	-0.13661	-0.120203	-0.108842	0.0427812
P23434	GCSH	-0.466153	-0.997418	-0.380712	NA	NA	-0.376689	NA	-0.0142499	-1.08708	-0.759503	0.191772	NA	NA	-0.0520881	NA
P23443	RPS6KB1	NA	NA	-1.05614	NA	0.763254	NA	NA	0.490765	0.692195	NA	0.70195	NA	0.624031	0.251358	0.130783
P23458	JAK1	-0.213136	-0.104309	-0.274302	-0.273003	-0.31795	-0.103534	-0.172855	-0.1082	0.169755	-0.197374	-0.433802	-0.378367	-0.478546	-0.214197	-0.0659759
P23458;O60674	JAK1;JAK2	NA	NA	NA	-0.0815582	NA	0.514422	-1.07044	NA	NA	-0.583793	NA	NA	NA	-0.177649	NA
P23497	SP100	1.74153	0.75892	2.46941	-0.570333	NA	NA	NA	-0.0464291	0.826832	0.282438	0.176524	0.834917	0.626082	0.953417	1.69647
P23497;B2RPK0;P09429	HMGB1;SP100	NA	NA	NA	-0.120607	NA	0.341901	NA	0.163625	0.0674684	NA	NA	NA	NA	NA	-0.0419038
P23497;Q9H930	SP100;SP140L	1.84018	1.68371	1.61643	-0.191755	0.0293497	-0.0110332	0.365741	0.170014	0.556246	0.307902	0.189751	0.0846879	0.770764	0.993382	0.987804
P23508	MCC	NA	NA	-0.334286	NA	0.20693	NA	NA	NA	0.455304	NA	NA	NA	NA	NA	NA
P23526	AHCY	-0.0672795	0.0802899	0.008851	-0.0750907	-0.0553139	-0.114816	-0.156949	0.0514924	0.285692	-0.0873371	-0.249295	-0.0386957	0.0739848	0.0758733	0.0842681
P23528	CFL1	-0.106963	0.077529	-0.0626199	-0.193334	-0.299205	-0.117934	-0.0902804	-0.0419398	0.0844601	-0.107548	-0.38539	-0.347832	-0.0745883	-0.148282	0.0224522
P23528;Q9Y281	CFL1;CFL2	-0.310949	-0.135612	-0.228893	-0.297037	-0.415727	-0.374716	-0.539191	-0.288646	-0.0868474	-0.427213	-0.767888	-0.575744	-0.381638	-0.357485	-0.00574502
P23560	BDNF	NA	NA	NA	NA	NA	NA	NA	NA	NA	NA	NA	NA	0.0758166	NA	NA
P23588	EIF4B	-0.237021	-0.100551	-0.257406	-0.104351	-0.186513	-0.0193373	-0.139544	0.0348978	0.12997	-0.0995913	-0.198955	-0.176427	-0.0191372	-0.0335816	0.0828886
P23634	ATP2B4	0.98158	0.356504	-0.19112	-0.0694973	0.702227	0.594381	1.09318	0.691477	1.2382	0.740207	0.181865	-0.74579	1.49885	0.702816	0.847294
P23634;P20020	ATP2B1;ATP2B4	NA	1.49403	0.955101	0.286684	2.67189	0.313464	-0.233339	0.749712	NA	0.946383	0.0279902	0.49331	0.169337	-0.0839084	0.767812
P23634;P20020;Q16720	ATP2B1;ATP2B4	-0.0313462	-0.0163304	-0.0813997	NA	NA	NA	-0.0268758	0.0103349	NA	0.0130981	-0.0621155	0.157019	-0.0465424	NA	NA
P23634;P20020;Q16720;Q01814	ATP2B1;ATP2B2;ATP2B4	-0.0572783	-0.177772	-0.196011	-0.123341	-0.0502625	-0.270162	0.0671217	0.0783357	0.220347	0.0760231	-0.235161	-0.000640578	-0.177698	-0.200215	-0.16218
P23763	VAMP1	NA	0.385028	NA	NA	-0.188872	NA	-1.30757	-0.13475	-0.237855	NA	NA	0.323871	1.04688	0.245578	NA
P23786	CPT2	1.00407	-0.12334	-0.381073	NA	-0.655009	-0.4476	0.395157	0.287513	0.77358	0.109805	-0.0644504	0.397506	-0.161592	-0.144857	NA
P23919	DTYMK	0.00586321	-0.343408	-0.0128263	0.210939	-0.109489	-0.921589	0.0281153	-0.0243289	0.42687	-0.39307	-0.124879	-0.314624	-0.00394521	-0.227731	-0.128222
P23921	RRM1	-0.167761	-0.031475	-0.175236	-0.13639	-0.0561327	-0.136013	-0.0351151	0.0242484	0.312111	-0.0555915	-0.226681	-0.0590963	-0.118378	-0.0652173	0.10452
P24385	CCND1	NA	NA	NA	-0.467725	-0.645316	NA	NA	NA	NA	NA	NA	NA	NA	NA	NA
P24390	KDELR1	0.168032	0.150646	0.00786834	-0.0246935	-0.103498	0.0149375	-0.0614674	0.0880758	0.159425	0.0810873	0.219525	0.156385	0.0105431	0.0695387	0.279775
P24390;P33947	KDELR1;KDELR2	0.224282	0.307542	0.103051	0.00107726	0.269252	0.469213	0.0510406	0.203097	0.427284	0.404415	-0.229749	0.141669	0.103633	0.321546	0.062769
P24394	IL4R	NA	NA	NA	NA	NA	NA	NA	NA	NA	NA	NA	NA	NA	NA	-0.0175615
P24534	EEF1B2	-0.0278006	0.204851	-0.122783	0.00389385	0.0118316	0.0309989	-0.154219	0.000454098	0.288895	0.00696356	-0.10097	-0.128765	-0.0474895	-0.00172904	0.0771675
P24539	ATP5PB	0.196938	0.227359	0.21545	0.0383561	0.204133	0.35579	0.15888	0.25111	0.41008	0.196644	0.153608	0.130788	0.1827	0.229731	0.20514
P24666	ACP1	-0.103965	0.19902	0.0471201	-0.00932868	-0.081535	-0.140203	-0.0733657	-0.0195944	0.213915	0.0166892	-0.240575	-0.0968378	-0.00565443	0.0308859	0.261613
P24752	ACAT1	0.027484	-0.105019	-0.0802202	-0.0647524	-0.0701921	-0.0226436	-0.143757	-0.0721377	0.151818	-0.0885962	-0.270484	-0.219833	-0.242413	-0.176638	-0.00382452
P24863	CCNC	0.134169	0.0786523	0.445327	NA	-0.153683	0.0200413	0.189755	NA	0.0617325	-0.147128	-0.0113911	-0.454111	NA	0.534428	-0.13388
P24928	POLR2A	0.132055	0.155903	0.08333	-0.0226135	-0.0077073	0.119972	0.0671801	0.189203	0.240699	0.123483	-0.0277804	-0.130226	0.123372	0.136153	0.17698
P24941	CDK2	-0.225014	0.0624497	-0.0966657	-0.105969	-0.269766	0.018237	-0.316801	0.0304632	0.193023	-0.00768026	-0.19265	-0.122423	0.0197052	0.0449937	0.244818
P25054	APC	-0.0953295	-0.332397	-0.634229	-0.101845	-0.0738963	-0.0622507	-0.154054	0.0581308	0.529045	0.287794	-0.163161	-0.0796776	-0.190034	0.0129568	-0.240036
P25106	ACKR3	-0.336878	-0.174875	0.109591	-0.98	-0.556033	-0.334715	-0.458993	-0.645662	-0.4807	-0.348022	-0.42669	-0.534543	-0.424283	-0.754214	-0.82609
P25205	MCM3	-0.076635	-0.0534955	-0.0556259	-0.0975783	-0.115568	0.136217	-0.0640329	0.0112877	0.266376	-0.0111567	-0.139934	-0.126848	-0.0211081	-0.0621929	-0.0495118
P25208	NFYB	0.00466755	-0.0535396	-0.0519986	-0.0242498	-0.0191073	-0.0113011	-0.0354212	-0.00954608	NA	-0.0864557	-0.102838	-0.0499147	-0.0481564	-0.0256395	-0.0257337
P25325	MPST	0.112507	-0.0398095	-0.140143	-0.308088	-0.219682	0.0798624	-0.1239	0.105309	0.0395235	-0.0132565	-0.183566	-0.172201	-0.0717058	-0.00283392	0.0693776
P25391	LAMA1	0.0274861	0.151645	-0.0430746	-0.0590719	-0.0692387	0.0176273	-0.00636703	0.0224804	0.300079	0.00780659	-0.157095	-0.171264	-0.0519062	-0.0395802	0.0764759
P25398	RPS12	-0.171005	-0.611221	-0.277594	-0.120735	-0.0494937	-0.211088	-0.560414	0.803423	0.26756	-0.21275	-0.251176	0.258867	-0.138174	0.642823	0.17098
P25440	BRD2	-0.208734	-0.0364622	-0.0625968	-0.0335807	0.178391	0.0567381	-0.00374894	0.0394532	0.283036	-0.0821205	-0.218157	-0.223567	-0.128601	-0.0845779	0.151022
P25440;O60885	BRD2;BRD4	0.0445345	0.00898921	NA	-2.02427	0.159898	0.0537275	0.115361	NA	0.022026	-0.0329034	NA	0.187135	NA	NA	0.0140182
P25490	YY1	-0.148815	-0.197707	-0.229939	-0.29311	-0.131399	0.0448593	-0.196342	-0.113999	0.0633255	-0.0656735	-0.0320462	-0.137228	-0.110889	-0.14825	-0.13791
P25685	DNAJB1	-0.154597	0.071002	-0.133672	0.160754	0.0188627	0.348779	0.0115657	0.246586	0.489713	0.0822043	-0.053448	0.0428045	0.0686252	0.085323	0.388779
P25685;Q9UDY4	DNAJB1;DNAJB4	-0.130717	0.28107	-0.0656795	0.114613	0.0098797	0.282376	-0.00742585	NA	0.37149	-0.0337902	-0.148622	-0.0496026	0.0924372	NA	0.40824
P25686	DNAJB2	-0.145446	0.120269	0.0413249	1.14201	1.00454	0.567406	0.363986	-0.293322	0.735141	-0.0646099	-0.0751128	-0.0567856	-0.00435831	0.0485293	0.264747
P25686;O75190;Q8NHS0	DNAJB2;DNAJB6	0.114905	0.00386183	-0.0892738	NA	NA	NA	-0.134925	NA	0.646104	0.0282157	0.0069139	-0.0666686	0.00296919	0.204787	0.32312
P25705	ATP5F1A	0.0673083	-0.00796074	-0.0373227	-0.0876084	0.0133669	0.14467	0.0510032	0.0527729	0.263045	0.0938651	-0.088585	-0.0203151	-0.00649072	-0.0366012	-0.0422021
P25774	CTSS	NA	NA	NA	NA	NA	NA	NA	NA	NA	NA	NA	NA	NA	4.66401	NA
P25786	PSMA1	-0.119468	0.0533683	-0.077192	-0.0294431	-0.0691325	0.014254	-0.148694	0.069347	0.178965	-0.0159235	-0.143508	-0.183549	0.0280622	0.0302374	0.0979622
P25787	PSMA2	0.250004	0.25346	0.183658	-0.0656773	-0.0237174	0.0403246	-0.0739233	0.0390131	0.253644	-0.00646781	-0.100552	0.0433252	0.091475	0.106312	0.161967
P25788	PSMA3	-0.0307512	0.188442	-0.0788269	-0.162093	-0.208984	0.065556	-0.161714	0.0378002	0.267818	0.12724	-0.23648	-0.0395621	0.11256	0.136628	0.374978
P25789	PSMA4	0.180875	0.413445	0.16197	-0.184847	-0.084181	-0.0585811	-0.0790353	-0.0768904	0.216509	-0.0852653	-0.288062	-0.249899	0.130184	0.138675	0.17817
P25815	S100P	0.145973	0.285517	0.232285	-0.112539	-0.0460645	-0.157552	-0.181768	-0.00604846	0.102011	-0.112932	-0.145769	-0.127793	0.0146388	-0.0795386	0.121696
P25963	NFKBIA	-0.0804638	0.244324	-0.324016	-0.074459	-0.420979	-0.234581	-0.230812	-0.293203	0.124676	-0.0467966	-0.730706	-0.476829	-0.0501739	-0.116306	0.0339053
P26006	ITGA3	0.2089	0.149499	0.0960708	-0.228829	0.0106576	0.249735	0.103879	-0.0584457	0.181165	0.124664	0.0261746	0.0490422	-0.0575256	-0.134776	0.225552
P26012	ITGB8	NA	NA	NA	NA	NA	NA	NA	NA	NA	NA	0.00525592	NA	0.267535	0.22196	NA
P26038	MSN	0.421952	0.543459	0.515752	-0.175196	-0.0696458	-0.0312086	-0.100117	-0.0630233	-0.00816979	-0.0401826	-0.164006	-0.085735	0.093061	0.156875	0.260061
P26038;P35241	MSN;RDX	NA	0.732431	0.307596	NA	NA	NA	-0.766712	0.110945	-0.408466	0.0875871	NA	-0.0668372	1.17918	0.0759334	1.96883
P26038;P35241;P15311	EZR;MSN;RDX	0.506334	0.565637	0.423807	0.311315	0.0557016	0.137986	0.147036	0.320925	0.352832	0.204852	0.0430805	0.156154	0.193453	0.355934	0.572837
P26045	PTPN3	NA	-0.078872	-0.118604	-0.0155946	-0.206147	-0.0299481	-0.372689	-0.654634	0.531537	NA	NA	0.0100578	0.0867907	-0.073514	-0.0267956
P26196	DDX6	-0.0213689	0.0193318	-0.0261223	-0.201269	-0.0996482	-0.0366689	-0.122839	0.0719598	0.0684049	-0.116965	-0.123832	-0.0702637	-0.0633306	-0.0262379	-0.0364425
P26232;P35221	CTNNA1	-0.0316642	0.00095679	-0.0653755	-0.0471698	-0.0357708	0.00571701	-0.054377	0.0423096	0.0703856	-0.0957557	-0.212872	-0.152407	-0.0867912	0.00206296	5.5004e-05
P26358	DNMT1	0.0762214	-0.0475157	-0.100381	-0.210215	-0.0153494	-0.0564299	0.0559682	0.00559728	0.408205	0.0677967	-0.255752	-0.0765226	-0.127549	-0.080615	-0.0107571
P26368	U2AF2	0.0846224	0.0452378	0.0779964	-0.12368	-0.10236	0.187973	-0.0581074	0.075846	0.229653	0.0948244	-0.105184	-0.0204996	0.0152778	-0.0439855	-0.0193162
P26373	RPL13	0.0214994	0.00186665	-0.0740292	-0.196498	0.0087987	0.0685352	-0.112846	-0.0472662	0.217903	0.0324553	-0.180083	-0.0398196	-0.18968	-0.18497	-0.0785968
P26374	CHML	NA	NA	NA	NA	NA	-2.19134	-1.40068	NA	-1.73169	NA	NA	NA	NA	NA	-1.63502
P26378;Q15717;Q12926	ELAVL1;ELAVL2	-0.342885	-0.337024	-0.330307	-0.27166	-0.0233881	0.163168	-0.0134593	0.285642	0.571341	0.068126	-0.173563	-0.0404001	-1.12041	-0.10098	-0.0309422
P26440	IVD	-2.08565	-0.392606	NA	1.21395	0.297868	1.52932	NA	NA	0.513171	NA	NA	NA	NA	NA	NA
P26447	S100A4	-0.0625595	-0.052559	-0.119298	-0.0903449	-0.0293396	-0.13148	-0.133332	0.0448875	0.0868215	-0.243617	-0.0661902	-0.15949	0.0580493	-0.0230794	0.107202
P26572	MGAT1	-0.01063	0.128384	-0.0729412	-0.790033	-0.155004	-0.277745	-0.0916267	0.276144	0.73801	0.320759	-0.201549	-0.154911	-0.0301075	0.0704322	0.239046
P26583	HMGB2	-0.577478	-0.420029	-0.347804	-0.122197	-0.129462	0.057461	-0.348996	-0.0579531	0.109865	-0.0980586	-0.26614	-0.158749	-0.0733918	-0.0614162	-0.0136623
P26583;B2RPK0;P09429	HMGB1;HMGB2	NA	NA	-0.997179	-0.169345	-0.167193	-0.0768548	-0.906522	-0.263335	NA	NA	-0.17325	NA	-0.612736	-0.102925	-0.239865
P26583;P09429	HMGB1;HMGB2	NA	-0.40285	NA	NA	NA	NA	NA	NA	NA	0.0490342	NA	-0.176876	-0.212394	0.232224	-0.0838788
P26599	PTBP1	0.0770615	0.0110451	-0.139077	-0.0996386	0.12909	0.143815	-0.0567445	0.0432907	0.282496	-0.00620101	-0.208813	-0.0590453	-0.00952175	0.0201041	0.131448
P26599;O95758	PTBP1;PTBP3	0.121357	0.157886	0.217037	0.160184	-0.0490468	0.224126	0.141315	0.262077	0.289501	0.0991925	0.0542263	-0.182042	0.0371128	0.480491	0.0917759
P26639	TARS1	-0.0430134	0.112509	-0.0151138	-0.0751948	-0.0301829	-0.0480639	-0.137063	0.0767302	0.280215	-0.0206885	-0.225498	-0.0975279	0.0293654	0.0239051	0.209906
P26640	VARS1	-0.0919575	0.0126614	-0.0792012	-0.11602	-0.063357	-0.0306098	0.0291075	0.123357	0.278824	-0.0428257	-0.203505	-0.158844	-0.0439816	0.0349168	0.0229945
P26641	EEF1G	-0.281635	-0.0496506	-0.227701	-0.123219	-0.0703367	-0.10314	-0.149779	0.0170792	0.295862	-0.0690759	-0.283694	-0.233281	-0.164974	-0.0420961	0.0646609
P26651	ZFP36	NA	NA	NA	1.80626	1.59909	NA	NA	NA	1.04725	NA	NA	NA	1.03652	NA	NA
P26885	FKBP2	-0.124084	-0.0779299	-0.176604	-0.118981	-0.273438	-0.0195166	-0.147645	-0.106025	0.26719	0.0550572	-0.314885	-0.198106	-0.225655	-0.252476	-0.0378809
P27037	ACVR2A	NA	1.04279	1.49369	NA	NA	NA	NA	0.742563	NA	1.43315	0.755824	0.634771	1.77875	0.261532	NA
P27105	STOM	0.940793	1.03745	0.799453	0.0644524	0.284843	0.369929	0.116996	0.184972	0.436516	0.251601	0.11436	0.212216	0.515725	0.393985	0.449548
P27144	AK4	0.452206	0.732177	0.356065	-0.895616	-0.0535939	0.25969	-0.219703	0.114457	0.100783	0.262398	0.0111087	-0.00851801	-0.0137229	0.113539	0.167761
P27216;P50995	ANXA11	NA	0.0149842	-0.146706	-0.295432	-0.0872951	-0.258918	-0.249287	-0.282483	0.226463	-0.140845	-0.0622487	-0.177179	-0.0220624	-0.066355	0.054253
P27348	YWHAQ	-0.0979395	0.0606264	-0.223896	-0.0925251	-0.202503	-0.227288	-0.0905	0.128628	0.192129	-0.11432	-0.220812	-0.163703	-0.0376673	0.212654	-0.199698
P27348;P31946	YWHAB;YWHAQ	-0.0422636	0.189863	NA	NA	NA	NA	NA	-0.0701611	NA	-0.0955318	NA	NA	NA	0.250911	0.202472
P27348;P31946;P63104	YWHAB;YWHAQ;YWHAZ	-0.158614	0.16875	-0.0761169	-0.01174	-0.175044	0.0121096	-0.237891	-0.0759103	0.0883742	-0.164967	-0.248409	-0.261421	-0.122101	0.0541855	0.175454
P27348;P31946;Q04917;P61981	YWHAB;YWHAG;YWHAH;YWHAQ	-0.201732	0.504005	-0.313048	NA	0.0641425	-0.147026	NA	0.395426	NA	-0.117814	-0.347488	-0.16515	0.900182	NA	0.55183
P27361	MAPK3	NA	-0.498989	-0.196513	NA	NA	0.00780646	NA	-0.620578	-0.819808	-0.593182	-0.465433	-2.33439	-0.450963	-0.527966	NA
P27361;P28482	MAPK1;MAPK3	-0.292792	0.0462224	0.273414	NA	0.053255	-0.456134	-0.576054	-0.117979	-0.363819	-0.295996	NA	-0.819676	0.0855848	0.0133596	-0.399739
P27448	MARK3	0.349899	0.226515	0.315954	NA	NA	NA	NA	0.904503	NA	0.854101	-0.414576	0.228	-0.339744	0.404419	NA
P27449	ATP6V0C	-0.0717618	0.150332	-0.0916169	-0.137354	-0.0907273	-0.166865	0.20035	0.276831	0.0744548	-0.11374	0.0137489	-0.0375593	-0.0226964	-0.245467	-0.112453
P27482;P0DP25;P0DP24;P0DP23	CALM1;CALM2;CALM3	-0.179586	-0.0752265	-0.190515	-0.788308	-0.0541168	-0.386086	-0.253425	-0.0995194	0.118453	-0.0136691	-0.178516	-0.204701	-0.0742167	-0.114115	-0.0370072
P27540	ARNT	0.0289382	-0.0613227	-0.00322559	-0.0309276	0.149013	0.0331616	0.0714406	0.124555	0.153163	0.205033	-0.00676307	-0.0827968	-0.0925765	0.141098	0.123254
P27635	RPL10	-0.124082	-0.125987	-0.291695	-0.191192	0.0247543	0.0177156	-0.186666	-0.0591567	0.0430556	-0.23525	-0.263267	-0.267069	-0.0784597	-0.258069	-0.108537
P27635;Q96L21	RPL10	-0.532518	-0.301295	-0.499144	-0.699079	-0.383271	-0.397228	-0.361249	-0.371994	-0.0745463	-0.352652	-0.775447	-0.413215	-0.652221	-0.400874	-0.246213
P27694	RPA1	-0.0866824	-0.0724029	-0.11982	-0.15778	-0.109079	-0.0895927	-0.19508	0.0276733	0.0952471	-0.0210166	-0.389157	-0.15092	-0.0934686	-0.0819454	-0.00986539
P27695	APEX1	-0.0439503	-0.0413038	-0.0530249	-0.15197	0.0514653	0.0991391	0.261221	0.0925266	0.266082	0.0570886	-0.12712	-0.0769218	-0.0277937	0.0537475	0.0699124
P27701	CD82	-0.209443	-0.240881	NA	NA	0.100116	NA	-0.129148	NA	0.298372	NA	-0.178042	NA	NA	NA	NA
P27708	CAD	-0.228091	-0.107223	-0.0506679	-0.13738	0.0126854	-0.162897	-0.0994949	0.155329	0.288997	-0.00562394	-0.0743178	-0.0143719	-0.161228	0.107762	0.0734218
P27708;P31327	CAD;CPS1	0.0213105	0.128456	0.0474481	-0.293096	-0.0441735	-0.162258	-0.24606	0.105278	0.160498	-0.0358155	-0.0910866	-0.188291	-0.0622117	-0.176549	0.00051361
P27797	CALR	0.0762842	0.264822	0.104261	-0.0142658	0.00602453	0.195504	-0.000877067	-0.00207058	0.389608	0.132869	-0.308494	-0.0563326	-0.0165435	-0.0410905	0.162976
P27816	MAP4	0.0456952	0.108022	-0.0168744	-0.0937364	-0.0325798	-0.0867493	0.0551004	0.0982468	0.279993	0.0313742	-0.0678663	-0.0766648	0.00419767	0.0188292	0.0604742
P27824	CANX	0.142728	0.0539419	-0.0328747	-0.094599	0.00887176	0.0641241	-0.0638624	-0.0191094	0.292523	0.202246	-0.149935	-0.128079	-0.121707	-0.00674513	-0.0448137
P28066	PSMA5	0.183441	0.387964	0.415034	-0.198337	-0.182169	-0.115142	-0.20175	-0.105908	0.0982555	-0.230562	-0.392953	-0.194766	-0.0610006	0.470271	0.256181
P28070	PSMB4	0.173832	0.248242	0.0610562	-0.247188	-0.00345683	0.123046	-0.166123	0.00675331	0.213887	0.168977	-0.0939636	-0.106045	0.0984037	0.125705	0.23923
P28072	PSMB6	-0.302482	-0.180292	-0.167776	-0.144563	-0.096028	-0.144948	-0.232468	0.00581697	-0.00138755	-0.182672	-0.170162	-0.141181	-0.142101	-0.0431292	-0.100113
P28074	PSMB5	0.14467	0.297945	0.175676	-0.128763	-0.0868341	0.0162471	-0.161152	-0.0145608	0.206454	-0.0449404	-0.214016	-0.125869	0.0139899	-0.0210093	0.0646698
P28288	ABCD3	-0.201448	-0.249133	-0.292422	-0.268075	-0.168891	0.0206994	-0.222318	0.00185413	0.136397	0.0608223	-0.215332	-0.282534	-0.153931	-0.0859313	-0.127101
P28289	TMOD1	-0.0384997	0.054063	0.0980827	-0.577862	0.148789	0.230635	0.61491	0.0980479	1.03887	-0.0241402	0.219898	0.182596	0.263873	-0.0318766	NA
P28290	ITPRID2	0.12883	-0.330709	0.146748	-0.36238	0.048451	-0.20636	0.46811	0.694133	0.758464	0.150869	-0.403319	-0.0796218	-0.0211078	0.0362812	0.284044
P28300	LOX	0.174252	0.11223	0.480828	-0.145686	0.458314	0.205788	0.0224973	0.501735	0.348865	0.298211	-0.176368	0.191572	0.233355	0.0997728	0.107895
P28331	NDUFS1	0.0236827	0.0221867	-0.0722605	-0.0324238	-0.00501317	0.120471	-0.0161659	0.0939585	0.258621	0.0951923	-0.106117	-0.0345775	-0.0104027	-0.0215231	0.19701
P28340	POLD1	-0.110978	0.00764565	-0.176685	-0.273714	-0.0509018	-0.221026	-0.083807	-0.0191199	0.374652	0.198618	-0.347753	-0.0595106	0.0787425	-0.230401	-0.034133
P28347	TEAD1	-0.691604	-0.270108	-0.46204	-0.096899	-0.0193146	0.027373	-0.103378	0.0881647	0.299167	0.0177051	-0.3089	-0.543676	-0.314708	-0.144748	-0.285184
P28347;Q99594;Q15561	TEAD1;TEAD4	NA	NA	NA	NA	NA	-0.0165554	NA	NA	NA	NA	NA	NA	NA	NA	NA
P28360	MSX1	NA	NA	-0.195559	NA	-0.470096	0.205663	NA	NA	-0.636377	NA	-0.796681	-0.370808	NA	-0.188305	NA
P28482	MAPK1	-0.0615472	-0.036739	-0.164049	-0.155853	-0.12988	-0.108814	-0.212596	0.235929	0.0364086	-0.352577	-0.292948	-0.270951	-0.0676732	0.0343926	0.0930086
P28562	DUSP1	NA	NA	NA	0.0369334	0.205804	0.14675	0.0173418	-0.209789	0.0223578	0.0684142	0.0291647	-0.441781	-0.0577314	0.245407	0.149875
P28702	RXRB	-0.214719	-0.383516	-0.408888	-0.666052	-0.116905	0.0134137	0.201527	0.344848	0.359988	0.00491003	-0.228372	-0.0702838	0.039439	0.00434174	-0.252183
P28702;P19793	RXRA;RXRB	0.0464897	NA	-0.256602	-0.0317135	-0.0393702	0.329495	0.00231047	0.114298	0.284047	-0.195408	0.765396	0.0975806	-0.0659284	-0.0435508	-0.077308
P28702;P19793;P48443	RXRA;RXRB	0.146587	0.0761437	-0.237218	0.095613	0.414225	0.506461	0.235405	0.268963	0.290108	0.157206	-0.154922	-0.0508327	-0.230462	0.20349	0.389702
P28715	ERCC5	-0.16272	-0.189645	-0.183458	-0.52162	-0.372219	0.214467	-0.503669	0.101025	0.287477	0.0464035	-0.268754	-0.170571	-0.155031	-0.239985	-0.279725
P28749	RBL1	NA	NA	0.406932	0.180335	0.0214134	NA	0.0970705	0.131807	NA	NA	NA	NA	NA	0.0740065	-0.055642
P28799	GRN	0.0221254	0.123319	0.0200784	0.0566508	0.00788472	-0.0681559	-0.0460572	0.0795139	0.179384	0.179777	-0.0561835	0.0482805	-0.066061	-0.0242057	0.0946624
P28827	PTPRM	NA	0.136248	-0.112444	NA	NA	NA	NA	NA	NA	NA	NA	NA	-0.236129	-0.190406	NA
P28838	LAP3	2.73288	2.37299	2.44914	-0.0552653	0.169394	-0.0430314	0.593107	0.185159	0.9163	0.202499	0.0323251	0.282815	1.16275	1.05067	1.23808
P29034	S100A2	NA	NA	-0.875913	NA	NA	NA	NA	NA	NA	NA	NA	NA	NA	NA	NA
P29083	GTF2E1	0.0261589	0.0809761	-0.00472754	0.349128	-0.0984164	0.0131824	-0.036395	0.0760014	0.158866	-0.0351654	-0.0568463	-0.0407841	-0.0278018	0.00343338	0.125596
P29084	GTF2E2	0.424058	0.220242	0.235017	-0.417318	-0.131593	0.106749	0.0133936	0.0293636	0.119948	0.217349	0.0853059	0.180376	0.200439	0.330656	0.415125
P29122	PCSK6	0.80902	-0.153867	-0.0812521	0.352148	0.471089	0.0962964	0.231341	0.0673944	0.632096	0.755931	-0.201338	-0.0605433	0.162648	0.398204	0.46946
P29144	TPP2	-0.18695	0.153557	-0.141896	0.635157	-0.0867041	-0.228599	0.141983	-0.00109942	0.295897	0.197436	-0.360089	-0.303539	-0.0803299	0.104405	-0.0480945
P29218	IMPA1	0.0202964	-0.0666663	-0.0151338	0.061097	-0.23099	0.0380283	-0.393876	0.0815327	0.0918919	-0.174723	-0.515586	-0.465566	-0.126087	-0.223683	-0.156974
P29279	CCN2	NA	NA	NA	-0.502254	0.0326855	0.133809	NA	NA	NA	NA	NA	NA	NA	NA	NA
P29317	EPHA2	-0.109656	-0.0013158	-0.233053	-0.322706	-0.339037	-0.180349	-0.0784154	-0.160643	0.319987	0.0358942	-0.365564	-0.298948	-0.355763	-0.0522547	-0.25241
P29323;Q15375	EPHA7;EPHB2	-0.0313462	NA	NA	NA	NA	-0.309135	NA	NA	0.534407	NA	-0.022856	NA	-0.0667452	NA	-0.0175615
P29353	SHC1	-0.212725	0.301701	-0.0335042	0.222088	-0.160652	-0.218274	0.0533462	0.199174	0.173853	-0.220441	-0.14128	-0.334865	-0.249673	0.0275966	0.186761
P29372	MPG	-0.0303896	-0.165762	-0.18554	-0.190219	-0.166299	-0.00370168	-0.251716	0.00866409	0.354808	0.00889731	-0.110109	-0.048237	-0.0564504	-0.174198	-0.0182696
P29374	ARID4A	NA	NA	NA	NA	NA	NA	NA	NA	NA	0.81899	-0.313854	NA	NA	NA	NA
P29375	KDM5A	0.00396037	0.22727	-0.238208	-0.800606	0.845037	0.153571	-0.230447	NA	0.573336	-0.115606	-0.017726	0.270093	-0.22705	0.0147252	-0.140293
P29401	TKT	-0.084861	0.0450803	-0.109341	-0.0484741	-0.107994	0.0450957	-0.0989284	0.0940517	0.284654	-0.0544683	-0.155513	-0.159867	-0.113132	0.0439913	0.0318034
P29460	IL12B	NA	NA	NA	0.334395	NA	NA	NA	NA	NA	NA	NA	NA	NA	NA	0.065428
P29558	RBMS1	0.485183	0.596847	0.378806	NA	NA	NA	NA	-0.00902063	0.369	-0.091111	-0.245518	0.187417	0.24244	0.311791	1.14876
P29558;Q6XE24	RBMS1	-0.128254	-0.0763791	-0.0497746	-0.0256651	-0.0897332	-0.00527909	-0.101294	-0.000339388	0.150173	-0.0103503	-0.0628067	-0.0675934	-0.0893098	-0.0571967	-0.0196102
P29558;Q6XE24;Q15434	RBMS1;RBMS2	0.462091	1.21144	NA	NA	NA	NA	NA	0.0960319	0.53429	0.474642	-0.0420352	-0.11134	0.398669	0.177311	0.198019
P29590	PML	2.70886	2.41414	2.56444	0.605701	0.916143	NA	1.00363	2.20863	0.43225	1.21257	0.32132	NA	1.32597	2.17047	NA
P29597	TYK2	NA	0.204204	0.142695	-0.249978	-1.10377	-0.435078	-0.134442	0.0384234	-0.120871	0.0868871	-0.299899	0.342444	-0.279957	0.0278646	0.867715
P29692	EEF1D	0.0318483	0.150379	0.0823449	-0.00664111	-0.0306766	0.00110717	-0.0114892	0.076613	0.194381	0.0686953	-0.0500845	-0.0143703	0.0154823	-0.000731558	0.130422
P29966	MARCKS	0.0807609	0.341933	-0.100093	-0.376451	0.219487	NA	-0.434547	0.205793	0.385054	0.254561	-0.150595	0.090414	0.12129	-0.0293836	-0.0103573
P29992	GNA11	0.0751073	0.0583863	-0.0497853	0.276321	0.0449673	0.153987	0.0261425	-0.256436	0.0802694	-0.0251628	-0.141477	-0.0729419	-0.0782414	-0.0474024	-0.0055459
P30040	ERP29	0.0726679	0.091142	-0.0600759	-0.121245	0.0214021	0.0389408	-0.0522035	0.0599763	0.344318	0.0019193	-0.196842	-0.099294	-0.129067	-0.116256	0.0209684
P30041	PRDX6	-0.081817	0.123299	-0.0133461	-0.0947102	-0.078712	-0.0427161	-0.20325	-0.0207931	0.275574	-0.0783272	-0.266596	-0.123736	-0.0789499	-0.00760802	0.217954
P30043	BLVRB	-0.169538	-0.161619	-0.0840598	-0.130325	-0.214589	0.0265185	-0.521962	0.0617249	-0.129216	-0.147225	-0.111952	-0.353911	-0.17282	-0.11112	-0.340969
P30044	PRDX5	-0.0295265	0.0137621	-0.105177	-0.392577	-0.304436	-0.0357676	0.0249608	-0.150838	0.217236	-0.228598	-0.155228	-0.26405	-0.135166	-0.1566	-0.0444278
P30046	DDT	-0.0481292	0.0835306	-0.229255	0.184688	-0.0968049	-0.0282489	-0.275268	0.170351	0.211585	-0.0216815	-0.0812886	-0.186914	-0.00268725	0.0282839	0.217455
P30047	GCHFR	-0.422266	-0.30493	-0.0328898	NA	NA	-0.402327	-0.0371793	0.660049	0.537405	-0.518168	-0.0515149	0.213903	-0.208712	-0.294699	NA
P30048	PRDX3	-0.132953	-0.0628074	-0.116526	-0.136945	-0.127585	-0.131403	-0.0609254	-0.0498408	0.172791	-0.0357403	-0.179388	-0.0996954	-0.112141	-0.116423	-0.0996591
P30049	ATP5F1D	0.132944	0.0438031	0.0923865	0.176051	0.15421	0.437555	0.0843519	0.158365	0.171348	-0.0781101	0.0268086	0.209722	0.233782	0.0584851	0.340419
P30050	RPL12	-0.0127673	0.0590765	-0.000449561	0.079917	-0.0516723	0.0613005	-0.0253216	0.0470095	0.151645	0.0115656	-0.0454263	0.0107832	0.0234276	0.0892393	-0.0393894
P30084	ECHS1	0.0111351	0.103663	-0.0683635	0.0603141	0.00371346	0.2356	0.0833787	0.0618649	0.106017	0.023752	-0.0550083	-0.025196	-0.0675293	0.0910251	0.254654
P30085	CMPK1	-0.0974643	-0.0157366	-0.0871868	-0.134907	-0.172264	-0.250817	-0.224212	-0.130875	0.164369	-0.214682	-0.35106	-0.273632	-0.161775	0.131213	0.221842
P30086	PEBP1	-0.159033	0.0690075	-0.0984748	-0.130604	-0.171461	-0.204521	-0.202581	-0.00918881	0.136136	-0.0383471	-0.229906	-0.205309	-0.0418262	-0.0537849	0.0626287
P30101	PDIA3	0.338832	0.390474	0.329865	0.00736984	0.104333	0.215306	0.0644957	0.138539	0.438517	0.195953	-0.10355	0.00821735	0.031148	0.118991	0.147649
P30153	PPP2R1A	0.0294348	0.0057309	-0.0362663	0.0790828	0.0627381	-0.0638237	-0.0336741	0.0793103	0.197524	-0.0307112	-0.180507	-0.107589	0.0109636	-0.0250057	0.0729807
P30153;P30154	PPP2R1A;PPP2R1B	0.0491482	-0.0244395	-0.105422	0.234764	-0.146878	-0.0200642	0.0861427	0.0517163	0.117975	-0.463846	-0.177706	-0.255598	-0.0926225	-0.108147	-1.75646
P30154	PPP2R1B	-0.133783	-0.0618057	0.298793	0.200129	0.250684	0.588462	0.157178	-0.0931628	0.253461	0.0295011	0.130493	0.148289	-0.222589	-0.228887	0.244524
P30260	CDC27	-0.105113	-0.0431781	-0.212653	-0.194784	-0.0159498	-0.110006	-0.0846545	-0.107494	0.356861	-0.0374847	-0.20312	-0.11711	-0.174207	-0.127461	-0.0536449
P30281	CCND3	NA	NA	NA	-0.495026	-1.79374	-0.604404	NA	-0.501413	NA	NA	-1.14113	NA	-0.852164	-1.26783	NA
P30291	WEE1	-0.226465	-0.228044	-0.347754	-0.274223	0.0891786	-0.0619076	-0.0622452	0.165033	0.186867	-0.174693	-0.246407	-0.129681	-0.174565	-0.288651	-0.385719
P30305	CDC25B	NA	NA	NA	0.49234	-0.338538	NA	NA	NA	NA	NA	NA	-1.17255	-0.53334	-0.155026	NA
P30307	CDC25C	NA	-0.621226	-1.00315	-0.0439544	0.837928	-0.814392	NA	NA	0.123388	0.504858	NA	-0.0304067	NA	-1.74068	NA
P30405	PPIF	0.389508	0.0478977	0.0721965	-0.106813	-0.0373264	0.046136	0.00220925	-0.00336347	0.0477526	0.032203	-0.0712037	-0.251483	0.119419	-0.0074901	-0.116636
P30408	TM4SF1	NA	NA	NA	NA	-0.182167	0.104073	-0.238723	-0.424232	-0.268912	NA	-0.416276	NA	NA	NA	-0.271935
P30414	NKTR	NA	NA	NA	NA	NA	NA	NA	NA	NA	-0.331108	NA	NA	NA	NA	NA
P30419	NMT1	-0.0646746	-0.0365011	-0.131151	0.120937	-0.117313	-0.0146834	-0.0888394	-0.083922	0.205858	-0.0244302	-0.257186	-0.118883	-0.0228821	-0.0457295	-0.0795336
P30419;O60551	NMT1;NMT2	-0.321781	-0.249898	0.139362	NA	0.0247772	NA	0.133833	0.303541	0.750916	0.0577767	0.44982	-0.0222672	-0.5598	1.26923	0.324818
P30519	HMOX2	-0.0856363	-0.0120325	-0.0486475	-0.117986	-0.0602119	-0.0138147	-0.275154	-0.181455	0.11265	-0.117416	0.00701225	-0.0155219	0.030322	-0.0280428	-0.0440249
P30520	ADSS2	-0.0816523	-0.0253421	-0.0544051	-0.152577	-0.0775909	-0.0871166	-0.0903228	0.0156348	0.0924526	0.0092215	-0.222706	-0.156359	-0.0988805	-0.130033	-0.0358327
P30530	AXL	0.150038	0.109095	0.160065	0.446557	-0.134254	0.41664	0.785479	0.877344	0.538064	0.0269101	-0.029493	0.286477	0.492546	0.209783	1.12111
P30533	LRPAP1	0.297023	0.0675729	0.0306118	-0.248588	0.247949	0.182663	0.185748	0.0284591	0.361181	0.071309	-0.0695163	0.0623259	0.0921145	0.035925	0.25049
P30536	TSPO	0.128464	0.0720072	0.202444	-0.195764	-0.211654	-0.341607	-0.225396	-0.112382	0.0266956	-0.181479	-0.333385	-0.176438	-0.0910256	-0.0143414	-0.191086
P30566	ADSL	-0.181203	0.0486582	0.49232	0.134885	-0.152564	-0.0592385	-0.185303	0.347004	0.24452	0.0997499	0.0476278	0.19869	-0.317123	NA	0.320488
P30613;P14618	PKM	-0.0230931	-0.0481902	-0.119856	-0.033964	-0.0191073	-0.0211142	-0.0135482	0.0154277	0.0321271	-0.00284496	-0.0888848	-0.0421193	-0.0452943	-0.20317	-0.0183163
P30622	CLIP1	-0.104538	0.165208	-0.0491075	-0.0745263	-0.0443184	0.0702467	-0.0495347	0.0493095	0.346959	0.0540587	-0.0835251	-0.0220011	-0.00978254	0.0311456	0.0279475
P30626	SRI	-0.457187	-0.0172386	-0.281951	-0.298124	-0.287221	-0.159683	-0.504869	-0.201653	-0.0264831	-0.277475	-0.473236	-0.44095	-0.124822	-0.148901	-0.00505304
P30711;P0CG29;P0CG30	GSTT2;GSTT2B	NA	NA	NA	-0.866062	NA	-0.833638	NA	NA	NA	NA	NA	NA	NA	NA	0.482377
P30740	SERPINB1	0.372068	0.620323	0.512055	-0.100136	0.0484952	0.00505186	0.0206522	0.138395	0.323141	0.168914	0.0337468	0.087664	0.382093	0.347606	0.289802
P30825	SLC7A1	-0.382455	-0.318719	-0.445851	-0.297995	-0.288323	-0.00173005	-0.0757615	-0.159633	0.315217	-0.206203	-0.311767	-0.335148	-0.248051	-0.24128	-0.0498982
P30825;P52569	SLC7A1;SLC7A2	0.0853253	0.169715	-0.0167278	-0.0721645	-0.26014	0.210028	-0.167442	-0.108861	0.27355	0.033328	-0.109647	-0.0513075	-0.0817848	-0.0442973	-0.0175615
P30837	ALDH1B1	0.849585	NA	NA	-0.438913	0.00296221	-0.166473	0.749992	NA	0.493503	NA	NA	1.09066	NA	NA	-0.158059
P30876	POLR2B	-0.106553	-0.0255111	-0.0423155	-0.0901301	0.0699011	-0.0418305	-0.0642792	0.15394	0.374455	0.0386646	-0.288715	-0.157676	-0.0550287	-0.0175697	0.142137
P31040	SDHA	0.113735	0.102238	0.21317	-0.11466	0.128066	0.032095	0.118716	-0.0699651	0.339471	0.201773	-0.0824758	0.0602331	0.0525307	0.0162016	0.132797
P31150	GDI1	-0.531564	-0.0514177	-0.382394	-0.248283	-0.0776995	0.234112	-0.259662	-0.285228	0.0348248	0.592165	-0.564304	-0.465993	-0.563943	0.0796485	-0.10783
P31152;Q16659;P27361;P28482	MAPK1;MAPK3;MAPK6	-0.0345288	NA	NA	-0.504482	-0.29003	NA	-0.113381	-0.277562	-0.119446	-0.225	NA	-0.282547	NA	-0.11813	0.148532
P31153	MAT2A	-0.0629106	0.0131679	-0.0647138	-0.0183903	0.00286034	0.100329	-0.145053	-0.0267855	0.227803	-0.016464	-0.173276	-0.132898	-0.0100088	0.173882	0.252415
P31274	HOXC9	NA	0.525583	-0.0633084	NA	NA	0.257884	NA	NA	NA	NA	-0.295794	-0.0612228	-0.155161	NA	0.326831
P31276	HOXC13	-0.0258459	NA	-0.0859077	-0.0791713	-0.0593336	-0.0141244	-0.0288644	-0.0135438	0.00765239	-0.00731745	NA	-0.132347	-0.122245	-0.038542	NA
P31321	PRKAR1B	0.0191353	0.408168	-0.13375	-0.238158	-0.213352	-1.2531	-0.0142771	-0.051891	0.3706	-0.144897	-0.131832	0.0114731	-0.247166	-0.0232284	NA
P31321;P10644	PRKAR1A;PRKAR1B	NA	NA	0.655681	-0.138149	-0.686537	-0.270129	NA	0.173921	0.128524	0.0372606	-0.158835	NA	0.134412	0.11302	NA
P31327	CPS1	0.0480575	0.00745727	-0.00556288	-0.0948508	0.0884937	0.124558	0.0908432	0.127423	0.35792	0.0203284	-0.118463	-0.0464233	-0.113328	-0.0279554	0.143175
P31350	RRM2	-0.173073	0.00368045	-0.127934	-0.164554	-0.119812	-0.108212	-0.232093	-0.0904358	-0.0220446	0.0614504	-0.232475	-0.189003	-0.18868	-0.106348	-0.017574
P31350;Q7LG56	RRM2;RRM2B	-0.0444747	NA	NA	-0.124781	0.181129	-0.102126	-0.0295692	NA	0.221373	-0.0686999	NA	-0.234163	NA	NA	NA
P31431	SDC4	-0.152845	0.137229	-0.133369	-0.161921	-0.0771898	-0.049169	-0.421605	-0.184402	0.424008	-0.0170175	-0.382325	-0.372582	-0.349164	-0.0320746	-0.349407
P31483	TIA1	0.346945	0.329076	0.199077	-0.124854	0.07494	0.0755884	-0.163789	0.237176	0.222188	-0.0360757	-0.0619946	0.0212742	0.22945	0.130779	0.420229
P31483;Q01085	TIA1;TIAL1	0.00789255	0.279708	0.106346	0.0465198	0.00885975	0.0570507	-0.104078	0.0570604	0.280789	0.0328847	-0.103934	-0.0581719	0.224184	0.0951388	0.254226
P31629	HIVEP2	-0.185489	0.600101	NA	NA	NA	NA	NA	NA	NA	-0.256139	NA	NA	-0.106873	NA	-0.718551
P31641	SLC6A6	0.999084	1.82351	1.0692	0.443022	0.0189198	0.629424	0.155126	1.63471	0.651891	0.470859	0.238202	-0.23123	NA	NA	0.952232
P31689	DNAJA1	0.0231014	0.110755	-0.0175383	-0.0236816	-0.0992501	0.0458553	-0.292614	-0.0828728	0.0869481	-0.0783358	-0.276352	-0.244704	-0.0649427	0.0327319	-0.00356849
P31751	AKT2	0.0552745	0.102695	0.113911	0.852744	-0.0729097	0.0223525	-0.161668	-0.00878587	0.225518	-0.104605	-0.0179333	-0.0982239	0.057608	0.0326967	-0.0294444
P31751;P31749	AKT1;AKT2	0.375674	0.64092	NA	NA	NA	NA	NA	NA	NA	NA	NA	-0.137184	-0.192282	NA	NA
P31930	UQCRC1	0.0564108	-0.0221367	-0.197846	-0.073576	0.12412	0.0203007	0.000297928	0.0793295	0.247088	-0.0917286	-0.297809	-0.0837182	-0.112663	-0.150518	0.0488375
P31930;O75439	PMPCB;UQCRC1	0.10826	-0.0431632	-0.00279553	-0.191871	0.0133887	-0.0291392	-0.0408914	0.05431	0.519617	0.0241814	-0.353558	0.00950175	-0.0980312	-0.0682156	-0.0650502
P31937	HIBADH	0.291524	-0.0798455	0.236886	0.0203685	0.0913911	-0.0112779	0.0924206	0.181308	0.217024	0.0105797	-0.264255	0.12883	-0.0378903	0.0403285	0.395312
P31939	ATIC	-0.115036	0.045017	-0.0127537	0.0376493	-0.110498	-0.195086	-0.213023	-0.0541751	0.0979079	-0.0982492	-0.312913	-0.302464	-0.0862275	-0.0143993	-0.0547552
P31941;Q9UH17	APOBEC3B	-0.257853	-0.232097	-0.239896	NA	-0.382945	-0.0344031	0.0538852	0.00900436	0.383429	0.104384	-0.0460393	-0.0789039	-0.124858	-0.230206	-0.473386
P31942	HNRNPH3	-0.132815	-0.13698	-0.0469398	-0.0991144	-0.0849214	0.124584	0.0202196	0.0193973	0.22739	0.023724	-0.0267506	-0.086877	-0.0947438	-0.0206651	0.0495759
P31943	HNRNPH1	-0.410528	-0.328892	-0.407632	-0.123789	0.183008	0.0405192	-0.33935	-0.0418714	0.0209715	-0.112484	-0.218167	-0.0217484	-0.309904	0.0240654	-0.000809955
P31946	YWHAB	-0.283797	0.0967414	-0.123302	-0.140415	-0.0983446	-0.135168	-0.245792	-0.118214	0.0618732	-0.126397	-0.261216	-0.298874	-0.039251	-0.0630329	0.107701
P31946;P61981	YWHAB;YWHAG	NA	NA	-1.03522	NA	NA	NA	NA	-0.315466	NA	0.582066	-0.371932	0.772258	0.238603	-0.0458799	NA
P31947	SFN	-0.126207	0.110764	-0.0210489	-0.166574	-0.126897	-0.0079485	-0.225034	-0.0272311	0.224147	-0.0417207	-0.183617	-0.0798112	0.135719	0.123977	-0.370189
P31948	STIP1	-0.108626	0.0341994	-0.0476911	-0.190502	-0.123109	-0.0309871	-0.242726	-0.0791885	0.160833	-0.0833905	-0.21161	-0.16547	0.0776811	0.103223	0.002484
P31949	S100A11	0.575891	0.673404	0.625906	-0.105492	0.177557	-0.0199238	-0.193404	0.0166039	0.275959	0.0571132	-0.141631	-0.108908	0.264503	0.172441	0.292554
P32004	L1CAM	0.180411	0.119175	0.126914	-0.105912	0.0991763	0.260177	0.00355517	0.129144	0.460449	0.075118	-0.0953978	-0.0322701	-0.0167994	-0.0951497	0.0900337
P32119	PRDX2	-0.373483	-0.185162	-0.666455	-0.299711	-0.50217	-0.16376	-0.181025	0.0196628	-0.340003	0.0388195	-0.113712	-0.41849	-0.666627	-0.3007	-0.347295
P32119;Q06830	PRDX1;PRDX2	-0.77651	-0.568011	-0.546571	-0.83011	-0.921986	-0.946492	-0.704224	-0.639498	-0.428143	-0.60007	-0.630898	-1.51195	-0.459312	-0.536728	-0.481343
P32121	ARRB2	NA	NA	NA	NA	-0.511226	NA	NA	NA	NA	NA	NA	NA	NA	NA	NA
P32242	OTX1	-0.821079	NA	NA	NA	-0.570988	NA	NA	NA	NA	NA	NA	-0.264232	NA	NA	NA
P32243	OTX2	-0.770293	NA	NA	NA	NA	-0.454751	NA	NA	NA	NA	NA	NA	NA	NA	NA
P32321	DCTD	0.983934	NA	NA	NA	NA	NA	NA	NA	NA	-0.429811	NA	NA	1.72188	NA	0.158483
P32322	PYCR1	0.0195426	-0.0584219	-0.0948068	-0.0760359	0.0988437	0.0439829	0.0299008	0.158106	0.291762	0.0975208	-0.199601	-0.0709356	-0.0769852	0.00926174	0.00993369
P32322;Q96C36	PYCR1;PYCR2	-0.148623	-0.0922534	-0.234953	-0.46459	0.110588	0.059715	0.280213	0.0249568	0.215975	0.0701575	-0.313015	-0.218804	-0.168587	-0.230792	-0.0435103
P32455	GBP1	NA	NA	1.41504	NA	NA	NA	NA	NA	NA	NA	NA	NA	NA	NA	NA
P32519	ELF1	0.393686	0.178031	0.0976713	0.0162535	0.105261	0.354966	0.0590595	0.184252	0.180275	0.118253	-0.0404413	0.025294	0.133956	0.0481595	0.188465
P32754	HPD	-0.512676	-0.589768	-0.574221	-0.100084	-0.152716	-0.0636425	-0.201285	-0.0622571	0.0220315	-0.124397	-0.270575	-0.278829	-0.167195	-0.269949	-0.057254
P32780	GTF2H1	NA	NA	-0.288786	0.41322	NA	0.656507	0.272954	0.186632	0.57091	NA	NA	-0.0645751	-1.09778	0.124366	0.71206
P32929	CTH	0.53325	0.652352	0.729284	-0.0965002	0.0346517	-0.0132201	-0.1309	0.125788	0.373319	-0.00717231	-0.194647	-0.289982	0.0688567	0.149341	0.40566
P32969	RPL9	0.253625	0.142964	0.136519	0.179368	0.202683	0.19519	0.0801836	0.314894	0.257801	0.251594	0.032928	0.0365007	-0.0479621	0.086997	0.260143
P32970	CD70	1.33068	1.08562	1.08966	0.111193	-0.0352817	0.492383	0.474407	-0.204463	0.794113	0.292586	-0.0667717	0.0709111	0.460643	0.621277	0.822154
P33076	CIITA	NA	NA	NA	NA	NA	NA	NA	0.136292	NA	NA	NA	NA	NA	NA	NA
P33176	KIF5B	-0.186149	-0.158194	-0.346167	-0.111479	-0.0108164	-0.106648	-0.0834848	0.0439424	0.206158	-0.0106839	-0.210065	-0.194284	-0.189672	-0.0949147	-0.0181896
P33176;O60282	KIF5B	0.0709223	NA	NA	0.215778	0.529754	0.129605	NA	NA	NA	NA	0.25271	NA	NA	NA	0.462091
P33240	CSTF2	-0.0620008	0.126966	-0.122449	-0.110973	-0.149232	0.0703973	-0.104521	-0.130999	0.306564	-0.157309	-0.291901	-0.163848	-0.104843	-0.187856	0.187236
P33316	DUT	0.231943	0.251077	0.188943	0.0496757	0.217309	0.251911	-0.00588409	0.119635	0.240214	0.289653	0.0312612	-0.116998	0.107663	0.158806	-0.00772546
P33527	ABCC1	-0.294422	-0.182086	-0.452793	-0.334664	0.0562549	-0.0301209	-0.16429	-0.00308657	0.470674	0.0267579	-0.435751	0.0966397	-0.337677	-0.268282	-0.623179
P33552	CKS2	-0.129618	-0.0729131	-0.0522017	-0.238016	0.00235105	-0.397579	-0.386553	-0.229767	0.113173	NA	-0.391488	-0.396194	-0.114506	-0.227935	NA
P33552;P61024	CKS1B;CKS2	-0.185709	-0.447262	-0.0969215	-0.0601818	-0.139924	-0.0326332	0.0441004	-0.0668482	0.0031991	0.145636	-0.134912	-0.200241	0.0936713	0.252801	0.0281169
P33897	ABCD1	0.150636	0.312858	0.314863	-0.040684	0.124512	-0.00736797	0.0284415	0.120264	0.234023	0.113618	-0.446066	-0.0373945	-0.0812978	0.0250772	0.10899
P33897;Q9UBJ2	ABCD1	NA	-0.810936	NA	NA	NA	NA	NA	-0.302465	-0.944199	-1.402	NA	NA	NA	NA	NA
P33908	MAN1A1	0.0335547	0.153108	0.28969	-0.272077	-0.0593428	0.159966	-0.0299882	0.0802765	0.24313	-0.0115757	-0.034272	-0.047115	0.0182164	0.277612	0.0526583
P33947	KDELR2	-0.412187	-0.0377756	-0.361416	-0.323749	-0.184886	-0.171159	-0.281742	-0.166774	0.62342	-0.107553	-0.566226	-0.244441	-0.366802	-0.165927	-0.0196827
P33981	TTK	-0.152365	-0.39865	-0.253145	-0.248217	-0.177292	-0.0314575	-0.119791	0.0765914	0.212693	-0.0850785	-0.34036	-0.0194604	-0.600899	0.106871	-0.0202597
P33991	MCM4	-0.0646821	0.0102564	-0.114071	-0.157939	0.000244257	0.106136	-0.0567143	0.0272688	0.31202	-0.0060609	-0.12218	-0.0459201	-0.0587975	-0.0640633	0.0361082
P33992	MCM5	-0.0149735	-0.0687146	-0.125587	-0.118156	-0.0438827	0.0394519	-0.0884292	0.0329622	0.207202	-0.0154315	-0.0933331	-0.123842	-0.0910412	-0.0225215	-0.0254441
P33993	MCM7	0.0148961	-0.0377141	-0.0278906	-0.0158794	-0.0209269	0.0316943	-0.039722	0.11529	0.294694	0.0975289	-0.0997036	-0.05004	-0.0330387	-0.0135734	0.0423766
P34059	GALNS	0.0419048	0.0236872	-0.0299748	-0.126362	0.0500736	0.021869	0.0605752	0.0670415	0.32447	-0.00792472	-0.141441	-0.0636251	0.0542177	-0.117082	0.234678
P34896	SHMT1	-0.574629	-0.791062	-0.523749	-0.561306	-0.235854	-0.494114	-0.347303	-0.371022	-0.0980947	-0.404788	-0.956277	-0.738487	-0.901046	-0.588343	-0.633327
P34896;P34897	SHMT1;SHMT2	0.15963	-0.0643095	-0.734231	-0.121186	0.0531221	NA	-0.774214	0.669362	NA	0.664413	0.186558	-0.0727164	0.20061	0.384954	-0.0823048
P34897	SHMT2	0.0668565	-0.0599563	-0.0188494	-0.0200877	0.125011	0.00837398	0.00588149	0.0838371	0.311481	0.0546125	-0.12194	0.0243103	-0.0253869	-0.000232931	-0.00122484
P34931	HSPA1L	NA	NA	NA	NA	NA	NA	NA	NA	NA	NA	NA	NA	NA	0.154747	NA
P34931;P54652	HSPA1L;HSPA2	NA	-0.142801	-0.294895	NA	-0.112144	NA	NA	0.536083	-0.115647	-0.278191	-0.337597	-0.0861974	-0.0121685	NA	NA
P34932	HSPA4	-0.0374365	0.15164	0.0145086	-0.177295	-0.116003	-0.0584813	-0.0723707	0.00113351	0.345076	0.0308283	-0.190281	-0.16387	-0.0380792	-0.00605402	0.13262
P34932;O95757	HSPA4;HSPA4L	-0.888573	-1.26531	-0.41935	NA	-1.12918	NA	-0.392315	-0.0237019	-0.669672	-1.64683	-1.76862	-0.673169	-1.52199	-1.28565	-0.459351
P34932;O95757;Q92598	HSPA4;HSPA4L;HSPH1	0.383516	NA	-0.0284839	0.204034	-0.571374	0.0293916	-0.242365	-0.0950969	-0.0880226	-0.317482	-0.237462	-0.0510094	-0.0400513	-0.117076	0.25808
P34949	MPI	0.0825128	NA	NA	0.677593	0.0173464	0.967829	-0.4799	-0.465919	0.947624	NA	1.46572	NA	NA	NA	NA
P35052	GPC1	-0.208569	-0.196068	-0.24341	0.0488666	-0.087822	-0.0076436	0.387951	0.612543	-0.156887	-0.482076	0.424013	0.0347734	-0.0368807	-0.166776	-0.0144094
P35221	CTNNA1	-0.0295598	0.0917986	0.000281075	-0.0238509	-0.118811	0.0534196	-0.100863	0.0226071	0.18658	-0.0545698	-0.211031	-0.159496	-0.0794302	-0.0817886	-0.066985
P35221;Q9UI47	CTNNA1	0.164216	0.199275	0.120439	-0.065865	-0.162743	-0.0365154	-0.0373345	0.143823	0.347718	0.0224906	-0.248378	NA	-0.00308128	0.0961567	0.0429408
P35222	CTNNB1	0.215255	0.436422	0.368108	0.0715024	0.118626	0.161752	0.0648751	0.122741	0.427815	0.197862	-0.03099	-0.10959	0.0436352	0.0459418	0.243637
P35226	BMI1	-0.0437697	NA	NA	NA	-0.289555	NA	-0.196507	NA	0.721124	NA	0.608411	0.196752	NA	NA	NA
P35227;P35226	BMI1	0.131762	NA	NA	0.0867436	0.251752	0.138793	-0.548967	NA	0.446396	0.0829475	-0.383477	0.128209	-0.347952	NA	0.031516
P35232	PHB	0.0248372	-1.18769	0.525939	-2.04676	NA	0.608629	0.0862226	-0.481012	0.467223	-0.523041	-0.621094	0.136586	0.237711	0.491831	-0.183721
P35237	SERPINB6	0.0952322	0.308992	0.276095	-0.0873871	-0.124375	-0.0946161	-0.218906	-0.00372754	0.081879	-0.158144	-0.163842	-0.156387	0.0669822	-0.116217	0.118488
[truncated: 6,131 more rows]
