# Supplementary material for: An integrated workflow for quantitative analysis of the newly synthesized proteome
Source: Nat Commun. 2023 Dec 12;14:8237. doi: 10.1038/s41467-023-43919-3 (PMC10716174; doi:10.1038/s41467-023-43919-3)
Supplement: Supplementary file 8 — Supplementary Data 5 [file 41467_2023_43919_MOESM8_ESM.xlsx]

## Sheet: column_descriptions
column_name	description
Protein.Ids	Uniprot Ids of protein group (only unique protein groups with single identifyer were included in differential expression analysis)
logFC	log2 fold change of nascent proteins of IFNg treated (10 ng/mL) cells / BSA treated (0.5% w/v) Hela cells
t	limma - moderated t-statistic
P.Value	limma - raw p-value
adj.P.Val	limma - adjusted p-value
B	limma - log odds ratio
gene	Uniprot Ids of protein group (only unique protein groups with single identifyer were included in differential expression analysis)
count	minimum precursor number (excluding precursors with different SILAC labels) across the samples in the respective condition or time point
sca.t	DEqMS - moderated t-statistic
sca.P.Value	DEqMS - raw p-value
sca.adj.pval	DEqMS - adjusted p-value
Genes	Gene names
AveExpr	average log2 MaxLFQ intensity of the BSA treated Hela cells (control condition)
time	IFNg treatment timepoint

## Sheet: DEqMS_IFNg_QuaNPA
Protein.Ids	logFC	t	P.Value	adj.P.Val	B	gene	count	sca.t	sca.P.Value	sca.adj.pval	Genes	AveExpr	time
P05362	2.29925	29.3363	1.06e-05	0.0596345	2.64678	P05362	18	35.6128	4.16e-07	0.00233518	ICAM1	20.0886	2h
Q7Z2W4	0.670092	12.015	0.000327	0.18477	1.02943	Q7Z2W4	37	19.9034	7.08e-06	0.0198491	ZC3HAV1	18.9938	2h
P42224	0.885029	13.0766	0.000237	0.18477	1.25737	P42224	27	17.6379	1.27e-05	0.0237554	STAT1	18.7122	2h
P03928	-1.36451	-19.4482	5.18e-05	0.0967655	2.11221	P03928	2	-14.2707	3.53e-05	0.0395641	MT-ATP8	21.9473	2h
P04179	0.855308	12.1627	0.000312	0.18477	1.06327	P04179	15	14.4318	3.34e-05	0.0395641	SOD2	18.871	2h
Q8IUC6	3.30831	45.7734	3.26e-05	0.0914154	0.510721	Q8IUC6	2	19.9919	4.48e-05	0.0418795	TICAM1	15.899	2h
P20749	0.682811	12.7723	0.000259	0.18477	1.19553	P20749	8	11.0952	0.000117	0.0918914	BCL3	18.8025	2h
P46108	1.54869	11.4328	0.000469	0.18477	0.745093	P46108	3	10.8302	0.000131	0.0918914	CRK	17.1207	2h
Q96FJ2	-1.05676	-15.363	0.000128	0.179418	1.64736	Q96FJ2	3	-10.5707	0.000147	0.0918914	DYNLL2	20.6309	2h
P46695	-0.976639	-13.6621	0.0002	0.18477	1.36916	P46695	4	-9.80701	0.00021	0.117739	IER3	19.716	2h
A6NJ78	-0.797866	-11.0375	0.000451	0.18477	0.785879	A6NJ78	2	-8.23715	0.000473	0.138871	METTL15	16.8639	2h
A6ZKI3	2.85855	11.8204	0.00192089	0.191905	-0.610388	A6ZKI3	2	11.2018	0.000415	0.138871	RTL8C	18.581	2h
O60287	0.263347	5.08306	0.00765939	0.249005	-1.90979	O60287	24	7.8898	0.000577	0.138871	URB1	17.853	2h
O95714	-0.61927	-6.96003	0.00256887	0.194713	-0.769521	O95714	11	-7.64049	0.000668	0.138871	HERC2	17.7862	2h
P13995	0.570819	9.66326	0.000743	0.18477	0.376276	P13995	7	8.07293	0.000519	0.138871	MTHFD2	18.7188	2h
P43490	0.481313	8.38388	0.00126316	0.191905	-0.0940503	P43490	10	8.48017	0.000414	0.138871	NAMPT	18.2037	2h
P55809	-0.351902	-6.65269	0.00295097	0.202342	-0.913906	P55809	17	-8.79041	0.00035	0.138871	OXCT1	19.4822	2h
Q16649	0.456859	6.99557	0.00245869	0.191905	-0.731463	Q16649	13	7.99269	0.000544	0.138871	NFIL3	18.9019	2h
Q8NBP7	0.38152	7.20728	0.00220521	0.191905	-0.624179	Q8NBP7	12	7.95532	0.000555	0.138871	PCSK9	19.9529	2h
Q96IR7	0.512054	9.9692	0.000661	0.18477	0.475168	Q96IR7	9	9.211	0.000282	0.138871	HPDL	19.2981	2h
Q96MU7	0.526195	9.22554	0.000884	0.18477	0.226178	Q96MU7	8	8.21753	0.000478	0.138871	YTHDC1	17.3712	2h
Q96RP9	0.259002	5.04046	0.00788533	0.249005	-1.94106	Q96RP9	23	7.74712	0.000627	0.138871	GFM1	18.8629	2h
Q9BRU9	0.809882	10.2164	0.000608	0.18477	0.545557	Q9BRU9	3	7.645	0.000667	0.138871	UTP23	16.9088	2h
Q9H2U1	-0.447748	-7.83375	0.00162374	0.191905	-0.328777	Q9H2U1	11	-8.31155	0.000454	0.138871	DHX36	18.1758	2h
Q9H8M1	0.853292	11.7079	0.00036	0.18477	0.956682	Q9H8M1	4	8.50026	0.000409	0.138871	COQ10B	19.5924	2h
Q9UFC0	0.66417	9.24151	0.000879	0.18477	0.231839	Q9UFC0	6	7.77069	0.000619	0.138871	LRWD1	17.7358	2h
Q9UKX7	-0.330374	-6.3323	0.00352611	0.211033	-1.09473	Q9UKX7	17	-8.41212	0.000429	0.138871	NUP50	18.7815	2h
P26651	1.75235	15.9253	0.000756	0.18477	-0.141451	P26651	2	9.73501	0.000706	0.141337	ZFP36	15.6917	2h
Q7Z7C8	0.76059	9.36457	0.000858	0.18477	0.254202	Q7Z7C8	2	7.43603	0.000757	0.141464	TAF8	17.6141	2h
Q9Y3D7	0.582034	8.38172	0.00126437	0.191905	-0.0949313	Q9Y3D7	7	7.47988	0.000737	0.141464	PAM16	20.5109	2h
Q08345	0.697534	11.2538	0.000419	0.18477	0.842869	Q08345	3	7.23713	0.000856	0.150593	DDR1	17.3558	2h
Q13509	-1.45154	-18.8911	0.000414	0.18477	0.113143	Q13509	5	-9.16347	0.000886	0.150593	TUBB3	17.8695	2h
Q9H6R4	0.244837	4.77709	0.00947908	0.263169	-2.14002	Q9H6R4	22	7.22205	0.000864	0.150593	NOL6	18.476	2h
P13747	1.21887	6.84174	0.00299074	0.202342	-0.900859	P13747	4	6.99783	0.000997	0.151938	HLA-E	18.7694	2h
P19447	-0.394723	-6.84341	0.00266347	0.199192	-0.811064	P19447	10	-6.92815	0.00104282	0.151938	ERCC3	18.8369	2h
P40261	0.480646	8.18353	0.00138166	0.191905	-0.177039	P40261	7	6.81916	0.00112004	0.151938	NNMT	18.7761	2h
P49327	-0.149212	-2.8531	0.0479319	0.358609	-3.93082	P49327	125	-7.1029	0.000932	0.151938	FASN	20.2205	2h
P62266	0.492806	9.79867	0.000706	0.18477	0.420632	P62266	6	6.82206	0.00111789	0.151938	RPS23	20.4809	2h
Q07820	0.531103	6.99645	0.0024604	0.191905	-0.731907	Q07820	8	6.80727	0.00112886	0.151938	MCL1	21.5604	2h
Q13772	0.695831	9.21521	0.000889	0.18477	0.221322	Q13772	4	6.82792	0.00111358	0.151938	NCOA4	16.2343	2h
Q56VL3	0.942652	7.27766	0.00240354	0.191905	-0.684734	Q56VL3	3	6.79547	0.0011377	0.151938	OCIAD2	17.4554	2h
Q9NXV6	-0.281857	-5.40491	0.00618624	0.243123	-1.68147	Q9NXV6	16	-6.96697	0.00101685	0.151938	CDKN2AIP	19.0327	2h
P16152	-0.537681	-5.90962	0.0046126	0.220754	-1.36587	P16152	12	-6.60866	0.00128927	0.15275	CBR1	19.5521	2h
P53985	0.461351	7.22247	0.00218831	0.191905	-0.616634	P53985	8	6.6903	0.00122025	0.15275	SLC16A1	19.6652	2h
P62072	-0.763156	-7.46202	0.00205558	0.191905	-0.545129	P62072	2	-6.57639	0.00131781	0.15275	TIMM10	20.7738	2h
P68400	-1.27657	-6.2991	0.00399619	0.216326	-1.19452	P68400	4	-6.59268	0.00130331	0.15275	CSNK2A1	19.0406	2h
Q8TEQ6	-0.427509	-5.2237	0.0070944	0.249005	-1.82119	Q8TEQ6	25	-6.558	0.00133442	0.15275	GEMIN5	18.6067	2h
Q92692	0.803421	7.65857	0.00189041	0.191905	-0.46268	Q92692	4	6.67056	0.00123653	0.15275	NECTIN2	18.9221	2h
Q9P0S2	0.650244	8.65891	0.00112037	0.191905	0.0154785	Q9P0S2	2	6.59883	0.00129788	0.15275	COX16	18.233	2h
P62328	-0.538339	-9.56304	0.000773	0.18477	0.342826	P62328	5	-6.42871	0.0014584	0.163603	TMSB4X	22.5384	2h
Q9BRB3	-0.70791	-7.87247	0.00164009	0.191905	-0.334013	Q9BRB3	4	-6.39391	0.00149408	0.164319	PIGQ	17.7389	2h
P01130	0.252338	4.80245	0.00930941	0.261805	-2.12043	P01130	16	6.1758	0.00174274	0.165021	LDLR	19.6501	2h
P09429	-0.38097	-6.79083	0.00273913	0.19953	-0.839073	P09429	8	-6.01137	0.00196296	0.165021	HMGB1	21.6459	2h
P50851	-0.464496	-7.00554	0.00244597	0.191905	-0.726324	P50851	7	-6.14286	0.00178441	0.165021	LRBA	18.4223	2h
P55854	0.928327	6.38505	0.00381151	0.216326	-1.14606	P55854	2	6.31884	0.0015746	0.165021	SUMO3	16.3072	2h
P78332	1.4149	15.5317	0.000762	0.18477	-0.120544	P78332	4	7.90791	0.00153597	0.165021	RBM6	18.275	2h
Q02818	0.285892	4.49951	0.0116077	0.26326	-2.36072	Q02818	22	6.00565	0.00197119	0.165021	NUCB1	20.6509	2h
Q13098	-0.24184	-4.70398	0.00998986	0.263169	-2.19704	Q13098	16	-6.09128	0.00185206	0.165021	GPS1	20.2568	2h
Q13206	0.387771	5.32908	0.00649943	0.243123	-1.73403	Q13206	13	6.0688	0.00188249	0.165021	DDX10	18.2451	2h
Q13427	1.22452	5.72188	0.00557408	0.243123	-1.54053	Q13427	5	6.14166	0.00178595	0.165021	PPIG	18.0136	2h
Q4V328	-0.66832	-7.36528	0.0020919	0.191905	-0.567594	Q4V328	4	-6.00795	0.00196787	0.165021	GRIPAP1	16.9445	2h
Q6DD87	0.546734	9.98139	0.000658	0.18477	0.479012	Q6DD87	4	6.02059	0.00194977	0.165021	ZNF787	18.1552	2h
Q6KCM7	1.11985	5.87279	0.00509613	0.234297	-1.44647	Q6KCM7	4	6.08375	0.00186218	0.165021	SLC25A25	18.9825	2h
Q86UU0	0.43262	5.41103	0.00618766	0.243123	-1.6803	Q86UU0	14	6.25033	0.00165261	0.165021	BCL9L	18.7962	2h
Q8NFV4	-0.682573	-7.79984	0.00169675	0.191905	-0.366234	Q8NFV4	4	-6.25144	0.00165131	0.165021	ABHD11	17.694	2h
Q8WXG6	2.30303	7.41298	0.0067346	0.245288	-1.49684	Q8WXG6	2	7.59235	0.00178588	0.165021	MADD	15.7538	2h
Q9BTX3	1.68909	9.69459	0.00328459	0.209867	-0.943594	Q9BTX3	3	7.62935	0.00175409	0.165021	TMEM208	17.3682	2h
P29317	-0.26311	-4.76519	0.00955999	0.263169	-2.14925	P29317	15	-5.86787	0.00218243	0.165529	EPHA2	19.7278	2h
Q13126	0.45579	5.31551	0.00668488	0.245069	-1.75735	Q13126	12	5.9381	0.00207158	0.165529	MTAP	18.5509	2h
Q15836	0.562278	9.64283	0.000749	0.18477	0.3695	Q15836	3	5.94683	0.00205827	0.165529	VAMP3	17.7589	2h
Q7Z304	-0.390396	-6.5068	0.00319719	0.208524	-0.994956	Q7Z304	8	-5.90243	0.00212703	0.165529	MAMDC2	18.7933	2h
Q8TC07	-0.333664	-6.2833	0.0036259	0.214081	-1.12331	Q8TC07	9	-5.867	0.00218384	0.165529	TBC1D15	18.5147	2h
Q96CW1	-0.213617	-4.0566	0.0163577	0.276216	-2.73777	Q96CW1	21	-5.89605	0.00213713	0.165529	AP2M1	19.9272	2h
Q9H1E3	0.593665	8.61955	0.00113952	0.191905	0.000105	Q9H1E3	3	5.93552	0.00207554	0.165529	NUCKS1	21.406	2h
P25686	0.922241	5.73246	0.00553881	0.243123	-1.53385	P25686	2	5.80709	0.00228405	0.170121	DNAJB2	16.7201	2h
Q16678	-0.416769	-4.82359	0.00932999	0.261805	-2.11609	Q16678	18	-5.77757	0.00233541	0.170121	CYP1B1	20.4919	2h
Q9H334	1.05681	5.60115	0.00599708	0.243123	-1.61771	Q9H334	4	5.79139	0.00231119	0.170121	FOXP1	17.727	2h
O95696	-0.606956	-7.28863	0.00217306	0.191905	-0.6047	O95696	4	-5.69651	0.00248361	0.176336	BRD1	17.4947	2h
P42695	-0.278209	-4.81743	0.00921094	0.261805	-2.1089	P42695	14	-5.71322	0.00245218	0.176336	NCAPD3	16.9749	2h
Q96RK0	0.769327	6.05903	0.00457443	0.220754	-1.33397	Q96RK0	4	5.6772	0.00252054	0.176721	CIC	17.2968	2h
Q96BM9	-0.52446	-8.04513	0.00147168	0.191905	-0.236015	Q96BM9	2	-5.65226	0.00256919	0.177909	ARL8A	21.832	2h
P08133	-0.217567	-3.74602	0.0211375	0.295524	-3.02151	P08133	29	-5.60607	0.00266225	0.178172	ANXA6	19.3628	2h
P0DJ07	-0.663099	-6.54488	0.00329262	0.209867	-1.01224	P0DJ07	4	-5.61609	0.00264173	0.178172	PET100	19.5388	2h
Q9BT25	-1.44664	-5.14584	0.00799872	0.249005	-1.92507	Q9BT25	3	-5.58966	0.00269626	0.178172	HAUS8	18.8531	2h
Q9BWL3	-0.556799	-5.10169	0.00801384	0.249005	-1.93716	Q9BWL3	10	-5.58785	0.00270005	0.178172	C1orf43	19.1313	2h
P49716	0.573961	7.36851	0.00203646	0.191905	-0.546164	P49716	4	5.55514	0.00276949	0.179515	CEBPD	19.9713	2h
Q01974	0.515639	5.01101	0.00836137	0.253508	-1.98982	Q01974	11	5.54824	0.00278442	0.179515	ROR2	18.7375	2h
O14777	-0.363157	-6.03361	0.00419237	0.216326	-1.27295	O14777	8	-5.47924	0.00293893	0.182101	NDC80	18.8656	2h
P22234	-0.210204	-3.8402	0.0195283	0.290682	-2.93373	P22234	21	-5.44664	0.00301542	0.182101	PAICS	19.4917	2h
Q14790	-0.597608	-7.01434	0.0024976	0.191905	-0.741618	Q14790	3	-5.45899	0.00298617	0.182101	CASP8	19.7336	2h
Q16706	-0.199701	-3.80526	0.0201074	0.292419	-2.96611	Q16706	20	-5.43148	0.00305179	0.182101	MAN2A1	19.2833	2h
Q5VV67	-0.558831	-6.38262	0.00350786	0.211033	-1.08335	Q5VV67	5	-5.43813	0.00303577	0.182101	PPRC1	17.5374	2h
Q96AV8	1.73552	6.85975	0.00826804	0.25204	-1.67626	Q96AV8	2	6.60569	0.00297459	0.182101	E2F7	14.9093	2h
Q9NUU6	-0.467848	-5.85281	0.00469329	0.221216	-1.38902	Q9NUU6	7	-5.47765	0.0029426	0.182101	OTULINL	19.1268	2h
P78527	-0.0894665	-1.75214	0.156837	0.517043	-5.21108	P78527	186	-5.40867	0.0031075	0.183473	PRKDC	19.5638	2h
O00154	-0.27953	-5.11402	0.00750017	0.249005	-1.88723	O00154	10	-5.12285	0.00391758	0.186082	ACOT7	19.2116	2h
O00487	0.288845	5.01533	0.00802241	0.249005	-1.95962	O00487	11	5.32559	0.00332075	0.186082	PSMD14	19.3381	2h
O14495	0.925436	5.25709	0.00744144	0.249005	-1.84751	O14495	4	5.36421	0.00321955	0.186082	PLPP3	19.3909	2h
O15162	1.8085	6.12358	0.0111352	0.26326	-1.95196	O15162	4	6.10338	0.00395844	0.186082	PLSCR1	18.9255	2h
O15228	0.47116	5.68864	0.00527547	0.239717	-1.50648	O15228	6	5.06933	0.00409557	0.186082	GNPAT	17.1632	2h
O75182	1.44829	7.61571	0.00626895	0.243123	-1.43631	O75182	4	6.36942	0.00339434	0.186082	SIN3B	17.0999	2h
O95363	0.394753	5.96835	0.00435815	0.216326	-1.3132	O95363	7	5.22835	0.00359259	0.186082	FARS2	18.1975	2h
O95758	-0.303315	-5.42631	0.0061012	0.243123	-1.66677	O95758	9	-5.145	0.00384656	0.186082	PTBP3	19.9988	2h
P10109	-1.46515	-4.65822	0.0111467	0.26326	-2.28513	P10109	3	-5.10914	0.0039623	0.186082	FDX1	18.7273	2h
P16220	1.0805	12.1156	0.00148223	0.191905	-0.42383	P16220	2	6.3016	0.00352815	0.186082	CREB1	15.382	2h
P17655	-0.603567	-5.88357	0.011256	0.26326	-1.9856	P17655	15	-6.03826	0.00411379	0.186082	CAPN2	19.1085	2h
P23458	-0.213909	-3.53342	0.0253966	0.309672	-3.22532	P23458	28	-5.09303	0.00401561	0.186082	JAK1	19.487	2h
P27105	0.257328	4.07649	0.0160987	0.276216	-2.72015	P27105	19	5.26555	0.00348562	0.186082	STOM	20.8035	2h
P46939	0.306512	4.8828	0.00879588	0.259705	-2.05898	P46939	11	5.22937	0.0035896	0.186082	UTRN	16.8688	2h
P48426	-0.484482	-7.79363	0.00165478	0.191905	-0.346764	P48426	2	-5.31647	0.00334519	0.186082	PIP4K2A	19.4214	2h
P52597	0.226105	3.95272	0.0177951	0.286241	-2.83085	P52597	19	5.29423	0.00340569	0.186082	HNRNPF	20.5097	2h
P62837	-0.503928	-6.81294	0.002707	0.19953	-0.827265	P62837	2	-5.14945	0.0038325	0.186082	UBE2D2	19.3354	2h
Q03518	0.791468	4.4867	0.0126065	0.26326	-2.42	Q03518	11	5.07654	0.00407106	0.186082	TAP1	18.71	2h
Q10469	0.488607	8.85454	0.0010309	0.191905	0.0904294	Q10469	3	5.25091	0.00352726	0.186082	MGAT2	19.0361	2h
Q13155	-0.251596	-4.66516	0.0102747	0.26326	-2.22763	Q13155	13	-5.37253	0.00319822	0.186082	AIMP2	19.606	2h
Q13310	-0.162874	-3.23541	0.0332364	0.332381	-3.52441	Q13310	23	-5.06602	0.00410691	0.186082	PABPC4	20.0056	2h
Q13867	-0.38674	-5.47432	0.00591565	0.243123	-1.63401	Q13867	8	-5.22606	0.00359928	0.186082	BLMH	19.0667	2h
Q15596	0.625524	5.04267	0.00856239	0.258207	-1.99848	Q15596	6	5.08291	0.00404954	0.186082	NCOA2	16.9348	2h
Q16740	-0.454389	-5.02846	0.00809535	0.249488	-1.96263	Q16740	8	-5.08847	0.00403087	0.186082	CLPP	19.4773	2h
Q7L5Y9	1.28871	8.09204	0.00533348	0.239717	-1.30401	Q7L5Y9	4	6.13915	0.00387618	0.186082	MAEA	16.4601	2h
Q7Z4V5	-1.12586	-7.12916	0.00746833	0.249005	-1.58617	Q7Z4V5	6	-6.12778	0.0039021	0.186082	HDGFL2	18.3734	2h
Q96SQ9	0.540664	6.57296	0.00315724	0.208341	-0.976308	Q96SQ9	2	5.25297	0.00352136	0.186082	CYP2S1	16.179	2h
Q9H7N4	-0.478555	-8.32684	0.00129556	0.191905	-0.117397	Q9H7N4	3	-5.08327	0.00404833	0.186082	SCAF1	18.8678	2h
Q9HB58	1.03773	12.3204	0.00140027	0.191905	-0.39068	Q9HB58	2	6.1185	0.00392342	0.186082	SP110	16.6756	2h
O00472	0.334502	4.39025	0.0126132	0.26326	-2.45135	O00472	13	4.99382	0.00436311	0.186815	ELL2	17.6213	2h
O95147	-1.18596	-8.59107	0.00454479	0.220754	-1.1789	O95147	4	-5.95917	0.00431272	0.186815	DUSP14	16.7623	2h
O95639	1.09534	10.6087	0.00222619	0.191905	-0.670262	O95639	4	5.96311	0.00430255	0.186815	CPSF4	17.8516	2h
Q08AG7	-1.03548	-11.2339	0.00189636	0.191905	-0.571802	Q08AG7	2	-5.99873	0.00421177	0.186815	MZT1	19.3942	2h
Q92954	1.00515	4.68235	0.0109583	0.26326	-2.26651	Q92954	5	5.02768	0.00424071	0.186815	PRG4	16.6406	2h
Q96S65	0.563875	6.11756	0.00408051	0.216326	-1.23867	Q96S65	4	5.0273	0.00424205	0.186815	CSRNP1	18.059	2h
Q9UI08	-0.528581	-6.46076	0.00335473	0.211033	-1.03814	Q9UI08	4	-5.0028	0.00433025	0.186815	EVL	17.9737	2h
O95433	-0.3324	-4.16058	0.0151034	0.275049	-2.64837	O95433	16	-4.93525	0.00458481	0.187275	AHSA1	19.7479	2h
P23381	0.307155	3.93983	0.0179963	0.286241	-2.84295	P23381	24	4.98179	0.00440762	0.187275	WARS1	18.5766	2h
P50990	-0.15224	-2.73463	0.0539562	0.37014	-4.06174	P50990	52	-4.91357	0.00467021	0.187275	CCT8	20.7271	2h
P62888	0.19864	3.95153	0.0178125	0.286241	-2.83192	P62888	15	4.97002	0.00445166	0.187275	RPL30	21.5962	2h
Q01968	-0.335509	-6.14414	0.00392903	0.216326	-1.20587	Q01968	7	-4.94806	0.00453522	0.187275	OCRL	18.4104	2h
Q15459	0.150811	2.76926	0.0521083	0.368569	-4.02324	Q15459	42	4.89591	0.00474113	0.187275	SF3A1	19.938	2h
Q16204	-0.314039	-4.57915	0.010942	0.26326	-2.29621	Q16204	11	-4.94105	0.0045623	0.187275	CCDC6	19.9122	2h
Q4G176	0.357797	4.4187	0.0124782	0.26326	-2.4349	Q4G176	12	4.92983	0.00460599	0.187275	ACSF3	17.8245	2h
Q4U2R6	1.55279	6.00233	0.0117306	0.26326	-2.00195	Q4U2R6	2	5.82387	0.00468135	0.187275	MRPL51	16.8009	2h
Q53FA7	0.455314	8.44481	0.00122965	0.191905	-0.0693543	Q53FA7	3	4.92429	0.00462774	0.187275	TP53I3	18.8904	2h
Q9Y276	-0.76078	-4.51572	0.0123437	0.26326	-2.39687	Q9Y276	7	-4.89743	0.00473499	0.187275	BCS1L	17.4446	2h
P07437	-0.309403	-5.40331	0.00619264	0.243123	-1.68257	P07437	8	-4.81996	0.00506097	0.19851	TUBB	22.6607	2h
O75323	-0.996324	-13.3087	0.00112465	0.191905	-0.277936	O75323	3	-5.61844	0.00531852	0.199347	NIPSNAP2	20.8441	2h
P09493	0.44585	6.1714	0.00386724	0.216326	-1.18953	P09493	5	4.7977	0.0051594	0.199347	TPM1	18.6916	2h
P30154	0.364012	4.47045	0.0120118	0.26326	-2.39286	P30154	10	4.75695	0.00534555	0.199347	PPP2R1B	17.5604	2h
Q14145	0.387753	7.43453	0.00196824	0.191905	-0.513331	Q14145	5	4.75244	0.00536661	0.199347	KEAP1	18.9362	2h
Q6P0N0	-0.460176	-7.00198	0.00245051	0.191905	-0.728158	Q6P0N0	4	-4.77411	0.00526624	0.199347	MIS18BP1	17.7544	2h
Q86SQ0	0.235486	3.64411	0.0230621	0.300827	-3.11822	Q86SQ0	21	4.78339	0.00522391	0.199347	PHLDB2	18.6995	2h
Q9UHD1	-0.187549	-3.32292	0.030667	0.326279	-3.43496	Q9UHD1	23	-4.76461	0.00530997	0.199347	CHORDC1	18.7592	2h
Q9Y4H2	-0.252298	-3.91514	0.0183525	0.286312	-2.86497	Q9Y4H2	16	-4.79227	0.0051838	0.199347	IRS2	19.2271	2h
O75157	-0.925855	-11.2922	0.00179246	0.191905	-0.530441	O75157	2	-5.48514	0.00578955	0.200197	TSC22D2	17.7897	2h
P56192	-0.161564	-2.95089	0.0435464	0.353438	-3.82449	P56192	30	-4.69632	0.0056372	0.200197	MARS1	19.2129	2h
Q13794	0.914417	12.0247	0.00150017	0.191905	-0.428311	Q13794	2	5.48458	0.00579164	0.200197	PMAIP1	17.7683	2h
Q15386	0.411368	4.1533	0.0155687	0.276216	-2.67053	Q15386	12	4.65759	0.00583321	0.200197	UBE3C	17.4723	2h
Q5BJF6	0.541982	5.5255	0.00589962	0.243123	-1.62124	Q5BJF6	4	4.67269	0.00575584	0.200197	ODF2	16.7903	2h
Q5H943	0.481721	4.69339	0.0104309	0.26326	-2.22967	Q5H943	7	4.69742	0.00563172	0.200197	CT83	19.7149	2h
Q687X5	0.194627	3.78299	0.0204874	0.294651	-2.98687	Q687X5	15	4.73104	0.00546798	0.200197	STEAP4	20.5219	2h
Q8IXK0	0.684598	4.84092	0.0098136	0.263169	-2.14627	Q8IXK0	4	4.68676	0.00568486	0.200197	PHC2	17.4599	2h
Q9BVC4	-1.32962	-4.29853	0.0144881	0.267315	-2.57317	Q9BVC4	3	-4.70844	0.00557745	0.200197	MLST8	18.677	2h
Q9BVK6	0.387384	7.38296	0.00201913	0.191905	-0.538106	Q9BVK6	5	4.73866	0.00543164	0.200197	TMED9	20.7021	2h
Q9H2G9	0.275669	4.99353	0.00814373	0.249608	-1.97579	Q9H2G9	9	4.71755	0.00553301	0.200197	BLZF1	18.4075	2h
Q9NNX1	-0.398445	-6.67721	0.00291193	0.202342	-0.90049	Q9NNX1	5	-4.65623	0.00584023	0.200197	TUFT1	18.2529	2h
Q9NZ45	0.422432	4.84632	0.00918209	0.261805	-2.09876	Q9NZ45	7	4.65367	0.0058535	0.200197	CISD1	19.5596	2h
Q9Y5Y5	0.257393	5.01992	0.00799716	0.249005	-1.95622	Q9Y5Y5	9	4.63552	0.00594851	0.202213	PEX16	19.5746	2h
Q14119	-0.406861	-7.26675	0.00213993	0.191905	-0.59475	Q14119	2	-4.6286	0.0059852	0.202235	VEZF1	17.6248	2h
Q86WJ1	0.392601	4.61995	0.010794	0.26326	-2.27464	Q86WJ1	8	4.6167	0.00604888	0.203163	CHD1L	18.8346	2h
P18084	-0.470662	-4.58281	0.011296	0.26326	-2.31663	P18084	7	-4.58737	0.00620933	0.203172	ITGB5	18.2696	2h
P25106	-0.605996	-5.02521	0.00866258	0.258449	-2.01104	P25106	3	-4.57713	0.00626651	0.203172	ACKR3	18.7458	2h
P30626	-0.230756	-4.38068	0.0126953	0.26326	-2.45881	P30626	11	-4.60376	0.00611909	0.203172	SRI	20.4941	2h
P55039	0.225459	4.15052	0.0151776	0.275276	-2.65517	P55039	12	4.58536	0.00622051	0.203172	DRG2	18.2812	2h
Q0PNE2	0.947522	13.074	0.00118298	0.191905	-0.30302	Q0PNE2	3	5.36546	0.0062569	0.203172	ELP6	18.5815	2h
Q8ND25	0.611355	4.81103	0.0100177	0.263169	-2.16866	Q8ND25	2	4.58787	0.00620656	0.203172	ZNRF1	18.7683	2h
O15403	-0.464404	-4.80711	0.00944764	0.263169	-2.12932	O15403	6	-4.51449	0.00662991	0.203643	SLC16A6	19.3506	2h
O75683	-0.515536	-4.36381	0.0137149	0.266183	-2.5154	O75683	7	-4.50637	0.0066788	0.203643	SURF6	18.9453	2h
P11233	0.414497	7.28196	0.00212362	0.191905	-0.587272	P11233	4	4.51277	0.00664028	0.203643	RALA	19.6374	2h
Q96EE3	-0.287264	-5.15187	0.00731096	0.249005	-1.85981	Q96EE3	8	-4.54993	0.00642137	0.203643	SEH1L	18.5657	2h
Q96EN8	1.03956	4.23379	0.015214	0.275276	-2.62717	Q96EN8	3	4.53236	0.00652383	0.203643	MOCOS	16.3041	2h
Q96I99	0.283597	4.67361	0.0102118	0.26326	-2.22095	Q96I99	9	4.53128	0.00653019	0.203643	SUCLG2	17.7628	2h
Q96T58	0.286178	3.72786	0.0214793	0.296013	-3.03899	Q96T58	18	4.54148	0.00647039	0.203643	SPEN	17.835	2h
Q99439	-0.316269	-4.28463	0.0136662	0.266183	-2.53971	Q99439	10	-4.50611	0.0066804	0.203643	CNN2	19.2036	2h
Q9NX08	-1.1646	-6.20623	0.0107523	0.26326	-1.91867	Q9NX08	2	-5.27904	0.00662343	0.203643	COMMD8	18.554	2h
Q9UH65	-0.601988	-4.86022	0.00968457	0.263169	-2.13188	Q9UH65	4	-4.51654	0.00661763	0.203643	SWAP70	17.6869	2h
Q9UQN3	-0.369833	-6.98393	0.00247366	0.191905	-0.73748	Q9UQN3	5	-4.51032	0.00665497	0.203643	CHMP2B	18.2455	2h
P51648	-0.210314	-3.67196	0.022516	0.298748	-3.09161	P51648	15	-4.48992	0.00677917	0.204432	ALDH3A2	19.2235	2h
Q9Y237	-0.556349	-5.16171	0.00769619	0.249005	-1.89392	Q9Y237	3	-4.49219	0.00676518	0.204432	PIN4	18.6918	2h
P01106	0.508897	5.38594	0.00638625	0.243123	-1.70866	P01106	4	4.47712	0.00685844	0.205717	MYC	20.6729	2h
P30101	0.12659	2.40607	0.0758471	0.407496	-4.43584	P30101	41	4.46233	0.00695141	0.207396	PDIA3	21.0391	2h
P83111	0.467214	4.66869	0.0106137	0.26326	-2.24873	P83111	6	4.43655	0.00711697	0.2101	LACTB	17.2151	2h
Q8IWI9	0.18163	3.31915	0.0307726	0.326279	-3.43878	Q8IWI9	18	4.43726	0.00711237	0.2101	MGA	18.6279	2h
O15067	-0.166202	-3.00573	0.041294	0.351021	-3.76557	O15067	23	-4.36761	0.00758273	0.211992	PFAS	19.4282	2h
O43865	-0.532503	-4.3376	0.0140705	0.267315	-2.54091	O43865	6	-4.36211	0.00762141	0.211992	AHCYL1	18.6266	2h
O75027	0.332165	3.84074	0.0197717	0.290925	-2.94112	O75027	13	4.3614	0.00762643	0.211992	ABCB7	19.4227	2h
P07339	0.160707	3.02153	0.0406706	0.3491	-3.74868	P07339	21	4.3627	0.00761726	0.211992	CTSD	21.0473	2h
P08758	-0.16619	-2.93502	0.0442251	0.353438	-3.84164	P08758	26	-4.34961	0.00771019	0.211992	ANXA5	19.8536	2h
P34896	-0.412837	-4.8228	0.00933519	0.261805	-2.11669	P34896	6	-4.35019	0.007706	0.211992	SHMT1	19.8757	2h
P51636	-0.65228	-4.37639	0.0136705	0.266183	-2.50913	P51636	2	-4.35736	0.00765498	0.211992	CAV2	18.5553	2h
P56524	0.629222	4.53882	0.0121394	0.26326	-2.37855	P56524	4	4.36938	0.00757035	0.211992	HDAC4	16.9885	2h
Q13438	0.41484	4.54111	0.0114354	0.26326	-2.33768	Q13438	7	4.41527	0.0072571	0.211992	OS9	17.7009	2h
Q8TCD1	0.838643	11.6461	0.0016425	0.191905	-0.479424	Q8TCD1	2	5.07049	0.00762249	0.211992	C18orf32	14.5551	2h
Q8WUK0	-0.269652	-4.52918	0.0113541	0.26326	-2.33658	Q8WUK0	9	-4.36963	0.00756862	0.211992	PTPMT1	18.4346	2h
Q96JP5	-0.683177	-4.42844	0.0131553	0.263704	-2.46683	Q96JP5	3	-4.35337	0.00768335	0.211992	ZFP91	20.984	2h
Q9H583	-0.118697	-2.26297	0.0884569	0.431516	-4.60311	Q9H583	47	-4.40587	0.00732005	0.211992	HEATR1	18.5894	2h
Q9Y3B6	-0.409978	-6.09544	0.00404246	0.216326	-1.23526	Q9Y3B6	2	-4.36377	0.00760971	0.211992	EMC9	19.1915	2h
Q6N075	0.443208	5.81641	0.00478175	0.222634	-1.40958	Q6N075	4	4.33177	0.00783888	0.214479	MFSD5	16.9773	2h
O00512	-0.624859	-4.46439	0.0128133	0.26326	-2.43787	O00512	4	-4.30958	0.00800251	0.215924	BCL9	17.1925	2h
O14732	-0.352051	-5.30835	0.00658846	0.243123	-1.74854	O14732	6	-4.30156	0.00806262	0.215924	IMPA2	19.5415	2h
P78345	0.752054	3.98291	0.018483	0.286312	-2.84285	P78345	6	4.29328	0.00812522	0.215924	RPP38	18.2461	2h
Q15436	-0.162286	-3.20028	0.0343391	0.334027	-3.5607	Q15436	17	-4.30174	0.00806122	0.215924	SEC23A	19.0649	2h
Q8N5N7	0.405813	5.42417	0.00610964	0.243123	-1.66824	Q8N5N7	5	4.29309	0.00812668	0.215924	MRPL50	18.9241	2h
Q93045	-0.367559	-7.13517	0.00228774	0.191905	-0.66028	Q93045	2	-4.28856	0.00816115	0.215924	STMN2	21.702	2h
Q9Y5J9	-0.603702	-4.49976	0.0124875	0.26326	-2.40958	Q9Y5J9	4	-4.28995	0.00815051	0.215924	TIMM8B	20.3217	2h
O60443	-0.258697	-3.9562	0.0177446	0.286241	-2.8277	O60443	11	-4.25232	0.0084433	0.216501	GSDME	18.7054	2h
O95926	0.365869	7.04257	0.00239942	0.191905	-0.707303	O95926	2	4.25846	0.00839473	0.216501	SYF2	18.3516	2h
P01034	0.455179	5.12598	0.0075784	0.249005	-1.89165	P01034	2	4.24942	0.00846644	0.216501	CST3	20.4688	2h
P15954	0.535154	4.59669	0.0114941	0.26326	-2.32418	P15954	2	4.25691	0.00840694	0.216501	COX7C	22.5107	2h
P24539	0.217013	3.44598	0.0274429	0.319351	-3.31145	P24539	16	4.23664	0.00856893	0.216501	ATP5PB	20.927	2h
P32119	-0.304293	-3.64133	0.0233943	0.302973	-3.12794	P32119	15	-4.25404	0.0084297	0.216501	PRDX2	19.7283	2h
P42785	0.349078	5.20733	0.00704426	0.249005	-1.82	P42785	6	4.24137	0.00853081	0.216501	PRCP	18.7845	2h
P49840	-0.395729	-6.69786	0.00287953	0.202342	-0.889234	P49840	4	-4.25861	0.00839359	0.216501	GSK3A	18.9435	2h
Q8WXS4	0.605969	4.32121	0.0142439	0.267315	-2.55442	Q8WXS4	2	4.23705	0.00856563	0.216501	TMEM37	19.1839	2h
Q99633	1.26474	5.29464	0.0162184	0.276216	-2.32349	Q99633	4	4.90536	0.00854714	0.216501	PRPF18	18.1911	2h
P26440	1.0313	3.8131	0.0211886	0.295524	-2.99482	P26440	6	4.23014	0.00862162	0.216855	IVD	18.6355	2h
O00311	0.409151	6.09931	0.0040333	0.216326	-1.23291	O00311	4	4.21244	0.00876707	0.218028	CDC7	17.3364	2h
P21926	0.37356	4.86607	0.00890779	0.260228	-2.07231	P21926	6	4.2077	0.00880646	0.218028	CD9	20.7919	2h
Q4KMQ1	1.15918	5.69107	0.0134681	0.265656	-2.13686	Q4KMQ1	3	4.86018	0.00882374	0.218028	TPRN	17.5634	2h
Q9UK76	-0.3618	-6.02611	0.00421103	0.216326	-1.27755	Q9UK76	5	-4.21801	0.00872096	0.218028	JPT1	20.2333	2h
O00231	-0.142313	-2.61749	0.0607968	0.377473	-4.19334	O00231	30	-4.19548	0.00890907	0.219171	PSMD11	19.9084	2h
Q86SQ4	0.439348	4.13985	0.015943	0.276216	-2.69064	Q86SQ4	7	4.1775	0.00906251	0.221972	ADGRG6	17.5959	2h
P32969	0.210001	3.75904	0.0209058	0.295524	-3.00928	P32969	12	4.15666	0.00924428	0.224761	RPL9	19.5327	2h
Q14019	-1.27451	-4.27185	0.0278426	0.32018	-2.89488	Q14019	9	-4.79285	0.0092565	0.224761	COTL1	18.9559	2h
O75643	-0.0809302	-1.59165	0.188855	0.547289	-5.4011	O75643	93	-4.1343	0.00944403	0.226202	SNRNP200	19.8306	2h
O95551	-0.992484	-6.64057	0.00900596	0.261733	-1.75363	O95551	3	-4.76704	0.00942928	0.226202	TDP2	19.5602	2h
Q4VC44	0.452782	5.16411	0.00738736	0.249005	-1.86424	Q4VC44	4	4.14286	0.00936694	0.226202	FLYWCH1	17.7225	2h
Q9Y6W3	0.505322	4.68718	0.0106494	0.26326	-2.24562	Q9Y6W3	4	4.13064	0.00947716	0.226202	CAPN7	17.777	2h
O94826	0.181342	3.06429	0.0390385	0.345649	-3.70321	O94826	20	4.11274	0.00964127	0.226871	TOMM70	19.5252	2h
P62841	0.389576	6.62602	0.00299418	0.202342	-0.928567	P62841	3	4.10997	0.009667	0.226871	RPS15	20.4874	2h
Q16666	0.447053	3.52945	0.0268673	0.314611	-3.25975	Q16666	17	4.11203	0.00964786	0.226871	IFI16	18.4088	2h
Q9GZU8	-0.566129	-4.1525	0.0161896	0.276216	-2.69592	Q9GZU8	5	-4.11951	0.00957882	0.226871	PSME3IP1	19.2569	2h
O60346	-0.898557	-3.83257	0.020855	0.295524	-2.97715	O60346	4	-4.09489	0.00980825	0.227042	PHLPP1	18.7584	2h
P34932	-0.0996726	-1.98106	0.120836	0.476586	-4.93772	P34932	43	-4.09289	0.00982723	0.227042	HSPA4	19.3284	2h
P54750	-0.388571	-6.55805	0.00310789	0.207526	-0.966242	P54750	3	-4.08967	0.00985772	0.227042	PDE1A	18.9736	2h
Q70UQ0	0.341308	6.15259	0.00390975	0.216326	-1.2008	Q70UQ0	5	4.09707	0.00978772	0.227042	IKBIP	19.3793	2h
Q9BTT6	-1.15601	-5.3613	0.0157065	0.276216	-2.29088	Q9BTT6	3	-4.7028	0.00987666	0.227042	LRRC1	17.0197	2h
P23786	-0.56859	-6.78959	0.00742549	0.249005	-1.60067	P23786	8	-4.69226	0.00995252	0.227852	CPT2	17.0382	2h
Q96AH0	0.772264	10.8173	0.00202399	0.191905	-0.604257	Q96AH0	2	4.67476	0.01008	0.228337	NABP1	20.0558	2h
Q9BWT1	-0.512883	-4.51905	0.01212	0.26326	-2.38358	Q9BWT1	4	-4.06496	0.0100959	0.228337	CDCA7	19.6268	2h
Q9UBC2	-0.295557	-3.73517	0.0213893	0.295524	-3.03331	Q9UBC2	11	-4.07054	0.0100415	0.228337	EPS15L1	18.7651	2h
O43447	0.403157	5.5271	0.00571961	0.243123	-1.59832	O43447	4	4.01476	0.0106004	0.229237	PPIH	18.566	2h
O75970	0.678016	3.64571	0.0243407	0.306046	-3.14946	O75970	6	3.92321	0.0115973	0.229237	MPDZ	17.3769	2h
O94762	-0.740375	-3.89726	0.0197914	0.290925	-2.91889	O94762	3	-4.0122	0.0106268	0.229237	RECQL5	16.5309	2h
P04040	-0.133396	-2.54609	0.0654588	0.387026	-4.27457	P04040	25	-3.97321	0.01104	0.229237	CAT	19.8927	2h
P08238	-0.177921	-2.93152	0.0443764	0.353561	-3.84542	P08238	23	-4.03555	0.0103879	0.229237	HSP90AB1	21.9526	2h
P35222	0.13488	2.6435	0.0591949	0.377473	-4.16394	P35222	21	3.92926	0.0115281	0.229237	CTNNB1	19.6973	2h
P42285	0.141752	2.68998	0.0564524	0.376427	-4.11165	P42285	23	4.04873	0.0102558	0.229237	MTREX	19.1499	2h
P50748	-0.443472	-4.1213	0.0162324	0.276216	-2.7089	P50748	6	-4.00252	0.0107278	0.229237	KNTC1	18.0107	2h
P55317	0.514689	4.18777	0.0157572	0.276216	-2.66596	P55317	2	3.95244	0.0112676	0.229237	FOXA1	16.9355	2h
P62341	0.599638	4.01694	0.0179925	0.286241	-2.81299	P62341	2	4.00097	0.010744	0.229237	SELENOT	19.0465	2h
P62805	0.192557	3.04954	0.0395925	0.345649	-3.71886	P62805	20	3.99077	0.0108517	0.229237	H4C1	23.8211	2h
P68371	-0.344008	-6.34983	0.00349122	0.211033	-1.08456	P68371	2	-3.95425	0.0112476	0.229237	TUBB4B	24.3595	2h
P80723	-0.199953	-3.17192	0.0352615	0.336107	-3.59016	P80723	17	-3.97234	0.0110494	0.229237	BASP1	21.4151	2h
Q04721	0.156348	3.04922	0.0396048	0.345649	-3.7192	Q04721	16	3.95197	0.0112729	0.229237	NOTCH2	18.5147	2h
Q07864	-0.20928	-3.51947	0.0257106	0.310799	-3.23898	Q07864	13	-4.03517	0.0103918	0.229237	POLE	18.9879	2h
Q08379	-0.190634	-3.11073	0.0373528	0.339283	-3.65418	Q08379	18	-3.99396	0.0108179	0.229237	GOLGA2	19.1941	2h
Q13287	1.01644	3.65729	0.024105	0.305378	-3.1386	Q13287	3	3.96835	0.0110928	0.229237	NMI	17.3245	2h
Q13627	-0.61683	-3.91309	0.0195413	0.290682	-2.90474	Q13627	5	-4.00785	0.010672	0.229237	DYRK1A	17.7339	2h
Q14232	-0.275079	-3.34009	0.0305091	0.326279	-3.42338	Q14232	17	-3.99155	0.0108434	0.229237	EIF2B1	19.3401	2h
Q15019	-0.146826	-2.78479	0.0513038	0.367886	-4.00604	Q15019	20	-3.96369	0.0111438	0.229237	SEPTIN2	20.1558	2h
Q15742	-0.326004	-6.37165	0.00344841	0.211033	-1.07195	Q15742	5	-4.02018	0.0105445	0.229237	NAB2	17.0584	2h
Q69YU5	0.490685	4.60035	0.0113124	0.26326	-2.31231	Q69YU5	4	4.0363	0.0103804	0.229237	BRAWNIN	17.6129	2h
Q70CQ3	0.753229	10.2957	0.00232695	0.191905	-0.693164	Q70CQ3	2	4.54385	0.0111001	0.229237	USP30	18.0176	2h
Q8IWB1	-0.397217	-3.77477	0.02134	0.295524	-3.0151	Q8IWB1	8	-3.93177	0.0114996	0.229237	ITPRIP	18.6122	2h
Q8IZN3	0.745151	3.76308	0.0220756	0.296698	-3.04052	Q8IZN3	2	3.95812	0.0112049	0.229237	ZDHHC14	19.0684	2h
Q8NI08	0.397533	3.94901	0.0183606	0.286312	-2.85186	Q8NI08	7	3.93534	0.0114592	0.229237	NCOA7	17.2516	2h
Q8NI35	0.457951	3.68783	0.0234967	0.302973	-3.11008	Q8NI35	8	3.94449	0.0113562	0.229237	PATJ	17.2173	2h
Q8TDX7	-0.243106	-4.05933	0.0163219	0.276216	-2.73535	Q8TDX7	9	-3.92237	0.0116069	0.229237	NEK7	17.9422	2h
Q96A54	-0.807178	-3.80531	0.0213237	0.295524	-3.0019	Q96A54	3	-3.99223	0.0108362	0.229237	ADIPOR1	17.9444	2h
Q99496	0.504827	3.72041	0.0228683	0.300395	-3.07985	Q99496	7	3.93182	0.0114991	0.229237	RNF2	17.4823	2h
Q99873	-0.136467	-2.60472	0.0616018	0.378449	-4.20782	Q99873	23	-3.93864	0.0114219	0.229237	PRMT1	19.3235	2h
Q9H773	-0.318519	-5.013	0.00803529	0.249005	-1.96135	Q9H773	6	-3.97771	0.0109914	0.229237	DCTPP1	18.583	2h
Q9UNQ0	-0.176258	-3.26525	0.0323324	0.330773	-3.49375	Q9UNQ0	15	-4.03965	0.0103466	0.229237	ABCG2	19.9962	2h
Q9UQ90	-0.364557	-3.86785	0.0193331	0.290682	-2.91625	Q9UQ90	8	-3.94518	0.0113486	0.229237	SPG7	17.4493	2h
Q9Y3C4	-0.373236	-6.32704	0.00353665	0.211033	-1.09778	Q9Y3C4	3	-3.93359	0.011479	0.229237	TPRKB	18.566	2h
Q9Y548	-0.38648	-6.19231	0.00382067	0.216326	-1.17705	Q9Y548	3	-4.00072	0.0107466	0.229237	YIPF1	19.05	2h
Q86XA9	-0.46409	-4.55206	0.0115486	0.26326	-2.34094	Q86XA9	4	-3.91645	0.0116752	0.229776	HEATR5A	17.848	2h
O95263	-0.806024	-8.46873	0.00416746	0.216326	-1.11211	O95263	4	-4.46629	0.011764	0.230643	PDE8B	19.6495	2h
P02452	-0.470739	-4.4009	0.0131153	0.263704	-2.47373	P02452	4	-3.86616	0.0122733	0.230643	COL1A1	18.7107	2h
P07858	0.380424	4.24185	0.0143363	0.267315	-2.58578	P07858	6	3.88899	0.0119975	0.230643	CTSB	18.6188	2h
P29590	0.810592	8.14323	0.00464414	0.220754	-1.19744	P29590	4	4.44932	0.0119156	0.230643	PML	17.7532	2h
P31948	-0.097279	-1.91817	0.129733	0.490487	-5.01286	P31948	42	-3.85437	0.0124186	0.230643	STIP1	20.3362	2h
P48643	-0.149419	-2.43128	0.073845	0.403223	-4.40662	P48643	52	-3.86233	0.0123203	0.230643	CCT5	20.7231	2h
Q03111	0.399104	5.19485	0.00711008	0.249005	-1.82961	Q03111	4	3.88663	0.0120256	0.230643	MLLT1	19.0767	2h
Q5VU43	0.791152	7.28271	0.00653375	0.243123	-1.47902	Q5VU43	2	4.41001	0.0122761	0.230643	PDE4DIP	16.2813	2h
Q63HN8	-0.176922	-2.70551	0.0555697	0.374178	-4.09427	Q63HN8	34	-3.85212	0.0124466	0.230643	RNF213	17.5408	2h
Q69YN2	-0.936193	-4.07578	0.0312494	0.327777	-3.02153	Q69YN2	9	-4.40925	0.0122832	0.230643	CWF19L1	18.6782	2h
Q6P2E9	-0.160386	-2.81032	0.0500121	0.363233	-3.97784	Q6P2E9	21	-3.89456	0.0119313	0.230643	EDC4	19.1352	2h
Q8IUF8	0.35425	5.0654	0.00775203	0.249005	-1.92272	Q8IUF8	5	3.87073	0.0122175	0.230643	RIOX2	18.2949	2h
Q8WU76	-0.366674	-5.35216	0.00640209	0.243123	-1.71796	Q8WU76	2	-3.87348	0.0121841	0.230643	SCFD2	17.7107	2h
Q96EA4	0.238472	3.58534	0.0242679	0.305885	-3.17482	Q96EA4	11	3.85921	0.0123587	0.230643	SPDL1	19.5705	2h
Q96ME7	0.343919	3.82477	0.0200355	0.292419	-2.95583	Q96ME7	8	3.86669	0.0122669	0.230643	ZNF512	17.6764	2h
Q9BXB5	-0.211336	-3.89964	0.0185885	0.286312	-2.87911	Q9BXB5	10	-3.89947	0.0118733	0.230643	OSBPL10	18.2479	2h
Q9UIG0	0.170155	2.92675	0.0445838	0.353846	-3.85059	Q9UIG0	19	3.89399	0.011938	0.230643	BAZ1B	18.4761	2h
Q9Y5B9	0.124843	2.33439	0.0818889	0.415133	-4.51936	Q9Y5B9	31	3.85109	0.0124594	0.230643	SUPT16H	19.493	2h
O75367	0.138694	2.74284	0.0535112	0.37014	-4.05259	O75367	18	3.80449	0.0130556	0.235604	MACROH2A1	21.0327	2h
P21964	-0.304224	-3.69336	0.0223769	0.298748	-3.07853	P21964	9	-3.8131	0.012943	0.235604	COMT	18.1909	2h
P53618	-0.106109	-2.02058	0.11559	0.467768	-4.89055	P53618	43	-3.81818	0.0128771	0.235604	COPB1	19.0821	2h
P60903	0.292518	3.71374	0.0217594	0.29624	-3.05288	P60903	9	3.8039	0.0130634	0.235604	S100A10	20.0479	2h
P78524	0.800089	7.73966	0.00534223	0.239717	-1.31157	P78524	4	4.35449	0.0128082	0.235604	DENND2B	17.2322	2h
Q13309	-0.421777	-3.44023	0.0290232	0.323634	-3.346	Q13309	10	-3.80802	0.0130093	0.235604	SKP2	18.2605	2h
Q8N8A6	0.738214	3.44791	0.0288298	0.323634	-3.33853	Q8N8A6	7	3.81121	0.0129676	0.235604	DDX51	16.8577	2h
Q9Y5A9	0.204841	3.60544	0.0238473	0.304691	-3.1554	Q9Y5A9	11	3.82284	0.012817	0.235604	YTHDF2	18.7559	2h
Q96BS2	0.309658	4.69926	0.010024	0.263169	-2.20075	Q96BS2	6	3.79621	0.013165	0.236127	TESC	18.2582	2h
Q9UPZ3	-0.347499	-6.16929	0.003872	0.216326	-1.1908	Q9UPZ3	4	-3.79533	0.0131766	0.236127	HPS5	17.5166	2h
P02794	-0.162109	-3.04297	0.0398423	0.345649	-3.72584	P02794	15	-3.77536	0.013445	0.237594	FTH1	20.9898	2h
P07108	-0.217441	-3.73224	0.0213861	0.295524	-3.03448	P07108	10	-3.78554	0.0133075	0.237594	DBI	19.5902	2h
Q5RL73	0.712966	9.59943	0.00283401	0.202342	-0.826398	Q5RL73	2	4.29152	0.013446	0.237594	RBM48	18.1915	2h
Q66PJ3	-0.850194	-6.26814	0.0104771	0.26326	-1.89414	Q66PJ3	4	-4.29739	0.0133849	0.237594	ARL6IP4	18.7792	2h
Q6IBW4	-0.441974	-4.40436	0.012882	0.263704	-2.46071	Q6IBW4	4	-3.76387	0.0136023	0.237594	NCAPH2	19.3479	2h
Q96BQ5	-0.322029	-5.40424	0.00618892	0.243123	-1.68194	Q96BQ5	5	-3.76528	0.0135829	0.237594	CCDC127	18.9223	2h
Q9NZN5	-0.938413	-3.48549	0.0279045	0.32018	-3.30207	Q9NZN5	3	-3.76994	0.013519	0.237594	ARHGEF12	17.5934	2h
Q9UHH9	0.589816	3.7327	0.0226364	0.298748	-3.06848	Q9UHH9	2	3.76663	0.0135643	0.237594	IP6K2	17.6814	2h
Q9Y6N8	0.166775	3.13858	0.0363831	0.336107	-3.62495	Q9Y6N8	14	3.76116	0.0136397	0.237594	CDH10	19.4161	2h
Q13610	-0.195809	-3.78443	0.0204625	0.294651	-2.98552	Q13610	10	-3.7466	0.0138427	0.238716	PWP1	19.6193	2h
Q9BZZ5	0.161506	2.94768	0.0436828	0.353438	-3.82796	Q9BZZ5	16	3.74435	0.0138744	0.238716	API5	19.8482	2h
Q9H553	0.808493	5.52074	0.0145667	0.267885	-2.21493	Q9H553	5	4.25282	0.0138571	0.238716	ALG2	17.5606	2h
Q9Y446	0.198743	3.38518	0.0289825	0.323634	-3.37214	Q9Y446	12	3.74888	0.0138106	0.238716	PKP3	17.823	2h
Q96C86	-0.324699	-4.34862	0.0130098	0.263704	-2.48565	Q96C86	6	-3.7172	0.0142632	0.244656	DCPS	18.8903	2h
P07900	-0.138217	-2.47673	0.0703857	0.395882	-4.35414	P07900	26	-3.7111	0.0143522	0.245431	HSP90AA1	21.3925	2h
O00232	-0.148256	-2.92007	0.0448758	0.353911	-3.85783	O00232	15	-3.66361	0.015068	0.247109	PSMD12	19.4537	2h
O00429	-0.125521	-2.37516	0.078388	0.412844	-4.47178	O00429	25	-3.67734	0.0148569	0.247109	DNM1L	19.0777	2h
O60293	0.291303	4.73587	0.00976301	0.263169	-2.17207	O60293	6	3.69619	0.0145727	0.247109	ZFC3H1	17.5042	2h
O75351	0.401133	3.45798	0.0283243	0.322047	-3.32366	O75351	8	3.66051	0.0151161	0.247109	VPS4B	18.5084	2h
O75390	-0.138542	-2.58877	0.0626244	0.380457	-4.22593	O75390	20	-3.65239	0.015243	0.247109	CS	21.1075	2h
O75717	0.216647	3.12202	0.0369561	0.337052	-3.64232	O75717	14	3.63945	0.0154477	0.247109	WDHD1	18.3862	2h
O94925	0.201915	3.43475	0.0277197	0.32018	-3.32261	O94925	11	3.65511	0.0152003	0.247109	GLS	18.7328	2h
P43034	-0.13955	-2.56166	0.064408	0.383916	-4.25679	P43034	21	-3.64366	0.0153808	0.247109	PAFAH1B1	19.2626	2h
Q03154	0.634505	3.58389	0.0256466	0.310695	-3.20781	Q03154	3	3.63837	0.015465	0.247109	ACY1	19.6683	2h
Q1ED39	0.184481	3.46014	0.0270984	0.316656	-3.29741	Q1ED39	11	3.6418	0.0154103	0.247109	KNOP1	18.2723	2h
Q6UN15	0.605906	5.44994	0.0143093	0.267315	-2.21272	Q6UN15	7	4.15751	0.0149366	0.247109	FIP1L1	17.7592	2h
Q8TBM8	0.840958	4.96673	0.0190894	0.289755	-2.49163	Q8TBM8	5	4.14075	0.0151369	0.247109	DNAJB14	18.1721	2h
Q92615	-0.235476	-4.07894	0.0160673	0.276216	-2.71799	Q92615	8	-3.64948	0.0152888	0.247109	LARP4B	19.9507	2h
Q92997	0.334272	6.04693	0.00415951	0.216326	-1.2648	Q92997	4	3.67121	0.0149508	0.247109	DVL3	18.4809	2h
Q969G6	-0.724992	-10.1387	0.00242999	0.191905	-0.721688	Q969G6	3	-4.11213	0.0154863	0.247109	RFK	18.9001	2h
Q96A65	-0.147278	-2.73447	0.0539648	0.37014	-4.06192	Q96A65	18	-3.68036	0.0148109	0.247109	EXOC4	18.509	2h
Q96AQ8	0.44219	4.23934	0.0146355	0.268269	-2.60008	Q96AQ8	3	3.6357	0.0155077	0.247109	MCUR1	18.0678	2h
Q96DA6	0.320675	3.49372	0.0265986	0.313605	-3.27071	Q96DA6	9	3.66515	0.0150442	0.247109	DNAJC19	19.0455	2h
Q96KC2	-0.829427	-5.53365	0.0144793	0.267315	-2.2089	Q96KC2	2	-4.16507	0.0148474	0.247109	ARL5B	18.5239	2h
Q9BQ49	0.439329	4.27152	0.014249	0.267315	-2.57152	Q9BQ49	3	3.64071	0.0154277	0.247109	SMIM7	21.0481	2h
Q9H1B7	-1.01638	-4.70695	0.0218637	0.29624	-2.63452	Q9H1B7	4	-4.18086	0.0146629	0.247109	IRF2BPL	17.8349	2h
Q9UKM9	-0.199956	-3.29781	0.0313794	0.327777	-3.46049	Q9UKM9	12	-3.65541	0.0151956	0.247109	RALY	20.2753	2h
Q9Y303	0.757711	8.04469	0.00480277	0.222634	-1.22443	Q9Y303	3	4.11826	0.0154107	0.247109	AMDHD2	18.6619	2h
Q9Y3C7	0.34654	6.0047	0.00426484	0.216326	-1.29072	Q9Y3C7	3	3.67645	0.0148705	0.247109	MED31	17.8633	2h
O60292	-0.409847	-4.39186	0.0127823	0.26326	-2.45965	O60292	4	-3.63	0.0155993	0.247166	SIPA1L3	17.9105	2h
O60493	0.296139	4.49753	0.0116249	0.26326	-2.36234	O60493	6	3.63191	0.0155685	0.247166	SNX3	19.4913	2h
Q9Y266	-0.123084	-2.42819	0.074087	0.403681	-4.4102	Q9Y266	21	-3.62724	0.0156439	0.247173	NUDC	20.0541	2h
Q8N6H7	-0.297144	-4.46253	0.0119335	0.26326	-2.39101	Q8N6H7	6	-3.62311	0.0157109	0.247288	ARFGAP2	19.037	2h
Q9HBL0	0.150467	2.68087	0.0569785	0.37731	-4.12188	Q9HBL0	19	3.62032	0.0157563	0.247288	TNS1	18.429	2h
Q9Y448	-0.225886	-3.73197	0.0213911	0.295524	-3.03474	Q9Y448	9	-3.61597	0.0158275	0.247288	KNSTRN	20.4468	2h
Q9Y4Z0	-0.295749	-4.46936	0.0118725	0.26326	-2.3854	Q9Y4Z0	6	-3.61781	0.0157972	0.247288	LSM4	19.0206	2h
O14641	-0.261912	-5.14409	0.00734939	0.249005	-1.86543	O14641	6	-3.60853	0.0159499	0.247635	DVL2	18.7244	2h
O60291	0.877438	3.31625	0.0323755	0.330773	-3.46821	O60291	3	3.58037	0.0164237	0.247635	MGRN1	17.464	2h
O75122	-0.334595	-3.37961	0.0297371	0.325879	-3.38931	O75122	9	-3.58424	0.0163576	0.247635	CLASP2	18.254	2h
P12814	0.142565	2.42722	0.0741635	0.403681	-4.41133	P12814	29	3.6016	0.0160651	0.247635	ACTN1	18.8789	2h
P13807	0.245774	3.87791	0.0189257	0.28904	-2.89901	P13807	8	3.58311	0.0163769	0.247635	GYS1	17.9974	2h
P37268	-0.200759	-3.05858	0.0392518	0.345649	-3.70926	P37268	14	-3.58159	0.0164028	0.247635	FDFT1	20.1238	2h
P62280	0.135294	2.56988	0.0638612	0.382972	-4.24743	P62280	19	3.58073	0.0164175	0.247635	RPS11	20.9963	2h
Q14814	-0.342114	-3.67195	0.022789	0.300055	-3.0988	Q14814	7	-3.58803	0.0162932	0.247635	MEF2D	19.3466	2h
Q15393	-0.113541	-2.03067	0.114291	0.467732	-4.87852	Q15393	51	-3.61052	0.015917	0.247635	SF3B3	19.9247	2h
Q16658	-0.189427	-2.7375	0.0538003	0.37014	-4.05854	Q16658	24	-3.59249	0.0162178	0.247635	FSCN1	20.2466	2h
Q5VSL9	0.492627	3.62239	0.0248236	0.30806	-3.17139	Q5VSL9	5	3.59141	0.0162359	0.247635	STRIP1	18.1971	2h
Q96L50	0.899195	3.28076	0.0334197	0.332381	-3.5037	Q96L50	2	3.58312	0.0163767	0.247635	LRR1	17.3312	2h
Q9H845	-0.196956	-2.91623	0.0450448	0.353911	-3.862	Q9H845	17	-3.59652	0.01615	0.247635	ACAD9	18.5539	2h
O15446	0.379002	4.04747	0.0167071	0.278071	-2.75463	O15446	5	3.5455	0.0170327	0.249987	POLR1G	19.405	2h
O60701	0.122091	2.34246	0.081182	0.415133	-4.50992	O60701	23	3.55715	0.0168263	0.249987	UGDH	19.5714	2h
P33316	0.190552	3.53037	0.0254649	0.309832	-3.22831	P33316	10	3.52723	0.017362	0.249987	DUT	20.1542	2h
P42702	0.286263	3.07199	0.0391108	0.345649	-3.69978	P42702	14	3.527	0.0173661	0.249987	LIFR	19.3133	2h
P57054	0.987688	4.12276	0.030385	0.326279	-2.99062	P57054	1	3.97557	0.0172948	0.249987	PIGP	18.3346	2h
P62253	-0.724822	-6.3332	0.00979315	0.263169	-1.83921	P62253	2	-3.98484	0.0171642	0.249987	UBE2G1	17.6628	2h
Q13637	1.32809	3.88646	0.0350802	0.336107	-3.1497	Q13637	3	4.00226	0.016922	0.249987	RAB32	16.0295	2h
Q7L576	-0.198782	-2.88357	0.0465123	0.356892	-3.89752	Q7L576	17	-3.54173	0.0171	0.249987	CYFIP1	18.6524	2h
Q7Z3K3	0.179384	3.18556	0.0348141	0.334944	-3.57596	Q7Z3K3	12	3.52341	0.0174318	0.249987	POGZ	18.0026	2h
Q86X52	0.347835	5.31887	0.00654308	0.243123	-1.74117	Q86X52	3	3.5438	0.0170629	0.249987	CHSY1	17.3977	2h
Q8N3C0	-0.238385	-3.02188	0.0407035	0.3491	-3.74889	Q8N3C0	15	-3.54436	0.0170529	0.249987	ASCC3	17.8887	2h
Q8NB37	0.37641	4.31883	0.0135118	0.265656	-2.52061	Q8NB37	2	3.54939	0.0169634	0.249987	GATD1	19.2339	2h
Q8TF05	0.379558	4.6427	0.0106014	0.26326	-2.25561	Q8TF05	3	3.53438	0.0172323	0.249987	PPP4R1	17.5047	2h
Q8WVI0	-0.349871	-4.62273	0.0106054	0.26326	-2.26183	Q8WVI0	2	-3.5378	0.0171706	0.249987	SMIM4	21.5401	2h
Q8WVY7	-0.262073	-4.0654	0.0162425	0.276216	-2.72996	Q8WVY7	7	-3.52509	0.017401	0.249987	UBLCP1	18.8465	2h
Q9BZJ0	0.193382	3.53531	0.0253545	0.309672	-3.22348	Q9BZJ0	10	3.54195	0.0170961	0.249987	CRNKL1	18.4122	2h
Q9P2D1	0.285073	3.14907	0.036372	0.336107	-3.61902	Q9P2D1	12	3.52127	0.017471	0.249987	CHD7	18.0232	2h
Q9Y2Z9	-0.316315	-3.7024	0.0222057	0.29726	-3.06999	Q9Y2Z9	7	-3.5354	0.0172138	0.249987	COQ6	18.336	2h
Q9Y3D8	-1.07202	-3.19859	0.0359956	0.336107	-3.58671	Q9Y3D8	5	-3.55827	0.0168067	0.249987	AK6	19.9144	2h
Q9Y605	-0.367597	-4.73811	0.00975577	0.263169	-2.17092	Q9Y605	4	-3.56421	0.0167027	0.249987	MRFAP1	22.176	2h
P08243	-0.214935	-3.01423	0.0409571	0.350196	-3.75648	P08243	14	-3.50674	0.0177401	0.250421	ASNS	18.7984	2h
P48664	-0.39775	-4.05821	0.0166777	0.278071	-2.74947	P48664	2	-3.51353	0.0176137	0.250421	SLC1A6	16.7857	2h
P62995	0.190251	3.30431	0.031193	0.327777	-3.45387	P62995	11	3.50862	0.017705	0.250421	TRA2B	19.8295	2h
Q15532	0.317124	5.86566	0.00463568	0.220754	-1.3775	Q15532	4	3.50518	0.0177692	0.250421	SS18	20.1834	2h
Q7KZF4	-0.105356	-1.94973	0.125182	0.482715	-4.97515	Q7KZF4	43	-3.51042	0.0176716	0.250421	SND1	20.6899	2h
Q9H173	0.189463	3.16393	0.0355263	0.336107	-3.59847	Q9H173	12	3.50583	0.0177572	0.250421	SIL1	19.7461	2h
P18859	0.285929	5.4334	0.00607337	0.243123	-1.66192	P18859	5	3.49426	0.017975	0.250801	ATP5PF	21.2931	2h
P19793	-0.340359	-5.33141	0.00648953	0.243123	-1.73241	P19793	3	-3.49666	0.0179296	0.250801	RXRA	18.2264	2h
P36915	1.10813	3.08905	0.0398084	0.345649	-3.69924	P36915	8	3.49842	0.0178963	0.250801	GNL1	16.9298	2h
Q9BSD7	1.19545	3.635	0.0411823	0.351021	-3.32937	Q9BSD7	6	3.92865	0.0179743	0.250801	NTPCR	18.1231	2h
Q8N5G2	0.54303	3.38951	0.0303418	0.326279	-3.39567	Q8N5G2	5	3.48248	0.0182001	0.25206	MACO1	17.2201	2h
Q9H6X2	0.182176	3.14742	0.0360816	0.336107	-3.61571	Q9H6X2	12	3.48413	0.0181682	0.25206	ANTXR1	18.7053	2h
Q9Y3C1	0.255397	3.43985	0.0275935	0.32018	-3.31754	Q9Y3C1	9	3.48632	0.0181263	0.25206	NOP16	19.8914	2h
O00268	0.493796	3.67905	0.0236698	0.303808	-3.11827	O00268	3	3.47507	0.0183431	0.252826	TAF4	17.3779	2h
Q96J01	0.608749	3.30241	0.0327781	0.332381	-3.48202	Q96J01	5	3.47495	0.0183455	0.252826	THOC3	18.0187	2h
Q15031	0.171824	2.92836	0.0445136	0.353846	-3.84885	Q15031	14	3.46671	0.0185062	0.253173	LARS2	19.5183	2h
Q9P2B7	-0.739517	-6.79219	0.00788858	0.249005	-1.64551	Q9P2B7	3	-3.89742	0.0184446	0.253173	CFAP97	18.011	2h
Q9Y450	0.28742	3.22855	0.0337826	0.334027	-3.53683	Q9Y450	10	3.46703	0.0185	0.253173	HBS1L	17.5143	2h
O60826	-0.236291	-4.23309	0.0142244	0.267315	-2.58374	O60826	7	-3.44526	0.0189323	0.25345	CCDC22	18.2636	2h
P11498	0.114208	2.05771	0.110889	0.465901	-4.84629	P11498	38	3.45269	0.0187835	0.25345	PC	19.9987	2h
P58107	0.0818919	1.59226	0.18872	0.547289	-5.40038	P58107	58	3.45858	0.0186664	0.25345	EPPK1	18.8438	2h
Q6AI08	0.344269	4.45371	0.0120226	0.26326	-2.3988	Q6AI08	2	3.44687	0.0188998	0.25345	HEATR6	15.98	2h
Q96EB6	0.26552	3.90406	0.0185208	0.286312	-2.87507	Q96EB6	7	3.45698	0.018698	0.25345	SIRT1	18.8319	2h
Q96HH9	0.450041	3.54673	0.0264724	0.313605	-3.2432	Q96HH9	5	3.45375	0.0187624	0.25345	GRAMD2B	17.8381	2h
Q9NVS2	-0.297029	-4.87509	0.00884359	0.259705	-2.06483	Q9NVS2	5	-3.44301	0.0189776	0.25345	MRPS18A	19.066	2h
Q9UJX3	-0.258549	-2.9665	0.0432652	0.353438	-3.81197	Q9UJX3	15	-3.45545	0.0187285	0.25345	ANAPC7	18.96	2h
Q9Y2U5	-0.338248	-4.53396	0.0113139	0.26326	-2.3327	Q9Y2U5	2	-3.44298	0.0189782	0.25345	MAP3K2	19.5487	2h
Q9Y490	-0.0701836	-1.38841	0.239399	0.586401	-5.6363	Q9Y490	74	-3.4433	0.0189718	0.25345	TLN1	19.1332	2h
P38919	0.120456	2.14854	0.10026	0.452784	-4.7383	P38919	33	3.432	0.0192012	0.253453	EIF4A3	21.2266	2h
P40617	-0.329074	-5.34664	0.0064252	0.243123	-1.7218	P40617	3	-3.42208	0.0194054	0.253453	ARL4A	18.596	2h
P48067	0.42171	3.39763	0.030126	0.326279	-3.38769	P48067	6	3.42518	0.0193412	0.253453	SLC6A9	18.0295	2h
P49588	-0.1382	-2.31847	0.0833036	0.418308	-4.53798	P49588	30	-3.43	0.0192422	0.253453	AARS1	19.1781	2h
P61587	0.222939	3.80179	0.020166	0.292419	-2.96934	P61587	8	3.42087	0.0194304	0.253453	RND3	19.2191	2h
P62826	-0.146495	-2.56179	0.0643993	0.383916	-4.25664	P62826	19	-3.43167	0.019208	0.253453	RAN	21.7782	2h
Q16270	0.317824	4.87625	0.00883641	0.259705	-2.06395	Q16270	2	3.42552	0.0193342	0.253453	IGFBP7	17.1802	2h
Q92879	-0.31477	-3.24586	0.0332934	0.332381	-3.51982	Q92879	9	-3.42987	0.0192449	0.253453	CELF1	18.9689	2h
Q9BPW8	0.327759	4.29709	0.0135457	0.265656	-2.52964	Q9BPW8	5	3.43401	0.0191603	0.253453	NIPSNAP1	18.8514	2h
Q9Y2V2	0.348942	4.83026	0.0091276	0.261805	-2.09905	Q9Y2V2	3	3.42495	0.019346	0.253453	CARHSP1	19.6101	2h
O14975	-0.194341	-2.78698	0.0511914	0.367886	-4.00361	O14975	17	-3.41556	0.0195408	0.254302	SLC27A2	18.2407	2h
P40925	-0.199171	-3.15819	0.0357182	0.336107	-3.60446	P40925	11	-3.38378	0.0202166	0.255394	MDH1	20.2974	2h
P83436	-0.483496	-3.09197	0.0397009	0.345649	-3.69622	P83436	8	-3.38478	0.0201951	0.255394	COG7	17.7783	2h
Q13444	-0.334398	-4.10421	0.0159231	0.276216	-2.70286	Q13444	5	-3.38597	0.0201693	0.255394	ADAM15	19.8761	2h
Q14839	0.100048	1.92237	0.129118	0.489338	-5.00784	Q14839	34	3.39588	0.0199562	0.255394	CHD4	18.8045	2h
Q8WU90	0.238719	3.62602	0.0234254	0.302973	-3.13557	Q8WU90	8	3.39084	0.0200643	0.255394	ZC3H15	17.7816	2h
Q93052	0.181557	3.20727	0.0341165	0.334027	-3.55346	Q93052	11	3.39929	0.0198834	0.255394	LPP	18.455	2h
Q96AE7	0.20565	3.5486	0.0250602	0.308252	-3.21051	Q96AE7	9	3.39892	0.0198914	0.255394	TTC17	18.3094	2h
Q9BZG8	-0.279691	-5.20367	0.00706148	0.249005	-1.82262	Q9BZG8	5	-3.3941	0.0199943	0.255394	DPH1	18.2381	2h
Q9C0B1	0.40292	3.06529	0.040698	0.3491	-3.72393	Q9C0B1	10	3.40642	0.0197325	0.255394	FTO	17.3582	2h
Q9H223	-0.290584	-4.05689	0.0163539	0.276216	-2.73751	Q9H223	6	-3.40617	0.0197377	0.255394	EHD4	18.9737	2h
Q9HB07	-0.242037	-4.01758	0.0168806	0.27848	-2.77252	Q9HB07	7	-3.38572	0.0201747	0.255394	MYG1	19.9318	2h
Q9NP72	-0.203841	-3.98425	0.0173433	0.281967	-2.80241	Q9NP72	8	-3.39883	0.0198934	0.255394	RAB18	21.059	2h
Q9Y2Y1	-0.685	-8.23447	0.00435373	0.216326	-1.14692	Q9Y2Y1	3	-3.8045	0.0199343	0.255394	POLR3K	19.803	2h
Q9BXB1	1.31836	3.5489	0.0435887	0.353438	-3.39345	Q9BXB1	2	3.7847	0.0202701	0.255495	LGR4	17.846	2h
O75794	-0.1957	-3.59015	0.0241664	0.305378	-3.17016	O75794	9	-3.37905	0.0203197	0.255545	CDC123	19.9308	2h
Q9Y6K5	-0.226737	-3.23204	0.0333403	0.332381	-3.52788	Q9Y6K5	10	-3.37673	0.0203702	0.255607	OAS3	18.1759	2h
P52732	-0.132231	-2.48889	0.0694913	0.394346	-4.34013	P52732	18	-3.37019	0.0205137	0.255692	KIF11	19.7354	2h
Q8IY67	0.203048	3.14045	0.0363193	0.336107	-3.62301	Q8IY67	11	3.37223	0.0204689	0.255692	RAVER1	19.1271	2h
Q9NRA2	-0.336135	-4.37145	0.0127949	0.26326	-2.46704	Q9NRA2	2	-3.37383	0.0204338	0.255692	SLC17A5	17.2135	2h
P05141	0.244606	3.55253	0.024974	0.30806	-3.20668	P05141	8	3.36681	0.0205885	0.256055	SLC25A5	21.1678	2h
P15170	-0.214005	-3.23391	0.0332825	0.332381	-3.52595	P15170	10	-3.35067	0.0209494	0.259393	GSPT1	19.4074	2h
P49715	-0.293001	-5.32795	0.00650425	0.243123	-1.73482	P49715	2	-3.35233	0.0209119	0.259393	CEBPA	17.9775	2h
P52701	-0.112887	-2.00851	0.117165	0.46975	-4.90495	P52701	39	-3.34131	0.021162	0.260874	MSH6	19.2567	2h
Q9BRR6	-0.357701	-3.81329	0.020228	0.292419	-2.96643	Q9BRR6	5	-3.34269	0.0211305	0.260874	ADPGK	17.3328	2h
O00534	-0.342971	-3.88169	0.0191138	0.289755	-2.9036	O00534	5	-3.32017	0.0216512	0.262922	VWA5A	17.744	2h
O60306	-0.410213	-2.86638	0.0491487	0.362253	-3.93446	O60306	17	-3.32483	0.0215422	0.262922	AQR	18.1039	2h
P09874	-0.088644	-1.67299	0.171844	0.528079	-5.30511	P09874	54	-3.31596	0.02175	0.262922	PARP1	19.9914	2h
P30281	-0.946802	-3.02719	0.0421741	0.351221	-3.76373	P30281	3	-3.31877	0.0216839	0.262922	CCND3	19.4793	2h
P40818	-0.250626	-4.50009	0.0116027	0.26326	-2.36025	P40818	6	-3.32797	0.0214692	0.262922	USP8	17.9315	2h
Q8NBU5	0.182913	3.30469	0.0311822	0.327777	-3.45348	Q8NBU5	10	3.31885	0.0216821	0.262922	ATAD1	19.6254	2h
Q99459	0.094932	1.88803	0.13425	0.495365	-5.04888	Q99459	30	3.33202	0.0213754	0.262922	CDC5L	20.0105	2h
Q9H2P9	-1.10163	-3.72317	0.0388947	0.345649	-3.26511	Q9H2P9	4	-3.71295	0.0215459	0.262922	DPH5	17.5058	2h
Q9UJA5	-0.24555	-3.26418	0.0323642	0.330773	-3.49485	Q9UJA5	9	-3.31629	0.0217423	0.262922	TRMT6	18.0832	2h
O15260	0.185422	3.57334	0.0245233	0.306046	-3.18645	O15260	9	3.31243	0.0218334	0.263362	SURF4	19.9097	2h
Q16719	-0.129127	-2.2811	0.0867349	0.42667	-4.5818	Q16719	24	-3.30545	0.0219994	0.264283	KYNU	18.9528	2h
Q9NX58	-0.256018	-3.71378	0.0217247	0.29624	-3.05191	Q9NX58	7	-3.30526	0.022004	0.264283	LYAR	17.3762	2h
P56199	0.191967	2.73429	0.0539748	0.37014	-4.06212	P56199	16	3.29878	0.0221593	0.264506	ITGA1	19.5579	2h
Q15118	0.461742	3.39419	0.030217	0.326279	-3.39106	Q15118	2	3.30106	0.0221045	0.264506	PDK1	18.1657	2h
Q86UU1	0.332836	3.9213	0.0185025	0.286312	-2.86758	Q86UU1	5	3.29605	0.0222251	0.264506	PHLDB1	17.5223	2h
Q8TEY7	0.442377	3.02731	0.0421694	0.351221	-3.7636	Q8TEY7	8	3.29467	0.0222583	0.264506	USP33	17.2388	2h
Q92522	0.230069	3.28966	0.0316148	0.327777	-3.4688	Q92522	9	3.29527	0.0222438	0.264506	H1-10	21.1464	2h
Q13895	-0.136283	-2.35791	0.0798481	0.414695	-4.49189	Q13895	22	-3.29127	0.0223408	0.264926	BYSL	20.2314	2h
P30049	0.273525	3.98883	0.0172788	0.281734	-2.79829	P30049	6	3.28363	0.0225273	0.266074	ATP5F1D	20.3624	2h
Q684P5	-0.405499	-3.7803	0.0213537	0.295524	-3.01317	Q684P5	3	-3.28341	0.0225326	0.266074	RAP1GAP2	17.9843	2h
O14561	0.379934	3.84388	0.019932	0.291902	-2.94479	O14561	4	3.26253	0.0230514	0.268487	NDUFAB1	18.9845	2h
O43813	-0.249447	-2.98838	0.0423623	0.351494	-3.78854	O43813	11	-3.26893	0.022891	0.268487	LANCL1	19.2574	2h
P00533	-0.126806	-2.30765	0.084281	0.421476	-4.55065	P00533	21	-3.26552	0.0229764	0.268487	EGFR	19.0441	2h
Q06830	-0.173657	-2.51955	0.0672951	0.389275	-4.30493	Q06830	22	-3.26378	0.02302	0.268487	PRDX1	21.6228	2h
Q68D10	0.242879	3.07695	0.0386158	0.344585	-3.69042	Q68D10	10	3.26172	0.023072	0.268487	SPTY2D1	18.8312	2h
Q96AE4	0.123146	2.08287	0.107825	0.462138	-4.81633	Q96AE4	38	3.26471	0.0229966	0.268487	FUBP1	20.8619	2h
Q9Y2U9	0.629536	6.79096	0.00764031	0.249005	-1.62181	Q9Y2U9	2	3.64267	0.0228902	0.268487	KLHDC2	17.2169	2h
P46934	-0.63076	-8.26518	0.0043088	0.216326	-1.1387	P46934	4	-3.63029	0.0231372	0.268678	NEDD4	16.4368	2h
Q9NXW2	0.143503	2.71598	0.054983	0.372914	-4.08255	Q9NXW2	14	3.25727	0.0231842	0.268678	DNAJB12	18.9203	2h
O43402	0.533711	3.03326	0.0419347	0.351221	-3.75737	O43402	6	3.24293	0.0235507	0.268767	EMC8	18.0308	2h
O43896	-0.566163	-3.12915	0.0383592	0.344251	-3.6578	O43896	4	-3.21024	0.0244113	0.268767	KIF1C	18.0196	2h
O95359	-0.164783	-2.65933	0.0582443	0.377473	-4.14611	O95359	15	-3.20902	0.0244442	0.268767	TACC2	17.9083	2h
O95394	-0.167141	-3.05222	0.0394914	0.345649	-3.71602	O95394	11	-3.22277	0.0240773	0.268767	PGM3	18.6201	2h
P04156	0.257671	4.10976	0.0156766	0.276216	-2.69084	P04156	6	3.23914	0.0236488	0.268767	PRNP	20.9977	2h
P06733	-0.151602	-2.29252	0.0856699	0.424865	-4.56839	P06733	34	-3.24245	0.0235632	0.268767	ENO1	21.551	2h
P22004	-0.36214	-3.5392	0.0258867	0.310917	-3.23372	P22004	5	-3.2093	0.0244365	0.268767	BMP6	18.2226	2h
P36969	-0.818482	-2.98566	0.0438561	0.353438	-3.80739	P36969	3	-3.23523	0.0237504	0.268767	GPX4	18.6548	2h
P62273	-0.352852	-3.32934	0.0314145	0.327777	-3.44499	P62273	6	-3.21896	0.0241783	0.268767	RPS29	20.4499	2h
Q03393	-0.333966	-4.44211	0.0121183	0.26326	-2.40783	Q03393	3	-3.22505	0.0240171	0.268767	PTS	20.4375	2h
Q13829	0.326923	3.49914	0.0264719	0.313605	-3.2654	Q13829	6	3.25166	0.0233269	0.268767	TNFAIP1	17.9699	2h
Q14146	0.167476	2.91168	0.0452462	0.353911	-3.86694	Q14146	12	3.22257	0.0240828	0.268767	URB2	17.225	2h
Q71F56	-0.459518	-3.3396	0.0317102	0.327793	-3.44499	Q71F56	4	-3.20793	0.0244733	0.268767	MED13L	16.8251	2h
Q86X55	-0.241487	-3.37669	0.0292054	0.32421	-3.38066	Q86X55	8	-3.23446	0.0237704	0.268767	CARM1	19.3905	2h
Q86Y82	-0.239484	-4.42285	0.0122956	0.26326	-2.42374	Q86Y82	6	-3.21841	0.0241928	0.268767	STX12	18.3143	2h
Q8TDB6	-0.607773	-6.02064	0.0105813	0.26326	-1.92578	Q8TDB6	5	-3.61657	0.0234148	0.268767	DTX3L	18.3634	2h
Q92665	0.511386	2.94937	0.0453918	0.353911	-3.8458	Q92665	7	3.20748	0.0244856	0.268767	MRPS31	17.145	2h
Q96BP3	0.360223	3.1555	0.0370818	0.337649	-3.62567	Q96BP3	7	3.23468	0.0237648	0.268767	PPWD1	17.7696	2h
Q9BT73	-0.23857	-4.41119	0.0124046	0.26326	-2.43341	Q9BT73	6	-3.20773	0.0244789	0.268767	PSMG3	19.1166	2h
Q9BUI4	0.279658	2.9552	0.0437403	0.353438	-3.8241	Q9BUI4	11	3.25401	0.0232671	0.268767	POLR3C	19.2389	2h
Q9NWB6	0.294934	3.33098	0.0307619	0.326279	-3.43257	Q9NWB6	7	3.21222	0.0243581	0.268767	ARGLU1	20.2063	2h
Q9UBK8	-0.202552	-2.98835	0.0419926	0.351221	-3.78418	Q9UBK8	11	-3.22155	0.0241097	0.268767	MTRR	19.0019	2h
Q9UBQ5	-0.287285	-3.40468	0.0287866	0.323634	-3.35869	Q9UBQ5	7	-3.23959	0.0236373	0.268767	EIF3K	19.6212	2h
Q9UBU9	0.204617	2.81769	0.0496462	0.362789	-3.96971	Q9UBU9	13	3.20898	0.024445	0.268767	NXF1	18.7628	2h
Q9UII2	-0.440758	-3.3342	0.0318624	0.328523	-3.45034	Q9UII2	2	-3.21674	0.0242375	0.268767	ATP5IF1	19.5369	2h
Q9UK58	1.16209	2.91477	0.0469149	0.357954	-3.88261	Q9UK58	3	3.24479	0.0235028	0.268767	CCNL1	16.6908	2h
Q9Y3A5	-0.129169	-2.48826	0.0695376	0.394346	-4.34086	Q9Y3A5	16	-3.21203	0.0243631	0.268767	SBDS	20.0419	2h
P41252	-0.122346	-2.01181	0.116732	0.468911	-4.90101	P41252	49	-3.20403	0.0245786	0.269116	IARS1	19.634	2h
Q86VM9	-0.71049	-2.90505	0.0473538	0.358445	-3.89299	Q86VM9	6	-3.20275	0.0246134	0.269116	ZC3H18	17.8833	2h
Q04864	-0.859111	-2.92528	0.0464461	0.356892	-3.87141	Q04864	4	-3.19863	0.0247252	0.269813	REL	18.1345	2h
P27694	-0.10123	-1.94568	0.125757	0.483961	-4.97999	P27694	28	-3.19258	0.024891	0.271061	RPA1	20.2814	2h
Q92973	-0.113354	-2.08481	0.107592	0.461919	-4.81401	Q92973	26	-3.19093	0.0249363	0.271061	TNPO1	19.7283	2h
P40939	-0.145753	-2.30184	0.0848114	0.422475	-4.55746	P40939	26	-3.18365	0.0251374	0.272719	HADHA	19.7528	2h
O60610	-0.118769	-2.21455	0.0932492	0.439762	-4.66018	O60610	21	-3.18052	0.0252245	0.273136	DIAPH1	18.8129	2h
P30044	-0.226673	-3.14026	0.0363256	0.336107	-3.6232	P30044	9	-3.1656	0.0256442	0.274517	PRDX5	20.4708	2h
Q5SW79	0.140672	2.64481	0.0591159	0.377473	-4.16247	Q5SW79	14	3.16902	0.0255475	0.274517	CEP170	18.0496	2h
Q8NBJ9	0.388489	3.65634	0.0236317	0.303808	-3.12727	Q8NBJ9	3	3.16246	0.0257335	0.274517	SIDT2	16.8908	2h
Q96HY7	-0.641762	-6.37317	0.00907647	0.261805	-1.78017	Q96HY7	4	-3.51366	0.0256293	0.274517	DHTKD1	18.4875	2h
Q9NUI1	-0.211543	-3.19561	0.0344892	0.334027	-3.56554	Q9NUI1	9	-3.16355	0.0257026	0.274517	DECR2	19.9333	2h
Q9UPQ9	0.231497	4.4838	0.0117448	0.26326	-2.37357	Q9UPQ9	6	3.17207	0.0254614	0.274517	TNRC6B	17.662	2h
Q9Y4D7	0.30128	3.2395	0.0334433	0.332381	-3.5256	Q9Y4D7	7	3.16404	0.0256887	0.274517	PLXND1	17.4157	2h
Q9Y6E0	0.390111	3.56822	0.0255491	0.310183	-3.21273	Q9Y6E0	4	3.16211	0.0257436	0.274517	STK24	17.2918	2h
Q8N9T8	0.283738	3.62444	0.0234718	0.302973	-3.13745	Q8N9T8	6	3.15889	0.0258357	0.274976	KRI1	18.7393	2h
P23528	-0.185904	-2.94369	0.0438528	0.353438	-3.83226	P23528	11	-3.15436	0.0259656	0.275229	CFL1	20.4731	2h
Q15404	-0.210273	-3.97915	0.0174154	0.282321	-2.807	Q15404	7	-3.15294	0.0260067	0.275229	RSU1	20.0471	2h
Q9NWU5	0.250864	3.49178	0.0263475	0.313605	-3.26617	Q9NWU5	7	3.15464	0.0259577	0.275229	MRPL22	20.6389	2h
O95602	-0.132582	-2.4155	0.0750913	0.405768	-4.42491	O95602	17	-3.14904	0.0261194	0.275744	POLR1A	17.9991	2h
Q7Z309	0.332224	4.07072	0.0163597	0.276216	-2.73255	Q7Z309	4	3.14786	0.0261536	0.275744	FAM122B	18.6909	2h
O14965	0.132773	2.59843	0.0620025	0.380457	-4.21495	O14965	14	3.1314	0.0266365	0.275845	AURKA	18.7257	2h
P02750	1.37068	3.21939	0.0546881	0.371993	-3.65142	P02750	3	3.47355	0.0265599	0.275845	LRG1	17.7613	2h
P28066	-0.147629	-2.84372	0.0483796	0.359419	-3.94111	P28066	12	-3.13667	0.026481	0.275845	PSMA5	19.7456	2h
P51965	-0.323039	-4.32859	0.0132111	0.263704	-2.5025	P51965	3	-3.12912	0.0267045	0.275845	UBE2E1	17.0797	2h
P61158	-0.485843	-2.78098	0.0534038	0.37014	-4.02691	P61158	10	-3.12664	0.0267782	0.275845	ACTR3	18.7956	2h
P61586	-0.325256	-3.89161	0.0189585	0.28904	-2.89456	P61586	2	-3.13469	0.0265394	0.275845	RHOA	20.2073	2h
P82673	0.133538	2.59641	0.0621324	0.380457	-4.21725	P82673	14	3.12592	0.0267996	0.275845	MRPS35	19.2117	2h
Q86SF2	-0.16815	-2.82072	0.049497	0.362789	-3.96638	Q86SF2	12	-3.12513	0.0268232	0.275845	GALNT7	19.7889	2h
Q8N0X7	0.196224	3.22788	0.0334692	0.332381	-3.53217	Q8N0X7	9	3.13102	0.026648	0.275845	SPART	18.0802	2h
Q96Q06	-0.211899	-2.60028	0.0622276	0.380457	-4.21518	Q96Q06	18	-3.1391	0.0264094	0.275845	PLIN4	19.12	2h
Q99567	-0.186906	-2.83207	0.0489419	0.361492	-3.9539	Q99567	12	-3.14581	0.0262133	0.275845	NUP88	18.7685	2h
Q9BU79	0.307479	4.10539	0.0157313	0.276216	-2.69468	Q9BU79	2	3.12418	0.0268517	0.275845	TMEM243	18.9423	2h
Q9NRG7	0.731251	4.2639	0.0279708	0.32018	-2.8999	Q9NRG7	2	3.46387	0.0267904	0.275845	SDR39U1	15.5163	2h
Q9NW75	0.668826	4.85527	0.0202187	0.292419	-2.55185	Q9NW75	2	3.46824	0.026686	0.275845	GPATCH2	16.301	2h
Q13501	-0.139184	-2.60692	0.0614625	0.378423	-4.20533	Q13501	14	-3.122	0.0269169	0.276009	SQSTM1	21.7097	2h
O00410	-0.125304	-2.03089	0.114263	0.467732	-4.87826	O00410	42	-3.11818	0.0270318	0.276682	IPO5	19.4643	2h
Q86X83	-0.411359	-3.4263	0.0293784	0.32421	-3.3596	Q86X83	3	-3.11576	0.0271048	0.276924	COMMD2	18.3442	2h
O95721	-0.186291	-3.64802	0.0229845	0.300827	-3.11447	O95721	8	-3.10954	0.0272937	0.277503	SNAP29	19.6411	2h
Q96R06	-0.219437	-2.73564	0.0540438	0.37014	-4.0618	Q96R06	13	-3.10869	0.0273196	0.277503	SPAG5	17.8415	2h
Q9NYU2	0.0984378	1.83435	0.142722	0.503116	-5.11302	Q9NYU2	34	3.10738	0.0273595	0.277503	UGGT1	19.1293	2h
Q9Y3E0	0.190416	3.59593	0.0240453	0.305378	-3.16458	Q9Y3E0	8	3.11173	0.0272271	0.277503	GOLT1B	20.4139	2h
Q13596	0.209335	3.38184	0.0290701	0.323634	-3.37549	Q13596	8	3.10057	0.0275686	0.277825	SNX1	18.2647	2h
Q13907	-0.277265	-3.57328	0.0245391	0.306046	-3.18685	Q13907	6	-3.10326	0.0274858	0.277825	IDI1	18.8415	2h
Q86TU7	0.616759	2.88882	0.0480976	0.358749	-3.91037	Q86TU7	5	3.09989	0.0275893	0.277825	SETD3	17.8435	2h
Q96S66	0.177123	2.50668	0.0682077	0.391961	-4.3197	Q96S66	18	3.1031	0.0274905	0.277825	CLCC1	18.1478	2h
O95372	0.676746	5.32997	0.0159443	0.276216	-2.30614	O95372	3	3.42899	0.0276415	0.277851	LYPLA2	17.9914	2h
P62140	0.208045	3.3832	0.0290342	0.323634	-3.37412	P62140	8	3.09497	0.0277416	0.278359	PPP1CB	19.3371	2h
Q12996	-0.189466	-2.61449	0.0609847	0.377473	-4.19674	Q12996	15	-3.09192	0.0278364	0.278381	CSTF3	19.3035	2h
Q86V48	0.48014	3.48903	0.0453714	0.353911	-3.43882	Q86V48	10	3.42091	0.027843	0.278381	LUZP1	17.9509	2h
O00391	0.255646	4.69695	0.0100407	0.263169	-2.20256	O00391	5	3.0891	0.0279245	0.278699	QSOX1	18.4673	2h
Q53H82	-0.259072	-3.31768	0.0308304	0.326279	-3.44057	Q53H82	7	-3.08225	0.0281397	0.280347	LACTB2	18.7029	2h
P61247	0.123459	2.07757	0.108461	0.462279	-4.82263	P61247	30	3.08062	0.0281909	0.28036	RPS3A	20.5096	2h
Q92805	0.31179	4.37386	0.0127614	0.26326	-2.4645	Q92805	3	3.07644	0.0283235	0.281179	GOLGA1	17.0852	2h
Q14746	-0.294847	-3.82363	0.0198134	0.290925	-2.94947	Q14746	5	-3.07208	0.0284623	0.281561	COG2	18.9927	2h
Q6NVY1	0.390486	3.18756	0.0363592	0.336107	-3.59795	Q6NVY1	5	3.07357	0.0284147	0.281561	HIBCH	18.0158	2h
Q13439	-0.143167	-2.50576	0.0682734	0.391961	-4.32076	Q13439	15	-3.06532	0.0286792	0.282205	GOLGA4	17.3292	2h
Q5VUJ9	0.907111	2.7831	0.0532928	0.37014	-4.02459	Q5VUJ9	3	3.06068	0.0288293	0.282205	EFCAB2	16.226	2h
Q6GMR7	0.327486	3.4973	0.026515	0.313605	-3.26721	Q6GMR7	5	3.06356	0.0287359	0.282205	FAAH2	17.1677	2h
Q9UGM6	-0.479668	-6.4216	0.00864926	0.258449	-1.74068	Q9UGM6	6	-3.39184	0.0285832	0.282205	WARS2	17.3981	2h
Q9Y385	0.86015	3.75972	0.0379953	0.343735	-3.23887	Q9Y385	3	3.38531	0.0287529	0.282205	UBE2J1	17.0438	2h
Q9Y4X4	0.297647	4.42837	0.0122445	0.26326	-2.41918	Q9Y4X4	4	3.06216	0.0287813	0.282205	KLF12	17.378	2h
P09382	-0.244354	-2.7843	0.051732	0.367886	-4.01018	P09382	11	-3.05429	0.0290373	0.28227	LGALS1	21.0434	2h
P48444	-0.0917583	-1.79612	0.149108	0.507205	-5.15865	P48444	29	-3.0558	0.0289877	0.28227	ARCN1	20.1666	2h
P61289	-0.100659	-1.99547	0.118893	0.473293	-4.92051	P61289	22	-3.05704	0.0289474	0.28227	PSME3	19.7048	2h
P78362	0.276614	5.11763	0.00748184	0.249005	-1.8846	P78362	4	3.05764	0.0289278	0.28227	SRPK2	18.137	2h
O00139	0.14612	2.56814	0.063976	0.382972	-4.2494	O00139	14	3.05093	0.0291471	0.282524	KIF2A	19.0139	2h
O14773	0.181344	2.98499	0.0421293	0.351221	-3.78779	O14773	10	3.05041	0.0291641	0.282524	TPP1	17.9646	2h
Q53T94	0.261424	5.05162	0.00782533	0.249005	-1.93284	Q53T94	2	3.0462	0.0293028	0.282569	TAF1B	17.8042	2h
Q96HE7	-0.359684	-2.68747	0.0585688	0.377473	-4.12949	Q96HE7	12	-3.04568	0.0293199	0.282569	ERO1A	18.3832	2h
Q9NVS9	-0.272541	-3.19229	0.0349359	0.33554	-3.5742	Q9NVS9	7	-3.04768	0.0292539	0.282569	PNPO	18.5893	2h
P04080	-0.326503	-3.45898	0.0274277	0.319351	-3.30487	P04080	5	-3.0396	0.0295217	0.283211	CSTB	20.4668	2h
Q7Z422	-0.414269	-3.28386	0.0333269	0.332381	-3.50059	Q7Z422	3	-3.03911	0.029538	0.283211	SZRD1	18.7282	2h
Q96FS4	-0.411032	-3.24852	0.0344031	0.334027	-3.53612	Q96FS4	4	-3.04032	0.0294975	0.283211	SIPA1	17.3633	2h
P15407	-0.370933	-3.50861	0.0267811	0.314258	-3.26762	P15407	3	-3.02782	0.0299166	0.286352	FOSL1	20.3729	2h
P98082	0.122008	2.34343	0.0810972	0.415133	-4.50879	P98082	16	3.02225	0.0301055	0.287179	DAB2	19.9753	2h
Q9H2Y7	0.197938	3.35117	0.0298887	0.325879	-3.40637	Q9H2Y7	8	3.02318	0.0300738	0.287179	ZNF106	18.4668	2h
Q0VDF9	-0.244988	-2.91632	0.0454231	0.353911	-3.86601	Q0VDF9	9	-3.0203	0.0301719	0.287325	HSPA14	18.5889	2h
O43318	-0.647755	-5.37619	0.015284	0.275653	-2.2697	O43318	3	-3.32926	0.0302583	0.287659	MAP3K7	17.8688	2h
Q96C00	0.744773	3.67868	0.0400278	0.346222	-3.29736	Q96C00	1	3.32661	0.0303316	0.287868	ZBTB9	17.121	2h
Q07955	-0.282035	-2.67989	0.0581768	0.377473	-4.13165	Q07955	12	-3.01244	0.0304415	0.288423	SRSF1	20.911	2h
Q12834	-0.269501	-2.60312	0.0626847	0.380457	-4.21626	Q12834	15	-3.01008	0.0305227	0.288705	CDC20	19.9713	2h
Q13485	-0.677554	-2.81283	0.0517679	0.367886	-3.99229	Q13485	3	-3.00408	0.0307309	0.290185	SMAD4	17.5449	2h
P52594	0.253605	2.87513	0.0472894	0.358441	-3.91068	P52594	9	2.99954	0.0308894	0.290703	AGFG1	19.0297	2h
Q15427	0.273925	2.94907	0.0440008	0.353438	-3.83069	Q15427	8	2.99995	0.0308752	0.290703	SF3B4	18.3901	2h
Q99959	0.172483	3.19136	0.0346262	0.334027	-3.56995	Q99959	9	2.99601	0.0310134	0.290893	PKP2	18.4157	2h
Q9P2E9	-0.0788309	-1.54851	0.198581	0.555489	-5.45166	Q9P2E9	39	-2.99631	0.0310028	0.290893	RRBP1	19.7327	2h
O15047	-0.882877	-2.67264	0.0594404	0.377473	-4.14589	O15047	6	-2.99285	0.0311247	0.29145	SETD1A	17.9129	2h
A8MTT3	0.393301	3.14254	0.0378894	0.343331	-3.64403	A8MTT3	2	2.98285	0.0314804	0.293679	CEBPZOS	17.4539	2h
O75431	0.827337	2.64391	0.0611736	0.377473	-4.17776	O75431	7	2.97279	0.0318426	0.293679	MTX2	17.3607	2h
P17900	-0.462959	-3.03528	0.0418556	0.351221	-3.75526	P17900	3	-2.97497	0.0317635	0.293679	GM2A	18.5003	2h
P28340	-0.164294	-2.36428	0.0793048	0.413975	-4.48445	P28340	19	-2.97162	0.031885	0.293679	POLD1	18.9752	2h
Q08170	0.335819	3.71486	0.0219722	0.296256	-3.05825	Q08170	3	2.97963	0.0315957	0.293679	SRSF4	18.4411	2h
Q15208	-0.328122	-3.77908	0.0208146	0.295524	-2.99815	Q15208	3	-2.97014	0.0319387	0.293679	STK38	18.4536	2h
Q7L5A8	0.264483	4.0462	0.0164951	0.276216	-2.74701	Q7L5A8	5	2.97823	0.0316459	0.293679	FA2H	18.135	2h
Q9BQ75	0.366236	2.70448	0.0575869	0.377473	-4.11073	Q9BQ75	9	2.97121	0.0318998	0.293679	CMSS1	19.0303	2h
Q9BZD4	-0.218859	-2.81754	0.049674	0.362789	-3.97007	Q9BZD4	10	-2.98124	0.0315378	0.293679	NUF2	18.731	2h
Q9UBC3	-1.80805	-2.87004	0.0708013	0.395882	-3.9478	Q9UBC3	2	-3.27729	0.0317384	0.293679	DNMT3B	15.9737	2h
Q9Y679	0.145193	2.58503	0.0628667	0.380457	-4.23017	Q9Y679	13	2.97118	0.031901	0.293679	AUP1	19.4165	2h
Q4L180	-0.513464	-7.16458	0.00640442	0.243123	-1.46915	Q4L180	1	-3.26765	0.0320225	0.293968	FILIP1L	20.4891	2h
P25685	0.193719	2.48797	0.0695815	0.394346	-4.34132	P25685	16	2.95977	0.0323184	0.294316	DNAJB1	19.6958	2h
P29597	-0.578689	-2.8245	0.0511832	0.367886	-3.97964	P29597	4	-2.96126	0.0322636	0.294316	TYK2	16.5285	2h
Q14116	-0.285997	-3.66695	0.022627	0.298748	-3.09675	Q14116	5	-2.96252	0.032217	0.294316	IL18	20.0755	2h
Q8NCD3	0.30852	3.65814	0.0230598	0.300827	-3.11193	Q8NCD3	2	2.95965	0.0323229	0.294316	HJURP	16.8162	2h
Q8TDN6	0.0953891	1.79912	0.148597	0.506938	-5.15508	Q8TDN6	30	2.96389	0.0321669	0.294316	BRIX1	19.967	2h
P39748	-0.147654	-2.49784	0.068842	0.394346	-4.32985	P39748	14	-2.95466	0.0325073	0.29476	FEN1	20.5172	2h
Q14149	0.307676	3.43705	0.027967	0.32018	-3.32654	Q14149	5	2.95608	0.0324548	0.29476	MORC3	17.773	2h
Q9UID3	-0.362866	-3.11294	0.0386422	0.344585	-3.67058	Q9UID3	5	-2.95407	0.0325293	0.29476	VPS51	17.4545	2h
O00257	-0.167553	-2.65577	0.0584565	0.377473	-4.15011	O00257	12	-2.9468	0.0328002	0.296259	CBX4	19.6607	2h
Q9HCD5	0.205405	2.64515	0.0591167	0.377473	-4.16224	Q9HCD5	12	2.94766	0.032768	0.296259	NCOA5	18.9244	2h
Q96L92	0.313114	2.79613	0.052202	0.368767	-4.00676	Q96L92	8	2.9443	0.0328939	0.296627	SNX27	19.1554	2h
Q3B7T1	-0.179814	-3.06114	0.0391562	0.345649	-3.70655	Q3B7T1	9	-2.94277	0.0329517	0.296671	EDRF1	17.8297	2h
P26572	-0.390007	-2.99992	0.0432698	0.353438	-3.79236	P26572	5	-2.94034	0.0330434	0.296763	MGAT1	18.145	2h
Q12769	-0.0957455	-1.81651	0.145664	0.504759	-5.13432	Q12769	28	-2.9383	0.0331206	0.296763	NUP160	19.3092	2h
Q9NUL3	-0.175943	-2.6454	0.0590801	0.377473	-4.1618	Q9NUL3	12	-2.93898	0.0330946	0.296763	STAU2	19.0095	2h
P62913	-0.145446	-2.55372	0.0649414	0.385865	-4.26585	P62913	13	-2.93332	0.0333095	0.297979	RPL11	21.0489	2h
P14649	-0.366864	-3.17075	0.0366339	0.336107	-3.61099	P14649	2	-2.9302	0.0334289	0.298571	MYL6B	17.1499	2h
O95544	-0.385826	-3.22035	0.0352909	0.336107	-3.56461	O95544	3	-2.92624	0.0335808	0.298976	NADK	17.9307	2h
P30536	-0.232088	-2.99209	0.0418599	0.351221	-3.7804	P30536	8	-2.92673	0.0335617	0.298976	TSPO	19.7404	2h
Q9Y2S6	-0.292289	-4.05159	0.0164237	0.276216	-2.74222	Q9Y2S6	4	-2.92406	0.0336647	0.299248	TMA7	21.1075	2h
O14613	-0.304197	-3.38556	0.0292841	0.32421	-3.37776	O14613	5	-2.91632	0.0339649	0.300962	CDC42EP2	19.4422	2h
Q9UHI8	-0.644341	-4.19712	0.0290803	0.323634	-2.94244	Q9UHI8	2	-3.20431	0.0339649	0.300962	ADAMTS1	17.2762	2h
O95503	0.334248	2.81851	0.0513697	0.367886	-3.98511	O95503	7	2.91325	0.0340844	0.30107	CBX6	18.6303	2h
Q5T6F2	0.122571	2.41553	0.0750886	0.405768	-4.42487	Q5T6F2	14	2.91405	0.0340531	0.30107	UBAP2	18.521	2h
P23634	0.426624	2.65102	0.0607389	0.377473	-4.16986	P23634	8	2.90867	0.0342643	0.301857	ATP2B4	17.6048	2h
Q8IZV5	0.20321	2.90218	0.0456695	0.354089	-3.87726	Q8IZV5	9	2.90784	0.0342969	0.301857	RDH10	18.7201	2h
Q92743	0.269323	4.60093	0.0107681	0.26326	-2.27874	Q92743	4	2.90688	0.0343349	0.301857	HTRA1	18.0825	2h
O15397	-0.142937	-2.62527	0.0603125	0.377473	-4.18454	O15397	12	-2.90054	0.0345857	0.302208	IPO8	18.1534	2h
O43143	-0.0923715	-1.65567	0.175327	0.530257	-5.32561	O43143	47	-2.90363	0.0344632	0.302208	DHX15	20.0369	2h
O95208	0.257455	3.93432	0.0180655	0.286241	-2.84753	O95208	5	2.89772	0.0346981	0.302208	EPN2	17.6989	2h
Q16394	0.3833	3.1885	0.036328	0.336107	-3.59699	Q16394	3	2.90087	0.0345725	0.302208	EXT1	17.4863	2h
Q92552	0.108857	2.11161	0.104438	0.458733	-4.78214	Q92552	18	2.90031	0.0345949	0.302208	MRPS27	19.8827	2h
Q96GM5	0.200419	2.50954	0.0680984	0.391758	-4.31697	Q96GM5	14	2.89897	0.0346481	0.302208	SMARCD1	19.1515	2h
P34949	0.571843	2.76806	0.0540846	0.37014	-4.041	P34949	3	2.89181	0.0349349	0.303798	MPI	17.0051	2h
Q02487	-0.760022	-2.65591	0.0604426	0.377473	-4.16444	Q02487	3	-2.88978	0.0350164	0.304036	DSC2	19.3081	2h
O95453	0.458066	5.52946	0.0129669	0.263704	-2.13208	O95453	6	3.16497	0.0352418	0.304157	PARN	18.289	2h
P21731	0.266704	4.57029	0.0110137	0.26326	-2.30334	P21731	4	2.88141	0.0353557	0.304157	TBXA2R	19.7671	2h
P22314	-0.113086	-1.83021	0.1434	0.504392	-5.11797	P22314	51	-2.88492	0.0352131	0.304157	UBA1	19.9591	2h
Q02127	0.287036	4.23385	0.014216	0.267315	-2.58309	Q02127	3	2.88671	0.0351406	0.304157	DHODH	18.0903	2h
Q8NC56	0.262878	2.9951	0.0420894	0.351221	-3.78136	Q8NC56	7	2.88148	0.0353529	0.304157	LEMD2	18.8174	2h
Q99700	-0.125855	-2.32984	0.0822899	0.415681	-4.52467	Q99700	15	-2.88196	0.0353335	0.304157	ATXN2	18.6128	2h
Q6NXE6	0.30873	3.28086	0.0321979	0.330773	-3.48336	Q6NXE6	5	2.87955	0.0354315	0.304342	ARMC6	18.2073	2h
Q9UPY5	0.568365	6.79613	0.00740588	0.249005	-1.59828	Q9UPY5	3	3.15405	0.0356064	0.305377	SLC7A11	17.7362	2h
P12429	-0.190241	-2.58084	0.0631401	0.380457	-4.23494	P12429	12	-2.8733	0.0356879	0.305608	ANXA3	18.3271	2h
Q02750	-0.597714	-2.70472	0.0575734	0.377473	-4.11047	Q02750	4	-2.8675	0.0359275	0.306724	MAP2K1	18.0621	2h
Q9NYP3	0.220692	3.77679	0.0205947	0.295437	-2.99266	Q9NYP3	6	2.86852	0.0358852	0.306724	DONSON	18.3952	2h
O43556	0.231566	4.48672	0.0117192	0.26326	-2.37118	O43556	5	2.84774	0.0367578	0.307404	SGCE	19.0267	2h
P32519	0.176414	2.5539	0.064929	0.385865	-4.26564	P32519	12	2.83967	0.0371029	0.307404	ELF1	19.1048	2h
P32780	0.55524	7.09223	0.00658616	0.243123	-1.4937	P32780	3	3.11198	0.0370531	0.307404	GTF2H1	15.8959	2h
P54760	0.276649	3.49086	0.0264319	0.313605	-3.26845	P54760	5	2.84209	0.0369989	0.307404	EPHB4	18.4224	2h
P78563	-0.191716	-3.59241	0.0241191	0.305378	-3.16798	P78563	7	-2.86057	0.0362163	0.307404	ADARB1	17.6639	2h
P98173	-0.244352	-4.73716	0.00975396	0.263169	-2.17106	P98173	2	-2.84994	0.0366644	0.307404	FAM3A	20.2332	2h
Q04760	-0.235811	-2.65705	0.0588025	0.377473	-4.15179	Q04760	10	-2.85249	0.0365562	0.307404	GLO1	20.3546	2h
Q14978	0.182742	2.42608	0.0742733	0.403681	-4.41274	Q14978	15	2.85774	0.036335	0.307404	NOLC1	19.0247	2h
Q15370	0.119752	2.36416	0.0793151	0.413975	-4.48459	Q15370	14	2.85286	0.0365407	0.307404	ELOB	21.0769	2h
Q38SD2	-0.259243	-5.06597	0.00774905	0.249005	-1.92231	Q38SD2	3	-2.84195	0.0370049	0.307404	LRRK1	20.0294	2h
Q4J6C6	-1.01247	-2.56012	0.0665734	0.388665	-4.27142	Q4J6C6	4	-2.85309	0.036531	0.307404	PREPL	18.0387	2h
Q86V97	0.25316	4.41547	0.0123645	0.26326	-2.42986	Q86V97	2	2.8578	0.0363326	0.307404	KBTBD6	18.0953	2h
Q96I24	0.105113	1.91669	0.129952	0.490487	-5.01464	Q96I24	24	2.83966	0.0371033	0.307404	FUBP3	19.5258	2h
Q9BVC6	0.252838	3.89843	0.0186071	0.286312	-2.88022	Q9BVC6	5	2.85664	0.0363813	0.307404	TMEM109	21.514	2h
Q9BXS4	0.157355	3.07895	0.0384969	0.344585	-3.68769	Q9BXS4	9	2.84015	0.0370824	0.307404	TMEM59	18.9722	2h
Q9P2B4	-0.459639	-2.8575	0.049572	0.362789	-3.94402	Q9P2B4	4	-2.8593	0.0362696	0.307404	CTTNBP2NL	17.1211	2h
Q9UHX1	0.0912917	1.73434	0.160086	0.518423	-5.23227	Q9UHX1	29	2.84588	0.0368372	0.307404	PUF60	20.5405	2h
Q9ULX3	-0.130324	-2.22744	0.0919452	0.43787	-4.64496	Q9ULX3	17	-2.84546	0.0368549	0.307404	NOB1	19.7565	2h
Q9UMY1	0.17338	2.4465	0.0726655	0.399197	-4.38902	Q9UMY1	14	2.84751	0.0367676	0.307404	NOL7	21.55	2h
Q9UQ16	0.256307	4.26902	0.0138324	0.266618	-2.553	Q9UQ16	2	2.84808	0.0367434	0.307404	DNM3	20.5183	2h
Q03135	0.429052	2.89423	0.0478483	0.358609	-3.90457	Q03135	4	2.83819	0.0371665	0.307473	CAV1	19.7412	2h
A0FGR8	0.117901	2.01803	0.11592	0.467768	-4.89359	A0FGR8	23	2.83479	0.0373135	0.308234	ESYT2	19.3027	2h
P28288	-0.121168	-1.98833	0.119852	0.475088	-4.92904	P28288	27	-2.83151	0.0374557	0.308955	ABCD3	18.9625	2h
P35555	-0.342737	-3.12163	0.0381182	0.343738	-3.65867	P35555	2	-2.82977	0.0375314	0.309124	FBN1	18.9991	2h
Q9GZM5	-0.584052	-4.06509	0.0314505	0.327777	-3.0286	Q9GZM5	5	-3.09668	0.0375963	0.309205	YIPF3	19.8452	2h
O43837	-0.328482	-2.48092	0.0721926	0.397378	-4.36088	O43837	12	-2.81114	0.0383525	0.309333	IDH3B	18.5358	2h
P16930	-0.233997	-4.21636	0.0144116	0.267315	-2.59812	P16930	5	-2.80849	0.0384712	0.309333	FAH	18.032	2h
P50552	-0.131465	-2.24455	0.0902466	0.434975	-4.62479	P50552	16	-2.80297	0.0387192	0.309333	VASP	19.2181	2h
Q02224	0.223735	3.55181	0.0249897	0.30806	-3.20738	Q02224	6	2.80604	0.0385807	0.309333	CENPE	17.4292	2h
Q13136	-0.263377	-3.16419	0.0358616	0.336107	-3.6033	Q13136	6	-2.82496	0.0377414	0.309333	PPFIA1	18.1814	2h
Q14689	0.319895	3.36395	0.0298588	0.325879	-3.39939	Q14689	4	2.8045	0.03865	0.309333	DIP2A	17.9574	2h
Q15526	-0.786265	-2.57181	0.0657878	0.387609	-4.25829	Q15526	4	-2.82121	0.0379063	0.309333	SURF1	19.4416	2h
Q4G0N4	0.175997	3.19387	0.0345452	0.334027	-3.56735	Q4G0N4	8	2.8079	0.0384974	0.309333	NADK2	19.0313	2h
Q5T4B2	-0.210627	-3.2275	0.0334811	0.332381	-3.53257	Q5T4B2	7	-2.81238	0.0382975	0.309333	CERCAM	18.0568	2h
Q8IWJ2	0.190115	2.58269	0.0630193	0.380457	-4.23284	Q8IWJ2	11	2.80126	0.038796	0.309333	GCC2	18.083	2h
Q8N6S5	0.417717	2.89193	0.0479539	0.358609	-3.90703	Q8N6S5	4	2.81629	0.0381237	0.309333	ARL6IP6	19.417	2h
Q8NCA5	-0.205174	-3.26947	0.0322069	0.330773	-3.48943	Q8NCA5	7	-2.80379	0.0386821	0.309333	FAM98A	19.1166	2h
Q8NEW0	-0.201721	-2.98259	0.0422272	0.351221	-3.79037	Q8NEW0	8	-2.81191	0.0383181	0.309333	SLC30A7	19.9069	2h
Q8NEY1	0.202208	2.27257	0.0880182	0.430422	-4.59362	Q8NEY1	25	2.80195	0.038765	0.309333	NAV1	18.4723	2h
Q96AD5	-0.193832	-3.4133	0.0282579	0.322047	-3.34399	Q96AD5	7	-2.80062	0.0388251	0.309333	PNPLA2	18.537	2h
Q96JK2	-0.812351	-3.18007	0.0562475	0.376427	-3.68358	Q96JK2	2	-3.07241	0.0384772	0.309333	DCAF5	17.5534	2h
Q9BQE5	0.474843	2.56629	0.0661572	0.388361	-4.26448	Q9BQE5	7	2.80685	0.0385445	0.309333	APOL2	20.2688	2h
Q9BTZ2	-0.287428	-3.76036	0.0208956	0.295524	-3.00843	Q9BTZ2	4	-2.8054	0.0386096	0.309333	DHRS4	18.2662	2h
Q9NRC1	-0.309314	-2.90531	0.0466912	0.357774	-3.88605	Q9NRC1	6	-2.81297	0.0382712	0.309333	ST7	18.1448	2h
Q9NYQ6	0.318212	2.87409	0.0482653	0.359419	-3.92108	Q9NYQ6	6	2.81326	0.038258	0.309333	CELSR1	17.1747	2h
Q9UJA3	0.542391	7.5923	0.00545578	0.242869	-1.33154	Q9UJA3	3	3.07678	0.0383168	0.309333	MCM8	16.7667	2h
Q9Y5X3	-0.282853	-3.83809	0.0195626	0.290682	-2.93568	Q9Y5X3	4	-2.80458	0.0386466	0.309333	SNX5	18.3979	2h
P15529	0.25834	2.74197	0.0539677	0.37014	-4.057	P15529	8	2.7966	0.0390076	0.31031	CD46	18.9303	2h
P40227	-0.144994	-2.17477	0.0974057	0.445635	-4.70722	P40227	20	-2.79517	0.0390724	0.31031	CCT6A	20.3719	2h
P42568	-0.406032	-2.9274	0.0463523	0.356892	-3.86915	P42568	3	-2.79329	0.0391583	0.31031	MLLT3	17.2781	2h
Q00535	-0.295086	-2.76382	0.0536281	0.37014	-4.03989	Q00535	7	-2.79305	0.0391691	0.31031	CDK5	18.4492	2h
P09651	0.144591	2.36744	0.0790371	0.413975	-4.48077	P09651	14	2.7909	0.0392675	0.310651	HNRNPA1	21.4304	2h
O15514	-0.238998	-4.60828	0.0107103	0.26326	-2.27286	O15514	2	-2.78314	0.0396249	0.312317	POLR2D	20.7864	2h
Q08211	-0.0642306	-1.23342	0.286868	0.623163	-5.80867	Q08211	76	-2.78397	0.0395866	0.312317	DHX9	20.6143	2h
Q7L592	0.252395	2.73827	0.0541688	0.37014	-4.06111	Q7L592	8	2.7815	0.0397009	0.312317	NDUFAF7	18.4368	2h
Q9NRC8	0.384926	2.94069	0.0457683	0.354089	-3.85501	Q9NRC8	4	2.78235	0.0396611	0.312317	SIRT7	16.8306	2h
Q6EMK4	-0.236293	-3.31885	0.0307811	0.326279	-3.43908	Q6EMK4	6	-2.77909	0.0398128	0.312759	VASN	18.6167	2h
O95674	0.773973	2.49845	0.0709031	0.395882	-4.34101	O95674	5	2.76738	0.0403615	0.313294	CDS2	16.678	2h
P07996	-0.201978	-3.90278	0.0185404	0.286312	-2.87624	P07996	6	-2.76498	0.0404751	0.313294	THBS1	19.5882	2h
P57081	-0.411256	-2.73563	0.0558388	0.375162	-4.07648	P57081	5	-2.77501	0.0400029	0.313294	WDR4	19.4459	2h
P68366	-0.249639	-3.71033	0.0217887	0.29624	-3.05517	P68366	5	-2.77588	0.0399622	0.313294	TUBA4A	20.792	2h
P82664	0.33029	2.96537	0.0442979	0.353438	-3.8243	P82664	5	2.77301	0.0400968	0.313294	MRPS10	17.822	2h
Q8IWX8	0.112704	2.2101	0.0937044	0.439879	-4.66544	Q8IWX8	15	2.76987	0.0402443	0.313294	CHERP	19.5518	2h
Q8N2Y8	0.535507	7.17835	0.00637059	0.243123	-1.46452	Q8N2Y8	3	3.0212	0.0404175	0.313294	RUSC2	16.9955	2h
Q8NB90	0.331237	3.1869	0.0355513	0.336107	-3.58638	Q8NB90	4	2.76455	0.0404953	0.313294	SPATA5	17.8632	2h
Q8NFC6	0.215246	2.4743	0.0710157	0.395882	-4.3594	Q8NFC6	12	2.76484	0.0404816	0.313294	BOD1L1	17.7577	2h
Q969R5	-0.824932	-3.15343	0.0573371	0.377473	-3.70554	Q969R5	4	-3.02198	0.0403873	0.313294	L3MBTL2	18.24	2h
Q9ULI2	-0.242454	-3.24088	0.0330684	0.332381	-3.51878	Q9ULI2	6	-2.77255	0.0401183	0.313294	RIMKLB	18.4538	2h
O14949	0.201133	2.91217	0.0452242	0.353911	-3.8664	O14949	8	2.76238	0.0405986	0.31366	UQCRQ	21.4837	2h
Q9UNZ5	0.290577	3.582	0.024553	0.306046	-3.18319	Q9UNZ5	4	2.761	0.0406639	0.313733	C19orf53	20.6696	2h
Q08AD1	-0.357869	-2.50072	0.0707382	0.395882	-4.33844	Q08AD1	9	-2.75811	0.0408017	0.314364	CAMSAP2	17.6799	2h
O94964	-0.307308	-2.82861	0.0503728	0.364569	-3.9696	O94964	6	-2.75429	0.0409849	0.315224	SOGA1	17.0258	2h
Q86U70	-0.365389	-2.89261	0.0479228	0.358609	-3.90631	Q86U70	2	-2.75344	0.0410258	0.315224	LDB1	18.3694	2h
O00559	-0.520396	-5.52718	0.0132994	0.264525	-2.15021	O00559	2	-3.00121	0.0412061	0.315744	EBAG9	17.166	2h
Q9BTU6	0.329588	2.50867	0.0701633	0.395882	-4.32943	Q9BTU6	9	2.74971	0.0412057	0.315744	PI4K2A	18.3324	2h
O60911	0.775434	2.49975	0.0708089	0.395882	-4.33954	O60911	3	2.73874	0.0417392	0.31785	CTSV	17.3242	2h
P00492	0.122833	2.36983	0.0788355	0.413975	-4.47799	P00492	13	2.73485	0.0419307	0.31785	HPRT1	18.2662	2h
P53396	-0.0619789	-1.20427	0.296762	0.6317	-5.84018	P53396	68	-2.73595	0.0418766	0.31785	ACLY	19.813	2h
Q8IWE2	0.47585	2.70081	0.057797	0.377473	-4.11477	Q8IWE2	3	2.73907	0.0417232	0.31785	FAM114A1	18.1043	2h
Q96L93	0.317175	3.32458	0.0309408	0.32683	-3.43902	Q96L93	3	2.73655	0.041847	0.31785	KIF16B	19.8273	2h
Q96RY7	0.805483	2.49195	0.0713782	0.395882	-4.34837	Q96RY7	3	2.73882	0.0417353	0.31785	IFT140	17.5377	2h
Q9BRS2	-0.206973	-2.50137	0.069034	0.394346	-4.32835	Q9BRS2	11	-2.73478	0.0419342	0.31785	RIOK1	18.2048	2h
Q9BYG3	0.108125	2.11018	0.104603	0.458733	-4.78384	Q9BYG3	16	2.73554	0.0418968	0.31785	NIFK	18.6721	2h
O60841	-0.0949784	-1.75592	0.156155	0.516676	-5.20657	O60841	27	-2.73349	0.0419979	0.317903	EIF5B	19.4784	2h
O60573	0.383803	2.84301	0.0502719	0.364309	-3.95963	O60573	4	2.71554	0.0428942	0.322281	EIF4E2	18.0003	2h
P19623	-0.174624	-2.77857	0.051624	0.367886	-4.01292	P19623	9	-2.71759	0.0427908	0.322281	SRM	19.8804	2h
P52888	-0.19661	-2.35676	0.0804126	0.414935	-4.49529	P52888	14	-2.7182	0.0427599	0.322281	THOP1	18.801	2h
Q2VPK5	0.734804	3.35009	0.0498897	0.363165	-3.54665	Q2VPK5	3	2.9614	0.0428311	0.322281	CTU2	17.1579	2h
Q92538	-0.121252	-1.9387	0.126753	0.485295	-4.98833	Q92538	27	-2.71944	0.0426973	0.322281	GBF1	18.4543	2h
Q9UBF2	-0.461667	-2.48118	0.0721739	0.397378	-4.3606	Q9UBF2	7	-2.715	0.0429211	0.322281	COPG2	18.8216	2h
P30085	-0.168409	-2.33352	0.0819649	0.415133	-4.52036	P30085	14	-2.71249	0.0430483	0.322339	CMPK1	19.1971	2h
Q6RW13	0.453974	2.59939	0.0639765	0.382972	-4.2274	Q6RW13	5	2.71195	0.0430758	0.322339	AGTRAP	19.4448	2h
Q8NHQ9	0.220683	3.36345	0.0295574	0.325074	-3.39398	Q8NHQ9	6	2.71145	0.0431011	0.322339	DDX55	17.4387	2h
Q8N684	0.127605	2.35273	0.0802923	0.414695	-4.49793	Q8N684	13	2.7087	0.0432409	0.322524	CPSF7	20.4979	2h
Q9P206	-0.48006	-5.4578	0.0134584	0.265656	-2.16869	Q9P206	5	-2.952	0.0432256	0.322524	KIAA1522	18.0101	2h
Q4G0J3	-0.261206	-2.75574	0.0532285	0.37014	-4.04174	Q4G0J3	7	-2.70417	0.0434728	0.323823	LARP7	18.3669	2h
Q6IQ49	-0.172881	-2.76422	0.0523726	0.369507	-4.02883	Q6IQ49	9	-2.70036	0.0436688	0.324422	SDE2	18.9098	2h
Q7LBR1	0.42116	2.72461	0.0564498	0.376427	-4.08857	Q7LBR1	4	2.70047	0.043663	0.324422	CHMP1B	20.1007	2h
P46779	-0.148752	-2.67974	0.0570439	0.37731	-4.12315	P46779	10	-2.69279	0.0440608	0.326469	RPL28	21.496	2h
Q75N03	0.249842	2.78269	0.051815	0.367886	-4.01196	Q75N03	7	2.69343	0.0440271	0.326469	CBLL1	18.5958	2h
P05556	0.10744	1.87165	0.136776	0.495365	-5.06846	P05556	24	2.68768	0.0443272	0.326717	ITGB1	20.9454	2h
P60880	-0.292053	-3.20403	0.0345574	0.334027	-3.56207	P60880	2	-2.68779	0.0443217	0.326717	SNAP25	18.1098	2h
Q8WXR4	-0.554089	-4.23987	0.0283635	0.322047	-2.91513	Q8WXR4	2	-2.92653	0.0443167	0.326717	MYO3B	18.4895	2h
Q99547	0.304427	3.25013	0.0331179	0.332381	-3.51471	Q99547	4	2.69092	0.0441579	0.326717	MPHOSPH6	18.5946	2h
Q53H96	-0.484725	-5.06152	0.0167814	0.27848	-2.38682	Q53H96	5	-2.92322	0.0444605	0.327164	PYCR3	19.2648	2h
Q96T51	0.205572	3.5538	0.0249461	0.30806	-3.20544	Q96T51	6	2.68431	0.0445046	0.327164	RUFY1	18.4515	2h
Q8IWV7	0.663277	2.37989	0.0801762	0.414695	-4.47626	Q8IWV7	8	2.68079	0.0446898	0.327667	UBR1	16.3436	2h
Q96T76	-0.140789	-2.15795	0.0992249	0.451381	-4.72714	Q96T76	17	-2.68105	0.0446764	0.327667	MMS19	18.0017	2h
O75352	-0.24918	-4.16449	0.015011	0.274256	-2.643	O75352	4	-2.67061	0.0452321	0.327786	MPDU1	19.3369	2h
P18847	-0.309528	-2.70953	0.0568697	0.37731	-4.10184	P18847	6	-2.67446	0.045026	0.327786	ATF3	18.9671	2h
P30086	-0.151275	-2.28497	0.0863721	0.426462	-4.57725	P30086	14	-2.67373	0.0450648	0.327786	PEBP1	20.018	2h
P48147	-0.124084	-2.04254	0.112783	0.467555	-4.86436	P48147	19	-2.67276	0.0451169	0.327786	PREP	17.8745	2h
Q52LW3	-0.560688	-2.49895	0.0708665	0.395882	-4.34044	Q52LW3	2	-2.67368	0.0450678	0.327786	ARHGAP29	16.5771	2h
Q93034	0.300061	3.34157	0.0304682	0.326279	-3.42189	Q93034	3	2.67136	0.045192	0.327786	CUL5	17.396	2h
Q969P0	0.17659	2.70752	0.0554563	0.373863	-4.09201	Q969P0	9	2.67135	0.0451921	0.327786	IGSF8	20.3025	2h
Q9UHA2	0.61595	2.49067	0.071472	0.395882	-4.34982	Q9UHA2	4	2.6781	0.0448327	0.327786	SS18L2	17.5039	2h
Q9Y2X9	0.208474	2.32464	0.083223	0.418278	-4.53272	Q9Y2X9	14	2.67285	0.0451118	0.327786	ZNF281	18.021	2h
P26196	-0.0949418	-1.87407	0.136399	0.495365	-5.06556	P26196	19	-2.66918	0.0453084	0.327916	DDX6	19.7116	2h
P11766	-0.141194	-2.39975	0.076359	0.408292	-4.44318	P11766	12	-2.65775	0.0459269	0.328065	ADH5	18.3302	2h
P35998	-0.0987208	-1.73465	0.160028	0.518423	-5.2319	P35998	30	-2.66276	0.0456544	0.328065	PSMC2	20.2646	2h
P55060	-0.0746603	-1.40775	0.234046	0.586401	-5.61428	P55060	46	-2.66635	0.0454607	0.328065	CSE1L	19.9928	2h
P55201	1.08668	2.71999	0.0795858	0.414481	-4.08254	P55201	3	2.90012	0.045482	0.328065	BRPF1	17.5876	2h
Q68BL7	0.465576	2.61798	0.0627881	0.380457	-4.20663	Q68BL7	3	2.66026	0.0457903	0.328065	OLFML2A	18.7557	2h
Q8IXQ4	0.250624	4.06599	0.0162349	0.276216	-2.72945	Q8IXQ4	4	2.65969	0.045821	0.328065	GPALPP1	18.7308	2h
Q92747	0.683233	3.3231	0.0508344	0.366963	-3.56802	Q92747	4	2.88667	0.0460894	0.328065	ARPC1A	17.6057	2h
Q96AG4	-0.162857	-2.24718	0.0899885	0.434376	-4.62169	Q96AG4	15	-2.65752	0.0459394	0.328065	LRRC59	20.225	2h
Q96KP1	-0.213523	-2.93631	0.0441695	0.353438	-3.84024	Q96KP1	7	-2.66408	0.0455831	0.328065	EXOC2	17.8861	2h
Q96T37	0.108031	1.98291	0.120584	0.476309	-4.93551	Q96T37	18	2.65578	0.0460344	0.328065	RBM15	18.7531	2h
Q9BVV6	-0.262213	-3.7455	0.0211467	0.295524	-3.02199	Q9BVV6	4	-2.65529	0.0460608	0.328065	KIAA0586	16.6856	2h
Q9H1A3	0.355707	2.90036	0.0475675	0.358609	-3.89801	Q9H1A3	3	2.65783	0.0459222	0.328065	METTL9	17.6224	2h
Q9Y255	-0.292499	-2.98018	0.0428834	0.353438	-3.79947	Q9Y255	5	-2.65963	0.0458246	0.328065	PRELID1	19.773	2h
O15164	-0.129077	-2.05189	0.111611	0.466502	-4.85321	O15164	19	-2.65336	0.0461665	0.328197	TRIM24	19.0274	2h
O75844	0.115825	1.9654	0.122987	0.479691	-4.95642	O75844	20	2.64261	0.0467598	0.328424	ZMPSTE24	20.0465	2h
P07195	-0.127876	-1.88913	0.134083	0.495365	-5.04757	P07195	34	-2.63702	0.0470718	0.328424	LDHB	21.3246	2h
P18124	0.0980865	1.75077	0.157084	0.517043	-5.21271	P18124	27	2.64425	0.0466687	0.328424	RPL7	22.7038	2h
P26038	-0.0744296	-1.47108	0.217354	0.569502	-5.54162	P26038	32	-2.64664	0.0465367	0.328424	MSN	19.7564	2h
P31641	0.381376	2.77433	0.0537528	0.37014	-4.03415	P31641	3	2.64005	0.0469023	0.328424	SLC6A6	20.2488	2h
P46459	-0.112015	-1.89168	0.133694	0.495365	-5.04453	P46459	23	-2.63768	0.0470351	0.328424	NSF	19.1463	2h
Q10471	0.112057	1.80349	0.147854	0.506054	-5.14987	Q10471	33	2.64126	0.0468353	0.328424	GALNT2	20.48	2h
Q12982	-0.258698	-3.50807	0.0259703	0.311256	-3.25015	Q12982	2	-2.64714	0.046509	0.328424	BNIP2	17.2349	2h
Q86XP3	0.0932816	1.68262	0.169938	0.526557	-5.29369	Q86XP3	30	2.6453	0.0466107	0.328424	DDX42	19.9811	2h
Q96F44	0.267984	3.37258	0.0293809	0.32421	-3.38606	Q96F44	2	2.64788	0.0464678	0.328424	TRIM11	19.5186	2h
Q96JY6	-0.515639	-2.49816	0.070924	0.395882	-4.34133	Q96JY6	2	-2.64366	0.0467019	0.328424	PDLIM2	19.9808	2h
Q9H147	0.245596	4.51368	0.0114858	0.26326	-2.34918	Q9H147	3	2.64959	0.0463737	0.328424	DNTTIP1	19.1286	2h
Q9NV92	-0.209157	-2.69562	0.0561516	0.37629	-4.10551	Q9NV92	8	-2.63693	0.0470766	0.328424	NDFIP2	19.8903	2h
Q9NVH0	0.30359	2.69022	0.0579762	0.377473	-4.1232	Q9NVH0	6	2.6473	0.0464999	0.328424	EXD2	17.5279	2h
Q9UJG1	-0.274205	-3.48205	0.0266137	0.313605	-3.27658	Q9UJG1	4	-2.6409	0.0468551	0.328424	MOSPD1	19.9993	2h
O60885	0.192172	2.49297	0.0692179	0.394346	-4.33558	O60885	10	2.6355	0.0471569	0.328575	BRD4	18.5355	2h
P24385	-0.506851	-4.9069	0.0182016	0.286312	-2.47127	P24385	2	-2.86094	0.0472778	0.329009	CCND1	17.5943	2h
Q9UMR5	-0.268371	-3.70338	0.0219183	0.29624	-3.06175	Q9UMR5	3	-2.63085	0.0474186	0.32958	PPT2	18.7715	2h
P04150	-0.114598	-2.125	0.102901	0.457692	-4.76624	P04150	15	-2.6295	0.0474947	0.3297	NR3C1	19.8456	2h
P10586	0.0745704	1.4255	0.229241	0.581465	-5.59401	P10586	39	2.62511	0.047744	0.330691	PTPRF	18.926	2h
Q9Y2R4	0.118262	2.13334	0.101956	0.456869	-4.75633	Q9Y2R4	15	2.62491	0.0477553	0.330691	DDX52	18.9274	2h
Q0JRZ9	-0.773176	-2.35942	0.0819143	0.415133	-4.49979	Q0JRZ9	5	-2.62166	0.0479408	0.331566	FCHO2	17.6057	2h
Q5TA31	0.190017	3.7366	0.0213071	0.295524	-3.03037	Q5TA31	6	2.61923	0.0480795	0.332116	RNF187	20.0185	2h
P02786	-0.065257	-1.27997	0.27172	0.614882	-5.75771	P02786	45	-2.61013	0.0486044	0.333687	TFRC	21.6548	2h
Q12849	-0.103324	-1.93405	0.127421	0.486832	-4.99388	Q12849	18	-2.61238	0.0484741	0.333687	GRSF1	19.4754	2h
Q8WWV3	-0.148195	-2.79971	0.050544	0.365337	-3.98954	Q8WWV3	9	-2.6116	0.0485189	0.333687	RTN4IP1	18.6018	2h
Q9NYL2	-0.565233	-2.44818	0.074675	0.40508	-4.39813	Q9NYL2	4	-2.61068	0.0485724	0.333687	MAP3K20	18.6336	2h
Q9UHD2	-0.527212	-2.42778	0.0762712	0.408292	-4.4214	Q9UHD2	5	-2.61028	0.0485955	0.333687	TBK1	18.6966	2h
Q9ULM3	-0.237908	-4.26936	0.0138288	0.266618	-2.55271	Q9ULM3	4	-2.60673	0.048802	0.334634	YEATS2	16.6944	2h
Q8N9F0	-0.281803	-2.95043	0.043943	0.353438	-3.82923	Q8N9F0	5	-2.60465	0.0489233	0.335056	NAT8L	17.5541	2h
Q13084	0.61488	2.31297	0.086022	0.425858	-4.55337	Q13084	8	2.60194	0.0490819	0.335684	MRPL28	17.4497	2h
Q9Y5X1	0.34156	2.66341	0.0599908	0.377473	-4.15611	Q9Y5X1	5	2.60104	0.0491347	0.335684	SNX9	18.3129	2h
O75688	0.511536	5.83866	0.011215	0.26326	-1.98831	O75688	3	2.81693	0.0493948	0.33705	PPM1B	17.9154	2h
Q7L4I2	1.35934	2.51987	0.0935768	0.439879	-4.26918	Q7L4I2	3	2.81432	0.0495236	0.337519	RSRC2	17.9665	2h
Q8TB52	1.13784	2.58668	0.0885835	0.431681	-4.206	Q8TB52	3	2.80662	0.0499062	0.338891	FBXO30	16.6864	2h
Q99805	-0.145131	-2.33375	0.0819451	0.415133	-4.5201	Q99805	12	-2.58854	0.0498744	0.338891	TM9SF2	19.8484	2h
Q9NUJ3	-0.355445	-2.74489	0.0553312	0.373863	-4.06633	Q9NUJ3	4	-2.58827	0.0498906	0.338891	TCP11L1	18.0479	2h
P04637	0.386054	2.64606	0.0610414	0.377473	-4.17537	P04637	4	2.58386	0.0501549	0.340168	TP53	19.1205	2h
P17812	-0.101381	-1.87067	0.136929	0.495365	-5.06964	P17812	19	-2.5679	0.0511233	0.342184	CTPS1	19.3054	2h
P31350	-0.113272	-2.14777	0.100345	0.452803	-4.73921	P31350	14	-2.57648	0.0506002	0.342184	RRM2	21.0173	2h
P54132	-0.505425	-2.35376	0.0824025	0.415681	-4.5063	P54132	6	-2.56914	0.0510473	0.342184	BLM	17.2061	2h
P55212	0.657933	2.34763	0.0829357	0.417582	-4.51337	P55212	2	2.56877	0.0510701	0.342184	CASP6	16.0668	2h
Q14152	-0.0605671	-1.16352	0.311138	0.643026	-5.88366	Q14152	70	-2.57524	0.0506751	0.342184	EIF3A	20.3213	2h
Q14683	-0.0634649	-1.24947	0.281555	0.620771	-5.79119	Q14683	45	-2.57009	0.0509889	0.342184	SMC1A	19.7246	2h
Q6P9B6	-0.310879	-2.8406	0.0497861	0.363134	-3.95658	Q6P9B6	2	-2.57172	0.0508895	0.342184	MEAK7	16.9167	2h
Q8WUD6	0.329871	2.74646	0.0552455	0.37379	-4.06461	Q8WUD6	2	2.573	0.0508117	0.342184	CHPT1	19.5075	2h
Q96JG6	-0.169411	-2.61525	0.060937	0.377473	-4.19588	Q96JG6	9	-2.57627	0.050613	0.342184	VPS50	17.7431	2h
Q9NRG9	0.132446	2.32451	0.0827636	0.41709	-4.53091	Q9NRG9	12	2.57197	0.0508744	0.342184	AAAS	19.6649	2h
Q9NXX6	0.716726	3.06509	0.0611509	0.377473	-3.77936	Q9NXX6	3	2.78539	0.0509801	0.342184	NSMCE4A	18.2182	2h
O14818	-0.143185	-2.77286	0.0519204	0.368169	-4.01925	O14818	9	-2.56638	0.0512162	0.342398	PSMA7	20.6342	2h
Q9NS18	-0.503616	-5.82419	0.0112904	0.26326	-1.99485	Q9NS18	3	-2.77951	0.051282	0.342429	GLRX2	17.9892	2h
P29122	0.324098	2.90076	0.0471499	0.357954	-3.89353	P29122	3	2.5631	0.0514186	0.342934	PCSK6	17.2056	2h
P28482	-0.113929	-2.13584	0.101675	0.456869	-4.75337	P28482	14	-2.55816	0.0517242	0.343652	MAPK1	19.2537	2h
Q9H1D9	-0.483994	-2.47359	0.0727398	0.399215	-4.3692	Q9H1D9	3	-2.56033	0.0515897	0.343652	POLR3F	19.1937	2h
Q9HC36	-0.206622	-2.47118	0.0712488	0.395882	-4.36299	Q9HC36	9	-2.5574	0.0517715	0.343652	MRM3	19.1931	2h
Q9NX55	0.241045	3.24539	0.0329307	0.332381	-3.51414	Q9NX55	5	2.5592	0.0516598	0.343652	HYPK	19.077	2h
P55010	-0.154425	-2.19249	0.0955288	0.443179	-4.68625	P55010	14	-2.55302	0.0520448	0.343818	EIF5	18.8604	2h
Q15723	-0.266651	-2.69885	0.0567087	0.37731	-4.1077	Q15723	6	-2.55405	0.0519803	0.343818	ELF2	17.3008	2h
Q5W0Z9	0.444693	2.51486	0.0697197	0.394346	-4.32243	Q5W0Z9	3	2.55243	0.0520816	0.343818	ZDHHC20	18.2389	2h
Q96S97	-0.26901	-2.68458	0.0576546	0.377473	-4.12455	Q96S97	6	-2.55209	0.0521029	0.343818	MYADM	19.6162	2h
Q9Y5X2	0.20795	4.0045	0.0170604	0.278985	-2.78423	Q9Y5X2	5	2.55229	0.0520904	0.343818	SNX8	17.6347	2h
Q9Y244	-0.263555	-2.70825	0.0559165	0.375162	-4.0952	Q9Y244	6	-2.54949	0.0522658	0.344488	POMP	20.1694	2h
Q96LZ7	-0.467689	-5.50326	0.0131331	0.263704	-2.14482	Q96LZ7	2	-2.753	0.0526701	0.345932	RMDN2	16.4823	2h
Q96RS6	0.181529	2.33715	0.0816702	0.415133	-4.51623	Q96RS6	11	2.54387	0.0526202	0.345932	NUDCD1	18.3476	2h
Q9UHN6	0.115272	2.06943	0.109449	0.462973	-4.83232	Q9UHN6	15	2.54385	0.0526213	0.345932	CEMIP2	18.3381	2h
P13639	-0.109621	-1.65547	0.175366	0.530257	-5.32584	P13639	72	-2.53385	0.053259	0.34817	EEF2	20.8836	2h
P19404	-0.225729	-4.42313	0.0122931	0.26326	-2.42352	P19404	4	-2.53434	0.0532271	0.34817	NDUFV2	21.3135	2h
Q86VZ5	-0.234166	-3.28559	0.0317332	0.327793	-3.47295	Q86VZ5	5	-2.53612	0.0531135	0.34817	SGMS1	18.4723	2h
Q96H35	-0.25677	-3.60879	0.0237779	0.304498	-3.15216	Q96H35	3	-2.53541	0.0531585	0.34817	RBM18	19.3179	2h
Q99807	-0.440221	-2.49674	0.0710277	0.395882	-4.34294	Q99807	3	-2.5325	0.0533451	0.348327	COQ7	19.0785	2h
Q92572	-0.268815	-2.901	0.0461067	0.355726	-3.88259	Q92572	5	-2.53061	0.053467	0.348717	AP3S1	19.2999	2h
P41134	0.184054	2.95965	0.0431772	0.353438	-3.81504	P41134	7	2.52844	0.0536068	0.348817	ID1	20.0941	2h
Q7Z434	0.188181	3.47437	0.0267575	0.314258	-3.28334	Q7Z434	6	2.52865	0.0535933	0.348817	MAVS	19.4963	2h
P17029	0.378213	2.61249	0.063136	0.380457	-4.21275	P17029	3	2.52429	0.053876	0.348888	ZKSCAN1	18.3355	2h
P62424	0.106647	1.74776	0.15763	0.517043	-5.21629	P62424	29	2.52537	0.0538056	0.348888	RPL7A	21.9973	2h
Q14498	0.120316	1.9945	0.119023	0.473338	-4.92167	Q14498	17	2.5261	0.0537583	0.348888	RBM39	20.5258	2h
Q99958	-0.403334	-2.44169	0.0751786	0.405849	-4.40552	Q99958	5	-2.52297	0.0539617	0.348888	FOXC2	17.7912	2h
Q9BY77	0.146764	2.01183	0.116729	0.468911	-4.90099	Q9BY77	20	2.52252	0.0539909	0.348888	POLDIP3	20.5529	2h
Q9NQX5	-0.25316	-3.25472	0.0326648	0.332381	-3.50483	Q9NQX5	2	-2.52718	0.0536887	0.348888	NPDC1	18.4958	2h
P57682	0.517933	3.92241	0.0343069	0.334027	-3.1249	P57682	2	2.72598	0.0541298	0.349384	KLF3	20.2232	2h
O60499	0.192159	2.85498	0.047843	0.358609	-3.92876	O60499	7	2.51801	0.0542852	0.349661	STX10	19.1341	2h
P12956	-0.0641379	-1.24762	0.282163	0.62089	-5.79321	P12956	46	-2.51669	0.054372	0.349661	XRCC6	20.7392	2h
P85037	0.209076	2.21804	0.0933779	0.439762	-4.65768	P85037	13	2.51592	0.0544223	0.349661	FOXK1	18.6446	2h
Q96PD2	-0.26703	-3.06122	0.0395126	0.345649	-3.71114	Q96PD2	2	-2.51684	0.0543618	0.349661	DCBLD2	17.423	2h
P13798	-0.150783	-2.45649	0.0719025	0.39695	-4.37747	P13798	10	-2.51477	0.0544979	0.349747	APEH	19.6552	2h
Q02978	0.133671	2.02695	0.114767	0.467768	-4.88295	Q02978	17	2.51237	0.0546564	0.349983	SLC25A11	20.1838	2h
Q9NR09	-0.104768	-2.01409	0.116434	0.468911	-4.89829	Q9NR09	15	-2.51232	0.0546595	0.349983	BIRC6	18.2476	2h
P55196	-0.226812	-4.22015	0.0143689	0.267315	-2.59486	P55196	4	-2.51115	0.0547369	0.350079	AFDN	17.3383	2h
Q15735	0.233158	4.24814	0.0140586	0.267315	-2.57084	Q15735	3	2.50943	0.0548507	0.350079	INPP5J	17.1951	2h
Q9UJF2	0.257949	2.67293	0.0578614	0.377473	-4.13398	Q9UJF2	6	2.50926	0.0548618	0.350079	RASAL2	17.8382	2h
Q8TF01	0.294774	2.70074	0.0571649	0.377473	-4.10997	Q8TF01	5	2.50734	0.0549889	0.350492	PNISR	18.7107	2h
Q96P11	0.173425	2.69972	0.0558968	0.375162	-4.10074	Q96P11	8	2.5053	0.0551247	0.350959	NSUN5	17.3428	2h
Q86XL3	-0.105639	-2.01164	0.116754	0.468911	-4.90121	Q86XL3	15	-2.5038	0.0552246	0.351092	ANKLE2	18.2547	2h
Q9NZC9	-0.475087	-4.77044	0.0195896	0.290682	-2.54842	Q9NZC9	2	-2.70545	0.0552708	0.351092	SMARCAL1	16.5381	2h
Q9UNF1	-0.110444	-1.94134	0.126375	0.484846	-4.98517	Q9UNF1	17	-2.50115	0.0554017	0.351525	MAGED2	19.1237	2h
P63000	-0.162765	-2.54575	0.0654819	0.387026	-4.27495	P63000	9	-2.50013	0.0554703	0.351563	RAC1	19.8536	2h
Q86VP1	0.176729	2.242	0.0905584	0.435255	-4.62801	Q86VP1	12	2.49914	0.0555367	0.351586	TAX1BP1	18.5266	2h
Q13530	0.237294	3.43516	0.0277095	0.32018	-3.3222	Q13530	2	2.49811	0.0556058	0.351627	SERINC3	18.3347	2h
Q8TDP1	-0.214424	-2.95802	0.0432458	0.353438	-3.8168	Q8TDP1	6	-2.49663	0.0557057	0.351862	RNASEH2C	18.9939	2h
Q15172	0.433886	2.31585	0.0857614	0.424943	-4.55005	Q15172	6	2.49417	0.0558715	0.352512	PPP2R5A	17.0582	2h
O00488	0.321267	2.7858	0.0528156	0.37014	-4.01874	O00488	3	2.49271	0.0559706	0.352741	ZNF593	19.8935	2h
P20908	-0.171044	-2.22955	0.0917582	0.437646	-4.64255	P20908	12	-2.48402	0.0565624	0.35454	COL5A1	18.8537	2h
Q6IA86	-0.339724	-2.63921	0.0614622	0.378423	-4.18298	Q6IA86	4	-2.48388	0.0565722	0.35454	ELP2	19.1549	2h
Q9H040	0.37633	2.55976	0.0665978	0.388665	-4.27182	Q9H040	3	2.48406	0.0565597	0.35454	SPRTN	15.3575	2h
Q9H1Z4	-0.218676	-2.46391	0.0717937	0.39674	-4.37134	Q9H1Z4	8	-2.48447	0.0565317	0.35454	WDR13	19.6365	2h
Q9Y6X3	-0.214423	-3.5163	0.0257824	0.310917	-3.24208	Q9Y6X3	5	-2.48465	0.056519	0.35454	MAU2	18.4921	2h
Q9Y584	0.223959	3.70569	0.0218752	0.29624	-3.05957	Q9Y584	2	2.48281	0.056645	0.3546	TIMM22	20.5358	2h
P50548	-0.593317	-2.28272	0.0888246	0.43248	-4.58841	P50548	2	-2.48127	0.0567514	0.35487	ERF	20.321	2h
P05386	-0.256927	-3.39645	0.0287033	0.323634	-3.36111	P05386	3	-2.47473	0.0572027	0.354972	RPLP1	19.8583	2h
P41223	0.184199	2.85777	0.047711	0.358609	-3.92571	P41223	7	2.47783	0.0569885	0.354972	BUD31	18.3832	2h
P78344	-0.0884512	-1.54003	0.200553	0.555489	-5.46156	P78344	37	-2.46977	0.0575475	0.354972	EIF4G2	20.1368	2h
Q13505	-0.120422	-2.14883	0.100228	0.452784	-4.73795	Q13505	13	-2.47007	0.0575268	0.354972	MTX1	19.2156	2h
Q16890	-0.232182	-4.05609	0.0163644	0.276216	-2.73822	Q16890	3	-2.46916	0.0575904	0.354972	TPD52L1	20.2549	2h
Q68CP9	-0.143868	-2.30923	0.0841371	0.421362	-4.54879	Q68CP9	11	-2.47141	0.0574333	0.354972	ARID2	17.8881	2h
Q6P6C2	0.288511	2.99639	0.0420375	0.351221	-3.77999	Q6P6C2	3	2.47699	0.0570459	0.354972	ALKBH5	18.3502	2h
Q86WA8	0.111484	1.93037	0.127953	0.487547	-4.99828	Q86WA8	17	2.47552	0.0571481	0.354972	LONP2	19.1792	2h
Q8TAG9	-0.348971	-2.62161	0.062559	0.380457	-4.20258	Q8TAG9	3	-2.46977	0.0575481	0.354972	EXOC6	17.2483	2h
Q96DG6	-0.261577	-2.20931	0.0959162	0.443179	-4.67332	Q96DG6	11	-2.47072	0.0574818	0.354972	CMBL	19.1563	2h
Q9BWF2	0.608079	3.29984	0.0516673	0.367886	-3.58655	Q9BWF2	3	2.67792	0.0568446	0.354972	TRAIP	17.2097	2h
Q9HA77	0.325216	2.40683	0.0779515	0.412481	-4.44536	Q9HA77	6	2.4693	0.0575808	0.354972	CARS2	18.5694	2h
Q9NRL2	-0.146828	-2.22678	0.0920113	0.43787	-4.64574	Q9NRL2	12	-2.47342	0.0572933	0.354972	BAZ1A	18.0461	2h
A6NDG6	0.49891	2.204	0.096616	0.44456	-4.68001	A6NDG6	8	2.46554	0.0578438	0.355362	PGP	19.8872	2h
P30048	-0.114391	-2.01364	0.116493	0.468911	-4.89883	P30048	15	-2.46595	0.0578155	0.355362	PRDX3	21.6587	2h
P36404	-0.232082	-2.7471	0.0536909	0.37014	-4.05131	P36404	6	-2.46609	0.0578053	0.355362	ARL2	19.2056	2h
P41002	0.295343	2.90263	0.0464677	0.356892	-3.88536	P41002	3	2.46236	0.058068	0.356349	CCNF	17.143	2h
P06730	-0.260344	-3.17242	0.0355876	0.336107	-3.59477	P06730	4	-2.46053	0.0581968	0.35636	EIF4E	19.1085	2h
P54709	-0.0863372	-1.63668	0.17923	0.535303	-5.34805	P54709	23	-2.46134	0.0581397	0.35636	ATP1B3	21.0432	2h
Q5T1M5	-0.16039	-2.12008	0.103485	0.457895	-4.77214	Q5T1M5	14	-2.4567	0.0584682	0.356548	FKBP15	17.8488	2h
Q8NDV7	-0.75111	-2.71723	0.0797599	0.414695	-4.08506	Q8NDV7	4	-2.65298	0.0583153	0.356548	TNRC6A	16.6576	2h
Q9UBY9	-0.466548	-4.63571	0.0211	0.295524	-2.62706	Q9UBY9	2	-2.6502	0.0584817	0.356548	HSPB7	15.3233	2h
Q9Y6B7	-0.246228	-3.55653	0.0248865	0.30806	-3.20278	Q9Y6B7	3	-2.457	0.0584468	0.356548	AP4B1	17.1573	2h
Q8IWU2	0.371492	2.50083	0.0707301	0.395882	-4.33831	Q8IWU2	4	2.45373	0.0586798	0.35698	LMTK2	18.3408	2h
Q99436	-0.197386	-2.23621	0.0915517	0.437033	-4.6363	Q99436	11	-2.45381	0.0586738	0.35698	PSMB7	20.453	2h
O75063	-0.223053	-4.01343	0.0169374	0.278597	-2.77623	O75063	4	-2.44587	0.0592427	0.356985	FAM20B	19.0348	2h
O95155	-0.126704	-2.07833	0.10837	0.462263	-4.82172	O95155	14	-2.45052	0.0589087	0.356985	UBE4B	18.2236	2h
P08910	0.286304	2.95237	0.0439116	0.353438	-3.82772	P08910	3	2.44891	0.0590246	0.356985	ABHD2	17.5378	2h
P42336	-1.83299	-2.27462	0.115223	0.467768	-4.50839	P42336	2	-2.63775	0.059235	0.356985	PIK3CA	17.0479	2h
Q08945	-0.0694923	-1.36892	0.244913	0.591457	-5.65836	Q08945	32	-2.45013	0.0589369	0.356985	SSRP1	19.9734	2h
Q13118	0.282917	2.36057	0.0818159	0.415133	-4.49847	Q13118	7	2.44572	0.0592536	0.356985	KLF10	19.64	2h
Q8WWN8	-0.563979	-3.52483	0.0442941	0.353438	-3.41161	Q8WWN8	3	-2.63954	0.0591262	0.356985	ARAP3	16.6985	2h
Q96BR5	0.234851	2.69682	0.0564783	0.376427	-4.10726	Q96BR5	6	2.44748	0.0591271	0.356985	COA7	19.0582	2h
Q9Y547	-0.283633	-2.98153	0.0426428	0.353299	-3.79588	Q9Y547	3	-2.45088	0.0588829	0.356985	HSPB11	18.365	2h
Q16656	0.718524	2.79092	0.0752697	0.40595	-4.01829	Q16656	3	2.63398	0.0594653	0.357876	NRF1	18.983	2h
P17097	1.16481	2.16789	0.100447	0.452899	-4.72222	P17097	3	2.44077	0.0596114	0.358209	ZNF7	15.3844	2h
Q96BK5	0.449112	2.37181	0.0808568	0.415133	-4.48553	Q96BK5	3	2.44027	0.0596483	0.358209	PINX1	17.7628	2h
Q9BZX2	-0.233893	-3.03776	0.0400603	0.346222	-3.73162	Q9BZX2	5	-2.43888	0.0597493	0.358432	UCK2	20.3243	2h
P33947	-0.209011	-4.02063	0.0168389	0.27848	-2.76979	P33947	2	-2.43229	0.0602304	0.358595	KDELR2	17.5798	2h
P43355	-0.211224	-2.86081	0.0475681	0.358609	-3.92238	P43355	6	-2.4338	0.0601196	0.358595	MAGEA1	18.83	2h
P62258	-0.0984616	-1.71428	0.163833	0.523018	-5.25612	P62258	23	-2.43194	0.0602561	0.358595	YWHAE	20.9412	2h
Q2TAY7	-0.0881777	-1.75024	0.157181	0.517043	-5.21335	Q2TAY7	18	-2.43238	0.0602239	0.358595	SMU1	19.6523	2h
Q92541	0.189926	2.28471	0.0868721	0.426677	-4.57939	Q92541	10	2.43687	0.0598955	0.358595	RTF1	18.801	2h
Q92609	-0.245115	-3.32962	0.0304804	0.326279	-3.42817	Q92609	4	-2.43151	0.0602879	0.358595	TBC1D5	16.9526	2h
Q9UL46	-0.304323	-2.21073	0.0959208	0.443179	-4.67216	Q9UL46	9	-2.43168	0.0602751	0.358595	PSME2	17.8742	2h
Q9ULL5	0.173148	2.58984	0.0625553	0.380457	-4.22471	Q9ULL5	8	2.43323	0.0601613	0.358595	PRR12	17.8076	2h
P25789	-0.091616	-1.80706	0.147251	0.505155	-5.14561	P25789	17	-2.42922	0.0604558	0.358609	PSMA4	19.9301	2h
Q53HL2	0.355999	2.21549	0.0954322	0.443112	-4.6666	Q53HL2	8	2.43052	0.0603606	0.358609	CDCA8	18.9344	2h
Q6PJG2	0.118547	2.04852	0.112032	0.46651	-4.85723	Q6PJG2	14	2.42887	0.0604821	0.358609	MIDEAS	18.1041	2h
Q5TKA1	-1.89931	-2.258	0.116906	0.469046	-4.525	Q5TKA1	3	-2.61437	0.0606802	0.359402	LIN9	17.0718	2h
Q96JW4	0.870759	2.17837	0.0993182	0.451439	-4.70996	Q96JW4	3	2.42532	0.0607439	0.359402	SLC41A2	14.8861	2h
O75436	-0.125085	-2.29697	0.0852584	0.423198	-4.56317	O75436	11	-2.42373	0.0608617	0.359719	VPS26A	20.3362	2h
Q17RY0	-0.253242	-3.29368	0.0315149	0.327777	-3.46499	Q17RY0	3	-2.42245	0.0609569	0.359902	CPEB4	16.9783	2h
Q05086	-0.167382	-2.29934	0.0850401	0.422863	-4.56039	Q05086	10	-2.41398	0.0615904	0.360786	UBE3A	18.3806	2h
Q13418	-0.183663	-2.05589	0.111614	0.466502	-4.84961	Q13418	16	-2.41414	0.0615785	0.360786	ILK	18.4822	2h
Q99460	-0.100218	-1.68442	0.169585	0.526557	-5.29156	Q99460	26	-2.41357	0.0616211	0.360786	PSMD1	19.2326	2h
Q9BXY0	0.223733	3.83911	0.019546	0.290682	-2.93473	Q9BXY0	4	2.41819	0.0612745	0.360786	MAK16	19.1396	2h
Q9P0T7	0.239215	3.57193	0.0245535	0.306046	-3.18781	Q9P0T7	3	2.41655	0.0613971	0.360786	TMEM9	20.1012	2h
Q9UEU0	0.34076	2.41325	0.0774326	0.411288	-4.43802	Q9UEU0	5	2.41423	0.0615713	0.360786	VTI1B	18.8516	2h
Q9UJK0	-0.158777	-3.08992	0.0380973	0.343738	-3.6761	Q9UJK0	7	-2.41367	0.0616138	0.360786	TSR3	18.7065	2h
Q9Y5U8	0.380636	2.39451	0.0789599	0.413975	-4.45948	Q9Y5U8	2	2.41943	0.0611819	0.360786	MPC1	19.6893	2h
Q15631	0.142973	2.03189	0.114135	0.467732	-4.87706	Q15631	15	2.4108	0.0618297	0.361427	TSN	18.9835	2h
Q9BQI3	-0.297747	-2.77476	0.0530956	0.37014	-4.02826	Q9BQI3	3	-2.41041	0.0618594	0.361427	EIF2AK1	17.6892	2h
O15144	-0.0948895	-1.75345	0.156601	0.516994	-5.20952	O15144	19	-2.40873	0.0619863	0.361621	ARPC2	19.654	2h
Q9Y6M7	0.162635	2.16235	0.0987453	0.449913	-4.72193	Q9Y6M7	12	2.40826	0.0620216	0.361621	SLC4A7	18.5407	2h
O00115	-0.507066	-2.27307	0.0897395	0.433921	-4.59959	O00115	3	-2.40275	0.0624405	0.361679	DNASE2	19.8963	2h
O75419	-0.283091	-2.42328	0.0763234	0.408292	-4.42506	O75419	6	-2.40638	0.0621642	0.361679	CDC45	18.5919	2h
Q13191	-0.265752	-2.82966	0.049455	0.362789	-3.96032	Q13191	2	-2.4051	0.0622619	0.361679	CBLB	18.2208	2h
Q14151	-0.0971866	-1.69254	0.168	0.526459	-5.28193	Q14151	23	-2.40149	0.062537	0.361679	SAFB2	18.7471	2h
Q6PHR2	-0.287738	-2.66622	0.0591667	0.377473	-4.14823	Q6PHR2	2	-2.40135	0.0625475	0.361679	ULK3	17.4321	2h
Q9BYD6	-0.246083	-2.18796	0.0977946	0.44705	-4.6972	Q9BYD6	10	-2.40361	0.062375	0.361679	MRPL1	18.3699	2h
Q9UK45	0.231048	3.5347	0.0253681	0.309672	-3.22408	Q9UK45	4	2.40178	0.0625147	0.361679	LSM7	19.7509	2h
Q9Y4P1	-1.70303	-2.23944	0.11882	0.473293	-4.5436	Q9Y4P1	2	-2.58913	0.0622857	0.361679	ATG4B	17.557	2h
Q9UM54	0.192098	2.24381	0.0908007	0.4353	-4.62738	Q9UM54	10	2.40047	0.0626146	0.361695	MYO6	17.3448	2h
P14324	-0.145427	-2.33779	0.0815902	0.415133	-4.51538	P14324	10	-2.39864	0.0627554	0.361892	FDPS	20.8661	2h
P57772	0.199793	2.30466	0.0850268	0.422863	-4.55606	P57772	9	2.3983	0.062781	0.361892	EEFSEC	18.7492	2h
P62495	-0.109797	-1.80614	0.147406	0.505379	-5.14671	P62495	20	-2.3975	0.0628424	0.361892	ETF1	19.9808	2h
Q96MG7	0.621933	2.92303	0.067997	0.391576	-3.9013	Q96MG7	4	2.57931	0.0629235	0.361988	NSMCE3	16.0072	2h
Q9UPN9	0.13647	1.91614	0.130033	0.490487	-5.01529	Q9UPN9	19	2.39397	0.0631146	0.362715	TRIM33	18.6505	2h
P30084	0.117463	1.87454	0.136326	0.495365	-5.06501	P30084	18	2.39093	0.0633497	0.363693	ECHS1	20.6145	2h
P61086	-0.169865	-2.54316	0.0656584	0.387609	-4.27791	P61086	8	-2.38869	0.0635235	0.363946	UBE2K	20.3219	2h
Q9P013	0.250684	2.36992	0.0801243	0.414695	-4.48375	Q9P013	7	2.38946	0.063464	0.363946	CWC15	19.3889	2h
O14874	0.236287	2.87789	0.0471614	0.357954	-3.90768	O14874	5	2.38289	0.063976	0.365046	BCKDK	19.2287	2h
O95819	-0.156755	-3.04776	0.0396602	0.345649	-3.72075	O95819	7	-2.38187	0.0640565	0.365046	MAP4K4	17.5862	2h
P42575	-0.599355	-3.05591	0.0615656	0.378449	-3.78712	P42575	3	-2.56149	0.0641005	0.365046	CASP2	18.1963	2h
P55735	0.268631	2.62809	0.0610475	0.377473	-4.18775	P55735	5	2.38222	0.0640286	0.365046	SEC13	18.6295	2h
Q8IYB8	-0.117738	-1.89418	0.133314	0.495365	-5.04153	Q8IYB8	17	-2.38041	0.064171	0.365046	SUPV3L1	18.8981	2h
Q8N201	-0.0917479	-1.6985	0.166847	0.525483	-5.27486	Q8N201	20	-2.38371	0.0639123	0.365046	INTS1	18.8303	2h
Q92521	0.254914	3.1384	0.0366616	0.336107	-3.62906	Q92521	3	2.38063	0.0641535	0.365046	PIGB	17.7305	2h
Q06481	0.0853958	1.63057	0.180505	0.536248	-5.35527	Q06481	21	2.37875	0.0643013	0.365409	APLP2	19.915	2h
Q6IN84	-0.247527	-3.12576	0.0369004	0.337052	-3.63945	Q6IN84	4	-2.37794	0.0643652	0.365409	MRM1	17.9287	2h
Q9UI26	-0.136789	-1.96589	0.12292	0.479691	-4.95584	Q9UI26	16	-2.37502	0.0645961	0.366349	IPO11	17.1021	2h
O00141	-0.177038	-2.72082	0.0547146	0.371993	-4.07715	O00141	7	-2.36807	0.0651487	0.366543	SGK1	19.985	2h
O75306	-0.106011	-1.81705	0.145575	0.504759	-5.13368	O75306	18	-2.37067	0.0649418	0.366543	NDUFS2	20.3898	2h
O94979	-0.0885927	-1.49076	0.212418	0.564668	-5.51887	O94979	42	-2.37029	0.064972	0.366543	SEC31A	19.483	2h
O95235	-0.121662	-1.79067	0.150043	0.508207	-5.16516	O95235	24	-2.36605	0.0653107	0.366543	KIF20A	19.5443	2h
P48556	-0.129317	-2.22588	0.0921022	0.43787	-4.64681	P48556	11	-2.36577	0.0653329	0.366543	PSMD8	20.0387	2h
Q00610	-0.0718241	-1.26644	0.276044	0.617909	-5.77261	Q00610	79	-2.36557	0.0653491	0.366543	CLTC	20.3636	2h
Q86XK2	-0.181113	-3.13525	0.0364976	0.336107	-3.62845	Q86XK2	6	-2.36638	0.0652838	0.366543	FBXO11	18.9605	2h
Q8IZP9	0.228175	3.69315	0.0221108	0.296698	-3.07146	Q8IZP9	3	2.36987	0.0650049	0.366543	ADGRG2	18.2576	2h
Q969T9	-0.159099	-2.96714	0.0428643	0.353438	-3.80698	Q969T9	7	-2.36824	0.065135	0.366543	WBP2	21.2939	2h
Q96BF6	0.400743	2.26232	0.0907723	0.4353	-4.61208	Q96BF6	5	2.36576	0.0653338	0.366543	NACC2	17.4703	2h
Q9Y2X7	-0.2578	-2.8202	0.0499198	0.363165	-3.97069	Q9Y2X7	2	-2.36882	0.0650892	0.366543	GIT1	19.4117	2h
O15318	-0.437967	-4.78212	0.0194654	0.290682	-2.54171	O15318	2	-2.54062	0.0655119	0.367089	POLR3G	19.331	2h
P51790	-0.877192	-2.37941	0.105282	0.458863	-4.40481	P51790	2	-2.53369	0.0659881	0.369283	CLCN3	17.0848	2h
Q9UK23	-0.240943	-2.97028	0.0430153	0.353438	-3.80686	Q9UK23	2	-2.35706	0.0660351	0.369283	NAGPA	17.3587	2h
Q92878	0.597857	2.23478	0.119306	0.473743	-4.54828	Q92878	11	2.53109	0.0661679	0.369657	RAD50	17.2873	2h
O00571	-0.124524	-2.35495	0.0801011	0.414695	-4.49533	O00571	10	-2.34259	0.0672198	0.37046	DDX3X	21.1889	2h
O43524	-0.499925	-3.85065	0.0358731	0.336107	-3.17462	O43524	3	-2.51635	0.0671979	0.37046	FOXO3	18.1037	2h
O60294	0.530696	3.10289	0.0594802	0.377473	-3.74759	O60294	2	2.51704	0.0671487	0.37046	LCMT2	15.6814	2h
P20585	-0.21116	-2.31119	0.0844322	0.421476	-4.54842	P20585	8	-2.34375	0.0671239	0.37046	MSH3	17.6055	2h
Q13277	0.420111	5.60176	0.0125225	0.26326	-2.09732	Q13277	2	2.5251	0.0665841	0.37046	STX3	16.8651	2h
Q15262	0.186015	2.09568	0.106796	0.46154	-4.80235	Q15262	12	2.34259	0.0672193	0.37046	PTPRK	17.6867	2h
Q15911	0.897071	2.06887	0.111863	0.46651	-4.83852	Q15911	7	2.34344	0.0671492	0.37046	ZFHX3	16.3338	2h
Q6Q0C0	-0.979778	-2.2453	0.118211	0.47192	-4.53772	Q6Q0C0	6	-2.52346	0.0666986	0.37046	TRAF7	17.76	2h
Q8WUF5	-0.120853	-1.99413	0.119073	0.473338	-4.92212	Q8WUF5	14	-2.35265	0.0663934	0.37046	PPP1R13L	19.6945	2h
Q969U7	-0.205166	-2.47314	0.0711027	0.395882	-4.36074	Q969U7	7	-2.34159	0.0673024	0.37046	PSMG2	20.1002	2h
Q96G74	-0.159439	-2.55466	0.0648775	0.385865	-4.26477	Q96G74	8	-2.34861	0.0667243	0.37046	OTUD5	18.3475	2h
Q96MW1	-0.726663	-2.50635	0.09463	0.441489	-4.28207	Q96MW1	2	-2.51921	0.0669965	0.37046	CCDC43	19.6412	2h
Q9H4A6	-0.323233	-2.35841	0.0820014	0.415133	-4.50095	Q9H4A6	5	-2.34269	0.0672112	0.37046	GOLPH3	17.1717	2h
Q9UKM7	0.144822	2.42596	0.0742628	0.403681	-4.41279	Q9UKM7	9	2.34215	0.0672561	0.37046	MAN1B1	17.6224	2h
Q9UNY4	-0.146112	-2.68902	0.0565076	0.376427	-4.11273	Q9UNY4	8	-2.35112	0.0665188	0.37046	TTF2	17.7638	2h
O00442	0.339144	2.10471	0.107571	0.461919	-4.79634	O00442	9	2.33801	0.0675997	0.371165	RTCA	17.4865	2h
P17980	-0.0701479	-1.36514	0.245997	0.592546	-5.66263	P17980	30	-2.33745	0.0676458	0.371165	PSMC3	20.0364	2h
Q13232	-0.164588	-2.80939	0.0500587	0.363233	-3.97887	Q13232	7	-2.33834	0.0675722	0.371165	NME3	19.4123	2h
Q9H582	-0.113646	-2.11606	0.103924	0.45817	-4.77685	Q9H582	12	-2.33686	0.0676952	0.371165	ZNF644	18.5872	2h
P11182	-0.118664	-2.03454	0.113797	0.467732	-4.8739	P11182	13	-2.33454	0.0678886	0.3715	DBT	18.3141	2h
Q14320	-0.241772	-2.12337	0.104901	0.458847	-4.77307	Q14320	10	-2.33459	0.0678846	0.3715	FAM50A	18.3787	2h
O00116	-0.185514	-1.9578	0.124553	0.4822	-4.9664	O00116	19	-2.33313	0.0680069	0.371631	AGPS	18.1921	2h
P13804	-0.159511	-1.93378	0.127968	0.487547	-4.99503	P13804	18	-2.33081	0.0682011	0.371631	ETFA	19.9065	2h
P15880	0.0928764	1.72973	0.160939	0.518423	-5.23775	P15880	18	2.33119	0.068169	0.371631	RPS2	21.2189	2h
Q13111	0.257817	2.13961	0.103568	0.457895	-4.75536	Q13111	9	2.32794	0.0684426	0.371631	CHAF1A	18.3713	2h
Q3SXM5	-0.441275	-6.10049	0.00994574	0.263169	-1.87256	Q3SXM5	3	-2.49937	0.0684068	0.371631	HSDL1	18.4727	2h
Q68CZ1	-0.439207	-4.39709	0.0241732	0.305378	-2.77272	Q68CZ1	2	-2.49937	0.0684066	0.371631	RPGRIP1L	16.7148	2h
Q8WU79	0.473529	2.20649	0.0963575	0.444465	-4.67709	Q8WU79	4	2.3296	0.0683028	0.371631	SMAP2	17.661	2h
Q9H2C2	-0.307079	-2.51863	0.0694517	0.394346	-4.31818	Q9H2C2	4	-2.32797	0.0684398	0.371631	ARV1	18.737	2h
Q9UQB8	-0.112533	-1.76431	0.154656	0.514002	-5.19659	Q9UQB8	21	-2.32713	0.0685104	0.371639	BAIAP2	18.9071	2h
Q15102	-0.181889	-3.00548	0.041304	0.351021	-3.76583	Q15102	6	-2.32589	0.0686154	0.371849	PAFAH1B3	19.5952	2h
P50995	-0.202441	-1.99163	0.12048	0.476232	-4.92717	P50995	16	-2.3213	0.0690049	0.371924	ANXA11	20.2445	2h
Q16659	-0.439041	-3.72051	0.0383482	0.344251	-3.25794	Q16659	1	-2.49235	0.0689142	0.371924	MAPK6	17.0721	2h
Q6ZSZ5	0.618906	2.8145	0.0739015	0.403223	-3.99716	Q6ZSZ5	3	2.49079	0.0690271	0.371924	ARHGEF18	17.4349	2h
Q86X10	-0.287409	-2.67231	0.0588015	0.377473	-4.14142	Q86X10	3	-2.32361	0.0688086	0.371924	RALGAPB	17.3967	2h
Q92598	-0.099157	-1.56482	0.194845	0.551741	-5.43258	Q92598	39	-2.32452	0.0687313	0.371924	HSPH1	18.9607	2h
Q9UHV9	-0.199552	-2.22043	0.0931359	0.439762	-4.65488	Q9UHV9	9	-2.32266	0.0688892	0.371924	PFDN2	20.2778	2h
P00746	0.332482	2.30661	0.0866027	0.426665	-4.56073	P00746	5	2.31846	0.0692462	0.372033	CFD	19.0323	2h
P12268	-0.0849982	-1.5026	0.209503	0.561713	-5.50514	P12268	30	-2.31881	0.0692166	0.372033	IMPDH2	20.1993	2h
Q9H4I9	0.231268	3.00227	0.0414508	0.351205	-3.7695	Q9H4I9	2	2.31931	0.0691743	0.372033	SMDT1	19.2734	2h
O15321	-0.289222	-2.6463	0.060378	0.377473	-4.17052	O15321	3	-2.31632	0.0694297	0.372415	TM9SF1	18.7859	2h
Q9HD26	0.47223	2.15157	0.102235	0.456869	-4.74134	Q9HD26	5	2.31608	0.0694503	0.372415	GOPC	19.1183	2h
Q9HCS7	-0.0898105	-1.7032	0.165944	0.524677	-5.26928	Q9HCS7	18	-2.31422	0.0696092	0.372911	XAB2	19.2322	2h
P83881	0.231553	3.35347	0.0298263	0.325879	-3.40405	P83881	3	2.31289	0.0697237	0.373056	RPL36A	20.5863	2h
Q9ULC4	0.304808	3.50232	0.0420468	0.351221	-3.39179	Q9ULC4	8	2.48064	0.0697693	0.373056	MCTS1	18.4851	2h
Q6ZRV2	-0.0801572	-1.56029	0.195874	0.552924	-5.43788	Q6ZRV2	21	-2.30748	0.0701906	0.3748	FAM83H	19.2012	2h
Q9UGU0	-0.12851	-2.49454	0.0690807	0.394346	-4.33364	Q9UGU0	9	-2.30704	0.0702291	0.3748	TCF20	18.0539	2h
O60216	0.117555	1.74029	0.158993	0.518379	-5.22519	O60216	24	2.30461	0.0704392	0.375051	RAD21	19.8014	2h
P50613	0.117357	1.9074	0.131328	0.492062	-5.02573	P50613	15	2.30418	0.0704767	0.375051	CDK7	18.8433	2h
Q9Y657	0.144275	2.6253	0.0603107	0.377473	-4.18451	Q9Y657	8	2.30562	0.0703521	0.375051	SPIN1	19.9807	2h
O15498	-0.339704	-2.1903	0.0980499	0.447123	-4.69601	O15498	6	-2.30126	0.0707316	0.375945	YKT6	18.4708	2h
P47756	-0.291718	-2.04319	0.115057	0.467768	-4.86879	P47756	11	-2.30072	0.0707788	0.375945	CAPZB	18.6385	2h
Q7Z412	-0.384992	-2.23913	0.0930462	0.439762	-4.63905	Q7Z412	2	-2.29898	0.0709306	0.376395	PEX26	17.5896	2h
Q13952	0.221578	3.36856	0.0294211	0.32421	-3.38884	Q13952	4	2.29803	0.0710144	0.376484	NFYC	19.2822	2h
P46937	0.102949	1.98836	0.119848	0.475088	-4.929	P46937	13	2.29475	0.0713021	0.37688	YAP1	19.2773	2h
Q5HYK3	-0.161143	-2.28665	0.0862149	0.426437	-4.57527	Q5HYK3	9	-2.29412	0.071358	0.37688	COQ5	18.4335	2h
Q9HD42	-0.388519	-2.13864	0.103677	0.457895	-4.7565	Q9HD42	6	-2.29526	0.0712573	0.37688	CHMP1A	20.0001	2h
Q9UNK0	0.6656	2.0907	0.109226	0.462727	-4.81282	Q9UNK0	3	2.29521	0.0712617	0.37688	STX8	17.748	2h
Q8N9N2	0.226637	2.21064	0.0946892	0.441489	-4.66823	Q8N9N2	8	2.29108	0.0716266	0.376977	ASCC1	17.9558	2h
Q9BV81	-0.250222	-2.95267	0.0438479	0.353438	-3.82683	Q9BV81	3	-2.29151	0.0715883	0.376977	EMC6	20.5117	2h
Q9NUA8	0.479359	3.93414	0.0335973	0.332946	-3.10872	Q9NUA8	3	2.45622	0.0715933	0.376977	ZBTB40	15.9867	2h
Q9UKT7	-0.500562	-2.15516	0.101838	0.456869	-4.73713	Q9UKT7	3	-2.29087	0.071645	0.376977	FBXL3	18.0178	2h
P17480	-0.114724	-1.89076	0.133833	0.495365	-5.04562	P17480	15	-2.28912	0.0718002	0.377439	UBTF	18.7164	2h
Q15043	0.233636	3.07756	0.038564	0.344585	-3.68938	Q15043	4	2.28721	0.0719697	0.377729	SLC39A14	19.1494	2h
Q9UBR2	0.144278	2.59079	0.0624936	0.380457	-4.22363	Q9UBR2	8	2.28698	0.0719901	0.377729	CTSZ	21.2245	2h
O15357	-0.133321	-2.40715	0.0757601	0.407419	-4.43459	O15357	9	-2.27628	0.0729493	0.378572	INPPL1	18.4088	2h
O95486	-0.15273	-2.00113	0.118165	0.47192	-4.9138	O95486	13	-2.27616	0.0729608	0.378572	SEC24A	17.576	2h
P07305	-0.170134	-3.12349	0.036905	0.337052	-3.64078	P07305	6	-2.28072	0.0725502	0.378572	H1-0	20.0975	2h
P51858	-0.206332	-1.95931	0.125215	0.482715	-4.96613	P51858	16	-2.28156	0.0724742	0.378572	HDGF	20.1751	2h
P54577	-0.103393	-1.59404	0.188329	0.546984	-5.39829	P54577	34	-2.281	0.0725253	0.378572	YARS1	19.8849	2h
P62249	0.112291	1.84127	0.141598	0.50237	-5.10475	P62249	16	2.27868	0.0727334	0.378572	RPS16	21.708	2h
Q13428	0.0606068	1.1639	0.311	0.643026	-5.88325	Q13428	46	2.28437	0.0722228	0.378572	TCOF1	19.5049	2h
Q6P2Q9	-0.0487411	-0.931693	0.40575	0.721581	-6.11578	Q6P2Q9	116	-2.28014	0.0726018	0.378572	PRPF8	19.6672	2h
Q92508	-0.101449	-1.74487	0.158156	0.517798	-5.21974	Q92508	18	-2.27925	0.0726824	0.378572	PIEZO1	18.7532	2h
Q96G25	-0.21809	-2.5167	0.0679405	0.391576	-4.31082	Q96G25	6	-2.28004	0.0726108	0.378572	MED8	18.5469	2h
Q9NR63	-0.40674	-5.33893	0.0142423	0.267315	-2.22651	Q9NR63	2	-2.4389	0.0729203	0.378572	CYP26B1	16.0562	2h
Q9UN37	-0.151983	-2.87119	0.047083	0.357954	-3.91103	Q9UN37	7	-2.27698	0.0728866	0.378572	VPS4A	18.4758	2h
Q8WY36	-0.385291	-2.05228	0.113915	0.467732	-4.85807	Q8WY36	8	-2.27505	0.0730607	0.378741	BBX	19.5381	2h
Q9H300	0.20282	3.945	0.0179079	0.286241	-2.83784	Q9H300	4	2.27275	0.0732691	0.379471	PARL	18.116	2h
O15258	0.214905	2.08265	0.108919	0.462727	-4.81922	O15258	10	2.26782	0.0737176	0.379735	RER1	19.8202	2h
P23921	-0.0919248	-1.53647	0.201388	0.555489	-5.46572	P23921	30	-2.26699	0.0737941	0.379735	RRM1	19.6636	2h
P49585	-1.92721	-2.07817	0.137188	0.495365	-4.70766	P49585	5	-2.42998	0.0736145	0.379735	PCYT1A	17.898	2h
P53634	0.110306	1.79819	0.148754	0.506938	-5.15619	P53634	17	2.26739	0.073757	0.379735	CTSC	19.8762	2h
Q13451	0.206777	4.04605	0.0164971	0.276216	-2.74714	Q13451	3	2.26754	0.0737433	0.379735	FKBP5	17.6631	2h
Q96PU8	0.111692	1.97665	0.121438	0.477329	-4.94299	Q96PU8	13	2.27129	0.0734021	0.379735	QKI	20.0014	2h
Q9BXJ9	-0.144076	-1.92497	0.128738	0.488891	-5.00474	Q9BXJ9	15	-2.26887	0.0736221	0.379735	NAA15	18.9614	2h
Q9NRX6	0.500086	3.06642	0.061091	0.377473	-3.77824	Q9NRX6	2	2.4236	0.0741156	0.380343	TMEM167B	18.4668	2h
Q9UH17	0.206025	3.32946	0.0304848	0.326279	-3.42833	Q9UH17	2	2.26463	0.0740096	0.380343	APOBEC3B	19.0325	2h
Q9Y520	-0.0550296	-1.08847	0.339324	0.668753	-5.96183	Q9Y520	45	-2.264	0.0740671	0.380343	PRRC2C	19.8245	2h
P26358	-0.0764109	-1.3457	0.251648	0.597515	-5.68452	P26358	43	-2.26147	0.0742999	0.380483	DNMT1	19.5376	2h
P49711	-0.460936	-4.17409	0.0282428	0.322047	-2.93086	P49711	3	-2.42113	0.0743103	0.380483	CTCF	16.7146	2h
Q6N043	-0.647802	-2.04805	0.114445	0.467732	-4.86305	Q6N043	2	-2.26097	0.0743465	0.380483	ZNF280D	16.5811	2h
Q8NCE2	-0.312285	-2.38998	0.0793343	0.413975	-4.46467	Q8NCE2	4	-2.26004	0.0744321	0.380519	MTMR14	17.1003	2h
Q96EE4	-0.264262	-2.55008	0.0661924	0.388361	-4.27624	Q96EE4	2	-2.25942	0.0744893	0.380519	CCDC126	17.3844	2h
P06241	-0.447455	-2.1484	0.102587	0.457002	-4.74506	P06241	4	-2.25816	0.0746057	0.380767	FYN	19.0119	2h
P26641	-0.0813118	-1.45019	0.222722	0.57384	-5.56569	P26641	30	-2.25584	0.0748201	0.380822	EEF1G	20.5192	2h
Q9BRQ6	-0.235277	-2.61986	0.0610774	0.377473	-4.19365	Q9BRQ6	5	-2.25626	0.0747815	0.380822	CHCHD6	17.1547	2h
Q9BW83	-0.287688	-2.54154	0.0673893	0.389275	-4.28961	Q9BW83	3	-2.25725	0.0746893	0.380822	IFT27	18.686	2h
O60828	-0.15152	-2.26281	0.0884728	0.431516	-4.6033	O60828	9	-2.24581	0.0757571	0.38146	PQBP1	19.5186	2h
O94967	-0.460586	-2.13596	0.103978	0.45817	-4.75964	O94967	3	-2.24656	0.075687	0.38146	WDR47	16.9501	2h
P17028	0.236949	2.58631	0.0632173	0.380457	-4.23159	P17028	5	2.24576	0.0757615	0.38146	ZNF24	18.1144	2h
P61221	-0.124086	-1.9664	0.122849	0.479691	-4.95523	P61221	13	-2.24938	0.0754223	0.38146	ABCE1	18.149	2h
Q15643	-0.210898	-2.87551	0.0468832	0.357954	-3.90632	Q15643	5	-2.25298	0.0750867	0.38146	TRIP11	18.4299	2h
Q7Z7H5	0.173233	2.53331	0.0663355	0.388633	-4.28917	Q7Z7H5	7	2.24782	0.0755685	0.38146	TMED4	19.9882	2h
Q8ND04	-0.355998	-2.04176	0.115238	0.467768	-4.87047	Q8ND04	8	-2.25306	0.075079	0.38146	SMG8	17.8429	2h
Q8WUD1	-0.646637	-2.03645	0.115912	0.467768	-4.87673	Q8WUD1	2	-2.24873	0.0754835	0.38146	RAB2B	18.4993	2h
Q9C0C7	-0.0986869	-1.77607	0.15258	0.512774	-5.18257	Q9C0C7	16	-2.24747	0.0756016	0.38146	AMBRA1	18.6578	2h
Q9C0D3	0.220171	3.39887	0.0286271	0.323634	-3.35842	Q9C0D3	3	2.2506	0.0753081	0.38146	ZYG11B	15.7654	2h
Q9UBW7	0.520856	3.15448	0.0572935	0.377473	-3.70467	Q9UBW7	3	2.40692	0.075444	0.38146	ZMYM2	16.8368	2h
Q9Y2C2	-0.293953	-2.30619	0.0866413	0.426665	-4.56121	Q9Y2C2	5	-2.24848	0.0755063	0.38146	UST	18.113	2h
Q5T9S5	0.427217	5.49653	0.0131762	0.263704	-2.14811	Q5T9S5	3	2.39689	0.0762566	0.383608	CCDC18	17.3358	2h
O15121	-1.30359	-2.09926	0.134598	0.495365	-4.68597	O15121	2	-2.39441	0.0764582	0.383993	DEGS1	17.6805	2h
Q9Y508	0.735668	2.39234	0.104131	0.458455	-4.39217	Q9Y508	3	2.39427	0.0764701	0.383993	RNF114	17.1436	2h
P61421	0.173737	2.30247	0.0847744	0.422475	-4.5568	P61421	8	2.23684	0.0766058	0.384331	ATP6V0D1	18.3912	2h
Q9BYN8	0.232304	2.94199	0.0439737	0.353438	-3.83464	Q9BYN8	4	2.23459	0.07682	0.385061	MRPS26	18.9471	2h
P32754	-0.0878938	-1.53314	0.202171	0.555489	-5.4696	P32754	25	-2.2281	0.0774426	0.386239	HPD	20.5399	2h
Q10567	-0.44285	-1.95381	0.12699	0.485869	-4.97437	Q10567	13	-2.23063	0.0771989	0.386239	AP1B1	18.463	2h
Q13275	0.737649	2.34843	0.108106	0.462263	-4.43523	Q13275	4	2.38215	0.0774682	0.386239	SEMA3F	18.911	2h
Q14677	-0.0973487	-1.67501	0.171442	0.528079	-5.30271	Q14677	19	-2.22887	0.0773679	0.386239	CLINT1	20.2167	2h
Q7KZ85	-0.0878147	-1.46937	0.21779	0.569502	-5.5436	Q7KZ85	34	-2.22945	0.0773129	0.386239	SUPT6H	19.3766	2h
Q96JH7	0.167274	3.03294	0.0402273	0.34713	-3.73652	Q96JH7	6	2.23053	0.0772089	0.386239	VCPIP1	17.8607	2h
O60583	0.238999	2.91617	0.0454298	0.353911	-3.86617	O60583	3	2.22307	0.0779281	0.386813	CCNT2	17.1456	2h
O95232	-0.115481	-2.0914	0.106807	0.46154	-4.80618	O95232	11	-2.2104	0.0791668	0.386813	LUC7L3	18.9625	2h
P01024	0.0771763	1.36182	0.246954	0.592808	-5.66638	P01024	37	2.21533	0.0786821	0.386813	C3	19.0885	2h
P11216	-0.712486	-1.95817	0.126376	0.484846	-4.96921	P11216	8	-2.21818	0.0784034	0.386813	PYGB	18.0398	2h
P35269	-0.0875614	-1.70934	0.16477	0.52303	-5.26198	P35269	16	-2.21612	0.078605	0.386813	GTF2F1	19.3884	2h
P42858	0.338486	2.25871	0.0911226	0.436098	-4.61628	P42858	4	2.22123	0.0781063	0.386813	HTT	16.1825	2h
P53041	-0.162779	-2.18103	0.0967382	0.444594	-4.69981	P53041	9	-2.21263	0.0789472	0.386813	PPP5C	18.422	2h
P55957	-0.238997	-2.5254	0.067328	0.389275	-4.30088	P55957	5	-2.22146	0.0780844	0.386813	BID	17.6664	2h
P84085	-0.253546	-2.43058	0.0749451	0.405768	-4.41272	P84085	5	-2.21953	0.0782721	0.386813	ARF5	20.136	2h
Q06136	0.198672	3.85317	0.0193184	0.290682	-2.92176	Q06136	4	2.22458	0.0777823	0.386813	KDSR	17.6972	2h
Q12894	-0.223117	-3.1682	0.0353846	0.336107	-3.59403	Q12894	3	-2.21193	0.0790161	0.386813	IFRD2	18.7395	2h
Q3KR37	0.238109	2.5381	0.0664466	0.388633	-4.2864	Q3KR37	5	2.22496	0.077745	0.386813	GRAMD1B	16.8786	2h
Q5R372	-0.409665	-2.13145	0.104489	0.458733	-4.76494	Q5R372	4	-2.21109	0.0790984	0.386813	RABGAP1L	16.9673	2h
Q6UB99	0.458882	2.06978	0.111752	0.46651	-4.83745	Q6UB99	2	2.21123	0.0790844	0.386813	ANKRD11	17.6057	2h
Q6ZW31	0.222004	3.04223	0.0398707	0.345649	-3.72663	Q6ZW31	4	2.21037	0.0791694	0.386813	SYDE1	17.4759	2h
Q8IVH2	0.516141	2.06603	0.112212	0.466646	-4.84187	Q8IVH2	3	2.21629	0.0785879	0.386813	FOXP4	18.3353	2h
Q96H22	-0.300873	-2.38901	0.0794147	0.413975	-4.46578	Q96H22	3	-2.20967	0.0792384	0.386813	CENPN	18.2969	2h
Q9BQE3	0.370387	5.12627	0.0158691	0.276216	-2.33697	Q9BQE3	5	2.3621	0.079151	0.386813	TUBA1C	18.3021	2h
Q9BW85	0.363796	2.14014	0.103509	0.457895	-4.75474	Q9BW85	5	2.22263	0.077971	0.386813	YJU2	17.6293	2h
Q9BWH2	-0.149615	-2.22473	0.0922182	0.43787	-4.64816	Q9BWH2	9	-2.21011	0.0791952	0.386813	FUNDC2	20.1634	2h
Q9H0U6	-0.303773	-2.36145	0.0817399	0.415133	-4.49745	Q9H0U6	4	-2.222	0.0780317	0.386813	MRPL18	20.5729	2h
Q9H410	0.348348	2.15734	0.101599	0.456869	-4.73457	Q9H410	5	2.21981	0.0782448	0.386813	DSN1	17.7763	2h
Q9NRK6	0.1524	2.39417	0.076814	0.409164	-4.44966	Q9NRK6	8	2.21528	0.0786874	0.386813	ABCB10	19.0912	2h
Q9NY35	0.236529	2.92295	0.0450355	0.353911	-3.85782	Q9NY35	3	2.21265	0.0789451	0.386813	CLDND1	17.9457	2h
Q01151	-0.245699	-2.78901	0.0514895	0.367886	-4.00498	Q01151	3	-2.20831	0.0793726	0.387131	CD83	20.7501	2h
Q10570	-0.129118	-1.98704	0.120026	0.475331	-4.93058	Q10570	12	-2.20637	0.0795644	0.38773	CPSF1	18.3879	2h
O14929	-0.155471	-2.02798	0.114661	0.467732	-4.88177	O14929	11	-2.20555	0.0796463	0.387792	HAT1	19.0017	2h
Q9NZL4	-0.159279	-2.18226	0.0966073	0.44456	-4.69835	Q9NZL4	9	-2.2046	0.0797407	0.387915	HSPBP1	19.2	2h
Q8TAA9	0.171385	2.26338	0.088439	0.431516	-4.6027	Q8TAA9	8	2.2008	0.0801188	0.389079	VANGL1	18.8236	2h
Q9H2F5	0.557564	2.7691	0.076565	0.408614	-4.03795	Q9H2F5	3	2.35158	0.0800508	0.389079	EPC1	16.7285	2h
Q13362	0.407089	2.0717	0.111517	0.466502	-4.83518	Q13362	5	2.19996	0.0802032	0.389152	PPP2R5C	17.9341	2h
Q99933	0.20377	2.47195	0.0711909	0.395882	-4.3621	Q99933	6	2.19891	0.080308	0.389324	BAG1	17.5766	2h
P56182	-0.154113	-2.02127	0.115526	0.467768	-4.88978	P56182	11	-2.19748	0.0804513	0.389345	RRP1	19.7731	2h
Q01085	-0.175327	-2.24306	0.0904177	0.434984	-4.62664	Q01085	8	-2.19812	0.0803866	0.389345	TIAL1	19.7056	2h
P35573	-0.169093	-1.79237	0.150263	0.508338	-5.16363	P35573	26	-2.19239	0.0809632	0.389849	AGL	18.4087	2h
P62310	-0.1998	-3.87549	0.0189636	0.28904	-2.90123	P62310	3	-2.18624	0.0815865	0.389849	LSM3	21.3888	2h
P68036	-0.48066	-2.04479	0.114855	0.467768	-4.8669	P68036	4	-2.18546	0.0816666	0.389849	UBE2L3	20.3427	2h
Q14139	-0.179987	-3.38644	0.0289496	0.323634	-3.37088	Q14139	5	-2.19238	0.0809641	0.389849	UBE4A	18.2115	2h
Q14667	0.615692	1.98986	0.122019	0.478164	-4.93175	Q14667	2	2.19349	0.0808518	0.389849	KIAA0100	19.2052	2h
Q15149	-0.0297409	-0.588155	0.588952	0.832717	-6.39407	Q15149	270	-2.18484	0.0817294	0.389849	PLEC	19.9203	2h
Q5T9L3	-0.0886654	-1.74779	0.157624	0.517043	-5.21626	Q5T9L3	15	-2.19327	0.0808743	0.389849	WLS	20.5096	2h
Q5VYK3	-0.107217	-1.53074	0.202736	0.555489	-5.4724	Q5VYK3	51	-2.18937	0.0812685	0.389849	ECPAS	18.8459	2h
Q86VI4	-0.303301	-2.26319	0.0906881	0.4353	-4.61107	Q86VI4	2	-2.19195	0.0810081	0.389849	LAPTM4B	21.2959	2h
Q86VN1	0.598252	2.0037	0.120167	0.475331	-4.91539	Q86VN1	3	2.18837	0.08137	0.389849	VPS36	16.939	2h
Q969Z0	0.0789379	1.46174	0.219738	0.572196	-5.55239	Q969Z0	24	2.19109	0.0810943	0.389849	TBRG4	19.0679	2h
Q9BSK2	0.399421	4.54539	0.021785	0.29624	-2.66899	Q9BSK2	2	2.33627	0.0813819	0.389849	SLC25A33	18.2672	2h
Q9NUY8	-0.638337	-1.98888	0.122151	0.478164	-4.9329	Q9NUY8	3	-2.18477	0.0817369	0.389849	TBC1D23	18.5526	2h
Q9P0J7	-0.527059	-2.02296	0.117644	0.471332	-4.89265	Q9P0J7	4	-2.18751	0.0814573	0.389849	KCMF1	16.6933	2h
Q9P209	-0.477353	-2.05689	0.11334	0.467732	-4.85263	Q9P209	3	-2.18618	0.081593	0.389849	CEP72	17.6128	2h
Q9UBB9	0.106115	1.71034	0.164579	0.523018	-5.26079	Q9UBB9	18	2.18784	0.0814242	0.389849	TFIP11	18.7739	2h
Q9Y653	0.166663	2.93771	0.0441091	0.353438	-3.83872	Q9Y653	6	2.19523	0.0806773	0.389849	ADGRG1	19.4904	2h
P52569	0.166929	2.25536	0.0891919	0.433157	-4.61207	P52569	8	2.18023	0.0822009	0.39092	SLC7A2	19.495	2h
Q13151	-0.137369	-1.96005	0.123733	0.480953	-4.96282	Q13151	12	-2.18002	0.0822224	0.39092	HNRNPA0	20.8894	2h
Q99497	-0.113905	-1.81098	0.14659	0.505155	-5.14092	Q99497	15	-2.18041	0.0821826	0.39092	PARK7	19.7666	2h
Q9Y5N6	0.156387	2.3121	0.0838769	0.42081	-4.54543	Q9Y5N6	8	2.17985	0.0822403	0.39092	ORC6	18.7938	2h
P26640	-0.0524087	-1.02382	0.365452	0.688321	-6.02697	P26640	52	-2.17479	0.0827611	0.391386	VARS1	19.5478	2h
P47712	0.0893061	1.51996	0.205302	0.557376	-5.48496	P47712	25	2.17416	0.0828268	0.391386	PLA2G4A	19.8531	2h
P54136	-0.0751762	-1.32399	0.258114	0.600979	-5.70885	P54136	39	-2.17653	0.0825811	0.391386	RARS1	19.679	2h
Q13200	-0.0804718	-1.33833	0.253825	0.598735	-5.6928	Q13200	52	-2.17514	0.0827254	0.391386	PSMD2	19.7994	2h
Q7L2E3	0.0602034	1.13525	0.32149	0.651359	-5.9134	Q7L2E3	48	2.17653	0.0825813	0.391386	DHX30	19.2522	2h
Q96HU1	-0.366218	-4.99359	0.0170098	0.278971	-2.40871	Q96HU1	1	-2.32218	0.0826278	0.391386	SGSM3	16.4977	2h
Q9Y314	0.0907026	1.70132	0.166305	0.524847	-5.27151	Q9Y314	16	2.1782	0.08241	0.391386	NOSIP	19.7778	2h
O00159	-0.0991384	-1.48982	0.212651	0.564668	-5.51996	O00159	44	-2.17172	0.0830788	0.392179	MYO1C	19.7408	2h
O43674	0.20592	2.72537	0.0544818	0.371762	-4.07222	O43674	5	2.16776	0.0834914	0.392179	NDUFB5	19.973	2h
O43768	-0.225155	-2.52768	0.0671692	0.389275	-4.29828	O43768	5	-2.16945	0.083315	0.392179	ENSA	19.9403	2h
O60832	0.0757668	1.42728	0.228765	0.581411	-5.59197	O60832	24	2.16913	0.0833484	0.392179	DKC1	20.3742	2h
P10620	-0.146142	-2.36407	0.0793231	0.413975	-4.4847	P10620	8	-2.16649	0.0836238	0.392179	MGST1	21.6462	2h
P31321	-0.550617	-1.98157	0.123142	0.479691	-4.94154	P31321	2	-2.1667	0.0836021	0.392179	PRKAR1B	17.6675	2h
P55795	0.396867	2.09535	0.108674	0.462482	-4.80735	P55795	4	2.16802	0.0834646	0.392179	HNRNPH2	18.3726	2h
Q6NT16	-1.28889	-2.03645	0.142494	0.502673	-4.75075	Q6NT16	3	-2.31207	0.0835361	0.392179	SLC18B1	18.2761	2h
Q8NB49	0.151939	2.61906	0.0606991	0.377473	-4.19157	Q8NB49	7	2.17023	0.0832338	0.392179	ATP11C	18.9898	2h
Q5T0W9	0.633345	2.43928	0.100081	0.452703	-4.34654	Q5T0W9	3	2.30932	0.0837847	0.392605	FAM83B	17.4582	2h
A5YKK6	-0.0624402	-1.13441	0.321804	0.651359	-5.91428	A5YKK6	63	-2.15703	0.0846191	0.392905	CNOT1	19.1597	2h
P11908	-0.201385	-2.77735	0.0516873	0.367886	-4.01427	P11908	5	-2.16326	0.0839622	0.392905	PRPS2	19.3557	2h
P12270	0.0489325	0.939299	0.402284	0.719155	-6.10864	P12270	82	2.15719	0.0846019	0.392905	TPR	19.2882	2h
P35251	0.0926777	1.69949	0.166657	0.525451	-5.27368	P35251	16	2.16165	0.0841308	0.392905	RFC1	18.8033	2h
P41273	0.345532	2.02959	0.116789	0.468911	-4.88483	P41273	6	2.16081	0.0842197	0.392905	TNFSF9	19.9581	2h
P50416	-0.142531	-1.71329	0.164531	0.523018	-5.25763	P50416	27	-2.15819	0.0844957	0.392905	CPT1A	19.4994	2h
P78371	-0.0500446	-0.993706	0.378222	0.701073	-6.05654	P78371	49	-2.15781	0.0845363	0.392905	CCT2	20.0425	2h
Q6ZRP7	-0.24773	-1.92416	0.131246	0.492062	-5.00945	Q6ZRP7	11	-2.15982	0.0843235	0.392905	QSOX2	17.759	2h
Q7Z3B4	0.122129	2.0214	0.115484	0.467768	-4.88957	Q7Z3B4	11	2.15703	0.0846192	0.392905	NUP54	17.8116	2h
Q8NBI5	0.255485	2.51519	0.0685487	0.393139	-4.31547	Q8NBI5	4	2.16062	0.0842401	0.392905	SLC43A3	19.1097	2h
Q8NC60	-0.375282	-2.05822	0.113175	0.467732	-4.85106	Q8NC60	5	-2.16215	0.0840782	0.392905	NOA1	17.5606	2h
P49368	-0.113764	-1.58009	0.191411	0.549258	-5.41467	P49368	36	-2.15305	0.0850412	0.393561	CCT3	20.9946	2h
Q5T5P2	0.4307	2.05668	0.113367	0.467732	-4.85288	Q5T5P2	3	2.15334	0.08501	0.393561	KIAA1217	17.8411	2h
Q9P2N5	0.164858	1.96787	0.123151	0.479691	-4.95439	Q9P2N5	11	2.15307	0.0850385	0.393561	RBM27	19.1833	2h
Q9UJX4	-0.0917786	-1.73409	0.160132	0.518423	-5.23257	Q9UJX4	15	-2.15456	0.084881	0.393561	ANAPC5	17.3047	2h
O43426	0.516077	1.96056	0.126042	0.484225	-4.96639	O43426	5	2.14725	0.0856609	0.393704	SYNJ1	16.6764	2h
P09525	-0.154364	-1.83926	0.142435	0.502673	-5.10776	P09525	15	-2.14806	0.0855733	0.393704	ANXA4	18.9167	2h
Q13617	-0.0739975	-1.39455	0.237685	0.586401	-5.62931	Q13617	25	-2.15134	0.085223	0.393704	CUL2	18.4478	2h
Q14114	0.236079	2.66009	0.0586211	0.377473	-4.14838	Q14114	4	2.14678	0.0857114	0.393704	LRP8	17.9851	2h
Q15717	0.0970448	1.67499	0.171445	0.528079	-5.30273	Q15717	17	2.14595	0.0858	0.393704	ELAVL1	20.6663	2h
Q16881	-0.0845188	-1.45824	0.22064	0.573027	-5.55643	Q16881	27	-2.14634	0.0857578	0.393704	TXNRD1	18.9837	2h
Q7Z4H3	0.371733	2.07818	0.11073	0.465901	-4.82755	Q7Z4H3	2	2.14945	0.0854247	0.393704	HDDC2	18.5186	2h
Q96AY3	0.0838804	1.58225	0.190931	0.548913	-5.41214	Q96AY3	18	2.14462	0.0859433	0.393704	FKBP10	19.4944	2h
Q96QE5	0.244604	2.65059	0.059191	0.377473	-4.15906	Q96QE5	3	2.14755	0.0856288	0.393704	TEFM	17.5151	2h
Q9BPX5	-0.279636	-2.33605	0.0839526	0.420813	-4.52672	Q9BPX5	4	-2.14542	0.0858574	0.393704	ARPC5L	19.5591	2h
Q9HCI7	0.410103	3.78225	0.0359621	0.336107	-3.19921	Q9HCI7	2	2.28713	0.0858243	0.393704	MSL2	16.8106	2h
Q9NVP2	0.198881	3.67482	0.0224608	0.298748	-3.08889	Q9NVP2	3	2.14875	0.0855002	0.393704	ASF1B	18.7427	2h
Q9UPT9	-0.265942	-2.12261	0.105496	0.458901	-4.77531	Q9UPT9	6	-2.14423	0.0859846	0.393704	USP22	18.6106	2h
P78560	0.431778	3.31553	0.0511033	0.367886	-3.57403	P78560	2	2.2832	0.0861911	0.394006	CRADD	15.4849	2h
Q5ZPR3	-0.230592	-2.5751	0.0639515	0.382972	-4.2443	Q5ZPR3	2	-2.14296	0.0861218	0.394006	CD276	18.3588	2h
Q56P03	-0.920972	-2.10481	0.133926	0.495365	-4.68027	Q56P03	3	-2.28175	0.0863274	0.394308	EAPP	19.3724	2h
Q02880	0.0855531	1.50094	0.209909	0.561804	-5.50706	Q02880	23	2.13907	0.0865429	0.394971	TOP2B	18.8882	2h
Q9NRW3	-0.262498	-2.41975	0.0762121	0.408292	-4.42719	Q9NRW3	4	-2.13779	0.0866811	0.39528	APOBEC3C	17.0496	2h
Q66K74	-0.193334	-2.82282	0.0493939	0.362789	-3.96408	Q66K74	5	-2.13274	0.087231	0.396498	MAP1S	18.1498	2h
Q8WWI1	0.0709424	1.21175	0.294193	0.630546	-5.83212	Q8WWI1	74	2.13299	0.0872044	0.396498	LMO7	20.1935	2h
Q9H201	0.431844	2.96739	0.0657581	0.387609	-3.86279	Q9H201	1	2.2723	0.0872187	0.396498	EPN3	17.658	2h
Q9UHD8	-0.0787553	-1.42787	0.228609	0.581411	-5.59131	Q9UHD8	25	-2.13356	0.0871415	0.396498	SEPTIN9	20.2785	2h
Q93009	-0.0858978	-1.43495	0.226724	0.57935	-5.58319	Q93009	31	-2.13177	0.0873376	0.396661	USP7	19.0956	2h
Q05682	0.110231	1.76764	0.154066	0.514002	-5.19262	Q05682	15	2.13094	0.0874281	0.396751	CALD1	19.0102	2h
Q9BTE6	-0.162039	-2.8346	0.048819	0.361248	-3.95112	Q9BTE6	6	-2.12714	0.0878462	0.398326	AARSD1	18.9021	2h
Q9BV94	0.336338	2.15547	0.101804	0.456869	-4.73677	Q9BV94	3	2.12514	0.088066	0.399	EDEM2	17.0113	2h
P35241	-0.0839392	-1.50826	0.208122	0.560352	-5.49856	P35241	21	-2.11881	0.0887681	0.400886	RDX	19.8761	2h
P41182	-0.39775	-5.57105	0.0127088	0.26326	-2.11202	P41182	3	-2.25646	0.0887363	0.400886	BCL6	19.2605	2h
Q99747	-0.309147	-2.19087	0.0979892	0.447123	-4.69534	Q99747	4	-2.11978	0.0886602	0.400886	NAPG	17.9461	2h
Q9Y639	-0.203285	-3.13669	0.0364479	0.336107	-3.62693	Q9Y639	4	-2.11977	0.0886617	0.400886	NPTN	20.8658	2h
O00592	0.10338	2.01881	0.115819	0.467768	-4.89266	O00592	11	2.11392	0.0893145	0.401093	PODXL	20.3162	2h
P16083	0.238428	2.05706	0.112904	0.467697	-4.85149	P16083	7	2.11538	0.0891513	0.401093	NQO2	18.3367	2h
P46940	-0.0428426	-0.841846	0.448627	0.750029	-6.19726	P46940	84	-2.11457	0.089242	0.401093	IQGAP1	20.3662	2h
Q13363	-0.19719	-2.71765	0.05489	0.372734	-4.08068	Q13363	5	-2.11751	0.0889139	0.401093	CTBP1	19.7309	2h
Q13685	0.29332	2.23242	0.0937165	0.439879	-4.64686	Q13685	4	2.11471	0.0892258	0.401093	AAMP	17.4502	2h
Q4KMQ2	-0.858316	-1.87106	0.139267	0.498499	-5.07232	Q4KMQ2	6	-2.11489	0.0892059	0.401093	ANO6	18.0649	2h
Q69YQ0	0.153967	2.99911	0.0415584	0.351221	-3.77265	Q69YQ0	6	2.11445	0.0892551	0.401093	SPECC1L	18.2471	2h
Q9NP92	0.185959	2.22666	0.0925067	0.438235	-4.64754	Q9NP92	7	2.11237	0.0894887	0.401554	MRPS30	19.0857	2h
Q9BXB4	-0.229371	-2.07177	0.110848	0.465901	-4.83355	Q9BXB4	7	-2.11024	0.0897288	0.402309	OSBPL11	17.638	2h
Q9NNW7	0.197679	1.98731	0.121063	0.476586	-4.93231	Q9NNW7	9	2.10938	0.0898247	0.402417	TXNRD2	18.2756	2h
O75427	0.955274	2.01907	0.144779	0.504392	-4.76879	O75427	2	2.23898	0.0904455	0.402946	LRCH4	16.9101	2h
P61160	-0.0904867	-1.57453	0.192655	0.550091	-5.4212	P61160	19	-2.1048	0.090343	0.402946	ACTR2	19.4324	2h
Q86UK7	0.22125	2.21576	0.0941557	0.440466	-4.66218	Q86UK7	6	2.10421	0.0904101	0.402946	ZNF598	17.9398	2h
Q92574	-0.97644	-2.03709	0.142412	0.502673	-4.7501	Q92574	3	-2.24014	0.090331	0.402946	TSC1	15.6034	2h
Q96PK6	0.0877688	1.41875	0.231058	0.583523	-5.60174	Q96PK6	35	2.10705	0.0900883	0.402946	RBM14	20.7728	2h
Q9H765	0.205018	3.20803	0.0340922	0.334027	-3.55267	Q9H765	3	2.10548	0.0902657	0.402946	ASB8	18.5999	2h
Q9NTX5	-0.117273	-2.27512	0.0872991	0.428025	-4.58883	Q9NTX5	9	-2.10449	0.0903783	0.402946	ECHDC1	19.6326	2h
Q14966	0.0588931	1.13937	0.319962	0.649263	-5.90909	Q14966	37	2.10051	0.0908318	0.404025	ZNF638	18.8042	2h
Q8N8Q8	-0.745015	-2.11994	0.132115	0.493365	-4.66476	Q8N8Q8	2	-2.23524	0.0908152	0.404025	COX18	18.2796	2h
Q13361	0.434076	3.08449	0.0602859	0.377473	-3.76302	Q13361	2	2.23341	0.090998	0.404369	MFAP5	16.5877	2h
Q8NDX5	0.187558	3.62742	0.0233971	0.302973	-3.13423	Q8NDX5	4	2.09857	0.0910534	0.404369	PHC3	18.4479	2h
O95900	0.152258	2.4583	0.0717653	0.39674	-4.37538	O95900	7	2.09655	0.0912848	0.404437	TRUB2	19.0743	2h
P27348	-0.156518	-2.06076	0.110534	0.465455	-4.8427	P27348	9	-2.09733	0.0911946	0.404437	YWHAQ	19.811	2h
Q86TI2	-0.407439	-3.08005	0.0604825	0.377473	-3.76675	Q86TI2	5	-2.23109	0.0912288	0.404437	DPP9	18.5935	2h
O95163	-0.107633	-1.59391	0.188357	0.546984	-5.39844	O95163	23	-2.09568	0.091384	0.404556	ELP1	18.8901	2h
Q99471	-0.137184	-1.83824	0.142089	0.502673	-5.10837	Q99471	13	-2.09201	0.0918063	0.406105	PFDN5	20.1595	2h
A0JLT2	0.479123	1.91595	0.132452	0.494295	-5.01917	A0JLT2	5	2.08936	0.0921137	0.406184	MED19	16.6177	2h
O96005	-0.163596	-1.799	0.149129	0.507205	-5.15574	O96005	15	-2.08982	0.0920604	0.406184	CLPTM1	20.2885	2h
P31327	0.0569872	1.02731	0.363995	0.687655	-6.0235	P31327	107	2.09122	0.0918976	0.406184	CPS1	21.281	2h
P61956	0.19709	3.19034	0.0346593	0.334027	-3.57101	P61956	4	2.08999	0.0920403	0.406184	SUMO2	19.1595	2h
Q15007	0.116306	2.07022	0.109353	0.462915	-4.83138	Q15007	10	2.08526	0.0925889	0.40751	WTAP	18.8741	2h
Q86UP2	0.0454404	0.886702	0.426774	0.734744	-6.15726	Q86UP2	73	2.08426	0.0927052	0.40751	KTN1	19.3203	2h
Q99536	-0.107978	-1.72962	0.16096	0.518423	-5.23788	Q99536	15	-2.08476	0.092647	0.40751	VAT1	19.5061	2h
Q9Y6Y0	0.221769	2.67204	0.0579136	0.377473	-4.13498	Q9Y6Y0	4	2.08473	0.0926508	0.40751	IVNS1ABP	19.6888	2h
O75915	0.152352	2.91672	0.0450231	0.353911	-3.86146	O75915	6	2.07791	0.0934488	0.407585	ARL6IP5	19.9957	2h
P04792	-0.124196	-1.65602	0.175255	0.530257	-5.3252	P04792	21	-2.07839	0.093393	0.407585	HSPB1	21.0458	2h
P53814	0.158656	2.0337	0.113929	0.467732	-4.87495	P53814	9	2.07958	0.0932528	0.407585	SMTN	18.9633	2h
Q15155	0.426608	3.66547	0.0395703	0.345649	-3.29562	Q15155	3	2.21246	0.0931101	0.407585	NOMO1	18.2931	2h
Q5TB30	-0.51021	-1.87304	0.138958	0.497995	-5.06997	Q5TB30	6	-2.07872	0.0933539	0.407585	DEPDC1	17.6113	2h
Q5VTL8	0.261461	1.89232	0.135993	0.495365	-5.04715	Q5VTL8	9	2.08201	0.092969	0.407585	PRPF38B	17.3218	2h
Q7L0Y3	-0.0988517	-1.59887	0.187275	0.546243	-5.39261	Q7L0Y3	19	-2.07947	0.0932662	0.407585	TRMT10C	18.9301	2h
Q8IUR5	-0.210658	-2.64513	0.0591865	0.377473	-4.16276	Q8IUR5	2	-2.07916	0.0933022	0.407585	TMTC1	17.1203	2h
Q96CP6	-0.214592	-2.76045	0.052592	0.36966	-4.03319	Q96CP6	4	-2.07882	0.0933425	0.407585	GRAMD1A	19.4041	2h
Q9NYV6	-0.18608	-2.39639	0.076656	0.408711	-4.4472	Q9NYV6	6	-2.08178	0.0929955	0.407585	RRN3	18.8783	2h
Q5VZK9	-0.187859	-1.87617	0.137159	0.495365	-5.06452	Q5VZK9	11	-2.07472	0.0938252	0.408909	CARMIL1	17.6821	2h
P19971	0.161013	2.02003	0.115768	0.467768	-4.89143	P19971	9	2.0733	0.0939927	0.409321	TYMP	18.1534	2h
O00151	-0.114131	-1.72754	0.161346	0.518423	-5.24035	O00151	15	-2.06569	0.0948983	0.411776	PDLIM1	19.1729	2h
P52565	-0.307419	-2.03638	0.11592	0.467768	-4.87681	P52565	5	-2.06752	0.09468	0.411776	ARHGDIA	19.7984	2h
P53597	0.151217	1.81733	0.14604	0.504759	-5.1339	P53597	13	2.06486	0.0949971	0.411776	SUCLG1	18.8917	2h
Q9NVU0	-0.81845	-1.83685	0.144718	0.504392	-5.11282	Q9NVU0	5	-2.06643	0.0948101	0.411776	POLR3E	18.5472	2h
Q9UBP6	-0.177312	-1.87553	0.136684	0.495365	-5.06452	Q9UBP6	11	-2.06507	0.0949721	0.411776	METTL1	18.0187	2h
Q9Y2H6	0.215107	2.40387	0.0764856	0.408579	-4.44063	Q9Y2H6	5	2.06715	0.0947241	0.411776	FNDC3A	19.1014	2h
O60476	0.307138	2.07426	0.111206	0.466502	-4.83217	O60476	2	2.06198	0.0953426	0.412509	MAN1A2	17.9113	2h
P04899	-0.202714	-2.24176	0.0910026	0.435895	-4.62979	P04899	6	-2.061	0.0954603	0.412509	GNAI2	19.1338	2h
P59998	-0.151131	-2.89293	0.0460862	0.355726	-3.88733	P59998	6	-2.06114	0.0954435	0.412509	ARPC4	21.0188	2h
Q7L8L6	-0.105629	-2.09528	0.106346	0.460972	-4.80155	Q7L8L6	10	-2.06205	0.0953336	0.412509	FASTKD5	18.5861	2h
O60245	0.126113	2.37781	0.0781664	0.412602	-4.4687	O60245	8	2.05896	0.0957059	0.413252	PCDH7	18.5406	2h
O60238	-0.279408	-2.22365	0.0946006	0.441489	-4.65708	O60238	3	-2.05511	0.096172	0.413997	BNIP3L	18.8555	2h
O75787	0.085089	1.64491	0.177527	0.533112	-5.33833	O75787	15	2.05448	0.0962474	0.413997	ATP6AP2	19.7275	2h
Q8NBQ5	0.0943399	1.78368	0.151251	0.510094	-5.17349	Q8NBQ5	13	2.05619	0.0960404	0.413997	HSD17B11	18.3551	2h
Q9H444	-0.125477	-2.37782	0.0781658	0.412602	-4.46869	Q9H444	8	-2.05473	0.0962172	0.413997	CHMP4B	21.0434	2h
Q9H9L3	-0.185536	-2.73828	0.0537579	0.37014	-4.05767	Q9H9L3	5	-2.05664	0.095986	0.413997	ISG20L2	18.5287	2h
P63146	0.362353	4.88509	0.0180241	0.286241	-2.46906	P63146	2	2.18151	0.0963316	0.414041	UBE2B	19.4282	2h
P61962	0.114686	2.21546	0.0931566	0.439762	-4.6591	P61962	9	2.05212	0.0965347	0.414279	DCAF7	19.5917	2h
Q9H9B1	-0.214437	-2.68557	0.0567955	0.37731	-4.1173	Q9H9B1	4	-2.05223	0.0965216	0.414279	EHMT1	18.3712	2h
O43464	0.189122	3.54192	0.0252075	0.309385	-3.21702	O43464	3	2.0507	0.0967074	0.414579	HTRA2	19.919	2h
O75153	-0.0942134	-1.45879	0.220498	0.573027	-5.5558	O75153	30	-2.04973	0.0968263	0.414579	CLUH	19.5521	2h
P55145	-0.254527	-2.30272	0.0863314	0.426462	-4.56278	P55145	4	-2.04983	0.0968133	0.414579	MANF	17.6051	2h
A6ND36	0.222796	2.43992	0.0736278	0.402906	-4.39898	A6ND36	2	2.04841	0.0969873	0.414675	FAM83G	17.8648	2h
P12955	-0.197094	-3.1962	0.0344702	0.334027	-3.56493	P12955	3	-2.04833	0.0969966	0.414675	PEPD	19.376	2h
Q13263	0.0858713	1.38227	0.241122	0.586739	-5.64326	Q13263	35	2.0465	0.097221	0.414862	TRIM28	20.3102	2h
Q5JSH3	-0.0710519	-1.38383	0.240684	0.586739	-5.64149	Q5JSH3	21	-2.04735	0.0971171	0.414862	WDR44	19.1731	2h
Q9H0V9	0.395151	4.00191	0.0306886	0.326279	-3.03301	Q9H0V9	4	2.17278	0.0972622	0.414862	LMAN2L	18.0884	2h
Q6P9B9	0.534476	2.41988	0.101731	0.456869	-4.36536	Q6P9B9	4	2.17074	0.0974819	0.415483	INTS5	15.637	2h
Q68CZ2	-0.165121	-1.82718	0.144408	0.504392	-5.12216	Q68CZ2	12	-2.04308	0.0976409	0.415845	TNS3	18.4605	2h
Q9H093	-0.302111	-2.09914	0.108226	0.462263	-4.8029	Q9H093	4	-2.04221	0.0977484	0.415987	NUAK2	18.8134	2h
O14879	-0.190731	-2.8731	0.0469947	0.357954	-3.90895	O14879	2	-2.04085	0.0979161	0.416069	IFIT3	17.6023	2h
P98175	0.139436	1.7661	0.154403	0.514002	-5.19451	P98175	14	2.04137	0.0978526	0.416069	RBM10	19.4142	2h
Q9BUR5	0.175079	2.90323	0.0456225	0.354089	-3.87612	Q9BUR5	5	2.03763	0.098315	0.417448	APOO	19.9179	2h
P05387	-0.112075	-2.21388	0.093317	0.439762	-4.66096	P05387	9	-2.03582	0.0985394	0.417768	RPLP2	22.3489	2h
Q9Y6E2	-0.11706	-1.63228	0.180146	0.536248	-5.35324	Q9Y6E2	19	-2.03603	0.0985135	0.417768	BZW2	20.1817	2h
P51398	-0.0827663	-1.5182	0.205723	0.557979	-5.487	P51398	18	-2.03283	0.0989129	0.418403	DAP3	18.8116	2h
Q12800	0.637434	1.82429	0.146777	0.505155	-5.12769	Q12800	5	2.03358	0.0988186	0.418403	TFCP2	17.3914	2h
Q6PJG6	-0.126042	-1.97326	0.121903	0.478164	-4.94704	Q6PJG6	10	-2.03336	0.0988464	0.418403	BRAT1	17.5821	2h
Q14999	0.337317	1.89635	0.135381	0.495365	-5.04237	Q14999	6	2.03013	0.0992496	0.419511	CUL7	17.2596	2h
Q9HCG8	-0.278625	-1.79841	0.151122	0.510013	-5.15831	Q9HCG8	11	-2.02933	0.0993505	0.419621	CWC22	18.3684	2h
Q8IWZ8	0.110633	2.02377	0.115177	0.467768	-4.88675	Q8IWZ8	10	2.02732	0.0996028	0.42037	SUGP1	18.372	2h
P30837	-0.183221	-1.99587	0.119344	0.473743	-4.92102	P30837	8	-2.02583	0.0997908	0.420431	ALDH1B1	18.5489	2h
P63218	0.205888	2.74008	0.0536606	0.37014	-4.05567	P63218	4	2.02459	0.0999472	0.420431	GNG5	19.3636	2h
Q5JRX3	0.106001	2.04352	0.11266	0.467391	-4.8632	Q5JRX3	10	2.02423	0.099992	0.420431	PITRM1	17.5861	2h
Q96J42	-0.18205	-2.11723	0.104284	0.458733	-4.77679	Q96J42	7	-2.02539	0.0998462	0.420431	TXNDC15	18.6759	2h
Q9BUA3	0.211443	2.65298	0.0587133	0.377473	-4.15391	Q9BUA3	4	2.0253	0.0998567	0.420431	SPINDOC	18.4067	2h
P50570	-0.168221	-1.71199	0.16503	0.523561	-5.25933	P50570	18	-2.02314	0.100129	0.420598	DNM2	19.4072	2h
Q96DM3	-0.553957	-1.85173	0.142318	0.502673	-5.0952	Q96DM3	3	-2.02273	0.100182	0.420598	RMC1	17.5281	2h
P13674	0.0749991	1.40285	0.23539	0.586401	-5.61987	P13674	21	2.01883	0.100677	0.421201	P4HA1	19.3713	2h
P35914	0.476126	1.85948	0.141087	0.502006	-5.08603	P35914	2	2.01833	0.10074	0.421201	HMGCL	17.7145	2h
Q16594	-0.175132	-2.37583	0.0783315	0.412844	-4.471	Q16594	6	-2.01982	0.100551	0.421201	TAF9	20.716	2h
Q8TAP9	0.172323	2.90385	0.0455948	0.354089	-3.87545	Q8TAP9	5	2.01805	0.100776	0.421201	MPLKIP	19.1393	2h
Q9NPE2	0.373561	1.92665	0.130882	0.491786	-5.0065	Q9NPE2	2	2.01993	0.100536	0.421201	NGRN	17.7937	2h
Q9NPG3	0.346789	1.98019	0.12333	0.480056	-4.94317	Q9NPG3	4	2.01843	0.100728	0.421201	UBN1	16.5207	2h
O15392	-0.278574	-2.1285	0.104824	0.458847	-4.7684	O15392	4	-2.01381	0.101318	0.421515	BIRC5	17.9213	2h
O75503	-0.640502	-2.08403	0.136463	0.495365	-4.70162	O75503	2	-2.12846	0.102148	0.421515	CLN5	18.8031	2h
O75880	0.209057	1.82713	0.145809	0.504759	-5.12377	O75880	10	2.00972	0.101842	0.421515	SCO1	19.5984	2h
O95478	-0.0849281	-1.54602	0.199158	0.555489	-5.45457	O95478	17	-2.01494	0.101172	0.421515	NSA2	20.3975	2h
P20851	-0.3836	-3.47962	0.0441175	0.353438	-3.42726	P20851	2	-2.12999	0.101976	0.421515	C4BPB	20.3801	2h
P43686	-0.0820114	-1.43439	0.226874	0.57935	-5.58384	P43686	22	-2.0142	0.101268	0.421515	PSMC4	19.636	2h
P55209	-0.0992717	-1.91468	0.130248	0.49064	-5.01703	P55209	11	-2.00813	0.102047	0.421515	NAP1L1	20.8123	2h
P82912	0.225836	2.06243	0.111895	0.46651	-4.84436	P82912	6	2.01241	0.101496	0.421515	MRPS11	18.8236	2h
Q1MSJ5	0.225199	2.22508	0.0932104	0.439762	-4.65125	Q1MSJ5	5	2.00972	0.101842	0.421515	CSPP1	17.4525	2h
Q6ZUT9	-0.354509	-4.8239	0.0186315	0.286312	-2.50379	Q6ZUT9	2	-2.13718	0.101165	0.421515	DENND5B	17.9363	2h
Q7Z628	-0.176181	-3.15954	0.0356729	0.336107	-3.60305	Q7Z628	2	-2.00692	0.102204	0.421515	NET1	19.0813	2h
Q8NEF9	0.226022	1.81452	0.148401	0.506624	-5.13925	Q8NEF9	10	2.0104	0.101754	0.421515	SRFBP1	18.6666	2h
Q8TF64	-0.265211	-2.12444	0.105287	0.458863	-4.77317	Q8TF64	2	-2.01491	0.101177	0.421515	GIPC3	17.0978	2h
Q92889	-0.385224	-1.88459	0.137172	0.495365	-5.05629	Q92889	5	-2.01162	0.101598	0.421515	ERCC4	17.6036	2h
Q96C36	0.0973916	1.82305	0.144579	0.504392	-5.12652	Q96C36	12	2.0129	0.101434	0.421515	PYCR2	18.9255	2h
Q99729	-0.101924	-1.90754	0.131307	0.492062	-5.02557	Q99729	11	-2.00822	0.102035	0.421515	HNRNPAB	20.9104	2h
Q9NYA1	-0.186852	-3.16991	0.0353276	0.336107	-3.59224	Q9NYA1	4	-2.01229	0.101512	0.421515	SPHK1	20.1309	2h
Q9ULX9	0.155781	2.61669	0.0608471	0.377473	-4.19426	Q9ULX9	6	2.00747	0.102132	0.421515	MAFF	19.2097	2h
O60934	0.29759	1.82535	0.146602	0.505155	-5.12643	O60934	8	2.00472	0.102488	0.421651	NBN	18.3877	2h
O75955	0.105433	1.50082	0.209938	0.561804	-5.5072	O75955	28	2.0033	0.102672	0.421651	FLOT1	20.1508	2h
P09601	-0.150664	-2.08689	0.107344	0.461919	-4.81154	P09601	8	-2.00412	0.102566	0.421651	HMOX1	19.6031	2h
Q9BY44	0.0759572	1.36613	0.245713	0.592267	-5.66152	Q9BY44	24	2.00402	0.102579	0.421651	EIF2A	19.4813	2h
Q9HAV4	-0.0795445	-1.38299	0.240919	0.586739	-5.64244	Q9HAV4	25	-2.00551	0.102385	0.421651	XPO5	18.5321	2h
Q9NX18	0.216131	2.52938	0.0670506	0.389275	-4.29634	Q9NX18	4	2.00318	0.102688	0.421651	SDHAF2	18.1831	2h
Q7Z3V4	0.919796	1.90907	0.160304	0.518423	-4.88382	Q7Z3V4	2	2.12195	0.102889	0.422026	UBE3B	16.2483	2h
Q9BVL4	-0.183732	-3.50109	0.0261312	0.312516	-3.25701	Q9BVL4	3	-2.00132	0.10293	0.422026	SELENOO	18.4629	2h
P57088	0.099554	1.65021	0.176439	0.532354	-5.33207	P57088	15	1.99974	0.103135	0.422252	TMEM33	20.364	2h
Q9H869	0.177742	3.51192	0.0258823	0.310917	-3.24638	Q9H869	4	1.99987	0.103119	0.422252	YY1AP1	17.661	2h
O75947	-0.130048	-2.03208	0.11411	0.467732	-4.87683	O75947	9	-1.99612	0.103609	0.422657	ATP5PD	19.2253	2h
Q8IWC1	0.104694	1.6311	0.180394	0.536248	-5.35464	Q8IWC1	16	1.99801	0.103362	0.422657	MAP7D3	18.0563	2h
Q92733	0.140858	2.13228	0.102076	0.456869	-4.75759	Q92733	8	1.99606	0.103616	0.422657	PRCC	18.4608	2h
Q96SB8	0.612946	1.79201	0.152218	0.512479	-5.16588	Q96SB8	5	1.99555	0.103684	0.422657	SMC6	16.7782	2h
Q9HBH0	0.38398	1.80578	0.14987	0.508207	-5.14959	Q9HBH0	7	1.99518	0.103732	0.422657	RHOF	17.9917	2h
Q9NZI8	0.0797137	1.38901	0.239229	0.586401	-5.63561	Q9NZI8	24	1.99496	0.103762	0.422657	IGF2BP1	19.7033	2h
Q9P2D0	-0.378602	-4.71953	0.0197309	0.290925	-2.56418	Q9P2D0	3	-2.11447	0.103747	0.422657	IBTK	18.6081	2h
Q9NXN4	-0.192747	-3.08281	0.0383558	0.344251	-3.68361	Q9NXN4	3	-1.99409	0.103875	0.422812	GDAP2	18.3523	2h
P32004	0.102068	1.46631	0.218568	0.570475	-5.54712	P32004	31	1.99293	0.104028	0.423129	L1CAM	20.6992	2h
P43307	-0.146354	-2.78414	0.0513371	0.367886	-4.00676	P43307	6	-1.991	0.104283	0.423301	SSR1	21.2584	2h
Q15059	0.608771	1.80217	0.150482	0.508467	-5.15386	Q15059	4	1.99089	0.104297	0.423301	BRD3	17.544	2h
Q6Y7W6	-0.103122	-1.68905	0.168679	0.526557	-5.28607	Q6Y7W6	14	-1.99124	0.104251	0.423301	GIGYF2	18.6003	2h
O14976	-0.353953	-3.51482	0.0422667	0.351221	-3.38971	O14976	5	-2.10756	0.104547	0.423561	GAK	17.0504	2h
P14314	-0.083495	-1.59558	0.187992	0.546984	-5.39648	P14314	15	-1.98755	0.104739	0.423561	PRKCSH	19.7334	2h
Q15424	0.108212	1.57663	0.192184	0.550091	-5.41874	Q15424	19	1.98789	0.104693	0.423561	SAFB	19.2486	2h
Q9BUL8	-0.0918389	-1.80394	0.147778	0.506054	-5.14933	Q9BUL8	12	-1.98833	0.104636	0.423561	PDCD10	21.5721	2h
Q9Y248	0.19105	3.1099	0.0373822	0.339283	-3.65505	Q9Y248	3	1.98795	0.104685	0.423561	GINS2	19.0391	2h
O14972	-0.227903	-2.26133	0.0896332	0.433781	-4.60877	O14972	2	-1.98136	0.105563	0.423753	VPS26C	17.5209	2h
O75530	-0.28871	-1.74356	0.160797	0.518423	-5.22314	O75530	12	-1.98117	0.105589	0.423753	EED	18.7728	2h
P08579	0.133673	2.46732	0.0710865	0.395882	-4.36498	P08579	7	1.97936	0.10583	0.423753	SNRPB2	19.9473	2h
P15927	0.321488	1.85622	0.141602	0.50237	-5.08988	P15927	6	1.98061	0.105663	0.423753	RPA2	18.4182	2h
P49137	-0.452916	-1.84861	0.142817	0.503116	-5.09889	P49137	4	-1.9856	0.104998	0.423753	MAPKAPK2	17.456	2h
Q8IZ21	0.502124	1.78188	0.15397	0.514002	-5.17786	Q8IZ21	6	1.98116	0.105589	0.423753	PHACTR4	17.6606	2h
Q8WWM7	-0.0596001	-1.16583	0.310306	0.643026	-5.88121	Q8WWM7	29	-1.98168	0.10552	0.423753	ATXN2L	20.1898	2h
Q96NC0	-0.24839	-2.25895	0.0904247	0.434984	-4.61359	Q96NC0	3	-1.98239	0.105425	0.423753	ZMAT2	18.1495	2h
Q99627	-0.143443	-2.33214	0.0820872	0.415173	-4.52199	Q99627	7	-1.98306	0.105335	0.423753	COPS8	19.6866	2h
Q9H910	-0.126443	-2.03278	0.114021	0.467732	-4.87599	Q9H910	9	-1.98316	0.105322	0.423753	JPT2	21.2792	2h
Q9NQ88	-0.169957	-2.83126	0.048981	0.361492	-3.95479	Q9NQ88	5	-1.98156	0.105537	0.423753	TIGAR	17.7904	2h
Q9NXG6	0.249091	2.24856	0.0914767	0.437033	-4.62585	Q9NXG6	3	1.97936	0.10583	0.423753	P4HTM	16.7865	2h
Q9Y224	-0.074935	-1.47721	0.215805	0.569356	-5.53454	Q9Y224	17	-1.98533	0.105034	0.423753	RTRAF	18.9646	2h
Q9Y3D0	-0.217314	-2.53501	0.06666	0.388665	-4.28992	Q9Y3D0	3	-1.97926	0.105844	0.423753	CIAO2B	18.8551	2h
O00567	0.0615463	1.18574	0.30322	0.635799	-5.86003	O00567	29	1.97775	0.106046	0.423957	NOP56	19.544	2h
Q8TBE0	0.367452	1.91834	0.1321	0.493365	-5.01634	Q8TBE0	3	1.97795	0.10602	0.423957	BAHD1	17.7923	2h
P53367	-0.176458	-3.42943	0.0278522	0.32018	-3.32791	P53367	4	-1.97692	0.106159	0.424105	ARFIP1	17.3813	2h
Q86VS8	-0.282378	-1.89249	0.135967	0.495365	-5.04694	Q86VS8	6	-1.9762	0.106255	0.42419	HOOK3	17.7072	2h
O95409	0.361379	3.89484	0.0328407	0.332381	-3.10788	O95409	2	2.09065	0.106533	0.424695	ZIC2	18.8413	2h
Q15642	-0.100569	-1.87431	0.136362	0.495365	-5.06528	Q15642	11	-1.97425	0.106518	0.424695	TRIP10	18.0425	2h
P40763	0.0954433	1.45278	0.222052	0.57384	-5.56272	P40763	26	1.97355	0.106612	0.424708	STAT3	19.2716	2h
A0AV96	-0.131861	-2.47743	0.0703335	0.395882	-4.35333	A0AV96	7	-1.97011	0.107078	0.425042	RBM47	19.0647	2h
O00499	-0.145315	-2.06765	0.109666	0.463267	-4.83444	O00499	8	-1.97103	0.106954	0.425042	BIN1	19.0657	2h
O95071	-0.0703407	-1.23423	0.286598	0.623163	-5.80779	O95071	35	-1.96872	0.107267	0.425042	UBR5	18.9097	2h
O95757	-0.129175	-1.63897	0.178818	0.535213	-5.34537	O95757	17	-1.96871	0.107268	0.425042	HSPA4L	18.7935	2h
P09497	-0.169583	-2.09525	0.106723	0.46154	-4.80255	P09497	7	-1.96892	0.107239	0.425042	CLTB	18.6314	2h
P58012	0.3843	3.20233	0.0546377	0.371993	-3.65871	P58012	2	2.0842	0.107302	0.425042	FOXL2	17.0461	2h
Q6P5Z2	-0.32897	-1.88872	0.13654	0.495365	-5.0514	Q6P5Z2	5	-1.96963	0.107143	0.425042	PKN3	17.7821	2h
Q9UJV9	0.0995493	1.63054	0.180511	0.536248	-5.3553	Q9UJV9	15	1.97212	0.106805	0.425042	DDX41	19.4039	2h
P13073	0.0758998	1.47323	0.216811	0.569502	-5.53914	P13073	17	1.96711	0.107486	0.425469	COX4I1	21.7098	2h
P05026	0.127099	1.99992	0.118301	0.471941	-4.9152	P05026	9	1.96128	0.108284	0.426518	ATP1B1	20.6083	2h
P61758	0.358396	1.78333	0.153717	0.514002	-5.17614	P61758	7	1.9629	0.108061	0.426518	VBP1	18.3031	2h
Q14185	0.400612	1.86791	0.139759	0.499624	-5.07605	Q14185	3	1.963	0.108047	0.426518	DOCK1	16.4624	2h
Q16555	-0.134903	-1.87304	0.136559	0.495365	-5.0668	Q16555	10	-1.96373	0.107947	0.426518	DPYSL2	19.0373	2h
Q8NF37	-0.0998325	-1.77349	0.153033	0.513373	-5.18564	Q8NF37	12	-1.96156	0.108245	0.426518	LPCAT1	18.6266	2h
Q96EK6	-0.193461	-1.98476	0.120987	0.476586	-4.93454	Q96EK6	7	-1.96129	0.108281	0.426518	GNPNAT1	18.6129	2h
Q9NQG5	0.171931	1.94833	0.125887	0.483961	-4.97768	Q9NQG5	8	1.96233	0.108139	0.426518	RPRD1B	19.0493	2h
O95059	-0.237759	-2.23756	0.0923517	0.43787	-4.63796	O95059	4	-1.96	0.108459	0.426612	RPP14	18.7046	2h
Q9H2H9	0.216576	1.84886	0.142443	0.502673	-5.0982	Q9H2H9	8	1.96035	0.10841	0.426612	SLC38A1	19.9783	2h
Q9BV23	0.211025	2.35262	0.0807687	0.415133	-4.50011	Q9BV23	2	1.95932	0.108552	0.426679	ABHD6	17.7098	2h
P53999	0.166335	1.87429	0.136876	0.495365	-5.06599	P53999	9	1.9571	0.108858	0.427018	SUB1	21.1221	2h
Q8NEZ5	0.175106	2.6328	0.0598481	0.377473	-4.17603	Q8NEZ5	5	1.95704	0.108867	0.427018	FBXO22	19.0374	2h
Q9H2H8	0.505226	2.3265	0.110162	0.464587	-4.45686	Q9H2H8	4	2.07165	0.108815	0.427018	PPIL3	17.5886	2h
Q6ZMI0	0.501538	2.38258	0.104998	0.458847	-4.40171	Q6ZMI0	3	2.06688	0.109398	0.4288	PPP1R21	15.5315	2h
P14868	-0.065375	-1.22396	0.290046	0.625959	-5.81894	P14868	28	-1.95257	0.109485	0.428843	DARS1	20.478	2h
P30825	-0.178429	-2.55263	0.0650151	0.385894	-4.2671	P30825	5	-1.95006	0.109834	0.429198	SLC7A1	19.3744	2h
P49458	0.149005	2.58922	0.0625954	0.380457	-4.22542	P49458	6	1.95019	0.109817	0.429198	SRP9	20.585	2h
Q9HCL2	0.326094	1.92663	0.130885	0.491786	-5.00653	Q9HCL2	4	1.94989	0.109858	0.429198	GPAM	17.8546	2h
Q9Y678	-0.0701954	-1.27354	0.273766	0.616699	-5.76479	Q9Y678	27	-1.94972	0.109882	0.429198	COPG1	19.0418	2h
P28562	0.147416	2.61306	0.061075	0.377473	-4.19837	P28562	6	1.94652	0.110329	0.430481	DUSP1	18.9624	2h
Q02878	0.081326	1.36877	0.244956	0.591457	-5.65853	Q02878	25	1.94463	0.110594	0.430481	RPL6	23.1637	2h
Q15291	0.216566	1.89773	0.134649	0.495365	-5.03999	Q15291	7	1.94522	0.110511	0.430481	RBBP5	18.5887	2h
Q6ZW49	0.415901	1.83604	0.14485	0.504392	-5.11378	Q6ZW49	3	1.94499	0.110543	0.430481	PAXIP1	16.5705	2h
Q8TB96	-0.124216	-2.18877	0.0959197	0.443179	-4.69065	Q8TB96	8	-1.94598	0.110405	0.430481	ITFG1	19.4635	2h
O96019	-0.124182	-1.67355	0.171732	0.528079	-5.30444	O96019	14	-1.94167	0.11101	0.431801	ACTL6A	20.2099	2h
Q9H3N1	0.0861415	1.57092	0.193465	0.550091	-5.42543	Q9H3N1	15	1.93714	0.111651	0.43339	TMX1	20.1006	2h
Q9NVI1	0.112693	1.47884	0.215418	0.568773	-5.53265	Q9NVI1	31	1.93714	0.11165	0.43339	FANCI	17.6753	2h
Q9Y3E7	-0.166368	-2.76204	0.0524874	0.369517	-4.03125	Q9Y3E7	5	-1.93714	0.11165	0.43339	CHMP3	19.183	2h
O75874	-0.0970682	-1.50816	0.208146	0.560352	-5.49867	O75874	19	-1.93627	0.111774	0.433516	IDH1	19.6668	2h
Q9Y4B6	0.183775	1.66422	0.175314	0.530257	-5.3163	Q9Y4B6	16	1.93582	0.111838	0.433516	DCAF1	18.5498	2h
Q86XI2	-0.119227	-1.87737	0.135888	0.495365	-5.06163	Q86XI2	10	-1.93276	0.112272	0.4343	NCAPG2	17.5688	2h
Q9P270	-0.185561	-1.81559	0.146906	0.505155	-5.13659	Q9P270	9	-1.93329	0.112197	0.4343	SLAIN2	18.6952	2h
Q9Y6G9	-0.120246	-1.99888	0.118438	0.472153	-4.91644	Q9Y6G9	9	-1.93369	0.11214	0.4343	DYNC1LI1	18.6043	2h
O60437	-0.191609	-2.84374	0.0483785	0.359419	-3.94109	O60437	3	-1.93136	0.112472	0.434474	PPL	18.7459	2h
O75586	0.430401	2.51931	0.0936206	0.439879	-4.26972	O75586	2	2.04242	0.112434	0.434474	MED6	16.1831	2h
Q13332	-0.128722	-1.85014	0.140171	0.500069	-5.09416	Q13332	10	-1.93078	0.112555	0.434496	PTPRS	19.0332	2h
Q9BSH4	0.138584	2.04617	0.112326	0.466696	-4.86003	Q9BSH4	8	1.92989	0.112683	0.434691	TACO1	18.8244	2h
A4D1E9	0.111835	1.73731	0.159539	0.518423	-5.22873	A4D1E9	12	1.92864	0.112861	0.434705	GTPBP10	18.7166	2h
Q08722	0.164535	3.23778	0.0331635	0.332381	-3.52197	Q08722	2	1.92716	0.113074	0.434705	CD47	19.0324	2h
Q5UIP0	0.0507595	0.987414	0.380939	0.703089	-6.06266	Q5UIP0	42	1.92826	0.112916	0.434705	RIF1	18.133	2h
Q6NUK1	0.0818759	1.45727	0.22089	0.573027	-5.55755	Q6NUK1	18	1.92771	0.112995	0.434705	SLC25A24	19.5797	2h
Q9GZS3	0.554861	2.12946	0.130991	0.491786	-4.65502	Q9GZS3	4	2.03785	0.113011	0.434705	WDR61	17.937	2h
Q6ZN18	0.135825	1.91825	0.129722	0.490487	-5.01277	Q6ZN18	9	1.92636	0.113189	0.434847	AEBP2	19.2281	2h
A3KN83	0.0769837	1.42479	0.229432	0.581511	-5.59483	A3KN83	18	1.91501	0.114833	0.43524	SBNO1	18.3907	2h
O00469	0.0843918	1.39115	0.238632	0.586401	-5.63318	O00469	23	1.91553	0.114757	0.43524	PLOD2	20.4574	2h
O95084	0.107089	1.72729	0.161391	0.518423	-5.24064	O95084	12	1.91573	0.114728	0.43524	PRSS23	21.1986	2h
P07602	0.158128	2.07695	0.108561	0.462355	-4.82343	P07602	7	1.91388	0.114998	0.43524	PSAP	21.8384	2h
P07741	0.246885	1.74443	0.160639	0.518423	-5.22211	P07741	9	1.92253	0.113741	0.43524	APRT	18.7782	2h
P08174	0.174613	2.17804	0.097219	0.445144	-4.70384	P08174	6	1.91633	0.11464	0.43524	CD55	18.9472	2h
P11388	-0.0547399	-1.01503	0.36914	0.691553	-6.03565	P11388	51	-1.91582	0.114715	0.43524	TOP2A	20.5238	2h
P18858	-0.109571	-1.79265	0.149702	0.507973	-5.16279	P18858	11	-1.91509	0.114821	0.43524	LIG1	18.6064	2h
P51946	-0.181689	-1.87147	0.13742	0.495365	-5.06949	P51946	8	-1.91945	0.114187	0.43524	CCNH	19.2112	2h
P54259	-0.1222	-1.97137	0.122162	0.478164	-4.94929	P54259	9	-1.9216	0.113875	0.43524	ATN1	19.5567	2h
P55268	0.217235	1.7972	0.151327	0.510094	-5.15973	P55268	8	1.91577	0.114721	0.43524	LAMB2	17.8706	2h
P62851	0.123229	1.96615	0.122884	0.479691	-4.95553	P62851	9	1.92172	0.113858	0.43524	RPS25	22.7936	2h
Q00537	-0.151792	-2.12323	0.103102	0.457692	-4.76833	Q00537	7	-1.91488	0.114852	0.43524	CDK17	18.4386	2h
Q13630	-0.340215	-1.77269	0.155578	0.515744	-5.18873	Q13630	6	-1.91417	0.114956	0.43524	GFUS	18.7708	2h
Q14789	0.0588901	1.1421	0.318954	0.648429	-5.90623	Q14789	29	1.92041	0.114048	0.43524	GOLGB1	18.0044	2h
Q70SY1	-0.226713	-1.84049	0.144126	0.504392	-5.1085	Q70SY1	7	-1.91595	0.114696	0.43524	CREB3L2	18.413	2h
Q93050	0.102239	1.54532	0.199319	0.555489	-5.45538	Q93050	17	1.91407	0.114971	0.43524	ATP6V0A1	19.029	2h
Q99523	0.378675	1.83841	0.144463	0.504392	-5.11096	Q99523	3	1.91968	0.114153	0.43524	SORT1	18.1497	2h
Q9NS69	-0.110516	-2.04693	0.112231	0.466646	-4.85913	Q9NS69	9	-1.92103	0.113957	0.43524	TOMM22	19.4105	2h
Q9NX31	0.409048	1.769	0.156228	0.516676	-5.19308	Q9NX31	5	1.91486	0.114855	0.43524	OSER1	17.4754	2h
Q9NYH9	-0.106273	-1.73097	0.160709	0.518423	-5.23627	Q9NYH9	12	-1.91931	0.114206	0.43524	UTP6	18.7596	2h
Q9Y6M9	0.189263	2.0912	0.107327	0.461919	-4.80767	Q9Y6M9	6	1.92314	0.113653	0.43524	NDUFB9	19.2657	2h
Q9UKB3	-0.227567	-2.21782	0.0939553	0.440263	-4.6598	Q9UKB3	4	-1.91334	0.115077	0.435243	DNAJC12	18.1945	2h
Q8WV44	-0.200349	-2.58993	0.0625715	0.380457	-4.22476	Q8WV44	3	-1.91148	0.115349	0.435978	TRIM41	17.353	2h
P17813	-0.207155	-2.38604	0.0779456	0.412481	-4.46129	P17813	4	-1.90485	0.116325	0.436914	ENG	18.6292	2h
P43360	-0.213399	-2.32484	0.0832044	0.418278	-4.53248	P43360	4	-1.90678	0.11604	0.436914	MAGEA6	18.6768	2h
Q14157	0.0637776	1.19394	0.300346	0.634517	-5.85126	Q14157	28	1.90451	0.116375	0.436914	UBAP2L	20.1346	2h
Q8N0Y2	0.780966	1.69813	0.169315	0.526557	-5.27671	Q8N0Y2	2	1.90787	0.115879	0.436914	ZNF444	17.5256	2h
Q8TAQ2	-0.117309	-1.67216	0.172009	0.528079	-5.30609	Q8TAQ2	13	-1.90621	0.116124	0.436914	SMARCC2	18.5004	2h
Q8TDD5	0.350235	3.08859	0.05898	0.377473	-3.75034	Q8TDD5	1	2.01247	0.116279	0.436914	MCOLN3	17.9616	2h
Q96B54	0.324244	1.88999	0.136347	0.495365	-5.0499	Q96B54	3	1.90578	0.116188	0.436914	ZNF428	16.5563	2h
Q96EC8	0.677592	1.94466	0.155071	0.514366	-4.84644	Q96EC8	3	2.01224	0.116309	0.436914	YIPF6	18.0564	2h
Q9H6F5	0.0828941	1.50404	0.20915	0.561303	-5.50346	Q9H6F5	16	1.90744	0.115944	0.436914	CCDC86	20.8112	2h
Q9UBT2	0.0991889	1.53248	0.202325	0.555489	-5.47037	Q9UBT2	17	1.90737	0.115953	0.436914	UBA2	19.5609	2h
P98194	-0.0794335	-1.45666	0.221047	0.573027	-5.55825	P98194	17	-1.90334	0.116549	0.437272	ATP2C1	18.3484	2h
Q96ST3	-0.0723758	-1.39079	0.238732	0.586401	-5.63358	Q96ST3	18	-1.90153	0.116818	0.437883	SIN3A	18.32	2h
Q9BSJ2	-0.111621	-1.71206	0.164253	0.523018	-5.25875	Q9BSJ2	12	-1.90119	0.116868	0.437883	TUBGCP2	18.0351	2h
P11234	0.254977	1.84297	0.143726	0.504392	-5.10557	P11234	6	1.89927	0.117154	0.438662	RALB	18.948	2h
O43172	0.0643701	1.24243	0.283875	0.62216	-5.79887	O43172	23	1.89615	0.117619	0.438938	PRPF4	19.2872	2h
P24928	0.0474708	0.903174	0.418974	0.731115	-6.14223	P24928	63	1.89663	0.117547	0.438938	POLR2A	19.7686	2h
P35237	-0.0845392	-1.43419	0.226927	0.57935	-5.58406	P35237	19	-1.89782	0.11737	0.438938	SERPINB6	19.873	2h
Q13555	-0.344885	-4.83067	0.018563	0.286312	-2.49992	Q13555	4	-2.00285	0.117545	0.438938	CAMK2G	18.4485	2h
Q15904	0.0976658	1.52101	0.205051	0.557376	-5.48374	Q15904	17	1.89654	0.117561	0.438938	ATP6AP1	21.0928	2h
E9PRG8	0.147651	2.12288	0.103142	0.457692	-4.76875	E9PRG8	7	1.89559	0.117703	0.43896	C11orf98	20.3764	2h
P22102	-0.076304	-1.24305	0.283671	0.62216	-5.7982	P22102	39	-1.89356	0.118008	0.439313	GART	19.0955	2h
Q13303	-0.173453	-2.75333	0.0529493	0.37014	-4.04093	Q13303	2	-1.89399	0.117943	0.439313	KCNAB2	18.3185	2h
Q5TAQ9	-0.268475	-1.88986	0.136367	0.495365	-5.05006	Q5TAQ9	5	-1.89328	0.11805	0.439313	DCAF8	18.7249	2h
Q9HBL8	-0.615108	-1.70675	0.167663	0.526385	-5.26656	Q9HBL8	4	-1.89287	0.118111	0.439313	NMRAL1	18.7786	2h
O14545	-0.128861	-2.33989	0.0814059	0.415133	-4.51292	O14545	7	-1.89214	0.118221	0.439432	TRAFD1	18.3985	2h
O15294	0.155922	1.59061	0.189837	0.548494	-5.40249	O15294	19	1.88996	0.118549	0.439777	OGT	18.901	2h
Q07065	0.0595466	1.12252	0.326256	0.655433	-5.92668	Q07065	32	1.8905	0.118467	0.439777	CKAP4	19.3572	2h
Q9Y312	-0.183284	-2.74377	0.053461	0.37014	-4.05156	Q9Y312	4	-1.89	0.118543	0.439777	AAR2	17.3959	2h
O60488	-0.0864163	-1.39806	0.236712	0.586401	-5.62532	O60488	22	-1.88815	0.118823	0.440501	ACSL4	19.2158	2h
O95817	-0.0541922	-1.03891	0.359198	0.685474	-6.01196	O95817	37	-1.88666	0.119047	0.441042	BAG3	19.48	2h
Q15361	-0.241323	-2.1181	0.105506	0.458901	-4.77928	Q15361	3	-1.88595	0.119155	0.441062	TTF1	19.06	2h
Q8TCC3	0.144931	2.48545	0.0697435	0.394346	-4.3441	Q8TCC3	6	1.88559	0.11921	0.441062	MRPL30	18.9591	2h
Q04637	-0.0570574	-1.03737	0.359832	0.685474	-6.0135	Q04637	50	-1.88439	0.119393	0.441446	EIF4G1	20.1833	2h
Q5T2R2	0.807372	1.67053	0.174726	0.530257	-5.3092	Q5T2R2	5	1.8835	0.119528	0.441655	PDSS1	14.5977	2h
O75695	0.174581	2.42231	0.0745503	0.404794	-4.41701	O75695	5	1.88078	0.119942	0.442893	RP2	18.8522	2h
P49773	-0.139111	-1.68293	0.170387	0.526557	-5.2936	P49773	12	-1.87872	0.120257	0.44318	HINT1	19.585	2h
Q99623	0.0956889	1.42581	0.229158	0.581465	-5.59366	Q99623	23	1.87897	0.120218	0.44318	PHB2	22.0253	2h
Q9NYS0	0.404169	1.75027	0.159578	0.518423	-5.21521	Q9NYS0	2	1.87908	0.120202	0.44318	NKIRAS1	17.5649	2h
Q9H1I8	-0.181539	-2.90071	0.0457355	0.354089	-3.87886	Q9H1I8	3	-1.87753	0.12044	0.443562	ASCC2	18.8958	2h
O94992	-0.145998	-1.92975	0.128066	0.487547	-4.99906	O94992	8	-1.87599	0.120675	0.444138	HEXIM1	18.469	2h
Q96KP4	-0.0999149	-1.76832	0.153945	0.514002	-5.19181	Q96KP4	11	-1.8738	0.121012	0.445085	CNDP2	19.2051	2h
Q8N556	-0.150425	-2.35402	0.0801812	0.414695	-4.49642	Q8N556	6	-1.87319	0.121107	0.445143	AFAP1	19.4982	2h
P37108	0.0873736	1.69574	0.16738	0.526225	-5.27813	P37108	12	1.86991	0.121613	0.445268	SRP14	20.0883	2h
Q5SGD2	-0.166899	-2.52431	0.0669618	0.389275	-4.29948	Q5SGD2	5	-1.87013	0.121579	0.445268	PPM1L	18.4856	2h
Q8IXU6	-0.233141	-2.09656	0.107934	0.462138	-4.80443	Q8IXU6	4	-1.87094	0.121453	0.445268	SLC35F2	18.366	2h
Q9BRT6	-0.136076	-2.66192	0.0580904	0.377473	-4.14319	Q9BRT6	6	-1.87187	0.12131	0.445268	LLPH	20.3888	2h
Q9H993	-1.62113	-1.68868	0.197823	0.555489	-5.11807	Q9H993	2	-1.97266	0.121617	0.445268	ARMT1	19.3246	2h
Q9NPD8	-0.100396	-1.76395	0.15472	0.514002	-5.19701	Q9NPD8	11	-1.87068	0.121495	0.445268	UBE2T	20.7649	2h
P25963	-0.225753	-2.18876	0.0969655	0.444709	-4.69394	P25963	3	-1.86781	0.121939	0.446097	NFKBIA	20.0346	2h
Q15397	-0.0848064	-1.35324	0.249443	0.595627	-5.67605	Q15397	25	-1.86689	0.122082	0.446097	PUM3	18.8222	2h
Q5SWH9	0.325628	4.53767	0.0218591	0.29624	-2.67305	Q5SWH9	2	1.96972	0.122021	0.446097	TMEM69	19.4334	2h
P07737	-0.156247	-1.87092	0.1374	0.495365	-5.07001	P07737	8	-1.86254	0.12276	0.446828	PFN1	22.1676	2h
P41240	-0.136197	-2.62952	0.0600501	0.377473	-4.17974	P41240	6	-1.86385	0.122555	0.446828	CSK	18.8512	2h
Q13526	-0.426599	-2.47547	0.0970921	0.444926	-4.31165	Q13526	4	-1.96504	0.122669	0.446828	PIN1	17.4457	2h
Q14204	-0.0448601	-0.83146	0.453814	0.753351	-6.20632	Q14204	126	-1.86417	0.122506	0.446828	DYNC1H1	19.2327	2h
Q92581	-0.243299	-1.9712	0.124565	0.4822	-4.95381	Q92581	2	-1.86293	0.122699	0.446828	SLC9A6	17.4015	2h
Q9Y333	-0.171912	-2.41573	0.0750729	0.405768	-4.42464	Q9Y333	5	-1.8632	0.122657	0.446828	LSM2	19.0007	2h
Q86U90	-0.117774	-2.10513	0.105191	0.458863	-4.78984	Q86U90	8	-1.86155	0.122915	0.446972	YRDC	19.6046	2h
Q86UR5	-0.151446	-2.92634	0.0446014	0.353846	-3.85103	Q86UR5	5	-1.86082	0.123029	0.446972	RIMS1	19.8056	2h
Q8N8S7	-0.109746	-1.63013	0.180598	0.536248	-5.35579	Q8N8S7	13	-1.86063	0.12306	0.446972	ENAH	19.0196	2h
Q92575	-0.14482	-2.08217	0.107908	0.462138	-4.81716	Q92575	7	-1.85924	0.123278	0.446972	UBXN4	18.4473	2h
Q9BZH6	0.273441	1.83709	0.144678	0.504392	-5.11253	Q9BZH6	5	1.8596	0.123221	0.446972	WDR11	17.4438	2h
Q9NX70	-0.215863	-2.25593	0.0896159	0.433781	-4.61314	Q9NX70	3	-1.85949	0.123238	0.446972	MED29	17.5197	2h
P38432	0.137366	1.7551	0.15633	0.516707	-5.20758	P38432	10	1.85866	0.123368	0.44701	COIL	17.75	2h
P60953	-0.154029	-1.68908	0.169184	0.526557	-5.28633	P60953	11	-1.85654	0.123701	0.447532	CDC42	19.6488	2h
Q14188	-0.323932	-4.47816	0.0226206	0.298748	-2.70971	Q14188	2	-1.95727	0.123751	0.447532	TFDP2	15.4898	2h
Q96GG9	-0.240324	-1.91124	0.13315	0.495365	-5.02475	Q96GG9	5	-1.8565	0.123709	0.447532	DCUN1D1	19.0974	2h
Q6PL18	-0.0830465	-1.37531	0.243091	0.589492	-5.65114	Q6PL18	21	-1.85505	0.123936	0.447623	ATAD2	18.6814	2h
Q9UJS0	-0.0677019	-1.24464	0.283146	0.621592	-5.79647	Q9UJS0	24	-1.8553	0.123898	0.447623	SLC25A13	19.693	2h
Q6UWU4	0.253232	1.97066	0.124639	0.4822	-4.95445	Q6UWU4	4	1.85365	0.124158	0.448137	C6orf89	17.5251	2h
P37231	-0.229324	-1.94303	0.12831	0.487926	-4.98678	P37231	5	-1.85196	0.124426	0.448314	PPARG	18.7941	2h
Q8IVM0	-0.189503	-2.59448	0.0622559	0.380457	-4.21944	Q8IVM0	3	-1.85182	0.124447	0.448314	CCDC50	20.309	2h
Q96AP0	0.359905	3.00222	0.0633027	0.380563	-3.82715	Q96AP0	2	1.95252	0.12442	0.448314	ACD	18.8986	2h
Q96AJ9	-0.201976	-2.38713	0.0778553	0.412481	-4.46002	Q96AJ9	3	-1.85107	0.124567	0.448457	VTI1A	19.4767	2h
P41214	0.326	1.6654	0.175751	0.530891	-5.31523	P41214	8	1.85046	0.124664	0.448517	EIF2D	17.0372	2h
Q9Y6I3	-0.227026	-1.83591	0.14487	0.504392	-5.11393	Q9Y6I3	6	-1.84928	0.124851	0.448905	EPN1	18.8027	2h
P09132	0.16482	3.21425	0.0338955	0.334027	-3.54624	P09132	4	1.84819	0.125024	0.448952	SRP19	17.8392	2h
Q6P1M3	-0.263965	-1.84142	0.143975	0.504392	-5.1074	Q6P1M3	5	-1.84857	0.124964	0.448952	LLGL2	17.5029	2h
P20839	-0.143342	-1.62671	0.181823	0.53676	-5.36	P20839	13	-1.84675	0.125255	0.449203	IMPDH1	18.8475	2h
P51955	0.216878	1.86161	0.140326	0.500069	-5.08297	P51955	6	1.84692	0.125227	0.449203	NEK2	19.1815	2h
P09038	-0.430245	-1.71401	0.166283	0.524847	-5.258	P09038	4	-1.84607	0.125363	0.449304	FGF2	18.8485	2h
P63279	0.14142	1.62502	0.182178	0.53678	-5.36198	P63279	13	1.84515	0.12551	0.449459	UBE2I	20.2575	2h
Q9BSM1	-0.266764	-1.93768	0.129285	0.489643	-4.99345	Q9BSM1	3	-1.84474	0.125575	0.449459	PCGF1	18.6803	2h
Q9H5V9	0.148072	2.0309	0.114261	0.467732	-4.87824	Q9H5V9	7	1.8443	0.125647	0.449459	CXorf56	19.725	2h
P60033	0.22161	2.16378	0.0996316	0.452394	-4.72333	P60033	3	1.84083	0.126203	0.450362	CD81	18.0165	2h
Q9BXM7	-0.191387	-2.52036	0.0672582	0.389275	-4.30412	Q9BXM7	3	-1.84047	0.126261	0.450362	PINK1	17.8261	2h
Q9H2G2	-0.0802225	-1.40164	0.235725	0.586401	-5.62126	Q9H2G2	18	-1.84125	0.126136	0.450362	SLK	17.8983	2h
Q9HAW4	-0.118457	-1.88046	0.135411	0.495365	-5.05793	Q9HAW4	9	-1.84023	0.126301	0.450362	CLSPN	19.0225	2h
Q9P1Y6	0.406638	1.70827	0.167373	0.526225	-5.26476	Q9P1Y6	2	1.8403	0.126288	0.450362	PHRF1	18.0785	2h
Q9UBV8	-0.159239	-1.95349	0.125055	0.482715	-4.97136	Q9UBV8	7	-1.83972	0.126382	0.450367	PEF1	19.1812	2h
A4D1P6	0.318202	3.4804	0.0432852	0.353438	-3.41652	A4D1P6	1	1.93409	0.127046	0.450533	WDR91	19.5336	2h
O00264	0.155951	1.83191	0.143632	0.504392	-5.11653	O00264	8	1.83132	0.127743	0.450533	PGRMC1	19.4039	2h
O14646	0.101955	1.81778	0.145453	0.504759	-5.13281	O14646	10	1.83039	0.127894	0.450533	CHD1	17.7665	2h
O15533	0.152538	2.76169	0.0525058	0.369517	-4.03164	O15533	5	1.83386	0.12733	0.450533	TAPBP	19.8375	2h
O95872	0.448106	1.68876	0.171131	0.527694	-5.28774	O95872	4	1.82953	0.128035	0.450533	GPANK1	17.2595	2h
O96000	-0.117069	-1.77051	0.153558	0.514002	-5.1892	O96000	10	-1.8342	0.127274	0.450533	NDUFB10	20.6013	2h
P10914	-0.315675	-3.55083	0.0407554	0.3491	-3.35539	P10914	5	-1.93667	0.126675	0.450533	IRF1	18.887	2h
P22087	-0.0786146	-1.39129	0.238594	0.586401	-5.63303	P22087	18	-1.83643	0.126914	0.450533	FBL	20.7179	2h
P42765	-0.124465	-1.50304	0.20989	0.561804	-5.50461	P42765	20	-1.83673	0.126864	0.450533	ACAA2	19.2129	2h
P46777	0.0626256	1.14108	0.319332	0.64896	-5.9073	P46777	31	1.82987	0.127979	0.450533	RPL5	21.5138	2h
Q12846	0.221749	1.67139	0.174554	0.530257	-5.30818	Q12846	9	1.83338	0.127408	0.450533	STX4	19.3787	2h
Q13185	-0.236079	-1.88598	0.136959	0.495365	-5.05465	Q13185	5	-1.82967	0.128012	0.450533	CBX3	18.545	2h
Q76FK4	-0.103475	-1.81431	0.146032	0.504759	-5.13695	Q76FK4	10	-1.83284	0.127495	0.450533	NOL8	17.8244	2h
Q86Z02	0.508756	1.67493	0.173852	0.530257	-5.30403	Q86Z02	4	1.83643	0.126914	0.450533	HIPK1	17.5839	2h
Q8IUE6	0.173154	2.53589	0.0661574	0.388361	-4.28622	Q8IUE6	2	1.8317	0.127681	0.450533	H2AC21	22.0954	2h
Q8NB78	0.166825	3.29016	0.0316001	0.327777	-3.46828	Q8NB78	3	1.83299	0.127471	0.450533	KDM1B	18.8061	2h
Q8TAT6	0.302078	1.60917	0.187422	0.546387	-5.38116	Q8TAT6	12	1.83049	0.127878	0.450533	NPLOC4	17.7903	2h
Q96KR6	-0.164023	-2.77075	0.0520304	0.368483	-4.02159	Q96KR6	2	-1.83161	0.127695	0.450533	FAM210B	17.2455	2h
Q9UBP0	-0.132618	-1.817	0.145582	0.504759	-5.13373	Q9UBP0	9	-1.8356	0.127048	0.450533	SPAST	18.5314	2h
Q9Y3C8	0.279211	1.88002	0.137876	0.496054	-5.06171	Q9Y3C8	3	1.82953	0.128035	0.450533	UFC1	19.378	2h
Q15257	-0.168596	-2.37394	0.0784901	0.412993	-4.4732	Q15257	5	-1.82901	0.12812	0.450549	PTPA	19.0046	2h
Q6PGP7	0.141187	1.60947	0.185489	0.544145	-5.38029	Q6PGP7	13	1.82729	0.128401	0.450731	TTC37	18.1585	2h
Q6RFH5	0.287327	1.63797	0.181346	0.536756	-5.34743	Q6RFH5	9	1.82722	0.128413	0.450731	WDR74	17.6425	2h
Q9UMX0	-0.123906	-2.26931	0.0878503	0.429976	-4.59565	Q9UMX0	7	-1.82745	0.128374	0.450731	UBQLN1	20.2196	2h
P62269	0.127451	1.68049	0.170381	0.526557	-5.29623	P62269	11	1.82636	0.128554	0.450785	RPS18	21.5677	2h
Q86XR8	0.136139	2.10213	0.105542	0.458901	-4.79341	Q86XR8	7	1.82614	0.128589	0.450785	CEP57	18.0517	2h
O43920	0.121104	2.30672	0.0843659	0.421476	-4.55174	O43920	7	1.82177	0.129309	0.451807	NDUFS5	20.9687	2h
Q13127	-0.303632	-1.8164	0.148086	0.506474	-5.13702	Q13127	3	-1.82092	0.129449	0.451807	REST	17.5105	2h
Q15334	-0.865551	-1.67925	0.199644	0.555489	-5.12816	Q15334	6	-1.91655	0.129602	0.451807	LLGL1	17.3532	2h
Q6P996	0.109357	2.13463	0.101811	0.456869	-4.7548	Q6P996	8	1.82201	0.129269	0.451807	PDXDC1	18.6446	2h
Q7Z478	0.0948364	1.48426	0.214034	0.567084	-5.52638	Q7Z478	16	1.81971	0.129648	0.451807	DHX29	17.3158	2h
Q86X29	0.153185	1.82923	0.144071	0.504392	-5.11972	Q86X29	8	1.82214	0.129248	0.451807	LSR	18.4613	2h
Q92545	-0.180742	-2.6695	0.0576427	0.377473	-4.13466	Q92545	3	-1.8186	0.129833	0.451807	TMEM131	17.835	2h
Q92917	0.0778513	1.51379	0.206784	0.559154	-5.49213	Q92917	14	1.82254	0.129182	0.451807	GPKOW	18.8789	2h
Q96QD8	0.126339	1.95635	0.124251	0.4822	-4.96724	Q96QD8	8	1.81851	0.129847	0.451807	SLC38A2	20.2563	2h
Q9BTE7	-0.183118	-2.61384	0.0610256	0.377473	-4.19748	Q9BTE7	3	-1.81904	0.129759	0.451807	DCUN1D5	17.9676	2h
Q9H7E2	0.309132	1.69392	0.170129	0.526557	-5.28168	Q9H7E2	6	1.81894	0.129777	0.451807	TDRD3	17.1925	2h
Q9NQR1	-0.571756	-1.64727	0.179428	0.535489	-5.33652	Q9NQR1	3	-1.81939	0.129702	0.451807	KMT5A	17.6202	2h
Q8WXX5	0.420921	2.13859	0.129924	0.490487	-4.6457	Q8WXX5	5	1.91394	0.129987	0.451923	DNAJC9	18.3279	2h
Q9NSD9	-0.0843483	-1.33407	0.255092	0.599475	-5.69758	Q9NSD9	24	-1.81733	0.130042	0.451923	FARSB	19.6092	2h
Q9HAB8	0.232542	2.03665	0.115371	0.467768	-4.8754	Q9HAB8	3	1.81494	0.13044	0.453028	PPCS	17.8614	2h
O15525	-0.27437	-1.86618	0.140029	0.500069	-5.07809	O15525	3	-1.81101	0.131095	0.453136	MAFG	18.1053	2h
O95834	0.642038	1.61536	0.186097	0.545173	-5.37391	O95834	5	1.81041	0.131196	0.453136	EML2	16.7046	2h
P04004	0.240264	1.98524	0.122644	0.479691	-4.93721	P04004	3	1.81058	0.131167	0.453136	VTN	20.5638	2h
P33981	-0.134735	-2.48732	0.0696063	0.394346	-4.34194	P33981	6	-1.81039	0.131199	0.453136	TTK	18.1459	2h
Q16637	0.15936	1.91368	0.130905	0.491786	-5.01901	Q16637	7	1.81392	0.13061	0.453136	SMN1	18.8261	2h
Q7Z2T5	0.138542	1.57579	0.192875	0.550091	-5.41981	Q7Z2T5	14	1.81329	0.130715	0.453136	TRMT1L	18.5039	2h
Q96B97	0.167787	2.33605	0.0817423	0.415133	-4.51741	Q96B97	5	1.81054	0.131173	0.453136	SH3KBP1	18.1016	2h
Q96Q15	-0.417663	-2.38247	0.105009	0.458847	-4.40182	Q96Q15	4	-1.90912	0.130702	0.453136	SMG1	16.5192	2h
Q9Y5K6	-0.179738	-2.53592	0.0661558	0.388361	-4.28619	Q9Y5K6	4	-1.81113	0.131075	0.453136	CD2AP	18.2157	2h
Q92896	0.0941756	1.71168	0.164325	0.523018	-5.2592	Q92896	11	1.80833	0.131545	0.454054	GLG1	19.8124	2h
P49642	-0.103057	-1.93289	0.127588	0.486832	-4.99527	P49642	9	-1.80707	0.131756	0.454501	PRIM1	18.1316	2h
Q15067	0.0741359	1.37638	0.242788	0.58935	-5.64993	Q15067	17	1.8064	0.131868	0.454609	ACOX1	18.6687	2h
Q96H55	0.413362	1.63435	0.182098	0.53678	-5.35167	Q96H55	6	1.80582	0.131966	0.454668	MYO19	16.7275	2h
Q6JQN1	0.359639	1.72556	0.164115	0.523018	-5.24437	Q6JQN1	3	1.80529	0.132057	0.454699	ACAD10	15.6674	2h
Q9BUQ8	0.0852411	1.33945	0.253492	0.598735	-5.69154	Q9BUQ8	23	1.80352	0.132355	0.455033	DDX23	19.8475	2h
Q9BV86	-0.16606	-3.13114	0.0366393	0.336107	-3.63275	Q9BV86	3	-1.80386	0.132297	0.455033	NTMT1	20.0157	2h
Q9H7F4	-0.327244	-1.75851	0.158095	0.517798	-5.20548	Q9H7F4	3	-1.80327	0.132397	0.455033	TMEM185B	20.9032	2h
O75179	0.0854411	1.56347	0.19515	0.551841	-5.43416	O75179	13	1.79936	0.133059	0.455795	ANKRD17	18.7773	2h
P17568	0.188166	2.44455	0.0728384	0.399365	-4.39139	P17568	3	1.79908	0.133106	0.455795	NDUFB7	19.5871	2h
Q15061	0.0977991	1.42649	0.228978	0.581411	-5.59289	Q15061	19	1.7991	0.133103	0.455795	WDR43	18.6402	2h
Q9BW19	-0.0688557	-1.20104	0.29788	0.632882	-5.84365	Q9BW19	28	-1.79924	0.13308	0.455795	KIFC1	19.2009	2h
Q9H974	-0.207294	-1.96011	0.125135	0.482715	-4.96524	Q9H974	5	-1.79952	0.133032	0.455795	QTRT2	17.9157	2h
Q9Y5P6	0.11225	2.05436	0.111304	0.466502	-4.85028	Q9Y5P6	8	1.80014	0.132926	0.455795	GMPPB	18.6968	2h
O95619	-0.130433	-2.54618	0.0654526	0.387026	-4.27446	O95619	6	-1.79277	0.134183	0.457169	YEATS4	18.4519	2h
P08648	-0.200587	-2.18446	0.0968612	0.444594	-4.69727	P08648	4	-1.79196	0.134322	0.457169	ITGA5	19.1647	2h
P25325	-0.131716	-1.69551	0.16745	0.526225	-5.27842	P25325	10	-1.79404	0.133965	0.457169	MPST	19.185	2h
P35250	-0.0882831	-1.62591	0.181484	0.536756	-5.36076	P35250	12	-1.79623	0.133592	0.457169	RFC2	18.9901	2h
Q5SSJ5	0.0631765	1.23568	0.286114	0.623009	-5.80621	Q5SSJ5	20	1.79352	0.134055	0.457169	HP1BP3	20.0011	2h
Q5T5U3	-0.10846	-1.61332	0.184157	0.54194	-5.37561	Q5T5U3	12	-1.79279	0.134179	0.457169	ARHGAP21	18.0787	2h
Q86UN3	-0.26192	-1.87622	0.138464	0.497213	-5.06621	Q86UN3	3	-1.79375	0.134016	0.457169	RTN4RL2	18.6673	2h
Q8NFH4	-0.124594	-1.9292	0.128124	0.487547	-4.99969	Q8NFH4	8	-1.79331	0.134091	0.457169	NUP37	18.6099	2h
Q9BVA0	-0.55242	-1.92403	0.158079	0.517798	-4.86809	Q9BVA0	3	-1.88553	0.13426	0.457169	KATNB1	17.5495	2h
Q9H9H4	-0.191813	-2.36807	0.0793334	0.413975	-4.48163	Q9H9H4	3	-1.79356	0.134047	0.457169	VPS37B	17.968	2h
Q13614	-0.18197	-1.71519	0.165136	0.5236	-5.25601	Q13614	8	-1.78928	0.134782	0.458197	MTMR2	19.017	2h
Q8N3J3	-0.206285	-2.0387	0.114335	0.467732	-4.87128	Q8N3J3	2	-1.78914	0.134806	0.458197	HROB	19.5582	2h
Q9UHB7	-0.0769267	-1.32268	0.258508	0.601399	-5.71031	Q9UHB7	20	-1.78877	0.13487	0.458197	AFF4	18.8517	2h
O75319	-0.208629	-2.15676	0.0998836	0.452542	-4.73011	O75319	3	-1.78683	0.135204	0.458224	DUSP11	17.1984	2h
P49591	-0.0904096	-1.45049	0.222645	0.57384	-5.56534	P49591	16	-1.78697	0.135181	0.458224	SARS1	19.2474	2h
Q7Z3T8	0.121977	2.20581	0.0941452	0.440466	-4.6705	Q7Z3T8	7	1.78724	0.135133	0.458224	ZFYVE16	18.4199	2h
Q9BWW4	0.264933	1.80048	0.150769	0.509128	-5.15586	Q9BWW4	2	1.78709	0.135159	0.458224	SSBP3	21.0879	2h
Q13443	0.112172	2.02814	0.114615	0.467732	-4.88153	Q13443	8	1.78559	0.135419	0.458457	ADAM9	18.2276	2h
Q99967	0.190808	2.27721	0.0875777	0.429016	-4.58818	Q99967	4	1.78549	0.135437	0.458457	CITED2	19.3353	2h
O75489	-0.112577	-1.56648	0.194467	0.551209	-5.43063	O75489	13	-1.78453	0.135602	0.458626	NDUFS3	19.8231	2h
Q9BUE0	-1.4236	-1.61702	0.212175	0.564668	-5.19488	Q9BUE0	3	-1.87651	0.13565	0.458626	MED18	18.1134	2h
P07203	-0.275554	-3.12882	0.0551404	0.37353	-3.6977	P07203	6	-1.87462	0.135943	0.458853	GPX1	17.9261	2h
Q14764	-0.0677946	-1.23669	0.285778	0.622739	-5.80512	Q14764	22	-1.78104	0.136208	0.458853	MVP	18.7748	2h
Q8IVL5	0.0784897	1.54245	0.199987	0.555489	-5.45873	Q8IVL5	13	1.78186	0.136066	0.458853	P3H2	19.4972	2h
Q8WVV9	-0.16255	-1.64154	0.179208	0.535303	-5.3427	Q8WVV9	10	-1.78125	0.136171	0.458853	HNRNPLL	17.8421	2h
Q92616	-0.0561635	-0.969409	0.388809	0.71102	-6.08003	Q92616	93	-1.78152	0.136125	0.458853	GCN1	19.0041	2h
Q9HAB3	0.18572	2.33787	0.0816825	0.415133	-4.51571	Q9HAB3	4	1.7816	0.136111	0.458853	SLC52A2	20.8548	2h
O94842	0.142214	1.81549	0.145861	0.504759	-5.13557	O94842	8	1.78004	0.136381	0.458959	TOX4	18.6757	2h
Q99643	-0.178145	-2.46185	0.0714973	0.395882	-4.37129	Q99643	4	-1.77992	0.136403	0.458959	SDHC	19.0506	2h
Q8IYK8	0.370927	2.30775	0.111959	0.46651	-4.47543	Q8IYK8	1	1.86848	0.136899	0.460352	REM2	21.7827	2h
Q8NCS4	0.164037	3.05455	0.0394035	0.345649	-3.71354	Q8NCS4	3	1.77598	0.13709	0.460719	TMEM35B	16.9948	2h
Q5TDH0	-0.330882	-3.80452	0.0342809	0.334027	-3.16357	Q5TDH0	4	-1.86509	0.13743	0.461272	DDI2	18.703	2h
Q8IXH7	-0.139306	-1.97731	0.121348	0.477308	-4.9422	Q8IXH7	7	-1.77392	0.137452	0.461272	NELFCD	18.9429	2h
Q9NXH9	0.0896948	1.60392	0.186179	0.545173	-5.38667	Q9NXH9	12	1.77364	0.137502	0.461272	TRMT1	19.4465	2h
Q86VP6	-0.125602	-1.38783	0.240039	0.586401	-5.63679	Q86VP6	46	-1.7716	0.13786	0.461645	CAND1	19.6749	2h
Q9NPH3	-0.16119	-2.9237	0.0447167	0.353911	-3.85389	Q9NPH3	4	-1.77168	0.137846	0.461645	IL1RAP	19.3391	2h
Q9NYV4	0.104304	1.73812	0.15939	0.518423	-5.22777	Q9NYV4	10	1.7724	0.137719	0.461645	CDK12	19.1225	2h
P60660	-0.0946416	-1.77624	0.15255	0.512774	-5.18237	P60660	10	-1.76981	0.138175	0.462424	MYL6	21.0816	2h
O15372	-0.0648772	-1.23783	0.2854	0.622596	-5.80388	O15372	20	-1.76823	0.138454	0.46258	EIF3H	20.2732	2h
Q5VZL5	0.304236	2.47972	0.0961955	0.444083	-4.30549	Q5VZL5	6	1.8585	0.138469	0.46258	ZMYM4	17.4807	2h
Q96N67	-0.0760887	-1.29511	0.266964	0.609381	-5.74098	Q96N67	21	-1.76898	0.138322	0.46258	DOCK7	18.3845	2h
O75569	-0.228258	-1.8215	0.147238	0.505155	-5.13098	O75569	5	-1.76765	0.138557	0.462598	PRKRA	17.5431	2h
P06756	0.083704	1.39268	0.238205	0.586401	-5.63144	P06756	17	1.76563	0.138915	0.462966	ITGAV	19.4211	2h
P23588	-0.0858133	-1.42322	0.229853	0.581628	-5.59662	P23588	16	-1.76565	0.138912	0.462966	EIF4B	19.5699	2h
Q6NYC1	0.166442	1.8151	0.146411	0.505155	-5.13655	Q6NYC1	7	1.76652	0.138758	0.462966	JMJD6	18.0723	2h
O14802	0.171742	1.5874	0.191393	0.549258	-5.40644	O14802	11	1.76456	0.139105	0.463234	POLR3A	17.9016	2h
Q96IX5	0.15366	2.46271	0.0714325	0.395882	-4.3703	Q96IX5	5	1.76425	0.13916	0.463234	ATP5MD	20.6746	2h
Q5VTR2	0.0844468	1.59685	0.187715	0.546673	-5.39498	Q5VTR2	12	1.76253	0.139467	0.463705	RNF20	18.2689	2h
Q8NBF6	-0.333492	-4.0148	0.0299211	0.325879	-3.01365	Q8NBF6	3	-1.85265	0.139399	0.463705	AVL9	18.7818	2h
O75477	0.265862	1.72814	0.163636	0.522982	-5.24134	O75477	5	1.76142	0.139665	0.46373	ERLIN1	17.7372	2h
Q15582	0.183093	2.41206	0.0753871	0.406192	-4.429	Q15582	3	1.761	0.13974	0.46373	TGFBI	19.1115	2h
Q6NUT3	0.246317	1.85264	0.142173	0.502673	-5.09413	Q6NUT3	4	1.76139	0.139669	0.46373	MFSD12	18.6207	2h
Q6ZTW0	-0.307994	-1.67364	0.174108	0.530257	-5.30554	Q6ZTW0	5	-1.76063	0.139805	0.46373	TPGS1	18.1185	2h
O15031	-0.0661554	-1.1486	0.316562	0.647147	-5.8994	O15031	31	-1.75994	0.139929	0.463797	PLXNB2	19.1807	2h
Q96EZ8	0.154321	1.8577	0.139479	0.498938	-5.08578	Q96EZ8	7	1.75959	0.139991	0.463797	MCRS1	18.4927	2h
Q9NXR7	0.164876	2.90933	0.0453504	0.353911	-3.86949	Q9NXR7	3	1.75852	0.140183	0.46416	BABAM2	17.8113	2h
P53384	0.203839	2.13191	0.102611	0.457002	-4.75941	P53384	3	1.75663	0.140521	0.464397	NUBP1	18.9552	2h
Q00613	0.158083	1.73368	0.160718	0.518423	-5.23342	Q00613	8	1.75744	0.140377	0.464397	HSF1	18.5921	2h
Q03468	-0.265037	-3.2961	0.0486523	0.360876	-3.55678	Q03468	6	-1.84421	0.140752	0.464397	ERCC6	18.4433	2h
Q15382	-0.0992362	-1.64662	0.177175	0.533112	-5.33631	Q15382	11	-1.75667	0.140515	0.464397	RHEB	20.5973	2h
Q6NUQ4	0.0691254	1.26114	0.277752	0.619148	-5.77841	Q6NUQ4	20	1.75583	0.140666	0.464397	TMEM214	19.366	2h
Q8NI37	-0.191287	-2.19546	0.0957047	0.443179	-4.68429	Q8NI37	4	-1.75581	0.14067	0.464397	PPTC7	18.7868	2h
P06753	-0.16851	-2.18027	0.0968432	0.444594	-4.70078	P06753	5	-1.75369	0.14105	0.46511	TPM3	21.7691	2h
P54278	0.119546	1.54099	0.200355	0.555489	-5.46045	P54278	13	1.75209	0.141339	0.465515	PMS2	17.3872	2h
Q9UKV3	-0.12471	-1.39199	0.238876	0.586401	-5.63207	Q9UKV3	34	-1.75253	0.14126	0.465515	ACIN1	18.2029	2h
P32970	0.207019	1.87898	0.137361	0.495365	-5.06203	P32970	5	1.7503	0.141664	0.46631	CD70	17.8796	2h
O15013	0.160971	2.51947	0.0673013	0.389275	-4.30503	O15013	2	1.74837	0.142014	0.466447	ARHGEF10	16.5613	2h
P11717	0.0614299	1.16385	0.311018	0.643026	-5.8833	P11717	23	1.74948	0.141811	0.466447	IGF2R	18.7891	2h
Q7LBC6	-0.0999948	-1.44545	0.22396	0.57597	-5.57114	Q7LBC6	16	-1.74786	0.142105	0.466447	KDM3B	18.0341	2h
Q9NP74	0.09683	1.64186	0.178156	0.533801	-5.34193	Q9NP74	11	1.74777	0.142121	0.466447	PALMD	19.6515	2h
Q9Y5Y2	-0.160846	-3.04352	0.0398213	0.345649	-3.72525	Q9Y5Y2	3	-1.74883	0.141929	0.466447	NUBP2	18.2179	2h
O75746	-0.115149	-1.67708	0.171033	0.52768	-5.30026	O75746	10	-1.74696	0.14227	0.466661	SLC25A12	18.269	2h
P62701	-0.111989	-1.50534	0.208833	0.560989	-5.50195	P62701	14	-1.74621	0.142405	0.466831	RPS4X	20.795	2h
O15554	-0.315789	-1.68637	0.171597	0.528079	-5.29055	O15554	4	-1.74127	0.143307	0.466885	KCNN4	17.6752	2h
O60343	-0.196404	-1.63457	0.182052	0.53678	-5.35142	O60343	8	-1.74107	0.143344	0.466885	TBC1D4	17.9341	2h
O95881	0.0995182	1.86601	0.137657	0.495766	-5.07519	O95881	9	1.74469	0.142681	0.466885	TXNDC12	19.5128	2h
P29992	0.176012	2.07735	0.108986	0.462727	-4.82411	P29992	5	1.74474	0.142672	0.466885	GNA11	18.4276	2h
P30530	0.260568	1.71355	0.166371	0.524847	-5.25855	P30530	5	1.74238	0.143104	0.466885	AXL	16.8801	2h
P52739	0.164977	1.78495	0.151544	0.510515	-5.17247	P52739	7	1.74065	0.14342	0.466885	ZNF131	17.2843	2h
Q12893	0.304998	4.00725	0.0300638	0.326279	-3.01889	Q12893	2	1.8291	0.143209	0.466885	TMEM115	17.0551	2h
Q8WWH5	-0.0946331	-1.74212	0.158657	0.518292	-5.22301	Q8WWH5	10	-1.74289	0.143011	0.466885	TRUB1	19.9058	2h
Q96D53	0.231092	1.87903	0.138029	0.496285	-5.06288	Q96D53	4	1.74196	0.143181	0.466885	COQ8B	18.7678	2h
Q9UBV2	0.110762	1.78948	0.150248	0.508338	-5.16657	Q9UBV2	9	1.74367	0.142868	0.466885	SEL1L	18.8879	2h
Q9UK33	0.183725	2.00684	0.117888	0.471479	-4.90796	Q9UK33	5	1.74208	0.14316	0.466885	ZNF580	19.6399	2h
Q9ULF5	0.206914	1.59391	0.190727	0.548892	-5.39899	Q9ULF5	9	1.74539	0.142554	0.466885	SLC39A10	19.8371	2h
Q16576	0.104229	1.82374	0.144464	0.504392	-5.12569	Q16576	9	1.74011	0.143519	0.466937	RBBP7	18.4563	2h
Q8IWR0	0.2866	1.7407	0.161319	0.518423	-5.22651	Q8IWR0	3	1.7389	0.143743	0.467392	ZC3H7A	16.9268	2h
O00124	-0.379439	-2.43944	0.100067	0.452703	-4.34639	O00124	4	-1.82476	0.143923	0.467696	UBXN8	17.025	2h
Q9UNF0	-0.0891568	-1.51479	0.206544	0.559154	-5.49098	Q9UNF0	13	-1.73748	0.144003	0.467696	PACSIN2	19.583	2h
O14908	-0.135658	-1.94043	0.126505	0.485009	-4.98626	O14908	7	-1.73595	0.144285	0.468341	GIPC1	18.2537	2h
P63220	-0.0777436	-1.50291	0.209426	0.561713	-5.50477	P63220	13	-1.73459	0.144537	0.468887	RPS21	20.8874	2h
Q96RD7	0.149645	2.83697	0.0487044	0.360876	-3.94852	Q96RD7	2	1.73402	0.144641	0.468955	PANX1	16.6722	2h
P49841	-0.237434	-1.62146	0.184803	0.543269	-5.36677	P49841	7	-1.73125	0.145154	0.470345	GSK3B	18.1343	2h
P46063	0.0905654	1.27668	0.272765	0.615211	-5.76133	P46063	32	1.72743	0.145865	0.471577	RECQL	19.2506	2h
Q00013	0.205568	2.04857	0.11309	0.467732	-4.85958	Q00013	3	1.72721	0.145905	0.471577	MPP1	17.3361	2h
Q96PQ0	0.262588	1.75776	0.158229	0.517798	-5.20636	Q96PQ0	4	1.72719	0.14591	0.471577	SORCS2	16.8355	2h
Q96RL7	-0.186031	-1.69991	0.168198	0.526557	-5.27416	Q96RL7	7	-1.72695	0.145954	0.471577	VPS13A	17.4343	2h
Q9BTW9	-0.126655	-1.58365	0.190727	0.548892	-5.41052	Q9BTW9	11	-1.72695	0.145954	0.471577	TBCD	17.9699	2h
P06213	0.220476	1.93679	0.128891	0.489139	-4.99366	P06213	3	1.72394	0.146517	0.47257	INSR	17.9681	2h
P07992	-0.307733	-1.63283	0.182414	0.537091	-5.35345	P07992	5	-1.72379	0.146545	0.47257	ERCC1	17.8067	2h
Q01658	0.172772	2.49356	0.0691517	0.394346	-4.33476	Q01658	3	1.72351	0.146599	0.47257	DR1	20.212	2h
Q9NRZ9	0.131984	1.45758	0.221298	0.573065	-5.5571	Q9NRZ9	17	1.72364	0.146574	0.47257	HELLS	18.9789	2h
Q86V40	-0.0895062	-1.63135	0.180341	0.536248	-5.35434	Q86V40	11	-1.7229	0.146712	0.472665	TRABD2A	19.3225	2h
Q9UDY8	-0.319262	-1.67102	0.174628	0.530257	-5.30862	Q9UDY8	3	-1.72213	0.146856	0.472858	MALT1	16.3956	2h
O43681	-0.0899308	-1.50087	0.209926	0.561804	-5.50714	O43681	13	-1.72026	0.147209	0.472943	GET3	19.5484	2h
P11441	-0.156704	-1.6902	0.168966	0.526557	-5.285	P11441	8	-1.71876	0.14749	0.472943	UBL4A	19.1361	2h
P25440	0.0847697	1.33392	0.255136	0.599475	-5.69774	P25440	19	1.71933	0.147383	0.472943	BRD2	18.9563	2h
Q12905	-0.0659694	-1.20891	0.295167	0.631214	-5.83519	Q12905	21	-1.71778	0.147676	0.472943	ILF2	20.5806	2h
Q14CB8	-0.166636	-2.49273	0.0692122	0.394346	-4.33572	Q14CB8	4	-1.71786	0.147661	0.472943	ARHGAP19	17.4599	2h
Q15369	0.124738	2.0162	0.116159	0.468394	-4.89578	Q15369	7	1.71869	0.147503	0.472943	ELOC	20.3301	2h
Q5VT66	0.0945434	1.55029	0.19817	0.555489	-5.44958	Q5VT66	12	1.71866	0.147509	0.472943	MTARC1	19.6776	2h
Q8N3E9	-0.531683	-1.83484	0.171916	0.528079	-4.96225	Q8N3E9	3	-1.80341	0.147494	0.472943	PLCD3	19.2318	2h
Q9BPZ3	0.499368	1.5542	0.199622	0.555489	-5.44526	Q9BPZ3	2	1.71751	0.147726	0.472943	PAIP2	20.8346	2h
Q9ULK4	0.223423	1.5842	0.192865	0.550091	-5.41033	Q9ULK4	8	1.71831	0.147575	0.472943	MED23	17.1059	2h
O14657	-0.194211	-1.74723	0.159515	0.518423	-5.21833	O14657	6	-1.71229	0.148716	0.473006	TOR1B	18.1737	2h
O75165	-0.13156	-1.39476	0.238106	0.586401	-5.62892	O75165	27	-1.71049	0.149058	0.473006	DNAJC13	17.8093	2h
O76024	0.206219	1.63631	0.18169	0.536756	-5.34938	O76024	7	1.70986	0.149179	0.473006	WFS1	19.0544	2h
P08574	-0.0927055	-1.42784	0.228616	0.581411	-5.59133	P08574	15	-1.71134	0.148897	0.473006	CYC1	20.7864	2h
P18206	-0.0597947	-1.01967	0.367188	0.690003	-6.03107	P18206	53	-1.71082	0.148995	0.473006	VCL	20.1172	2h
P49257	0.132393	1.50804	0.208672	0.560825	-5.4988	P49257	13	1.71212	0.148748	0.473006	LMAN1	19.848	2h
P58557	0.26339	1.70604	0.167798	0.526385	-5.26739	P58557	2	1.71265	0.148647	0.473006	YBEY	16.8387	2h
P82094	-0.099379	-1.68493	0.169485	0.526557	-5.29095	P82094	10	-1.71285	0.148609	0.473006	TMF1	18.2772	2h
Q04323	-0.116291	-2.12711	0.10266	0.457002	-4.76372	Q04323	7	-1.71401	0.148389	0.473006	UBXN1	19.7777	2h
Q06124	0.174505	1.4654	0.221079	0.573027	-5.54785	Q06124	17	1.71166	0.148837	0.473006	PTPN11	18.2276	2h
Q15181	0.088253	1.41819	0.231209	0.583641	-5.60237	Q15181	15	1.71022	0.14911	0.473006	PPA1	19.1357	2h
Q16186	-0.176462	-2.00661	0.117919	0.471479	-4.90824	Q16186	5	-1.71289	0.148602	0.473006	ADRM1	19.6852	2h
Q5VT40	-0.199316	-1.94225	0.127334	0.486832	-4.98591	Q5VT40	2	-1.71406	0.148379	0.473006	FAM78B	19.6729	2h
Q8NAN2	-0.501682	-1.81427	0.175307	0.530257	-4.98407	Q8NAN2	2	-1.79824	0.148373	0.473006	MIGA1	17.4388	2h
Q96B96	-0.588662	-1.75148	0.186164	0.545173	-5.05093	Q96B96	3	-1.7961	0.148739	0.473006	TMEM159	18.1603	2h
Q96MF7	0.371665	1.61119	0.18699	0.545695	-5.3788	Q96MF7	3	1.71107	0.148949	0.473006	NSMCE2	16.3434	2h
Q99583	-1.66691	-1.53253	0.230663	0.583026	-5.28554	Q99583	4	-1.79479	0.148963	0.473006	MNT	18.5439	2h
Q14166	-0.0938554	-1.38643	0.239953	0.586401	-5.63854	Q14166	17	-1.70904	0.149336	0.473235	TTLL12	19.0221	2h
O94966	-0.109267	-1.47159	0.217225	0.569502	-5.54103	O94966	14	-1.70728	0.149672	0.473931	USP19	18.0714	2h
P22694	-0.156805	-2.96931	0.0427742	0.353438	-3.80464	P22694	3	-1.70524	0.150063	0.473931	PRKACB	19.1787	2h
P47897	-0.0593608	-1.02554	0.364735	0.688202	-6.02526	P47897	46	-1.70662	0.149799	0.473931	QARS1	19.5912	2h
P55198	-0.199852	-1.92317	0.130164	0.49064	-5.00872	P55198	2	-1.70581	0.149953	0.473931	MLLT6	14.8206	2h
Q86T82	0.148243	2.00269	0.117933	0.471479	-4.91189	Q86T82	6	1.70562	0.14999	0.473931	USP37	18.3219	2h
Q9BRP0	0.167151	2.25453	0.0892725	0.433157	-4.61305	Q9BRP0	2	1.70623	0.149872	0.473931	OVOL2	18.818	2h
O75718	-0.0929396	-1.6036	0.186247	0.545173	-5.38704	O75718	11	-1.70395	0.15031	0.474445	CRTAP	20.412	2h
P49916	0.164424	1.64869	0.177831	0.533112	-5.33432	P49916	8	1.70084	0.15091	0.475548	LIG3	17.9311	2h
P50991	-0.0564439	-1.02596	0.364559	0.688202	-6.02485	P50991	35	-1.70082	0.150914	0.475548	CCT4	20.7372	2h
Q13423	0.0850682	1.40496	0.234812	0.586401	-5.61747	Q13423	15	1.70154	0.150775	0.475548	NNT	18.5254	2h
Q03167	-0.0726631	-1.30866	0.262774	0.606293	-5.72593	Q03167	17	-1.69939	0.151189	0.476002	TGFBR3	19.805	2h
Q9UNM6	-0.0648069	-1.20677	0.295903	0.631552	-5.83749	Q9UNM6	20	-1.69919	0.151227	0.476002	PSMD13	19.3135	2h
Q9UJU6	-0.0875068	-1.72236	0.162312	0.520475	-5.24651	Q9UJU6	10	-1.6981	0.151439	0.476399	DBNL	18.5032	2h
P28702	-0.238928	-1.77966	0.154355	0.514002	-5.18047	P28702	4	-1.69704	0.151645	0.476679	RXRB	20.1327	2h
Q567U6	0.368153	1.59065	0.191442	0.549258	-5.4028	Q567U6	4	1.69676	0.151698	0.476679	CCDC93	17.8346	2h
O15400	0.167453	2.38844	0.0772851	0.410893	-4.45633	O15400	4	1.69473	0.152094	0.476923	STX7	18.3276	2h
O60566	0.0803411	1.42525	0.22931	0.581465	-5.5943	O60566	14	1.69505	0.15203	0.476923	BUB1B	17.7136	2h
P00387	0.0747744	1.29485	0.267046	0.609381	-5.74127	P00387	18	1.69548	0.151947	0.476923	CYB5R3	20.2242	2h
Q86Y56	0.0677466	1.25848	0.278616	0.619417	-5.78134	Q86Y56	18	1.69418	0.1522	0.476923	DNAAF5	18.032	2h
Q8IWT6	-0.110437	-1.88297	0.135024	0.495365	-5.05493	Q8IWT6	8	-1.69441	0.152156	0.476923	LRRC8A	17.6101	2h
P61970	-0.201209	-1.81377	0.147874	0.506054	-5.13945	P61970	5	-1.69345	0.152343	0.477023	NUTF2	19.3503	2h
Q13352	-0.251101	-1.73869	0.161687	0.518823	-5.22888	Q13352	4	-1.69314	0.152403	0.477023	ITGB3BP	17.0767	2h
O95747	-0.105317	-1.93346	0.127506	0.486832	-4.99459	O95747	8	-1.69214	0.152597	0.477367	OXSR1	18.9004	2h
O15118	-0.134802	-1.8679	0.137361	0.495365	-5.07294	O15118	7	-1.69023	0.152971	0.477535	NPC1	18.9243	2h
P62873	-0.254783	-1.74373	0.160765	0.518423	-5.22293	P62873	3	-1.68925	0.153162	0.477535	GNB1	19.9182	2h
Q3V6T2	0.695626	1.61939	0.211682	0.563781	-5.19234	Q3V6T2	2	1.77129	0.153048	0.477535	CCDC88A	17.5877	2h
Q5FBB7	-0.308682	-1.64501	0.179893	0.536248	-5.33918	Q5FBB7	3	-1.68958	0.153098	0.477535	SGO1	17.7935	2h
Q92570	-0.167816	-1.70792	0.165804	0.524533	-5.26416	Q92570	7	-1.69129	0.152764	0.477535	NR4A3	20.9342	2h
Q9P0U3	-0.253895	-1.66011	0.176815	0.532629	-5.32144	Q9P0U3	5	-1.69004	0.153007	0.477535	SENP1	18.535	2h
O43597	0.304218	1.64978	0.178914	0.535215	-5.33357	O43597	3	1.68876	0.153259	0.477572	SPRY2	16.6388	2h
P19338	-0.0647141	-1.13382	0.322021	0.651359	-5.91489	P19338	27	-1.6878	0.153447	0.477894	NCL	21.5453	2h
Q8N1B4	-0.120182	-1.54938	0.198406	0.555489	-5.45065	Q8N1B4	11	-1.68628	0.153745	0.478515	VPS52	19.5526	2h
Q8TAD4	0.315436	2.95855	0.0642739	0.383916	-3.85667	Q8TAD4	2	1.76693	0.153817	0.478515	SLC30A5	18.3649	2h
O60637	0.240689	1.77943	0.154397	0.514002	-5.18076	O60637	3	1.68487	0.154024	0.478756	TSPAN3	20.1363	2h
Q99996	0.0911059	1.52033	0.205212	0.557376	-5.48452	Q99996	12	1.68465	0.154066	0.478756	AKAP9	17.3729	2h
P09110	-0.138622	-1.70057	0.166854	0.525483	-5.27265	P09110	8	-1.68356	0.154282	0.478884	ACAA1	18.0854	2h
Q14165	0.0981	1.57303	0.19299	0.550091	-5.42296	Q14165	11	1.68366	0.154261	0.478884	MLEC	19.7165	2h
Q9H6Z4	-0.109016	-1.51247	0.207104	0.559559	-5.49367	Q9H6Z4	12	-1.68315	0.154363	0.478884	RANBP3	19.4059	2h
P11310	0.0692165	1.225	0.289694	0.625959	-5.81781	P11310	20	1.67922	0.15514	0.478979	ACADM	20.1962	2h
P21796	0.107107	1.40715	0.234237	0.586401	-5.61497	P21796	16	1.67868	0.155248	0.478979	VDAC1	20.0015	2h
Q3KQU3	0.115656	1.47875	0.215442	0.568773	-5.53276	Q3KQU3	13	1.68101	0.154786	0.478979	MAP7D1	18.1382	2h
Q53SF7	0.0965849	1.43653	0.226305	0.579306	-5.58137	Q53SF7	14	1.6788	0.155224	0.478979	COBLL1	18.5205	2h
Q68E01	-0.0800526	-1.37899	0.242049	0.588492	-5.64698	Q68E01	15	-1.68206	0.154577	0.478979	INTS3	18.9085	2h
Q99720	0.209809	1.75317	0.159053	0.518379	-5.21178	Q99720	5	1.67899	0.155185	0.478979	SIGMAR1	20.5904	2h
Q9GZS1	-0.189229	-1.47361	0.219024	0.570899	-5.53842	Q9GZS1	13	-1.68148	0.154692	0.478979	POLR1E	19.4134	2h
Q9NSE4	0.0483438	0.946686	0.398942	0.717725	-6.10167	Q9NSE4	32	1.67925	0.155134	0.478979	IARS2	19.3944	2h
Q9NTJ5	-0.0606184	-1.10592	0.33257	0.661718	-5.94389	Q9NTJ5	26	-1.68119	0.154751	0.478979	SACM1L	19.261	2h
Q9UFG5	-0.378176	-1.57285	0.195393	0.551841	-5.42356	Q9UFG5	3	-1.67941	0.155103	0.478979	C19orf25	18.6643	2h
O94973	-0.198632	-1.53256	0.204651	0.557376	-5.47038	O94973	9	-1.67799	0.155385	0.479139	AP2A2	17.273	2h
Q6IQ32	-0.290538	-1.65548	0.177753	0.533112	-5.32688	Q6IQ32	3	-1.67754	0.155473	0.479148	ADNP2	15.8698	2h
Q8WUA2	-0.215194	-1.87818	0.137708	0.495766	-5.06328	Q8WUA2	3	-1.67626	0.155728	0.479532	PPIL4	17.7973	2h
Q96BY7	-0.302095	-3.33152	0.0480148	0.358609	-3.53438	Q96BY7	2	-1.756	0.155769	0.479532	ATG2B	16.6302	2h
Q96NE9	0.306022	3.16726	0.0541781	0.37014	-3.67067	Q96NE9	2	1.75485	0.155975	0.479798	FRMD6	17.303	2h
Q9H7E9	-0.141542	-2.45149	0.0722834	0.397488	-4.38325	Q9H7E9	5	-1.67477	0.156026	0.479798	C8orf33	19.7287	2h
P41743	-0.212699	-1.73488	0.162387	0.520475	-5.23338	P41743	5	-1.67323	0.156333	0.480215	PRKCI	17.364	2h
Q9BVG9	-0.226901	-1.69425	0.170064	0.526557	-5.28128	Q9BVG9	5	-1.67335	0.156308	0.480215	PTDSS2	18.74	2h
P13693	-0.502172	-1.78352	0.180529	0.536248	-5.01678	P13693	4	-1.7517	0.156543	0.480334	TPT1	18.4565	2h
Q13625	0.124341	1.64455	0.177623	0.533112	-5.33876	Q13625	9	1.67237	0.156506	0.480334	TP53BP2	17.715	2h
O00764	-0.261608	-1.53819	0.203329	0.555783	-5.46385	O00764	7	-1.66975	0.15703	0.481044	PDXK	19.2338	2h
P04406	-0.0475302	-0.899819	0.420553	0.732117	-6.1453	P04406	42	-1.67027	0.156927	0.481044	GAPDH	21.536	2h
Q96F81	0.223633	1.69718	0.169499	0.526557	-5.27784	Q96F81	5	1.66932	0.157117	0.481044	DISP1	17.188	2h
Q9Y316	-0.194905	-1.80497	0.149215	0.507205	-5.14974	Q9Y316	5	-1.66966	0.157048	0.481044	MEMO1	18.4543	2h
P50750	-0.0986968	-1.75725	0.155917	0.516257	-5.20499	P50750	9	-1.66844	0.157293	0.481266	CDK9	19.7634	2h
P78552	0.276992	1.65144	0.178575	0.534772	-5.33162	P78552	4	1.6681	0.157362	0.481266	IL13RA1	19.1799	2h
O75896	-0.295613	-1.59472	0.190552	0.548892	-5.39805	O75896	2	-1.65971	0.159061	0.481304	TUSC2	17.7143	2h
O95218	0.133577	1.82551	0.144171	0.504392	-5.12357	O95218	7	1.65985	0.159032	0.481304	ZRANB2	19.9626	2h
P10321	0.168696	2.36319	0.0793975	0.413975	-4.48572	P10321	3	1.66361	0.158268	0.481304	HLA-C	18.8739	2h
P28300	0.190392	1.55669	0.199053	0.555489	-5.44237	P28300	8	1.66188	0.158618	0.481304	LOX	19.055	2h
P48735	0.15559	1.5317	0.203571	0.555783	-5.47133	P48735	10	1.66585	0.157816	0.481304	IDH2	18.1331	2h
P49770	0.219074	1.61903	0.185317	0.543927	-5.36962	P49770	6	1.6615	0.158696	0.481304	EIF2B2	17.9925	2h
P61011	-0.0605913	-1.19902	0.298579	0.633635	-5.84582	P61011	18	-1.66366	0.158258	0.481304	SRP54	19.3088	2h
P82914	0.176676	1.53736	0.203085	0.555661	-5.46479	P82914	9	1.66236	0.158521	0.481304	MRPS15	19.7374	2h
P82933	-0.0865087	-1.49986	0.210173	0.562166	-5.50831	P82933	12	-1.66014	0.158972	0.481304	MRPS9	18.8027	2h
P84098	0.0904363	1.45175	0.222317	0.57384	-5.56389	P84098	13	1.66146	0.158704	0.481304	RPL19	21.1957	2h
Q16611	0.146228	2.28403	0.0864603	0.426522	-4.57836	Q16611	5	1.66118	0.15876	0.481304	BAK1	18.8288	2h
Q53HV7	-0.438753	-1.84605	0.170099	0.526557	-4.95037	Q53HV7	2	-1.73827	0.15899	0.481304	SMUG1	16.242	2h
Q69YH5	0.342061	1.54078	0.202726	0.555489	-5.46085	Q69YH5	5	1.66068	0.158863	0.481304	CDCA2	17.0213	2h
Q6PML9	-0.372903	-1.54553	0.201621	0.555489	-5.45533	Q6PML9	2	-1.66743	0.157497	0.481304	SLC30A9	18.3503	2h
Q96M27	0.178276	2.19392	0.0957601	0.443179	-4.68577	Q96M27	3	1.66459	0.158071	0.481304	PRRC1	17.7116	2h
Q99614	-0.288479	-1.58131	0.193504	0.550091	-5.41369	Q99614	5	-1.6613	0.158737	0.481304	TTC1	19.0395	2h
Q9BYJ9	-0.410555	-1.53041	0.205157	0.557376	-5.47287	Q9BYJ9	4	-1.65977	0.159047	0.481304	YTHDF1	17.6347	2h
Q9H0U4	0.165667	1.79929	0.149078	0.507205	-5.15539	Q9H0U4	6	1.66413	0.158162	0.481304	RAB1B	18.8331	2h
Q9HAU5	0.118184	1.64905	0.176675	0.532494	-5.33343	Q9HAU5	9	1.66002	0.158996	0.481304	UPF2	18.1112	2h
Q9UJY1	-0.145383	-2.29729	0.0852286	0.423198	-4.56279	Q9UJY1	5	-1.65956	0.15909	0.481304	HSPB8	19.9474	2h
P30260	-0.0893263	-1.49663	0.210967	0.562678	-5.51206	P30260	12	-1.6582	0.159367	0.481881	CDC27	19.1187	2h
Q96QK1	-0.0519536	-1.02632	0.364408	0.688202	-6.02449	Q96QK1	25	-1.65732	0.159547	0.482164	VPS35	19.0973	2h
O95402	-0.48765	-1.74294	0.187703	0.546673	-5.06005	O95402	2	-1.73369	0.159833	0.482451	MED26	16.1943	2h
Q02086	0.172561	2.25501	0.08925	0.433157	-4.61257	Q02086	3	1.65403	0.160221	0.482451	SP2	17.5983	2h
Q12789	-0.109452	-1.33048	0.256632	0.599509	-5.70138	Q12789	23	-1.6543	0.160163	0.482451	GTF3C1	18.8221	2h
Q13217	-0.216687	-1.69662	0.169606	0.526557	-5.27849	Q13217	5	-1.65506	0.160008	0.482451	DNAJC3	19.3071	2h
Q53FV1	0.136159	2.54679	0.065411	0.387026	-4.27377	Q53FV1	5	1.65527	0.159965	0.482451	ORMDL2	19.659	2h
Q6R327	-0.108783	-2.11843	0.103652	0.457895	-4.77404	Q6R327	7	-1.65422	0.160181	0.482451	RICTOR	16.8766	2h
Q7Z7F7	0.157969	2.25727	0.0890069	0.432992	-4.60982	Q7Z7F7	2	1.65391	0.160243	0.482451	MRPL55	19.5197	2h
O60906	0.231026	1.76248	0.157385	0.517043	-5.20078	O60906	3	1.65217	0.160602	0.483145	SMPD2	16.1765	2h
O75821	-0.126355	-1.453	0.222483	0.57384	-5.56238	O75821	13	-1.64984	0.16108	0.483145	EIF3G	20.5387	2h
P19174	-0.16175	-2.35029	0.0805022	0.415015	-4.50077	P19174	4	-1.64902	0.161249	0.483145	PLCG1	17.4634	2h
P24941	-0.101579	-1.34944	0.250562	0.596774	-5.68033	P24941	18	-1.64972	0.161105	0.483145	CDK2	18.7462	2h
P52434	-0.154778	-1.84356	0.141739	0.502539	-5.10264	P52434	6	-1.65118	0.160805	0.483145	POLR2H	19.0692	2h
Q08499	-0.168168	-1.7665	0.154778	0.514002	-5.19441	Q08499	6	-1.65135	0.16077	0.483145	PDE4D	18.2488	2h
Q86UD1	0.240916	1.70494	0.168009	0.526459	-5.2687	Q86UD1	4	1.65027	0.160993	0.483145	OAF	19.7749	2h
Q9NRR4	0.108248	1.52454	0.204209	0.556563	-5.47963	Q9NRR4	11	1.64934	0.161183	0.483145	DROSHA	19.1707	2h
Q9NV06	-0.0646281	-1.21748	0.292241	0.628201	-5.82595	Q9NV06	18	-1.6492	0.161212	0.483145	DCAF13	19.855	2h
P12277	-0.0586958	-1.14022	0.319647	0.649132	-5.9082	P12277	20	-1.6475	0.161563	0.483643	CKB	19.891	2h
Q14137	-0.0647245	-1.24022	0.284606	0.62216	-5.80128	Q14137	17	-1.64738	0.161588	0.483643	BOP1	19.6965	2h
P53803	-0.226627	-1.70277	0.168424	0.526557	-5.27125	P53803	2	-1.64596	0.161882	0.484266	POLR2K	21.1403	2h
P21333	-0.0342431	-0.654903	0.549317	0.812102	-6.34758	P21333	130	-1.64534	0.16201	0.484388	FLNA	20.4538	2h
Q53ET0	0.175316	1.72245	0.163382	0.522767	-5.24715	Q53ET0	6	1.64491	0.162098	0.484395	CRTC2	18.3892	2h
P29372	-0.102486	-1.87619	0.136071	0.495365	-5.06304	P29372	8	-1.64384	0.162321	0.484545	MPG	19.8857	2h
Q13011	0.0993938	1.44137	0.225032	0.577932	-5.57583	Q13011	13	1.64396	0.162297	0.484545	ECH1	20.2754	2h
O75131	-0.085515	-1.65754	0.174946	0.530257	-5.3234	O75131	10	-1.6399	0.16314	0.484669	CPNE3	19.1047	2h
P10909	-0.0544698	-1.04571	0.356412	0.683485	-6.00516	P10909	25	-1.64077	0.162959	0.484669	CLU	21.1781	2h
P28290	-0.155843	-1.68124	0.17072	0.527295	-5.2956	P28290	7	-1.64072	0.162971	0.484669	ITPRID2	19.0566	2h
Q13404	-0.166832	-2.32849	0.08241	0.415681	-4.52625	Q13404	3	-1.64285	0.162527	0.484669	UBE2V1	20.316	2h
Q6P4E1	0.287548	1.58204	0.193343	0.550091	-5.41285	Q6P4E1	2	1.64094	0.162924	0.484669	GOLM2	18.0797	2h
Q86Y39	-0.218162	-1.59616	0.190237	0.548892	-5.39637	Q86Y39	6	-1.64117	0.162876	0.484669	NDUFA11	20.0214	2h
Q8IXB1	0.0853275	1.55269	0.197616	0.555489	-5.44677	Q8IXB1	11	1.64013	0.163093	0.484669	DNAJC10	19.3245	2h
Q9BWT3	0.293082	1.51993	0.207644	0.559803	-5.485	Q9BWT3	6	1.64206	0.162692	0.484669	PAPOLG	18.1333	2h
Q9Y6A5	-0.228189	-1.57999	0.193798	0.550315	-5.41524	Q9Y6A5	6	-1.64084	0.162945	0.484669	TACC3	18.0544	2h
P18846	-0.214576	-1.72835	0.163596	0.522982	-5.24109	P18846	2	-1.63642	0.163869	0.486575	ATF1	18.5793	2h
P10646	0.207011	1.75529	0.158461	0.518255	-5.20911	P10646	2	1.63357	0.164466	0.486655	TFPI	18.9088	2h
P54727	-0.0754837	-1.33323	0.255341	0.599475	-5.69851	P54727	15	-1.63374	0.164431	0.486655	RAD23B	21.3563	2h
P55036	-0.100492	-1.88305	0.135012	0.495365	-5.05483	P55036	8	-1.63464	0.164243	0.486655	PSMD4	19.9555	2h
P67812	0.153836	1.6807	0.170827	0.527334	-5.29624	P67812	7	1.63494	0.164179	0.486655	SEC11A	20.6183	2h
Q14160	0.101483	1.36641	0.245633	0.592267	-5.6612	Q14160	16	1.63528	0.164109	0.486655	SCRIB	18.1698	2h
Q99640	0.170076	1.55939	0.197676	0.555489	-5.43914	Q99640	8	1.63435	0.164303	0.486655	PKMYT1	19.1507	2h
Q9NRR5	-0.145901	-2.20223	0.094515	0.441489	-4.67473	Q9NRR5	5	-1.6334	0.164503	0.486655	UBQLN4	17.7942	2h
Q99615	-0.0701399	-1.23816	0.285288	0.622596	-5.80351	Q99615	18	-1.63275	0.164641	0.486805	DNAJC7	19.3408	2h
P40616	0.138334	1.95438	0.124527	0.4822	-4.96959	P40616	6	1.63226	0.164744	0.486855	ARL1	19.6592	2h
O60563	0.128752	1.4373	0.226589	0.579306	-5.58039	O60563	13	1.63137	0.164931	0.487085	CCNT1	18.2809	2h
Q9H8G2	0.2972	3.82012	0.0339043	0.334027	-3.15174	Q9H8G2	4	1.70575	0.165083	0.487085	CAAP1	18.4236	2h
Q9UBI1	-0.131551	-2.61602	0.0608891	0.377473	-4.19501	Q9UBI1	5	-1.63102	0.165006	0.487085	COMMD3	18.9167	2h
Q562R1	-0.270258	-1.56503	0.197154	0.555268	-5.43266	Q562R1	5	-1.62973	0.165278	0.487404	ACTBL2	23.0231	2h
P41440	-0.122768	-2.19362	0.0954102	0.443112	-4.68491	P41440	6	-1.62674	0.165911	0.488269	SLC19A1	19.6469	2h
Q13257	-0.299609	-1.58171	0.193416	0.550091	-5.41323	Q13257	3	-1.62747	0.165756	0.488269	MAD2L1	20.3617	2h
Q8WTV0	0.119164	1.45783	0.22119	0.57305	-5.55683	Q8WTV0	12	1.62696	0.165865	0.488269	SCARB1	20.2845	2h
Q9Y4E8	-0.170797	-1.47748	0.21764	0.569502	-5.53401	Q9Y4E8	10	-1.6267	0.165919	0.488269	USP15	17.2532	2h
Q93100	-0.879315	-1.5093	0.236061	0.586401	-5.31044	Q93100	3	-1.70005	0.166177	0.48877	PHKB	17.7494	2h
Q12965	-0.0679597	-1.10634	0.332406	0.661718	-5.94345	Q12965	32	-1.62373	0.166551	0.48914	MYO1E	19.5677	2h
Q13510	0.218877	1.69305	0.170298	0.526557	-5.2827	Q13510	2	1.62285	0.166738	0.48914	ASAH1	17.9958	2h
Q15468	-0.30203	-2.87868	0.0678924	0.391576	-3.9242	Q15468	2	-1.69842	0.16649	0.48914	STIL	18.2434	2h
Q9H015	-0.199204	-1.77571	0.154521	0.514002	-5.18468	Q9H015	2	-1.62301	0.166703	0.48914	SLC22A4	17.1868	2h
Q9Y277	0.0772366	1.47119	0.217326	0.569502	-5.54149	Q9Y277	12	1.62341	0.166619	0.48914	VDAC3	19.3061	2h
Q12788	0.0563393	1.06452	0.3488	0.676552	-5.98621	Q12788	24	1.62189	0.166942	0.489343	TBL3	19.2322	2h
Q9P0U4	0.170414	1.70811	0.166091	0.524846	-5.26414	Q9P0U4	6	1.62171	0.166982	0.489343	CXXC1	17.573	2h
Q9Y4A5	-0.106284	-1.31292	0.261818	0.604586	-5.72102	Q9Y4A5	21	-1.62069	0.167199	0.489723	TRRAP	18.0014	2h
Q9Y4G8	-0.137875	-2.34165	0.0812523	0.415133	-4.51087	Q9Y4G8	5	-1.61946	0.167461	0.490235	RAPGEF2	17.4988	2h
O75394	0.162329	2.33306	0.0820052	0.415133	-4.5209	O75394	3	1.61676	0.168041	0.490657	MRPL33	19.1765	2h
Q96E39	0.149658	2.08863	0.107136	0.461919	-4.80947	Q96E39	5	1.61675	0.168043	0.490657	RBMXL1	19.1899	2h
Q9BZJ4	0.135855	1.74111	0.158868	0.518379	-5.22423	Q9BZJ4	7	1.61716	0.167956	0.490657	SLC25A39	19.2489	2h
Q9NP61	-0.333222	-1.45713	0.223223	0.574602	-5.55732	Q9NP61	7	-1.61698	0.167994	0.490657	ARFGAP3	18.3018	2h
Q9P2B2	0.074485	1.35539	0.248817	0.594898	-5.67363	Q9P2B2	14	1.61704	0.167981	0.490657	PTGFRN	19.631	2h
Q7Z7H8	0.23178	1.54631	0.20144	0.555489	-5.45442	Q7Z7H8	6	1.61591	0.168224	0.49093	MRPL10	18.4021	2h
Q5JTJ3	0.150609	2.28047	0.0867945	0.42667	-4.58254	Q5JTJ3	2	1.61486	0.168451	0.491081	COA6	18.2723	2h
Q9BTE1	-0.287426	-3.34548	0.0469763	0.357954	-3.51678	Q9BTE1	2	-1.68847	0.168422	0.491081	DCTN5	18.7691	2h
Q8TB72	0.343517	1.52499	0.206441	0.559154	-5.47915	Q8TB72	3	1.61422	0.168588	0.491226	PUM2	17.4465	2h
Q9UL25	0.10527	1.55071	0.198073	0.555489	-5.44909	Q9UL25	10	1.61272	0.168912	0.491914	RAB21	19.6226	2h
Q9UPQ0	-0.106367	-1.28301	0.271217	0.61483	-5.7541	Q9UPQ0	26	-1.6119	0.16909	0.492177	LIMCH1	18.3402	2h
P10606	0.0878903	1.60862	0.185165	0.543769	-5.38114	P10606	10	1.61126	0.169227	0.49232	COX5B	21.7368	2h
P27797	0.0800079	1.401	0.235901	0.586401	-5.62198	P27797	13	1.60907	0.169703	0.492564	CALR	21.4323	2h
Q96MV1	0.25567	1.55931	0.198454	0.555489	-5.43932	Q96MV1	5	1.60903	0.16971	0.492564	TLCD4	19.1537	2h
Q96Q89	0.209012	1.52065	0.207474	0.559751	-5.48418	Q96Q89	7	1.61	0.169501	0.492564	KIF20B	18.3792	2h
Q9H061	0.0977331	1.49702	0.210871	0.562678	-5.51161	Q9H061	11	1.60885	0.16975	0.492564	TMEM126A	18.8918	2h
Q9NWH2	0.149039	2.74787	0.0532408	0.37014	-4.047	Q9NWH2	3	1.60929	0.169653	0.492564	TMEM242	17.4015	2h
Q14684	0.0498736	0.990173	0.379746	0.701812	-6.05998	Q14684	25	1.60758	0.170026	0.4931	RRP1B	19.6766	2h
Q6UVK1	0.0477845	0.907195	0.417088	0.729936	-6.13853	Q6UVK1	36	1.60719	0.17011	0.4931	CSPG4	18.9943	2h
P04183	-0.076294	-1.39612	0.237251	0.586401	-5.62754	P04183	13	-1.60676	0.170205	0.493119	TK1	19.3794	2h
Q6PIU2	0.119413	1.36509	0.246486	0.592624	-5.66251	Q6PIU2	16	1.60588	0.170396	0.493418	NCEH1	19.3598	2h
Q9NQ84	0.262043	1.59549	0.190383	0.548892	-5.39715	Q9NQ84	4	1.60411	0.170781	0.494277	GPRC5C	18.0813	2h
Q9ULQ1	-0.151017	-2.61955	0.0606685	0.377473	-4.19102	Q9ULQ1	3	-1.60265	0.1711	0.494947	TPCN1	17.9204	2h
O14832	0.150357	2.62806	0.0601401	0.377473	-4.18139	O14832	3	1.59924	0.171849	0.495921	PHYH	17.9457	2h
O15355	-0.0748181	-1.25867	0.278555	0.619417	-5.78113	O15355	17	-1.60061	0.171547	0.495921	PPM1G	19.5078	2h
P62306	-0.186862	-1.80498	0.148765	0.506938	-5.14928	P62306	2	-1.59861	0.171987	0.495921	SNRPF	20.0305	2h
Q14980	0.0394465	0.748788	0.496817	0.785857	-6.27558	Q14980	69	1.59829	0.172056	0.495921	NUMA1	18.9212	2h
Q32NC0	0.232996	1.67394	0.174047	0.530257	-5.30518	Q32NC0	3	1.59895	0.171912	0.495921	C18orf21	17.7058	2h
Q8N5L8	0.176262	1.8866	0.134979	0.495365	-5.05132	Q8N5L8	2	1.59992	0.171699	0.495921	RPP25L	20.401	2h
Q8WTS6	-0.284551	-1.56777	0.196536	0.554512	-5.42948	Q8WTS6	3	-1.59976	0.171735	0.495921	SETD7	17.8786	2h
Q13228	-0.0734956	-1.27368	0.273723	0.616699	-5.76465	Q13228	16	-1.59624	0.172508	0.49697	SELENBP1	19.28	2h
O75882	0.315917	2.40394	0.103112	0.457692	-4.38086	O75882	2	1.66543	0.172983	0.49795	ATRN	17.0383	2h
P11047	0.0692253	1.19588	0.299669	0.634262	-5.84918	P11047	19	1.5939	0.173026	0.49795	LAMC1	19.4144	2h
P07942	-0.0703852	-1.32745	0.257073	0.600051	-5.70499	P07942	14	-1.59123	0.173617	0.499138	LAMB1	18.6244	2h
Q8IYB7	0.378925	1.98327	0.149624	0.507973	-4.80605	Q8IYB7	4	1.66262	0.173549	0.499138	DIS3L2	17.3044	2h
Q8IXQ6	0.299928	3.13597	0.0554514	0.373863	-3.6971	Q8IXQ6	4	1.66029	0.174019	0.500037	PARP9	17.2525	2h
O14735	0.0999818	1.79503	0.149295	0.507205	-5.15996	O14735	8	1.58465	0.175084	0.502042	CDIPT	19.8845	2h
O95571	0.164753	2.08638	0.107467	0.461919	-4.8123	O95571	4	1.58476	0.175059	0.502042	ETHE1	19.7393	2h
P13984	-0.169621	-1.435	0.228795	0.581411	-5.58267	P13984	10	-1.58349	0.175343	0.502042	GTF2F2	17.7253	2h
P49721	-0.0849948	-1.58805	0.189647	0.548494	-5.40533	P49721	10	-1.58382	0.17527	0.502042	PSMB2	20.2484	2h
Q6NZI2	-0.0741224	-1.29537	0.266883	0.609381	-5.74069	Q6NZI2	15	-1.5842	0.175184	0.502042	CAVIN1	20.28	2h
Q9NS91	0.118935	1.41927	0.231401	0.583661	-5.60101	Q9NS91	12	1.58481	0.175047	0.502042	RAD18	18.5425	2h
Q9NVI7	-0.17741	-1.75516	0.15738	0.517043	-5.20838	Q9NVI7	5	-1.58454	0.175108	0.502042	ATAD3A	19.7116	2h
Q9BZL6	-0.522493	-1.4158	0.234125	0.586401	-5.60449	Q9BZL6	5	-1.5821	0.175655	0.502678	PRKD2	16.913	2h
Q9UNN8	0.148401	2.43806	0.0733164	0.401593	-4.39877	Q9UNN8	4	1.58155	0.175779	0.502776	PROCR	19.0153	2h
P16278	0.122348	1.54123	0.20038	0.555489	-5.46017	P16278	9	1.58079	0.175949	0.502783	GLB1	18.785	2h
P42679	0.307823	1.50709	0.210736	0.562678	-5.49984	P42679	4	1.5793	0.176286	0.502783	MATK	16.9176	2h
Q2TAL8	0.103583	2.02849	0.11457	0.467732	-4.88111	Q2TAL8	7	1.5794	0.176263	0.502783	QRICH1	18.4502	2h
Q7L2J0	0.148173	1.54326	0.2003	0.555489	-5.45783	Q7L2J0	8	1.57934	0.176277	0.502783	MEPCE	18.1316	2h
Q8IUH4	0.309823	2.97319	0.0628822	0.380457	-3.83881	Q8IUH4	3	1.64899	0.176319	0.502783	ZDHHC13	17.9247	2h
Q9BZQ6	0.284512	3.93914	0.0313928	0.327777	-3.06655	Q9BZQ6	4	1.64979	0.176155	0.502783	EDEM3	18.7045	2h
Q96SZ6	-0.274849	-3.59655	0.0393709	0.345649	-3.31843	Q96SZ6	2	-1.64727	0.176672	0.503532	CDK5RAP1	18.1122	2h
Q3MIP1	-0.160258	-2.23199	0.0914904	0.437033	-4.6396	Q3MIP1	3	-1.57679	0.176851	0.503765	ITPRIPL2	17.3745	2h
Q8WYA6	-0.241847	-1.54036	0.202823	0.555489	-5.46134	Q8WYA6	5	-1.57643	0.176933	0.503765	CTNNBL1	19.4706	2h
O95905	-0.0829369	-1.58688	0.189905	0.548494	-5.4067	O95905	10	-1.57453	0.177362	0.504475	ECD	18.5528	2h
Q96LD4	0.337469	1.47883	0.21771	0.569502	-5.53242	Q96LD4	4	1.57461	0.177345	0.504475	TRIM47	17.7727	2h
O15417	0.0688253	1.21813	0.292019	0.628201	-5.82524	O15417	17	1.57282	0.177751	0.505107	TNRC18	18.0867	2h
Q13459	-0.148067	-1.75159	0.157447	0.517043	-5.21215	Q13459	6	-1.57276	0.177765	0.505107	MYO9B	16.8339	2h
P08572	0.13385	1.68247	0.170076	0.526557	-5.29393	P08572	7	1.57232	0.177865	0.505134	COL4A2	20.4408	2h
Q9H2K8	0.13349	1.87907	0.135625	0.495365	-5.05959	Q9H2K8	6	1.57193	0.177954	0.505134	TAOK3	17.909	2h
O60508	0.132994	1.87968	0.135531	0.495365	-5.05886	O60508	6	1.56959	0.178486	0.505222	CDC40	19.2219	2h
P33552	-0.193494	-1.77143	0.155022	0.514366	-5.18953	P33552	4	-1.56926	0.17856	0.505222	CKS2	19.1608	2h
Q658Y4	-1.23937	-1.41128	0.260463	0.603943	-5.41524	Q658Y4	3	-1.63755	0.178678	0.505222	FAM91A1	15.8902	2h
Q99590	0.095739	1.3259	0.257538	0.60065	-5.70672	Q99590	15	1.56863	0.178706	0.505222	SCAF11	19.3473	2h
Q9BXI6	-0.270563	-3.7919	0.0345378	0.334027	-3.17229	Q9BXI6	2	-1.63793	0.1786	0.505222	TBC1D10A	18.705	2h
Q9H3Q1	0.166141	2.09704	0.106245	0.460972	-4.79973	Q9H3Q1	3	1.56872	0.178684	0.505222	CDC42EP4	19.2311	2h
Q9UBE0	0.126343	1.31963	0.259896	0.602876	-5.71349	Q9UBE0	19	1.57073	0.178225	0.505222	SAE1	18.6356	2h
Q9Y294	0.280926	1.52372	0.206742	0.559154	-5.48062	Q9Y294	4	1.5688	0.178666	0.505222	ASF1A	19.066	2h
Q08J23	-0.0480294	-0.872305	0.433691	0.738262	-6.17025	Q08J23	48	-1.56755	0.178953	0.505615	NSUN2	20.0386	2h
Q9Y2T3	-0.131003	-1.4253	0.22978	0.581628	-5.59412	Q9Y2T3	11	-1.56723	0.179025	0.505615	GDA	18.5924	2h
O15230	0.0775668	1.16069	0.312159	0.643763	-5.88665	O15230	26	1.5647	0.179606	0.50639	LAMA5	19.0054	2h
O43286	0.155045	2.30568	0.0844605	0.421476	-4.55296	O43286	3	1.56394	0.179779	0.50639	B4GALT5	19.1966	2h
Q71RG4	0.186166	1.85411	0.140625	0.500803	-5.09078	Q71RG4	3	1.56367	0.179841	0.50639	TMUB2	18.6309	2h
Q7Z4H7	0.406021	1.84567	0.17016	0.526557	-4.95077	Q7Z4H7	3	1.63368	0.179485	0.50639	HAUS6	16.6538	2h
Q8IUD2	-0.0847567	-1.47474	0.216426	0.569502	-5.53739	Q8IUD2	11	-1.56562	0.179393	0.50639	ERC1	18.7537	2h
Q99543	-0.0954977	-1.4072	0.234197	0.586401	-5.61491	Q99543	12	-1.56407	0.179749	0.50639	DNAJC2	18.9893	2h
A3KMH1	-0.0555968	-1.05523	0.35254	0.680453	-5.99559	A3KMH1	22	-1.5617	0.180294	0.506802	VWA8	18.4026	2h
P26599	0.0753426	1.25715	0.279047	0.619417	-5.78279	P26599	16	1.5617	0.180293	0.506802	PTBP1	21.0512	2h
Q86W92	0.137788	1.4868	0.213894	0.56698	-5.5234	Q86W92	9	1.56176	0.18028	0.506802	PPFIBP1	17.1312	2h
Q9H0L4	0.14453	2.67016	0.0576038	0.377473	-4.13392	Q9H0L4	3	1.56146	0.180349	0.506802	CSTF2T	18.685	2h
O75496	0.0881197	1.40513	0.234764	0.586401	-5.61727	O75496	12	1.55888	0.180946	0.507251	GMNN	19.571	2h
P57740	-0.0826804	-1.32481	0.257865	0.60065	-5.70793	P57740	14	-1.55847	0.181041	0.507251	NUP107	18.8703	2h
Q14CZ0	0.346376	2.1007	0.134423	0.495365	-4.68448	Q14CZ0	4	1.62643	0.181005	0.507251	C16orf72	16.1102	2h
[truncated: 26,711 more rows]
