# Supplementary material for: An integrated workflow for quantitative analysis of the newly synthesized proteome
Source: Nat Commun. 2023 Dec 12;14:8237. doi: 10.1038/s41467-023-43919-3 (PMC10716174; doi:10.1038/s41467-023-43919-3)
Supplement: Supplementary file 13 — Source data [file 41467_2023_43919_MOESM13_ESM.zip › Source_Data.xlsx]

## Sheet: Figure 3
Figure 3A			Figure 3B				Figure 3C					Figure 3D					Figure 3E				Figure 3F
sample	quantified proteins						sample	Ratio_norm_H/M	Protein_Ids	Gene_names		Gene_names	Protein_Ids	MAA volume [µL]	CV [%]						sample	quantified proteins
2uL_R1	3181						8uL_R1	1.1291	A0A024RBG1	NUDT4		AAAS	Q9NRG9	2	6.93778						1ug_R1	1097
2uL_R2	2983						2uL_R1	1.0682	A0A024RBG1	NUDT4		AAAS	Q9NRG9	3	0.980415						1ug_R2	1070
3uL_R1	3322						2uL_R2	1.1117	A0A024RBG1	NUDT4		AAAS	Q9NRG9	4	11.8578						5ug_R1	2132
3uL_R2	3064						3uL_R1	1.1048	A0A024RBG1	NUDT4		AAAS	Q9NRG9	5	0.679127						5ug_R2	2283
4uL_R1	3328						3uL_R2	1.0322	A0A024RBG1	NUDT4		AAAS	Q9NRG9	6	0.357503						10ug_R1	2074
4uL_R2	3171						4uL_R1	1.0627	A0A024RBG1	NUDT4		AAAS	Q9NRG9	7	5.8665						10ug_R2	2196
5uL_R1	3235						4uL_R2	1.1001	A0A024RBG1	NUDT4		AAAS	Q9NRG9	8	7.52722						25ug_R1	2895
5uL_R2	3375						5uL_R1	1.0718	A0A024RBG1	NUDT4		AAAS	Q9NRG9	nE	22.0905						25ug_R2	2999
6uL_R1	3334						5uL_R2	1.109	A0A024RBG1	NUDT4		AAGAB	Q6PD74	2	NA						50ug_R1	3182
6uL_R2	3366						6uL_R1	1.1054	A0A024RBG1	NUDT4		AAGAB	Q6PD74	6	NA						50ug_R2	3363
7uL_R1	3258						6uL_R2	1.0869	A0A024RBG1	NUDT4		AAGAB	Q6PD74	7	NA						100ug_R1	3515
7uL_R2	3193						7uL_R1	1.1496	A0A024RBG1	NUDT4		AAK1	Q2M2I8	3	NA						100ug_R2	3595
8uL_R1	3324						7uL_R2	1.1318	A0A024RBG1	NUDT4		AAK1	Q2M2I8	nE	NA						150ug_R1	3580
8uL_R2	3247						8uL_R2	1.1153	A0A024RBG1	NUDT4		AAMP	Q13685	nE	NA						150ug_R2	3629
notEnriched_R1	2947						notEnriched_R1	0.98479	A0A024RBG1	NUDT4		AAR2	Q9Y312	3	NA						200ug_R1	3622
notEnriched_R2	2975						notEnriched_R2	0.88575	A0A024RBG1	NUDT4		AAR2	Q9Y312	4	NA						200ug_R2	3511
							2uL_R1	NA	A0A0B4J2F2	LOC102724428		AAR2	Q9Y312	5	0.741076						250ug_R1	3629
							2uL_R2	NA	A0A0B4J2F2	LOC102724428		AAR2	Q9Y312	8	NA						250ug_R2	3562
							3uL_R1	NA	A0A0B4J2F2	LOC102724428		AAR2	Q9Y312	nE	76.6978						300ug_R1	3633
							3uL_R2	NA	A0A0B4J2F2	LOC102724428		AARS	P49588	2	6.50923						300ug_R2	3627
							4uL_R1	NA	A0A0B4J2F2	LOC102724428		AARS	P49588	3	10.5435
							4uL_R2	NA	A0A0B4J2F2	LOC102724428		AARS	P49588	4	11.694
							5uL_R1	NA	A0A0B4J2F2	LOC102724428		AARS	P49588	5	3.30205
							5uL_R2	NA	A0A0B4J2F2	LOC102724428		AARS	P49588	6	5.17051
							6uL_R1	NA	A0A0B4J2F2	LOC102724428		AARS	P49588	7	18.3459
							6uL_R2	NA	A0A0B4J2F2	LOC102724428		AARS	P49588	8	11.6834
							7uL_R1	NA	A0A0B4J2F2	LOC102724428		AARS	P49588	nE	6.23471
							8uL_R2	NA	A0A0B4J2F2	LOC102724428		AARS2	Q5JTZ9	nE	NA
							notEnriched_R1	NA	A0A0B4J2F2	LOC102724428		AARSD1	Q9BTE6	2	NA
							notEnriched_R2	NA	A0A0B4J2F2	LOC102724428		AARSD1	Q9BTE6	3	NA
							7uL_R2	NA	A0A0B4J2F2	LOC102724428		AARSD1	Q9BTE6	4	8.67763
							8uL_R1	NA	A0A0B4J2F2	LOC102724428		AARSD1	Q9BTE6	6	1.88343
							6uL_R1	0.43115	A0A1B0GTU1			AARSD1	Q9BTE6	7	13.0218
							notEnriched_R1	NA	A0A1B0GTU1			AARSD1	Q9BTE6	8	13.2275
							2uL_R1	NA	A0A1B0GTU1			AASDHPPT	Q9NRN7	2	NA
							2uL_R2	NA	A0A1B0GTU1			AASDHPPT	Q9NRN7	3	5.04522
							6uL_R2	0.42552	A0A1B0GTU1			AASDHPPT	Q9NRN7	4	7.34813
							7uL_R2	0.50333	A0A1B0GTU1			AASDHPPT	Q9NRN7	5	10.8725
							3uL_R1	NA	A0A1B0GTU1			AASDHPPT	Q9NRN7	6	9.87925
							3uL_R2	NA	A0A1B0GTU1			AASDHPPT	Q9NRN7	7	1.62818
							4uL_R1	NA	A0A1B0GTU1			AASDHPPT	Q9NRN7	8	7.2566
							4uL_R2	NA	A0A1B0GTU1			AASDHPPT	Q9NRN7	nE	28.2158
							5uL_R1	NA	A0A1B0GTU1			AATF	Q9NY61	2	13.268
							5uL_R2	NA	A0A1B0GTU1			AATF	Q9NY61	3	4.2125
							8uL_R1	NA	A0A1B0GTU1			AATF	Q9NY61	4	1.47002
							8uL_R2	0.45286	A0A1B0GTU1			AATF	Q9NY61	5	0.94609
							7uL_R1	NA	A0A1B0GTU1			AATF	Q9NY61	6	5.96724
							notEnriched_R2	NA	A0A1B0GTU1			AATF	Q9NY61	7	1.09318
							6uL_R2	1.054	A0AV96	RBM47		AATF	Q9NY61	8	2.82385
							2uL_R1	1.0625	A0AV96	RBM47		AATF	Q9NY61	nE	129.195
							4uL_R1	0.12769	A0AV96	RBM47		ABCB1	P08183	3	NA
							4uL_R2	0.9012	A0AV96	RBM47		ABCB10	Q9NRK6	2	NA
							6uL_R1	1.0764	A0AV96	RBM47		ABCB6	Q9NP58	2	14.7946
							8uL_R1	1.1342	A0AV96	RBM47		ABCB6	Q9NP58	3	NA
							8uL_R2	1.1646	A0AV96	RBM47		ABCB6	Q9NP58	4	6.19683
							5uL_R1	1.2836	A0AV96	RBM47		ABCB6	Q9NP58	5	28.5481
							5uL_R2	0.96171	A0AV96	RBM47		ABCB6	Q9NP58	6	11.4934
							2uL_R2	0.89782	A0AV96	RBM47		ABCB6	Q9NP58	7	5.65466
							3uL_R1	1.1052	A0AV96	RBM47		ABCB6	Q9NP58	8	14.5604
							3uL_R2	0.96775	A0AV96	RBM47		ABCB6	Q9NP58	nE	NA
							7uL_R1	1.0649	A0AV96	RBM47		ABCB7	O75027	2	6.63972
							7uL_R2	0.97989	A0AV96	RBM47		ABCB7	O75027	3	0.705354
							notEnriched_R1	1.602	A0AV96	RBM47		ABCB7	O75027	4	4.30866
							notEnriched_R2	1.7888	A0AV96	RBM47		ABCB7	O75027	5	17.0395
							2uL_R2	NA	A0AVF1	TTC26		ABCB7	O75027	6	9.43256
							4uL_R1	NA	A0AVF1	TTC26		ABCB7	O75027	7	NA
							6uL_R1	NA	A0AVF1	TTC26		ABCB7	O75027	8	NA
							7uL_R1	NA	A0AVF1	TTC26		ABCB7	O75027	nE	15.7802
							7uL_R2	NA	A0AVF1	TTC26		ABCC1	P33527	4	6.03509
							8uL_R2	NA	A0AVF1	TTC26		ABCC1	P33527	5	5.48628
							notEnriched_R1	NA	A0AVF1	TTC26		ABCC1	P33527	6	NA
							notEnriched_R2	NA	A0AVF1	TTC26		ABCC1	P33527	7	NA
							2uL_R1	NA	A0AVF1	TTC26		ABCC1	P33527	8	NA
							3uL_R1	NA	A0AVF1	TTC26		ABCC1	P33527	nE	85.2226
							3uL_R2	NA	A0AVF1	TTC26		ABCC4	O15439	4	NA
							4uL_R2	NA	A0AVF1	TTC26		ABCC4	O15439	6	NA
							5uL_R1	NA	A0AVF1	TTC26		ABCC4	O15439	7	NA
							5uL_R2	NA	A0AVF1	TTC26		ABCC4	O15439	8	NA
							6uL_R2	NA	A0AVF1	TTC26		ABCC4	O15439	nE	NA
							8uL_R1	NA	A0AVF1	TTC26		ABCD1	P33897	3	NA
							2uL_R1	NA	A0AVT1	UBA6		ABCD1	P33897	4	6.76151
							2uL_R2	NA	A0AVT1	UBA6		ABCD1	P33897	5	13.3358
							3uL_R1	NA	A0AVT1	UBA6		ABCD1	P33897	6	10.418
							3uL_R2	NA	A0AVT1	UBA6		ABCD1	P33897	7	34.2002
							4uL_R1	NA	A0AVT1	UBA6		ABCD1	P33897	8	3.81544
							4uL_R2	NA	A0AVT1	UBA6		ABCD1	P33897	nE	7.23318
							5uL_R1	NA	A0AVT1	UBA6		ABCD3	P28288	2	2.44088
							6uL_R1	NA	A0AVT1	UBA6		ABCD3	P28288	3	2.88271
							6uL_R2	NA	A0AVT1	UBA6		ABCD3	P28288	4	1.8645
							7uL_R1	NA	A0AVT1	UBA6		ABCD3	P28288	5	9.72641
							7uL_R2	NA	A0AVT1	UBA6		ABCD3	P28288	6	4.20042
							8uL_R1	NA	A0AVT1	UBA6		ABCD3	P28288	7	8.65215
							notEnriched_R2	NA	A0AVT1	UBA6		ABCD3	P28288	8	0.672065
							notEnriched_R1	0.69115	A0AVT1	UBA6		ABCD3	P28288	nE	15.3048
							8uL_R2	4.1864	A0AVT1	UBA6		ABCE1	P61221	2	121.393
							5uL_R2	1.9498	A0AVT1	UBA6		ABCE1	P61221	3	0.641716
							notEnriched_R1	0.56628	A0FGR8	ESYT2		ABCE1	P61221	4	6.52511
							3uL_R2	0.95823	A0FGR8	ESYT2		ABCE1	P61221	5	13.4022
							6uL_R1	0.87711	A0FGR8	ESYT2		ABCE1	P61221	6	5.23176
							notEnriched_R2	0.79607	A0FGR8	ESYT2		ABCE1	P61221	7	7.17411
							4uL_R2	0.99483	A0FGR8	ESYT2		ABCE1	P61221	8	13.4748
							6uL_R2	0.90807	A0FGR8	ESYT2		ABCE1	P61221	nE	73.2029
							8uL_R2	1.0228	A0FGR8	ESYT2		ABCF1	Q8NE71	2	2.9013
							4uL_R1	0.95343	A0FGR8	ESYT2		ABCF1	Q8NE71	3	6.27768
							5uL_R1	0.89164	A0FGR8	ESYT2		ABCF1	Q8NE71	4	9.1659
							5uL_R2	0.80897	A0FGR8	ESYT2		ABCF1	Q8NE71	5	8.34431
							7uL_R2	0.83489	A0FGR8	ESYT2		ABCF1	Q8NE71	6	4.87284
							2uL_R1	0.97237	A0FGR8	ESYT2		ABCF1	Q8NE71	7	8.52623
							3uL_R1	0.98788	A0FGR8	ESYT2		ABCF1	Q8NE71	8	5.04138
							8uL_R1	0.84348	A0FGR8	ESYT2		ABCF1	Q8NE71	nE	25.1169
							7uL_R1	0.88572	A0FGR8	ESYT2		ABCF2	Q9UG63	2	5.71993
							2uL_R2	0.72197	A0FGR8	ESYT2		ABCF2	Q9UG63	3	5.41057
							2uL_R1	NA	A0JLT2	MED19		ABCF2	Q9UG63	4	0.671161
							2uL_R2	NA	A0JLT2	MED19		ABCF2	Q9UG63	5	1.3029
							4uL_R2	NA	A0JLT2	MED19		ABCF2	Q9UG63	6	3.95273
							6uL_R2	NA	A0JLT2	MED19		ABCF2	Q9UG63	7	0.913828
							8uL_R2	NA	A0JLT2	MED19		ABCF2	Q9UG63	8	0.910338
							notEnriched_R1	NA	A0JLT2	MED19		ABCF2	Q9UG63	nE	47.7559
							4uL_R1	NA	A0JLT2	MED19		ABCF3	Q9NUQ8	2	NA
							5uL_R1	0.90293	A0JLT2	MED19		ABCF3	Q9NUQ8	5	2.69118
							3uL_R1	NA	A0JLT2	MED19		ABCF3	Q9NUQ8	6	0.651077
							3uL_R2	NA	A0JLT2	MED19		ABCF3	Q9NUQ8	7	NA
							5uL_R2	NA	A0JLT2	MED19		ABCF3	Q9NUQ8	8	NA
							6uL_R1	0.7563	A0JLT2	MED19		ABCF3	Q9NUQ8	nE	114.49
							7uL_R1	0.74261	A0JLT2	MED19		ABCG2	Q9UNQ0	2	4.33363
							7uL_R2	0.49017	A0JLT2	MED19		ABCG2	Q9UNQ0	3	1.96745
							8uL_R1	0.66224	A0JLT2	MED19		ABCG2	Q9UNQ0	4	2.60378
							notEnriched_R2	NA	A0JLT2	MED19		ABCG2	Q9UNQ0	5	8.3091
							2uL_R2	NA	A0MZ66	KIAA1598		ABCG2	Q9UNQ0	6	6.56873
							3uL_R1	NA	A0MZ66	KIAA1598		ABCG2	Q9UNQ0	7	4.45928
							3uL_R2	NA	A0MZ66	KIAA1598		ABCG2	Q9UNQ0	8	7.88199
							4uL_R1	NA	A0MZ66	KIAA1598		ABCG2	Q9UNQ0	nE	59.0117
							5uL_R1	NA	A0MZ66	KIAA1598		ABHD10	Q9NUJ1	nE	9.46943
							5uL_R2	NA	A0MZ66	KIAA1598		ABHD11	Q8NFV4	7	NA
							6uL_R1	NA	A0MZ66	KIAA1598		ABHD12	Q8N2K0	2	17.163
							7uL_R2	NA	A0MZ66	KIAA1598		ABHD12	Q8N2K0	3	22.4434
							8uL_R1	NA	A0MZ66	KIAA1598		ABHD12	Q8N2K0	5	4.88721
							8uL_R2	NA	A0MZ66	KIAA1598		ABHD12	Q8N2K0	6	NA
							notEnriched_R2	NA	A0MZ66	KIAA1598		ABHD12	Q8N2K0	7	8.76285
							2uL_R1	0.89298	A0MZ66	KIAA1598		ABHD12	Q8N2K0	8	13.057
							7uL_R1	0.92373	A0MZ66	KIAA1598		ABHD14B	Q96IU4	2	4.18439
							notEnriched_R1	NA	A0MZ66	KIAA1598		ABHD14B	Q96IU4	3	NA
							4uL_R2	1.0659	A0MZ66	KIAA1598		ABHD14B	Q96IU4	4	11.2211
							6uL_R2	1.57	A0MZ66	KIAA1598		ABHD14B	Q96IU4	5	NA
							2uL_R1	NA	A0PJW6	TMEM223		ABHD14B	Q96IU4	6	NA
							2uL_R2	NA	A0PJW6	TMEM223		ABHD14B	Q96IU4	7	NA
							3uL_R2	NA	A0PJW6	TMEM223		ABHD14B	Q96IU4	8	NA
							4uL_R1	NA	A0PJW6	TMEM223		ABHD16A	O95870	8	NA
							4uL_R2	NA	A0PJW6	TMEM223		ABHD17B	Q5VST6	4	NA
							5uL_R1	NA	A0PJW6	TMEM223		ABHD3	Q8WU67	4	NA
							5uL_R2	NA	A0PJW6	TMEM223		ABHD3	Q8WU67	5	NA
							6uL_R1	NA	A0PJW6	TMEM223		ABHD5	Q8WTS1	7	NA
							6uL_R2	NA	A0PJW6	TMEM223		ABI1	Q8IZP0	3	NA
							7uL_R1	NA	A0PJW6	TMEM223		ABI1	Q8IZP0	4	8.23676
							7uL_R2	NA	A0PJW6	TMEM223		ABI1	Q8IZP0	5	NA
							8uL_R1	NA	A0PJW6	TMEM223		ABI1	Q8IZP0	6	19.0405
							8uL_R2	NA	A0PJW6	TMEM223		ABI1	Q8IZP0	7	NA
							notEnriched_R1	NA	A0PJW6	TMEM223		ABI1	Q8IZP0	8	13.7823
							3uL_R1	0.6738	A0PJW6	TMEM223		ABI1	Q8IZP0	nE	79.2031
							notEnriched_R2	5.0834	A0PJW6	TMEM223		ABL1	P00519	4	NA
							2uL_R1	NA	A0PJZ3	GXYLT2		ABL1	P00519	6	NA
							2uL_R2	NA	A0PJZ3	GXYLT2		ABL1	P00519	7	NA
							3uL_R1	NA	A0PJZ3	GXYLT2		ABL2	P42684	6	9.97267
							3uL_R2	NA	A0PJZ3	GXYLT2		ABL2	P42684	7	NA
							4uL_R1	NA	A0PJZ3	GXYLT2		ABLIM1	O14639	2	24.5456
							4uL_R2	NA	A0PJZ3	GXYLT2		ABLIM1	O14639	3	6.7116
							5uL_R1	NA	A0PJZ3	GXYLT2		ABLIM1	O14639	4	2.11098
							5uL_R2	NA	A0PJZ3	GXYLT2		ABLIM1	O14639	5	16.3302
							6uL_R1	NA	A0PJZ3	GXYLT2		ABLIM1	O14639	6	10.7966
							6uL_R2	NA	A0PJZ3	GXYLT2		ABLIM1	O14639	7	5.66061
							7uL_R1	NA	A0PJZ3	GXYLT2		ABLIM1	O14639	8	3.09394
							7uL_R2	NA	A0PJZ3	GXYLT2		ABLIM1	O14639	nE	NA
							8uL_R1	NA	A0PJZ3	GXYLT2		ABT1	Q9ULW3	nE	NA
							8uL_R2	NA	A0PJZ3	GXYLT2		ACAA1	P09110	2	NA
							notEnriched_R1	NA	A0PJZ3	GXYLT2		ACAA1	P09110	3	5.22968
							notEnriched_R2	NA	A0PJZ3	GXYLT2		ACAA1	P09110	5	NA
							3uL_R1	NA	A1KXE4	FAM168B		ACAA1	P09110	nE	NA
							4uL_R2	NA	A1KXE4	FAM168B		ACAA2	P42765	2	15.8054
							5uL_R1	NA	A1KXE4	FAM168B		ACAA2	P42765	3	22.9809
							6uL_R1	NA	A1KXE4	FAM168B		ACAA2	P42765	4	2.21949
							7uL_R1	NA	A1KXE4	FAM168B		ACAA2	P42765	5	15.6331
							7uL_R2	NA	A1KXE4	FAM168B		ACAA2	P42765	6	NA
							8uL_R1	NA	A1KXE4	FAM168B		ACAA2	P42765	7	11.9311
							8uL_R2	NA	A1KXE4	FAM168B		ACAA2	P42765	8	3.4972
							notEnriched_R1	NA	A1KXE4	FAM168B		ACAA2	P42765	nE	58.3288
							notEnriched_R2	NA	A1KXE4	FAM168B		ACACA	Q13085	2	NA
							2uL_R1	NA	A1KXE4	FAM168B		ACACA	Q13085	4	NA
							2uL_R2	NA	A1KXE4	FAM168B		ACACA	Q13085	6	NA
							3uL_R2	NA	A1KXE4	FAM168B		ACACA	Q13085	8	NA
							4uL_R1	NA	A1KXE4	FAM168B		ACACA	Q13085	nE	12.963
							5uL_R2	NA	A1KXE4	FAM168B		ACAD10	Q6JQN1	3	NA
							6uL_R2	NA	A1KXE4	FAM168B		ACAD9	Q9H845	3	NA
							notEnriched_R2	5.5398	A1L0T0	ILVBL		ACAD9	Q9H845	5	NA
							8uL_R1	1.1755	A1L0T0	ILVBL		ACAD9	Q9H845	7	37.6791
							notEnriched_R1	0.70248	A1L0T0	ILVBL		ACAD9	Q9H845	nE	47.7901
							7uL_R1	1.0073	A1L0T0	ILVBL		ACADM	P11310	2	11.5998
							2uL_R1	0.85878	A1L0T0	ILVBL		ACADM	P11310	3	2.94118
							3uL_R1	0.97807	A1L0T0	ILVBL		ACADM	P11310	4	12.0385
							5uL_R2	0.94476	A1L0T0	ILVBL		ACADM	P11310	5	20.0107
							6uL_R1	0.81348	A1L0T0	ILVBL		ACADM	P11310	6	17.5955
							7uL_R2	1.4078	A1L0T0	ILVBL		ACADM	P11310	7	0.980951
							8uL_R2	1.0256	A1L0T0	ILVBL		ACADM	P11310	8	18.2726
							2uL_R2	1.0306	A1L0T0	ILVBL		ACADM	P11310	nE	41.1794
							3uL_R2	0.98007	A1L0T0	ILVBL		ACADVL	P49748	2	7.77693
							4uL_R1	1.014	A1L0T0	ILVBL		ACADVL	P49748	3	2.00905
							5uL_R1	1.0039	A1L0T0	ILVBL		ACADVL	P49748	4	0.548086
							6uL_R2	0.90035	A1L0T0	ILVBL		ACADVL	P49748	5	1.32184
							4uL_R2	1.0647	A1L0T0	ILVBL		ACADVL	P49748	6	2.01824
							2uL_R1	NA	A2VDF0	FUOM		ACADVL	P49748	7	2.07242
							2uL_R2	NA	A2VDF0	FUOM		ACADVL	P49748	8	2.10957
							3uL_R1	NA	A2VDF0	FUOM		ACADVL	P49748	nE	29.7143
							3uL_R2	NA	A2VDF0	FUOM		ACAT1	P24752	2	3.68409
							4uL_R1	NA	A2VDF0	FUOM		ACAT1	P24752	3	0.896442
							4uL_R2	NA	A2VDF0	FUOM		ACAT1	P24752	4	0.518203
							5uL_R1	NA	A2VDF0	FUOM		ACAT1	P24752	5	3.96842
							5uL_R2	NA	A2VDF0	FUOM		ACAT1	P24752	6	4.5094
							6uL_R1	NA	A2VDF0	FUOM		ACAT1	P24752	7	2.37168
							6uL_R2	NA	A2VDF0	FUOM		ACAT1	P24752	8	2.84638
							7uL_R1	NA	A2VDF0	FUOM		ACAT1	P24752	nE	22.7664
							7uL_R2	NA	A2VDF0	FUOM		ACAT2	Q9BWD1	2	9.80309
							8uL_R1	NA	A2VDF0	FUOM		ACAT2	Q9BWD1	3	2.14112
							8uL_R2	NA	A2VDF0	FUOM		ACAT2	Q9BWD1	4	22.7454
							notEnriched_R1	NA	A2VDF0	FUOM		ACAT2	Q9BWD1	5	8.37014
							notEnriched_R2	NA	A2VDF0	FUOM		ACAT2	Q9BWD1	6	6.70643
							2uL_R1	NA	A3KMH1	VWA8		ACAT2	Q9BWD1	7	1.11061
							2uL_R2	NA	A3KMH1	VWA8		ACAT2	Q9BWD1	8	13.1112
							4uL_R1	0.93856	A3KMH1	VWA8		ACAT2	Q9BWD1	nE	52.2873
							6uL_R1	1.0564	A3KMH1	VWA8		ACBD3	Q9H3P7	2	18.8793
							8uL_R2	0.90318	A3KMH1	VWA8		ACBD3	Q9H3P7	3	1.39124
							5uL_R2	1.1699	A3KMH1	VWA8		ACBD3	Q9H3P7	4	8.74185
							7uL_R2	NA	A3KMH1	VWA8		ACBD3	Q9H3P7	5	7.28829
							notEnriched_R2	NA	A3KMH1	VWA8		ACBD3	Q9H3P7	6	9.33855
							3uL_R1	0.84978	A3KMH1	VWA8		ACBD3	Q9H3P7	7	17.31
							4uL_R2	NA	A3KMH1	VWA8		ACBD3	Q9H3P7	8	5.82706
							5uL_R1	0.82198	A3KMH1	VWA8		ACBD3	Q9H3P7	nE	40.1303
							7uL_R1	1.0759	A3KMH1	VWA8		ACBD5	Q5T8D3	2	NA
							8uL_R1	0.94201	A3KMH1	VWA8		ACBD5	Q5T8D3	3	NA
							3uL_R2	1.0677	A3KMH1	VWA8		ACBD5	Q5T8D3	4	NA
							6uL_R2	0.95961	A3KMH1	VWA8		ACBD5	Q5T8D3	5	NA
							notEnriched_R1	0.89774	A3KMH1	VWA8		ACBD5	Q5T8D3	6	5.89812
							4uL_R1	NA	A3KN83	SBNO1		ACBD5	Q5T8D3	8	NA
							5uL_R2	NA	A3KN83	SBNO1		ACBD5	Q5T8D3	nE	60.426
							7uL_R1	NA	A3KN83	SBNO1		ACIN1	Q9UKV3	2	2.32006
							notEnriched_R1	0.77963	A3KN83	SBNO1		ACIN1	Q9UKV3	3	13.1525
							6uL_R2	0.68764	A3KN83	SBNO1		ACIN1	Q9UKV3	4	22.8752
							3uL_R2	NA	A3KN83	SBNO1		ACIN1	Q9UKV3	5	6.45319
							7uL_R2	NA	A3KN83	SBNO1		ACIN1	Q9UKV3	6	13.4508
							8uL_R1	0.66207	A3KN83	SBNO1		ACIN1	Q9UKV3	7	5.3212
							notEnriched_R2	0.48273	A3KN83	SBNO1		ACIN1	Q9UKV3	8	4.74621
							2uL_R1	NA	A3KN83	SBNO1		ACIN1	Q9UKV3	nE	58.7702
							2uL_R2	NA	A3KN83	SBNO1		ACKR3	P25106	2	3.81835
							3uL_R1	1.3092	A3KN83	SBNO1		ACKR3	P25106	3	3.37254
							4uL_R2	NA	A3KN83	SBNO1		ACKR3	P25106	4	6.83202
							5uL_R1	0.69676	A3KN83	SBNO1		ACKR3	P25106	5	3.55955
							6uL_R1	0.6202	A3KN83	SBNO1		ACKR3	P25106	6	11.2057
							8uL_R2	NA	A3KN83	SBNO1		ACKR3	P25106	7	11.3411
							4uL_R1	1.2827	A4D1E9	GTPBP10		ACKR3	P25106	8	11.0375
							5uL_R1	0.9975	A4D1E9	GTPBP10		ACLY	P53396	2	2.32527
							2uL_R1	0.77955	A4D1E9	GTPBP10		ACLY	P53396	3	12.9419
							3uL_R1	0.8993	A4D1E9	GTPBP10		ACLY	P53396	4	0.287809
							3uL_R2	1.0214	A4D1E9	GTPBP10		ACLY	P53396	5	2.1232
							8uL_R2	0.93501	A4D1E9	GTPBP10		ACLY	P53396	6	6.12177
							5uL_R2	0.955	A4D1E9	GTPBP10		ACLY	P53396	7	2.49786
							6uL_R1	0.96265	A4D1E9	GTPBP10		ACLY	P53396	8	0.886762
							2uL_R2	0.82306	A4D1E9	GTPBP10		ACLY	P53396	nE	2.52468
							4uL_R2	0.95103	A4D1E9	GTPBP10		ACO1	P21399	2	0.206505
							6uL_R2	0.81558	A4D1E9	GTPBP10		ACO1	P21399	3	12.9292
							7uL_R1	1.384	A4D1E9	GTPBP10		ACO1	P21399	4	2.86945
							7uL_R2	0.91076	A4D1E9	GTPBP10		ACO1	P21399	5	2.13135
							8uL_R1	0.81123	A4D1E9	GTPBP10		ACO1	P21399	6	4.11782
							notEnriched_R1	NA	A4D1E9	GTPBP10		ACO1	P21399	7	1.31048
							notEnriched_R2	NA	A4D1E9	GTPBP10		ACO1	P21399	8	1.27675
							2uL_R1	NA	A5PLL7	TMEM189		ACO1	P21399	nE	38.6024
							2uL_R2	NA	A5PLL7	TMEM189		ACO2	Q99798	2	37.4995
							3uL_R1	NA	A5PLL7	TMEM189		ACO2	Q99798	3	6.39374
							4uL_R1	NA	A5PLL7	TMEM189		ACO2	Q99798	4	3.96437
							4uL_R2	NA	A5PLL7	TMEM189		ACO2	Q99798	5	17.2869
							6uL_R1	NA	A5PLL7	TMEM189		ACO2	Q99798	6	14.7016
							6uL_R2	NA	A5PLL7	TMEM189		ACO2	Q99798	7	2.24992
							notEnriched_R2	NA	A5PLL7	TMEM189		ACO2	Q99798	8	2.13698
							3uL_R2	1.0486	A5PLL7	TMEM189		ACO2	Q99798	nE	15.989
							5uL_R1	NA	A5PLL7	TMEM189		ACOT1	Q86TX2	2	NA
							5uL_R2	0.91779	A5PLL7	TMEM189		ACOT1	Q86TX2	3	NA
							7uL_R1	NA	A5PLL7	TMEM189		ACOT1	Q86TX2	6	NA
							7uL_R2	0.84458	A5PLL7	TMEM189		ACOT1	Q86TX2	nE	47.7019
							8uL_R1	NA	A5PLL7	TMEM189		ACOT13	Q9NPJ3	2	2.7649
							8uL_R2	0.59721	A5PLL7	TMEM189		ACOT13	Q9NPJ3	3	4.69121
							notEnriched_R1	6.2395	A5PLL7	TMEM189		ACOT13	Q9NPJ3	4	0.325363
							notEnriched_R1	1.4305	A5YKK6	CNOT1		ACOT13	Q9NPJ3	5	5.6172
							4uL_R1	1.217	A5YKK6	CNOT1		ACOT13	Q9NPJ3	6	7.09949
							5uL_R2	1.0805	A5YKK6	CNOT1		ACOT13	Q9NPJ3	7	0.0984923
							4uL_R2	1.0975	A5YKK6	CNOT1		ACOT13	Q9NPJ3	8	3.03948
							6uL_R2	1.1059	A5YKK6	CNOT1		ACOT13	Q9NPJ3	nE	17.2348
							notEnriched_R2	1.1968	A5YKK6	CNOT1		ACOT7	O00154	2	1.86944
							2uL_R1	1.2964	A5YKK6	CNOT1		ACOT7	O00154	3	17.825
							7uL_R1	0.96553	A5YKK6	CNOT1		ACOT7	O00154	4	NA
							7uL_R2	1.3051	A5YKK6	CNOT1		ACOT7	O00154	5	0.0658197
							8uL_R1	1.0426	A5YKK6	CNOT1		ACOT7	O00154	nE	99.193
							8uL_R2	1.1651	A5YKK6	CNOT1		ACOT8	O14734	2	NA
							2uL_R2	1.1633	A5YKK6	CNOT1		ACOT8	O14734	3	5.29885
							3uL_R1	1.1973	A5YKK6	CNOT1		ACOT8	O14734	4	NA
							3uL_R2	1.168	A5YKK6	CNOT1		ACOT8	O14734	6	NA
							5uL_R1	1.0904	A5YKK6	CNOT1		ACOT8	O14734	7	NA
							6uL_R1	1.0828	A5YKK6	CNOT1		ACOT8	O14734	8	13.7141
							7uL_R1	NA	A6NCE7	MAP1LC3B2		ACOT9	Q9Y305	2	NA
							2uL_R2	1.1713	A6NCE7	MAP1LC3B2		ACOT9	Q9Y305	3	NA
							3uL_R2	1.1412	A6NCE7	MAP1LC3B2		ACOT9	Q9Y305	7	NA
							8uL_R1	1.1771	A6NCE7	MAP1LC3B2		ACOT9	Q9Y305	nE	29.7158
							2uL_R1	1.1649	A6NCE7	MAP1LC3B2		ACOX1	Q15067	2	37.4041
							3uL_R1	1.1766	A6NCE7	MAP1LC3B2		ACOX1	Q15067	3	2.50155
							4uL_R2	1.0288	A6NCE7	MAP1LC3B2		ACOX1	Q15067	4	10.9697
							5uL_R1	1.0456	A6NCE7	MAP1LC3B2		ACOX1	Q15067	5	10.6573
							5uL_R2	1.1253	A6NCE7	MAP1LC3B2		ACOX1	Q15067	6	3.6858
							6uL_R1	1.17	A6NCE7	MAP1LC3B2		ACOX1	Q15067	7	0.927436
							6uL_R2	0.91307	A6NCE7	MAP1LC3B2		ACOX1	Q15067	8	7.60089
							8uL_R2	1.0148	A6NCE7	MAP1LC3B2		ACOX1	Q15067	nE	41.6695
							4uL_R1	1.141	A6NCE7	MAP1LC3B2		ACP1	P24666	2	11.6892
							7uL_R2	1.0451	A6NCE7	MAP1LC3B2		ACP1	P24666	4	20.2015
							notEnriched_R1	0.76106	A6NCE7	MAP1LC3B2		ACP1	P24666	7	NA
							notEnriched_R2	0.53029	A6NCE7	MAP1LC3B2		ACP1	P24666	8	7.6168
							4uL_R1	NA	A6NDG6	PGP		ACP1	P24666	nE	53.3262
							7uL_R1	NA	A6NDG6	PGP		ACP2	P11117	2	5.12424
							7uL_R2	NA	A6NDG6	PGP		ACP2	P11117	3	13.3583
							notEnriched_R2	0.933	A6NDG6	PGP		ACP2	P11117	4	3.5713
							notEnriched_R1	0.23215	A6NDG6	PGP		ACP2	P11117	5	14.6343
							4uL_R2	1.1448	A6NDG6	PGP		ACP2	P11117	6	4.08175
							6uL_R1	1.311	A6NDG6	PGP		ACP2	P11117	7	19.0128
							6uL_R2	1.2224	A6NDG6	PGP		ACP2	P11117	8	1.78168
							2uL_R1	1.0295	A6NDG6	PGP		ACP2	P11117	nE	85.0037
							2uL_R2	1.0547	A6NDG6	PGP		ACSF3	Q4G176	nE	NA
							3uL_R1	NA	A6NDG6	PGP		ACSL3	O95573	2	0.610794
							3uL_R2	1.1457	A6NDG6	PGP		ACSL3	O95573	3	1.5147
							5uL_R1	NA	A6NDG6	PGP		ACSL3	O95573	4	7.76143
							5uL_R2	NA	A6NDG6	PGP		ACSL3	O95573	5	2.12766
							8uL_R1	NA	A6NDG6	PGP		ACSL3	O95573	6	2.23766
							8uL_R2	1.2067	A6NDG6	PGP		ACSL3	O95573	7	2.23494
							2uL_R1	NA	A6NDU8	C5orf51		ACSL3	O95573	8	2.16681
							2uL_R2	NA	A6NDU8	C5orf51		ACSL3	O95573	nE	6.12438
							3uL_R2	NA	A6NDU8	C5orf51		ACSL4	O60488	2	0.956977
							4uL_R1	NA	A6NDU8	C5orf51		ACSL4	O60488	3	3.96246
							4uL_R2	NA	A6NDU8	C5orf51		ACSL4	O60488	4	12.3506
							5uL_R1	NA	A6NDU8	C5orf51		ACSL4	O60488	5	2.79024
							6uL_R1	NA	A6NDU8	C5orf51		ACSL4	O60488	6	5.78645
							6uL_R2	NA	A6NDU8	C5orf51		ACSL4	O60488	7	7.9735
							7uL_R2	NA	A6NDU8	C5orf51		ACSL4	O60488	8	1.48762
							8uL_R1	NA	A6NDU8	C5orf51		ACSL4	O60488	nE	20.9574
							8uL_R2	NA	A6NDU8	C5orf51		ACTB	P60709	nE	24.1469
							notEnriched_R1	NA	A6NDU8	C5orf51		ACTBL2	Q562R1	2	0.615524
							notEnriched_R2	NA	A6NDU8	C5orf51		ACTBL2	Q562R1	4	0.455523
							3uL_R1	NA	A6NDU8	C5orf51		ACTBL2	Q562R1	5	NA
							5uL_R2	1.1943	A6NDU8	C5orf51		ACTBL2	Q562R1	6	6.68943
							7uL_R1	0.77424	A6NDU8	C5orf51		ACTBL2	Q562R1	8	NA
							3uL_R1	NA	A6NHL2	TUBAL3		ACTBL2	Q562R1	nE	NA
							2uL_R1	NA	A6NHL2	TUBAL3		ACTC1	P68032	2	1.41001
							3uL_R2	NA	A6NHL2	TUBAL3		ACTC1	P68032	3	3.13251
							4uL_R1	NA	A6NHL2	TUBAL3		ACTC1	P68032	4	1.68013
							4uL_R2	NA	A6NHL2	TUBAL3		ACTC1	P68032	5	5.65745
							8uL_R2	NA	A6NHL2	TUBAL3		ACTC1	P68032	6	0.072881
							2uL_R2	0.73428	A6NHL2	TUBAL3		ACTC1	P68032	7	5.5048
							5uL_R1	NA	A6NHL2	TUBAL3		ACTC1	P68032	8	0.241749
							5uL_R2	NA	A6NHL2	TUBAL3		ACTC1	P68032	nE	27.9818
							6uL_R1	NA	A6NHL2	TUBAL3		ACTG1	P63261	2	0.0484107
							6uL_R2	NA	A6NHL2	TUBAL3		ACTG1	P63261	3	1.11322
							7uL_R1	NA	A6NHL2	TUBAL3		ACTG1	P63261	4	0.328578
							7uL_R2	NA	A6NHL2	TUBAL3		ACTG1	P63261	5	0.738966
							8uL_R1	NA	A6NHL2	TUBAL3		ACTG1	P63261	6	0.278993
							notEnriched_R1	NA	A6NHL2	TUBAL3		ACTG1	P63261	7	1.52478
							notEnriched_R2	NA	A6NHL2	TUBAL3		ACTG1	P63261	8	1.11729
							2uL_R1	0.95952	A6NHQ2	FBLL1		ACTG1	P63261	nE	2.4986
							2uL_R2	0.89632	A6NHQ2	FBLL1		ACTL6A	O96019	2	4.78585
							4uL_R2	0.93426	A6NHQ2	FBLL1		ACTL6A	O96019	3	1.40206
							5uL_R2	0.97304	A6NHQ2	FBLL1		ACTL6A	O96019	4	4.20244
							7uL_R1	0.94093	A6NHQ2	FBLL1		ACTL6A	O96019	5	0.185517
							8uL_R1	0.94556	A6NHQ2	FBLL1		ACTL6A	O96019	6	8.92479
							3uL_R2	0.93315	A6NHQ2	FBLL1		ACTL6A	O96019	7	8.18958
							4uL_R1	1.078	A6NHQ2	FBLL1		ACTL6A	O96019	8	4.07426
							5uL_R1	0.99679	A6NHQ2	FBLL1		ACTL6A	O96019	nE	18.078
							6uL_R1	1.1161	A6NHQ2	FBLL1		ACTN1	P12814	2	6.04076
							7uL_R2	0.95826	A6NHQ2	FBLL1		ACTN1	P12814	3	4.92346
							8uL_R2	1.0079	A6NHQ2	FBLL1		ACTN1	P12814	4	0.284397
							notEnriched_R1	1.0385	A6NHQ2	FBLL1		ACTN1	P12814	5	1.47363
							notEnriched_R2	0.95365	A6NHQ2	FBLL1		ACTN1	P12814	6	14.009
							3uL_R1	NA	A6NHQ2	FBLL1		ACTN1	P12814	7	2.10419
							6uL_R2	NA	A6NHQ2	FBLL1		ACTN1	P12814	8	1.94009
							2uL_R1	NA	A6NHR9	SMCHD1		ACTN1	P12814	nE	32.7779
							3uL_R2	NA	A6NHR9	SMCHD1		ACTN4	O43707	2	0.215499
							8uL_R2	NA	A6NHR9	SMCHD1		ACTN4	O43707	3	0.939949
							notEnriched_R2	0.57228	A6NHR9	SMCHD1		ACTN4	O43707	4	0.595786
							notEnriched_R1	9.1276	A6NHR9	SMCHD1		ACTN4	O43707	5	1.75023
							7uL_R1	0.90697	A6NHR9	SMCHD1		ACTN4	O43707	6	0.873052
							4uL_R1	0.97261	A6NHR9	SMCHD1		ACTN4	O43707	7	1.75326
							4uL_R2	1.4747	A6NHR9	SMCHD1		ACTN4	O43707	8	1.12325
							5uL_R1	0.694	A6NHR9	SMCHD1		ACTN4	O43707	nE	22.9247
							5uL_R2	0.71661	A6NHR9	SMCHD1		ACTR10	Q9NZ32	2	13.4542
							6uL_R2	1.1818	A6NHR9	SMCHD1		ACTR10	Q9NZ32	4	NA
							8uL_R1	0.76171	A6NHR9	SMCHD1		ACTR10	Q9NZ32	8	NA
							6uL_R1	1.2209	A6NHR9	SMCHD1		ACTR1A	P61163	2	0.892184
							7uL_R2	0.95237	A6NHR9	SMCHD1		ACTR1A	P61163	3	1.35163
							2uL_R2	0.46182	A6NHR9	SMCHD1		ACTR1A	P61163	4	3.60608
							3uL_R1	1.2236	A6NHR9	SMCHD1		ACTR1A	P61163	5	9.94204
							2uL_R1	NA	A6NHX0	GATSL2		ACTR1A	P61163	6	2.73452
							2uL_R2	NA	A6NHX0	GATSL2		ACTR1A	P61163	7	6.45222
							3uL_R1	NA	A6NHX0	GATSL2		ACTR1A	P61163	8	3.92952
							3uL_R2	NA	A6NHX0	GATSL2		ACTR1A	P61163	nE	38.4644
							4uL_R1	NA	A6NHX0	GATSL2		ACTR1B	P42025	2	NA
							4uL_R2	NA	A6NHX0	GATSL2		ACTR1B	P42025	3	NA
							5uL_R1	NA	A6NHX0	GATSL2		ACTR1B	P42025	4	NA
							5uL_R2	NA	A6NHX0	GATSL2		ACTR1B	P42025	6	NA
							6uL_R1	NA	A6NHX0	GATSL2		ACTR1B	P42025	8	NA
							6uL_R2	NA	A6NHX0	GATSL2		ACTR1B	P42025	nE	60.0162
							7uL_R1	NA	A6NHX0	GATSL2		ACTR2	P61160	2	3.04514
							7uL_R2	NA	A6NHX0	GATSL2		ACTR2	P61160	3	0.608002
							8uL_R1	NA	A6NHX0	GATSL2		ACTR2	P61160	4	1.5655
							8uL_R2	NA	A6NHX0	GATSL2		ACTR2	P61160	5	1.66946
							notEnriched_R1	NA	A6NHX0	GATSL2		ACTR2	P61160	6	2.02874
							notEnriched_R2	NA	A6NHX0	GATSL2		ACTR2	P61160	7	3.40874
							2uL_R1	NA	A6NHZ5	LRRC14B		ACTR2	P61160	8	0.252673
							2uL_R2	NA	A6NHZ5	LRRC14B		ACTR2	P61160	nE	10.0715
							3uL_R1	NA	A6NHZ5	LRRC14B		ACTR3	P61158	2	3.57495
							3uL_R2	NA	A6NHZ5	LRRC14B		ACTR3	P61158	3	9.88636
							4uL_R1	NA	A6NHZ5	LRRC14B		ACTR3	P61158	4	0.692072
							4uL_R2	NA	A6NHZ5	LRRC14B		ACTR3	P61158	5	4.25683
							5uL_R1	NA	A6NHZ5	LRRC14B		ACTR3	P61158	6	1.20729
							5uL_R2	NA	A6NHZ5	LRRC14B		ACTR3	P61158	7	10.728
							6uL_R1	NA	A6NHZ5	LRRC14B		ACTR3	P61158	8	1.27872
							7uL_R1	NA	A6NHZ5	LRRC14B		ACTR3	P61158	nE	2.77147
							8uL_R1	NA	A6NHZ5	LRRC14B		ACTR6	Q9GZN1	2	NA
							notEnriched_R1	NA	A6NHZ5	LRRC14B		ACTR6	Q9GZN1	3	NA
							notEnriched_R2	NA	A6NHZ5	LRRC14B		ACTR6	Q9GZN1	5	NA
							6uL_R2	1.0681	A6NHZ5	LRRC14B		ACTR6	Q9GZN1	6	NA
							7uL_R2	1.027	A6NHZ5	LRRC14B		ACTR6	Q9GZN1	7	NA
							8uL_R2	1.0483	A6NHZ5	LRRC14B		ACY1	Q03154	nE	NA
							notEnriched_R2	NA	A6NKT7	RGPD3		ADAM10	O14672	2	1.99816
							notEnriched_R1	NA	A6NKT7	RGPD3		ADAM10	O14672	3	3.80037
							6uL_R1	0.92045	A6NKT7	RGPD3		ADAM10	O14672	4	6.89054
							3uL_R1	1.383	A6NKT7	RGPD3		ADAM10	O14672	5	0.663549
							3uL_R2	1.4103	A6NKT7	RGPD3		ADAM10	O14672	6	2.24467
							4uL_R1	NA	A6NKT7	RGPD3		ADAM10	O14672	7	10.7268
							5uL_R1	NA	A6NKT7	RGPD3		ADAM10	O14672	8	4.53334
							5uL_R2	NA	A6NKT7	RGPD3		ADAM10	O14672	nE	11.824
							6uL_R2	NA	A6NKT7	RGPD3		ADAM15	Q13444	2	NA
							2uL_R2	NA	A6NKT7	RGPD3		ADAM15	Q13444	3	NA
							4uL_R2	NA	A6NKT7	RGPD3		ADAM15	Q13444	5	2.94712
							7uL_R2	NA	A6NKT7	RGPD3		ADAM15	Q13444	6	NA
							8uL_R2	0.98632	A6NKT7	RGPD3		ADAM15	Q13444	7	NA
							7uL_R1	NA	A6NKT7	RGPD3		ADAM9	Q13443	2	NA
							8uL_R1	NA	A6NKT7	RGPD3		ADAM9	Q13443	4	23.9549
							2uL_R1	NA	A6NKT7	RGPD3		ADAM9	Q13443	5	NA
							2uL_R1	1.1081	A6ZKI3	FAM127A		ADAM9	Q13443	6	15.0691
							2uL_R2	1.161	A6ZKI3	FAM127A		ADAM9	Q13443	7	34.8895
							3uL_R1	1.1905	A6ZKI3	FAM127A		ADAM9	Q13443	8	22.5149
							3uL_R2	0.87951	A6ZKI3	FAM127A		ADAM9	Q13443	nE	NA
							4uL_R1	1.14	A6ZKI3	FAM127A		ADAMTS1	Q9UHI8	2	NA
							4uL_R2	1.2059	A6ZKI3	FAM127A		ADAMTS1	Q9UHI8	3	NA
							5uL_R1	1.1356	A6ZKI3	FAM127A		ADAMTS1	Q9UHI8	4	24.5794
							6uL_R1	1.1103	A6ZKI3	FAM127A		ADAMTS1	Q9UHI8	5	NA
							6uL_R2	1.1208	A6ZKI3	FAM127A		ADAMTS1	Q9UHI8	6	58.8347
							7uL_R1	1.061	A6ZKI3	FAM127A		ADAMTS1	Q9UHI8	7	18.8693
							8uL_R2	1.0697	A6ZKI3	FAM127A		ADAMTS1	Q9UHI8	8	19.5649
							5uL_R2	1.2434	A6ZKI3	FAM127A		ADAR	P55265	2	5.33895
							7uL_R2	1.1534	A6ZKI3	FAM127A		ADAR	P55265	3	3.67131
							8uL_R1	0.95662	A6ZKI3	FAM127A		ADAR	P55265	4	13.1708
							notEnriched_R1	0.74658	A6ZKI3	FAM127A		ADAR	P55265	5	11.156
							notEnriched_R2	1.9746	A6ZKI3	FAM127A		ADAR	P55265	6	3.85308
							5uL_R1	NA	A8CG34	POM121C		ADAR	P55265	7	1.88874
							7uL_R1	1.0363	A8CG34	POM121C		ADAR	P55265	8	6.538
							8uL_R1	0.94243	A8CG34	POM121C		ADAR	P55265	nE	31.6685
							notEnriched_R1	NA	A8CG34	POM121C		ADARB1	P78563	5	NA
							3uL_R2	NA	A8CG34	POM121C		ADARB1	P78563	8	NA
							4uL_R1	NA	A8CG34	POM121C		ADARB1	P78563	nE	NA
							4uL_R2	NA	A8CG34	POM121C		ADARB2	Q9NS39	2	NA
							5uL_R2	NA	A8CG34	POM121C		ADARB2	Q9NS39	3	NA
							6uL_R1	NA	A8CG34	POM121C		ADARB2	Q9NS39	4	11.05
							6uL_R2	NA	A8CG34	POM121C		ADARB2	Q9NS39	5	10.4098
							7uL_R2	NA	A8CG34	POM121C		ADARB2	Q9NS39	6	11.6357
							notEnriched_R2	NA	A8CG34	POM121C		ADARB2	Q9NS39	7	3.19093
							2uL_R1	NA	A8CG34	POM121C		ADARB2	Q9NS39	8	NA
							2uL_R2	NA	A8CG34	POM121C		ADCK3	Q8NI60	2	4.81807
							3uL_R1	NA	A8CG34	POM121C		ADCK3	Q8NI60	3	17.2045
							8uL_R2	NA	A8CG34	POM121C		ADCK3	Q8NI60	4	8.71735
							2uL_R1	NA	A8MXV4	NUDT19		ADCK3	Q8NI60	5	2.41371
							2uL_R2	NA	A8MXV4	NUDT19		ADCK3	Q8NI60	6	5.8085
							3uL_R1	NA	A8MXV4	NUDT19		ADCK3	Q8NI60	7	8.99597
							3uL_R2	NA	A8MXV4	NUDT19		ADCK3	Q8NI60	8	2.35964
							4uL_R1	NA	A8MXV4	NUDT19		ADCK4	Q96D53	2	NA
							4uL_R2	NA	A8MXV4	NUDT19		ADCK4	Q96D53	3	NA
							5uL_R1	NA	A8MXV4	NUDT19		ADCK4	Q96D53	4	NA
							5uL_R2	NA	A8MXV4	NUDT19		ADCK4	Q96D53	5	NA
							6uL_R1	NA	A8MXV4	NUDT19		ADCK4	Q96D53	6	NA
							6uL_R2	NA	A8MXV4	NUDT19		ADCK4	Q96D53	7	NA
							7uL_R1	NA	A8MXV4	NUDT19		ADCK4	Q96D53	8	11.726
							7uL_R2	NA	A8MXV4	NUDT19		ADD1	P35611	2	15.4654
							8uL_R1	NA	A8MXV4	NUDT19		ADD1	P35611	3	17.6639
							8uL_R2	NA	A8MXV4	NUDT19		ADD1	P35611	4	6.7643
							notEnriched_R1	NA	A8MXV4	NUDT19		ADD1	P35611	5	1.95773
							notEnriched_R2	NA	A8MXV4	NUDT19		ADD1	P35611	6	30.6538
							6uL_R1	NA	B0YJ81	HACD1		ADD1	P35611	7	3.54862
							6uL_R2	NA	B0YJ81	HACD1		ADD1	P35611	8	21.4358
							7uL_R1	NA	B0YJ81	HACD1		ADD3	Q9UEY8	2	40.1608
							7uL_R2	NA	B0YJ81	HACD1		ADD3	Q9UEY8	6	NA
							8uL_R2	NA	B0YJ81	HACD1		ADD3	Q9UEY8	7	NA
							notEnriched_R1	NA	B0YJ81	HACD1		ADH5	P11766	2	38.5377
							notEnriched_R2	NA	B0YJ81	HACD1		ADH5	P11766	3	6.50008
							2uL_R1	1.0861	B0YJ81	HACD1		ADH5	P11766	4	0.402384
							2uL_R2	0.89804	B0YJ81	HACD1		ADH5	P11766	5	34.0186
							3uL_R2	1.0411	B0YJ81	HACD1		ADH5	P11766	6	4.34797
							3uL_R1	1.0139	B0YJ81	HACD1		ADH5	P11766	7	1.47928
							4uL_R1	1.0964	B0YJ81	HACD1		ADH5	P11766	8	13.8315
							4uL_R2	0.90199	B0YJ81	HACD1		ADH5	P11766	nE	28.6458
							5uL_R1	0.97641	B0YJ81	HACD1		ADI1	Q9BV57	8	NA
							5uL_R2	1.1141	B0YJ81	HACD1		ADI1	Q9BV57	nE	43.644
							8uL_R1	1.4456	B0YJ81	HACD1		ADIPOR1	Q96A54	2	27.035
							2uL_R1	NA	C4AMC7	WASH3P		ADIPOR1	Q96A54	3	18.8063
							2uL_R2	NA	C4AMC7	WASH3P		ADIPOR1	Q96A54	4	26.1732
							3uL_R1	NA	C4AMC7	WASH3P		ADIPOR1	Q96A54	6	NA
							3uL_R2	NA	C4AMC7	WASH3P		ADIPOR1	Q96A54	7	NA
							4uL_R1	NA	C4AMC7	WASH3P		ADK	P55263	nE	17.0165
							4uL_R2	NA	C4AMC7	WASH3P		ADNP	Q9H2P0	2	2.30775
							5uL_R1	NA	C4AMC7	WASH3P		ADNP	Q9H2P0	3	5.89713
							5uL_R2	NA	C4AMC7	WASH3P		ADNP	Q9H2P0	4	5.64318
							6uL_R1	NA	C4AMC7	WASH3P		ADNP	Q9H2P0	5	4.64395
							6uL_R2	NA	C4AMC7	WASH3P		ADNP	Q9H2P0	6	2.89499
							7uL_R1	NA	C4AMC7	WASH3P		ADNP	Q9H2P0	7	5.3652
							7uL_R2	NA	C4AMC7	WASH3P		ADNP	Q9H2P0	8	2.29259
							8uL_R2	NA	C4AMC7	WASH3P		ADNP	Q9H2P0	nE	11.2325
							8uL_R1	NA	C4AMC7	WASH3P		ADPGK	Q9BRR6	3	NA
							notEnriched_R1	NA	C4AMC7	WASH3P		ADPGK	Q9BRR6	4	11.0348
							notEnriched_R2	NA	C4AMC7	WASH3P		ADPGK	Q9BRR6	5	0.365213
							2uL_R1	NA	C9J7I0	UMAD1		ADPGK	Q9BRR6	6	NA
							2uL_R2	NA	C9J7I0	UMAD1		ADPGK	Q9BRR6	7	19.5119
							3uL_R1	NA	C9J7I0	UMAD1		ADPGK	Q9BRR6	8	NA
							3uL_R2	NA	C9J7I0	UMAD1		ADPGK	Q9BRR6	nE	NA
							4uL_R1	NA	C9J7I0	UMAD1		ADRM1	Q16186	2	2.43452
							4uL_R2	NA	C9J7I0	UMAD1		ADRM1	Q16186	3	0.68213
							5uL_R1	NA	C9J7I0	UMAD1		ADRM1	Q16186	4	5.77011
							5uL_R2	NA	C9J7I0	UMAD1		ADRM1	Q16186	5	3.53897
							6uL_R1	NA	C9J7I0	UMAD1		ADRM1	Q16186	6	2.51598
							6uL_R2	NA	C9J7I0	UMAD1		ADRM1	Q16186	7	28.7288
							7uL_R1	NA	C9J7I0	UMAD1		ADRM1	Q16186	8	2.49582
							7uL_R2	NA	C9J7I0	UMAD1		ADRM1	Q16186	nE	3.86114
							8uL_R1	NA	C9J7I0	UMAD1		ADSL	P30566	2	10.857
							8uL_R2	NA	C9J7I0	UMAD1		ADSL	P30566	3	6.06771
							notEnriched_R1	NA	C9J7I0	UMAD1		ADSL	P30566	4	57.9412
							notEnriched_R2	NA	C9J7I0	UMAD1		ADSL	P30566	5	13.7547
							notEnriched_R1	0.8762	E9PAV3	NACA		ADSL	P30566	6	8.58452
							notEnriched_R2	1.0135	E9PAV3	NACA		ADSL	P30566	7	5.49717
							2uL_R1	1.1558	E9PAV3	NACA		ADSL	P30566	8	4.56699
							2uL_R2	1.1629	E9PAV3	NACA		ADSL	P30566	nE	106.28
							3uL_R1	1.1364	E9PAV3	NACA		ADSS	P30520	2	0.652307
							3uL_R2	1.1338	E9PAV3	NACA		ADSS	P30520	3	7.5994
							4uL_R1	1.1732	E9PAV3	NACA		ADSS	P30520	4	9.28037
							4uL_R2	1.1539	E9PAV3	NACA		ADSS	P30520	5	2.54501
							5uL_R1	1.151	E9PAV3	NACA		ADSS	P30520	6	4.68129
							5uL_R2	1.1332	E9PAV3	NACA		ADSS	P30520	7	37.9943
							6uL_R1	1.1358	E9PAV3	NACA		ADSS	P30520	8	5.33857
							6uL_R2	1.121	E9PAV3	NACA		ADSS	P30520	nE	9.3164
							7uL_R1	1.2022	E9PAV3	NACA		AEBP2	Q6ZN18	2	7.42849
							7uL_R2	1.1031	E9PAV3	NACA		AEBP2	Q6ZN18	3	8.11666
							8uL_R1	1.193	E9PAV3	NACA		AEBP2	Q6ZN18	4	14.1856
							8uL_R2	1.142	E9PAV3	NACA		AEBP2	Q6ZN18	5	1.91975
							2uL_R1	1.2219	E9PRG8	C11orf98		AEBP2	Q6ZN18	6	6.51069
							6uL_R1	1.273	E9PRG8	C11orf98		AEBP2	Q6ZN18	7	1.20371
							7uL_R2	1.2471	E9PRG8	C11orf98		AEBP2	Q6ZN18	8	0.436959
							2uL_R2	0.95252	E9PRG8	C11orf98		AES	Q08117	2	4.70286
							3uL_R1	0.9682	E9PRG8	C11orf98		AES	Q08117	3	1.40007
							3uL_R2	0.93288	E9PRG8	C11orf98		AES	Q08117	4	8.42069
							4uL_R1	0.98651	E9PRG8	C11orf98		AES	Q08117	5	4.66818
							4uL_R2	0.91305	E9PRG8	C11orf98		AES	Q08117	6	3.79529
							5uL_R1	0.93931	E9PRG8	C11orf98		AES	Q08117	7	15.5755
							5uL_R2	0.95502	E9PRG8	C11orf98		AES	Q08117	8	6.36151
							6uL_R2	1.0042	E9PRG8	C11orf98		AFAP1	Q8N556	2	37.1276
							7uL_R1	0.93172	E9PRG8	C11orf98		AFAP1	Q8N556	3	0.901295
							8uL_R1	0.88395	E9PRG8	C11orf98		AFAP1	Q8N556	4	22.087
							8uL_R2	0.89424	E9PRG8	C11orf98		AFAP1	Q8N556	5	1.55619
							notEnriched_R1	0.80054	E9PRG8	C11orf98		AFAP1	Q8N556	6	1.8552
							notEnriched_R2	NA	E9PRG8	C11orf98		AFAP1	Q8N556	7	7.12749
							2uL_R1	NA	G9CGD6	CNKSR3		AFAP1	Q8N556	8	9.23121
							2uL_R2	NA	G9CGD6	CNKSR3		AFF1	P51825	4	NA
							3uL_R1	NA	G9CGD6	CNKSR3		AFF1	P51825	5	NA
							3uL_R2	NA	G9CGD6	CNKSR3		AFF1	P51825	7	NA
							4uL_R1	NA	G9CGD6	CNKSR3		AFF1	P51825	8	NA
							4uL_R2	NA	G9CGD6	CNKSR3		AFF4	Q9UHB7	2	2.26884
							5uL_R1	NA	G9CGD6	CNKSR3		AFF4	Q9UHB7	3	2.69014
							5uL_R2	NA	G9CGD6	CNKSR3		AFF4	Q9UHB7	4	24.7084
							6uL_R1	NA	G9CGD6	CNKSR3		AFF4	Q9UHB7	5	14.9226
							6uL_R2	NA	G9CGD6	CNKSR3		AFF4	Q9UHB7	6	1.41262
							7uL_R1	NA	G9CGD6	CNKSR3		AFF4	Q9UHB7	7	3.56603
							7uL_R2	NA	G9CGD6	CNKSR3		AFF4	Q9UHB7	8	19.0739
							8uL_R1	NA	G9CGD6	CNKSR3		AFG3L2	Q9Y4W6	2	NA
							8uL_R2	NA	G9CGD6	CNKSR3		AFG3L2	Q9Y4W6	3	NA
							notEnriched_R1	NA	G9CGD6	CNKSR3		AFG3L2	Q9Y4W6	4	NA
							notEnriched_R2	NA	G9CGD6	CNKSR3		AFG3L2	Q9Y4W6	5	29.611
							3uL_R1	NA	L0R6Q1	SLC35A4		AFG3L2	Q9Y4W6	6	13.8539
							3uL_R2	NA	L0R6Q1	SLC35A4		AFG3L2	Q9Y4W6	7	NA
							4uL_R1	NA	L0R6Q1	SLC35A4		AFG3L2	Q9Y4W6	8	NA
							4uL_R2	NA	L0R6Q1	SLC35A4		AFG3L2	Q9Y4W6	nE	61.1698
							5uL_R1	NA	L0R6Q1	SLC35A4		AGFG1	P52594	2	2.21034
							5uL_R2	NA	L0R6Q1	SLC35A4		AGFG1	P52594	3	6.89257
							6uL_R1	NA	L0R6Q1	SLC35A4		AGFG1	P52594	4	5.77046
							6uL_R2	NA	L0R6Q1	SLC35A4		AGFG1	P52594	5	NA
							7uL_R1	NA	L0R6Q1	SLC35A4		AGFG1	P52594	6	2.23709
							7uL_R2	NA	L0R6Q1	SLC35A4		AGFG1	P52594	7	11.3801
							8uL_R1	NA	L0R6Q1	SLC35A4		AGFG1	P52594	8	0.516542
							8uL_R2	NA	L0R6Q1	SLC35A4		AGFG1	P52594	nE	130.345
							notEnriched_R1	NA	L0R6Q1	SLC35A4		AGFG2	O95081	7	NA
							notEnriched_R2	NA	L0R6Q1	SLC35A4		AGK	Q53H12	2	NA
							2uL_R1	0.98704	L0R6Q1	SLC35A4		AGK	Q53H12	3	8.6263
							2uL_R2	1.0445	L0R6Q1	SLC35A4		AGK	Q53H12	4	1.94582
							2uL_R1	NA	O00115	DNASE2		AGK	Q53H12	5	NA
							2uL_R2	NA	O00115	DNASE2		AGK	Q53H12	6	9.2664
							3uL_R1	NA	O00115	DNASE2		AGK	Q53H12	7	16.3667
							3uL_R2	NA	O00115	DNASE2		AGK	Q53H12	8	0.530109
							5uL_R2	NA	O00115	DNASE2		AGK	Q53H12	nE	NA
							6uL_R2	NA	O00115	DNASE2		AGL	P35573	3	100.284
							7uL_R2	NA	O00115	DNASE2		AGL	P35573	4	NA
							8uL_R2	NA	O00115	DNASE2		AGL	P35573	5	5.9059
							notEnriched_R1	NA	O00115	DNASE2		AGL	P35573	6	10.9589
							notEnriched_R2	NA	O00115	DNASE2		AGL	P35573	7	5.49273
							4uL_R1	1.0318	O00115	DNASE2		AGL	P35573	8	30.8577
							5uL_R1	0.93836	O00115	DNASE2		AGL	P35573	nE	127.344
							7uL_R1	1.1505	O00115	DNASE2		AGMAT	Q9BSE5	5	NA
							8uL_R1	1.3459	O00115	DNASE2		AGO2	Q9UKV8	2	19.3989
							4uL_R2	1.1974	O00115	DNASE2		AGO2	Q9UKV8	3	11.2046
							6uL_R1	0.89352	O00115	DNASE2		AGO2	Q9UKV8	4	45.6368
							notEnriched_R1	0.73255	O00116	AGPS		AGO2	Q9UKV8	5	21.0765
							notEnriched_R2	0.47365	O00116	AGPS		AGO2	Q9UKV8	6	5.93373
							4uL_R2	0.93462	O00116	AGPS		AGO2	Q9UKV8	7	3.5727
							3uL_R1	0.95819	O00116	AGPS		AGO2	Q9UKV8	8	8.55129
							3uL_R2	0.92258	O00116	AGPS		AGO2	Q9UKV8	nE	NA
							6uL_R1	0.90833	O00116	AGPS		AGPAT1	Q99943	4	NA
							8uL_R1	0.90367	O00116	AGPS		AGPAT5	Q9NUQ2	nE	NA
							2uL_R1	1.0376	O00116	AGPS		AGPS	O00116	2	NA
							4uL_R1	0.87486	O00116	AGPS		AGPS	O00116	3	0.433404
							5uL_R2	0.96277	O00116	AGPS		AGPS	O00116	4	4.83329
							6uL_R2	1.0153	O00116	AGPS		AGPS	O00116	5	8.2679
							7uL_R2	0.96816	O00116	AGPS		AGPS	O00116	6	6.67361
							8uL_R2	0.80394	O00116	AGPS		AGPS	O00116	7	0.410933
							5uL_R1	0.8607	O00116	AGPS		AGPS	O00116	8	8.04988
							7uL_R1	0.89678	O00116	AGPS		AGPS	O00116	nE	28.0064
							2uL_R2	NA	O00116	AGPS		AGR2	O95994	2	NA
							2uL_R1	NA	O00124	UBXN8		AGR2	O95994	3	29.9184
							2uL_R2	NA	O00124	UBXN8		AGR2	O95994	4	NA
							3uL_R1	NA	O00124	UBXN8		AGR2	O95994	5	13.8841
							3uL_R2	NA	O00124	UBXN8		AGR2	O95994	7	NA
							4uL_R1	NA	O00124	UBXN8		AGR2	O95994	8	NA
							4uL_R2	NA	O00124	UBXN8		AGR2	O95994	nE	70.9663
							5uL_R1	NA	O00124	UBXN8		AGTRAP	Q6RW13	2	24.7166
							5uL_R2	NA	O00124	UBXN8		AGTRAP	Q6RW13	3	4.59223
							6uL_R1	NA	O00124	UBXN8		AGTRAP	Q6RW13	5	NA
							6uL_R2	NA	O00124	UBXN8		AHCTF1	Q8WYP5	2	11.2633
							7uL_R1	NA	O00124	UBXN8		AHCTF1	Q8WYP5	3	NA
							7uL_R2	NA	O00124	UBXN8		AHCTF1	Q8WYP5	4	17.8161
							8uL_R1	NA	O00124	UBXN8		AHCTF1	Q8WYP5	5	5.15226
							8uL_R2	NA	O00124	UBXN8		AHCTF1	Q8WYP5	6	6.10199
							notEnriched_R1	NA	O00124	UBXN8		AHCTF1	Q8WYP5	7	10.2657
							notEnriched_R2	NA	O00124	UBXN8		AHCTF1	Q8WYP5	8	12.0428
							5uL_R1	NA	O00139	KIF2A		AHCTF1	Q8WYP5	nE	27.9858
							7uL_R2	NA	O00139	KIF2A		AHCY	P23526	2	5.75193
							notEnriched_R2	NA	O00139	KIF2A		AHCY	P23526	3	2.68459
							notEnriched_R1	0.53201	O00139	KIF2A		AHCY	P23526	4	0.570653
							3uL_R2	1.2473	O00139	KIF2A		AHCY	P23526	5	0.0696688
							8uL_R1	NA	O00139	KIF2A		AHCY	P23526	6	0.153261
							2uL_R1	1.6508	O00139	KIF2A		AHCY	P23526	7	1.82907
							3uL_R1	NA	O00139	KIF2A		AHCY	P23526	8	0.875192
							4uL_R1	1.1763	O00139	KIF2A		AHCY	P23526	nE	4.31665
							4uL_R2	NA	O00139	KIF2A		AHCYL1	O43865	2	2.80251
							5uL_R2	1.1574	O00139	KIF2A		AHCYL1	O43865	3	0.127541
							6uL_R1	1.4542	O00139	KIF2A		AHCYL1	O43865	4	7.77506
							6uL_R2	0.80546	O00139	KIF2A		AHCYL1	O43865	5	0.882958
							2uL_R2	NA	O00139	KIF2A		AHCYL1	O43865	6	2.46402
							7uL_R1	NA	O00139	KIF2A		AHCYL1	O43865	7	5.6269
							8uL_R2	1.7121	O00139	KIF2A		AHCYL1	O43865	8	11.6129
							notEnriched_R1	NA	O00141	SGK1		AHCYL1	O43865	nE	43.1079
							notEnriched_R2	NA	O00141	SGK1		AHNAK	Q09666	2	4.53473
							7uL_R2	1.0199	O00141	SGK1		AHNAK	Q09666	3	0.305357
							6uL_R1	0.99659	O00141	SGK1		AHNAK	Q09666	4	7.14229
							7uL_R1	0.9943	O00141	SGK1		AHNAK	Q09666	5	2.03115
							2uL_R1	0.93005	O00141	SGK1		AHNAK	Q09666	6	1.56465
							2uL_R2	1.009	O00141	SGK1		AHNAK	Q09666	7	3.00415
							3uL_R1	0.99408	O00141	SGK1		AHNAK	Q09666	8	2.00151
							3uL_R2	0.98273	O00141	SGK1		AHNAK	Q09666	nE	5.47312
							4uL_R1	1.1875	O00141	SGK1		AHNAK2	Q8IVF2	3	NA
							5uL_R1	1.1686	O00141	SGK1		AHNAK2	Q8IVF2	4	NA
							5uL_R2	0.92906	O00141	SGK1		AHNAK2	Q8IVF2	5	71.507
							6uL_R2	0.90259	O00141	SGK1		AHNAK2	Q8IVF2	6	17.6324
							8uL_R1	0.86316	O00141	SGK1		AHNAK2	Q8IVF2	nE	19.5295
							8uL_R2	1.0265	O00141	SGK1		AHR	P35869	2	1.76438
							4uL_R2	1.1415	O00141	SGK1		AHR	P35869	3	NA
							notEnriched_R1	0.40511	O00148	DDX39A		AHR	P35869	4	26.5735
							notEnriched_R2	0.29574	O00148	DDX39A		AHR	P35869	5	NA
							3uL_R1	0.95207	O00148	DDX39A		AHR	P35869	6	7.38415
							3uL_R2	1.0654	O00148	DDX39A		AHR	P35869	7	10.4774
							4uL_R2	NA	O00148	DDX39A		AHR	P35869	8	NA
							5uL_R2	1.006	O00148	DDX39A		AHSA1	O95433	2	11.6021
							6uL_R1	1.0705	O00148	DDX39A		AHSA1	O95433	3	5.71967
							7uL_R2	1.1232	O00148	DDX39A		AHSA1	O95433	4	11.7234
							8uL_R1	0.82432	O00148	DDX39A		AHSA1	O95433	5	3.75397
							2uL_R1	NA	O00148	DDX39A		AHSA1	O95433	6	2.41109
							2uL_R2	NA	O00148	DDX39A		AHSA1	O95433	7	4.05485
							4uL_R1	NA	O00148	DDX39A		AHSA1	O95433	8	3.91383
							5uL_R1	NA	O00148	DDX39A		AHSA1	O95433	nE	4.70944
							7uL_R1	0.91097	O00148	DDX39A		AIDA	Q96BJ3	8	NA
							8uL_R2	NA	O00148	DDX39A		AIDA	Q96BJ3	nE	NA
							6uL_R2	0.96285	O00148	DDX39A		AIFM1	O95831	2	0.577871
							4uL_R2	1.2082	O00151	PDLIM1		AIFM1	O95831	3	0.42715
							2uL_R2	1.1365	O00151	PDLIM1		AIFM1	O95831	4	0.516426
							2uL_R1	1.0654	O00151	PDLIM1		AIFM1	O95831	5	7.91942
							3uL_R1	1.1836	O00151	PDLIM1		AIFM1	O95831	6	3.76033
							3uL_R2	1.118	O00151	PDLIM1		AIFM1	O95831	7	8.5479
							6uL_R2	1.1939	O00151	PDLIM1		AIFM1	O95831	8	6.18373
							8uL_R2	1.1782	O00151	PDLIM1		AIFM1	O95831	nE	1.81877
							notEnriched_R1	1.0693	O00151	PDLIM1		AIFM2	Q9BRQ8	7	NA
							4uL_R1	1.0874	O00151	PDLIM1		AIM1L	Q8N1P7	7	NA
							6uL_R1	1.1569	O00151	PDLIM1		AIMP1	Q12904	2	4.5565
							notEnriched_R2	0.96352	O00151	PDLIM1		AIMP1	Q12904	3	3.30664
							5uL_R1	1.1364	O00151	PDLIM1		AIMP1	Q12904	4	4.29919
							5uL_R2	1.3334	O00151	PDLIM1		AIMP1	Q12904	5	2.8419
							7uL_R1	1.0241	O00151	PDLIM1		AIMP1	Q12904	6	0.285727
							7uL_R2	1.0379	O00151	PDLIM1		AIMP1	Q12904	7	2.36183
							8uL_R1	1.2077	O00151	PDLIM1		AIMP1	Q12904	8	2.07048
							6uL_R1	NA	O00154	ACOT7		AIMP1	Q12904	nE	32.3058
							6uL_R2	NA	O00154	ACOT7		AIMP2	Q13155	2	1.31863
							7uL_R1	NA	O00154	ACOT7		AIMP2	Q13155	3	5.76018
							7uL_R2	NA	O00154	ACOT7		AIMP2	Q13155	4	0.376975
							8uL_R1	NA	O00154	ACOT7		AIMP2	Q13155	5	4.75646
							8uL_R2	NA	O00154	ACOT7		AIMP2	Q13155	6	2.86079
							notEnriched_R2	0.82586	O00154	ACOT7		AIMP2	Q13155	7	1.07205
							notEnriched_R1	4.7857	O00154	ACOT7		AIMP2	Q13155	8	1.26153
							2uL_R1	1.0254	O00154	ACOT7		AIMP2	Q13155	nE	1.65264
							2uL_R2	0.96037	O00154	ACOT7		AIP	O00170	2	13.0408
							3uL_R1	0.90878	O00154	ACOT7		AIP	O00170	3	NA
							3uL_R2	1.1304	O00154	ACOT7		AIP	O00170	4	0.783266
							4uL_R1	NA	O00154	ACOT7		AIP	O00170	7	NA
							4uL_R2	1.1197	O00154	ACOT7		AIP	O00170	8	66.7034
							5uL_R1	0.92574	O00154	ACOT7		AK1	P00568	2	47.9692
							5uL_R2	0.94247	O00154	ACOT7		AK1	P00568	3	1.83664
							notEnriched_R1	1.097	O00159	MYO1C		AK1	P00568	4	1.3727
							8uL_R1	0.89852	O00159	MYO1C		AK1	P00568	5	26.9428
							notEnriched_R2	1.0095	O00159	MYO1C		AK1	P00568	7	22.1702
							3uL_R1	0.95891	O00159	MYO1C		AK1	P00568	8	NA
							4uL_R1	0.93697	O00159	MYO1C		AK1	P00568	nE	2.44795
							6uL_R1	0.8848	O00159	MYO1C		AK2	P54819	2	2.38647
							6uL_R2	0.93963	O00159	MYO1C		AK2	P54819	3	2.22777
							7uL_R2	0.94081	O00159	MYO1C		AK2	P54819	4	3.25019
							2uL_R1	0.99543	O00159	MYO1C		AK2	P54819	5	0.177183
							5uL_R2	0.9597	O00159	MYO1C		AK2	P54819	6	0.85547
							7uL_R1	0.90319	O00159	MYO1C		AK2	P54819	7	2.65432
							4uL_R2	1.2147	O00159	MYO1C		AK2	P54819	8	3.94704
							5uL_R1	0.96659	O00159	MYO1C		AK2	P54819	nE	39.5497
							8uL_R2	0.96243	O00159	MYO1C		AK3	Q9UIJ7	7	NA
							3uL_R2	0.96103	O00159	MYO1C		AK3	Q9UIJ7	8	NA
							2uL_R2	0.87213	O00159	MYO1C		AK6	Q9Y3D8	5	NA
							2uL_R2	NA	O00161	SNAP23		AK6	Q9Y3D8	6	NA
							4uL_R1	NA	O00161	SNAP23		AK6	Q9Y3D8	nE	NA
							7uL_R2	NA	O00161	SNAP23		AKAP1	Q92667	2	NA
							8uL_R1	NA	O00161	SNAP23		AKAP1	Q92667	3	NA
							2uL_R1	NA	O00161	SNAP23		AKAP1	Q92667	5	18.8112
							3uL_R1	1.3775	O00161	SNAP23		AKAP1	Q92667	6	8.64005
							3uL_R2	1.1499	O00161	SNAP23		AKAP1	Q92667	7	2.13425
							5uL_R2	0.79803	O00161	SNAP23		AKAP1	Q92667	8	13.7897
							7uL_R1	1.3686	O00161	SNAP23		AKAP1	Q92667	nE	60.2159
							notEnriched_R1	NA	O00161	SNAP23		AKAP13	Q12802	7	NA
							notEnriched_R2	NA	O00161	SNAP23		AKAP13	Q12802	8	NA
							4uL_R2	1.2706	O00161	SNAP23		AKAP17A	Q02040	nE	NA
							5uL_R1	NA	O00161	SNAP23		AKAP2	Q9Y2D5	3	NA
							6uL_R1	NA	O00161	SNAP23		AKAP2	Q9Y2D5	4	NA
							6uL_R2	NA	O00161	SNAP23		AKAP2	Q9Y2D5	5	13.612
							8uL_R2	NA	O00161	SNAP23		AKAP2	Q9Y2D5	6	NA
							6uL_R1	0.86826	O00165	HAX1		AKAP2	Q9Y2D5	7	NA
							3uL_R1	0.9648	O00165	HAX1		AKAP2	Q9Y2D5	nE	NA
							7uL_R2	2.0865	O00165	HAX1		AKAP8	O43823	2	3.28379
							notEnriched_R2	1.3765	O00165	HAX1		AKAP8	O43823	3	NA
							3uL_R2	0.83694	O00165	HAX1		AKAP8	O43823	4	10.449
							4uL_R2	1.1423	O00165	HAX1		AKAP8	O43823	5	0.545663
							5uL_R1	0.93676	O00165	HAX1		AKAP8	O43823	6	9.89761
							5uL_R2	0.8838	O00165	HAX1		AKAP8	O43823	7	3.09582
							6uL_R2	1.083	O00165	HAX1		AKAP8	O43823	8	1.02765
							8uL_R1	0.83981	O00165	HAX1		AKAP8	O43823	nE	81.665
							8uL_R2	0.95723	O00165	HAX1		AKAP8L	Q9ULX6	2	17.6423
							2uL_R1	0.80321	O00165	HAX1		AKAP8L	Q9ULX6	3	17.3535
							2uL_R2	0.87234	O00165	HAX1		AKAP8L	Q9ULX6	4	35.3847
							4uL_R1	NA	O00165	HAX1		AKAP8L	Q9ULX6	5	1.60355
							7uL_R1	0.79562	O00165	HAX1		AKAP8L	Q9ULX6	6	9.75549
							notEnriched_R1	NA	O00165	HAX1		AKAP8L	Q9ULX6	7	NA
							3uL_R2	NA	O00170	AIP		AKAP8L	Q9ULX6	8	NA
							5uL_R1	NA	O00170	AIP		AKAP8L	Q9ULX6	nE	74.4711
							6uL_R1	NA	O00170	AIP		AKIRIN2	Q53H80	2	0.426471
							7uL_R1	NA	O00170	AIP		AKIRIN2	Q53H80	3	NA
							notEnriched_R1	NA	O00170	AIP		AKIRIN2	Q53H80	4	NA
							notEnriched_R2	NA	O00170	AIP		AKIRIN2	Q53H80	7	NA
							2uL_R1	1.849	O00170	AIP		AKR1A1	P14550	2	5.82164
							8uL_R2	1.7902	O00170	AIP		AKR1A1	P14550	3	36.5672
							2uL_R2	1.4927	O00170	AIP		AKR1A1	P14550	4	21.5997
							3uL_R1	2.9231	O00170	AIP		AKR1A1	P14550	5	NA
							4uL_R1	2.9521	O00170	AIP		AKR1A1	P14550	6	26.0691
							4uL_R2	2.9046	O00170	AIP		AKR1A1	P14550	7	3.99055
							5uL_R2	NA	O00170	AIP		AKR1A1	P14550	8	46.6361
							6uL_R2	NA	O00170	AIP		AKR1A1	P14550	nE	89.0791
							7uL_R2	3.1327	O00170	AIP		AKR1B1	P15121	2	2.81695
							8uL_R1	0.64619	O00170	AIP		AKR1B1	P15121	3	3.10054
							4uL_R1	NA	O00178	GTPBP1		AKR1B1	P15121	4	3.97789
							6uL_R1	NA	O00178	GTPBP1		AKR1B1	P15121	5	1.70665
							6uL_R2	NA	O00178	GTPBP1		AKR1B1	P15121	6	0.935385
							8uL_R2	NA	O00178	GTPBP1		AKR1B1	P15121	7	18.9425
							3uL_R2	1.1316	O00178	GTPBP1		AKR1B1	P15121	8	3.93482
							2uL_R1	0.95896	O00178	GTPBP1		AKR1B1	P15121	nE	14.9297
							3uL_R1	0.97716	O00178	GTPBP1		AKR7A2	O43488	2	NA
							5uL_R2	0.93189	O00178	GTPBP1		AKR7A2	O43488	4	NA
							8uL_R1	0.98033	O00178	GTPBP1		AKR7A2	O43488	5	0.336757
							2uL_R2	1.139	O00178	GTPBP1		AKR7A2	O43488	6	NA
							4uL_R2	0.70101	O00178	GTPBP1		AKR7A2	O43488	nE	71.9476
							5uL_R1	0.92233	O00178	GTPBP1		AKT2	P31751	2	NA
							7uL_R1	0.96524	O00178	GTPBP1		AKT2	P31751	3	22.7869
							7uL_R2	1.4738	O00178	GTPBP1		AKT2	P31751	5	3.21121
							notEnriched_R1	0.24217	O00178	GTPBP1		AKT2	P31751	6	NA
							notEnriched_R2	0.074115	O00178	GTPBP1		AKT2	P31751	7	2.66308
							2uL_R1	NA	O00180	KCNK1		AKT2	P31751	8	NA
							2uL_R2	NA	O00180	KCNK1		ALAD	P13716	nE	NA
							4uL_R1	NA	O00180	KCNK1		ALAS1	P13196	2	NA
							4uL_R2	NA	O00180	KCNK1		ALAS1	P13196	3	8.53651
							5uL_R1	NA	O00180	KCNK1		ALAS1	P13196	4	1.59829
							6uL_R1	NA	O00180	KCNK1		ALAS1	P13196	5	2.90917
							6uL_R2	NA	O00180	KCNK1		ALAS1	P13196	6	0.287153
							7uL_R1	NA	O00180	KCNK1		ALAS1	P13196	7	14.9864
							7uL_R2	NA	O00180	KCNK1		ALAS1	P13196	8	18.1993
							notEnriched_R1	NA	O00180	KCNK1		ALDH16A1	Q8IZ83	nE	65.9907
							notEnriched_R2	NA	O00180	KCNK1		ALDH18A1	P54886	2	3.80273
							3uL_R1	1.086	O00180	KCNK1		ALDH18A1	P54886	3	3.48954
							3uL_R2	NA	O00180	KCNK1		ALDH18A1	P54886	4	11.2927
							5uL_R2	NA	O00180	KCNK1		ALDH18A1	P54886	5	2.5791
							8uL_R1	NA	O00180	KCNK1		ALDH18A1	P54886	6	6.12402
							8uL_R2	NA	O00180	KCNK1		ALDH18A1	P54886	7	0.644797
							4uL_R2	NA	O00186	STXBP3		ALDH18A1	P54886	8	6.67539
							6uL_R1	NA	O00186	STXBP3		ALDH18A1	P54886	nE	2.99347
							notEnriched_R1	0.2734	O00186	STXBP3		ALDH1B1	P30837	6	NA
							5uL_R1	0.86257	O00186	STXBP3		ALDH1B1	P30837	7	NA
							7uL_R1	0.97383	O00186	STXBP3		ALDH1B1	P30837	8	0.238465
							3uL_R1	0.98061	O00186	STXBP3		ALDH1B1	P30837	nE	NA
							4uL_R1	1.0171	O00186	STXBP3		ALDH3A2	P51648	2	4.2719
							5uL_R2	1.1252	O00186	STXBP3		ALDH3A2	P51648	3	3.14113
							6uL_R2	1.0362	O00186	STXBP3		ALDH3A2	P51648	4	4.83485
							8uL_R2	1.1943	O00186	STXBP3		ALDH3A2	P51648	5	6.66582
							2uL_R1	0.95059	O00186	STXBP3		ALDH3A2	P51648	6	1.9998
							2uL_R2	1.0097	O00186	STXBP3		ALDH3A2	P51648	7	5.16111
							3uL_R2	NA	O00186	STXBP3		ALDH3A2	P51648	8	0.864813
							7uL_R2	1.1362	O00186	STXBP3		ALDH3A2	P51648	nE	80.3543
							8uL_R1	1.0606	O00186	STXBP3		ALDH7A1	P49419	2	5.10296
							notEnriched_R2	NA	O00186	STXBP3		ALDH7A1	P49419	3	8.01306
							2uL_R1	NA	O00193	SMAP		ALDH7A1	P49419	4	4.07395
							2uL_R2	NA	O00193	SMAP		ALDH7A1	P49419	5	5.66949
							3uL_R1	NA	O00193	SMAP		ALDH7A1	P49419	6	4.24854
							3uL_R2	NA	O00193	SMAP		ALDH7A1	P49419	7	11.672
							4uL_R1	NA	O00193	SMAP		ALDH7A1	P49419	8	2.25335
							4uL_R2	NA	O00193	SMAP		ALDH7A1	P49419	nE	2.27504
							5uL_R1	NA	O00193	SMAP		ALDH9A1	P49189	2	3.3669
							5uL_R2	NA	O00193	SMAP		ALDH9A1	P49189	3	11.7189
							6uL_R1	NA	O00193	SMAP		ALDH9A1	P49189	4	13.676
							6uL_R2	NA	O00193	SMAP		ALDH9A1	P49189	5	20.4729
							7uL_R1	NA	O00193	SMAP		ALDH9A1	P49189	6	6.43646
							7uL_R2	NA	O00193	SMAP		ALDH9A1	P49189	7	1.27229
							8uL_R1	NA	O00193	SMAP		ALDH9A1	P49189	8	10.5359
							8uL_R2	NA	O00193	SMAP		ALDH9A1	P49189	nE	2.15792
							notEnriched_R1	0.26342	O00193	SMAP		ALDOA	P04075	2	2.56164
							notEnriched_R2	0.13059	O00193	SMAP		ALDOA	P04075	3	0.347046
							5uL_R1	NA	O00194	RAB27B		ALDOA	P04075	4	0.365041
							6uL_R1	NA	O00194	RAB27B		ALDOA	P04075	5	3.3614
							6uL_R2	NA	O00194	RAB27B		ALDOA	P04075	6	0.744629
							7uL_R1	NA	O00194	RAB27B		ALDOA	P04075	7	3.69881
							7uL_R2	NA	O00194	RAB27B		ALDOA	P04075	8	1.2042
							8uL_R1	NA	O00194	RAB27B		ALDOA	P04075	nE	7.64579
							8uL_R2	NA	O00194	RAB27B		ALDOC	P09972	3	8.90943
							2uL_R1	1.4674	O00194	RAB27B		ALDOC	P09972	4	4.25201
							2uL_R2	0.98673	O00194	RAB27B		ALDOC	P09972	5	13.3092
							3uL_R1	2.0364	O00194	RAB27B		ALDOC	P09972	6	4.82293
							4uL_R1	2.8639	O00194	RAB27B		ALDOC	P09972	7	23.1754
							notEnriched_R1	2.7264	O00194	RAB27B		ALDOC	P09972	8	NA
							notEnriched_R2	2.2633	O00194	RAB27B		ALDOC	P09972	nE	63.9394
							3uL_R2	3.0399	O00194	RAB27B		ALG1	Q9BT22	3	NA
							4uL_R2	NA	O00194	RAB27B		ALG1	Q9BT22	4	NA
							5uL_R2	NA	O00194	RAB27B		ALG1	Q9BT22	5	NA
							notEnriched_R2	1.0959	O00203	AP3B1		ALG1	Q9BT22	8	NA
							notEnriched_R1	1.0545	O00203	AP3B1		ALG1	Q9BT22	nE	18.1655
							8uL_R1	1.2019	O00203	AP3B1		ALG3	Q92685	2	0.181039
							8uL_R2	1.5262	O00203	AP3B1		ALG3	Q92685	3	2.45877
							5uL_R1	0.89037	O00203	AP3B1		ALG3	Q92685	4	6.21762
							6uL_R2	1.2305	O00203	AP3B1		ALG3	Q92685	5	6.74882
							7uL_R1	1.1339	O00203	AP3B1		ALG3	Q92685	6	1.49034
							7uL_R2	1.2637	O00203	AP3B1		ALG3	Q92685	7	1.61318
							2uL_R1	0.98427	O00203	AP3B1		ALG3	Q92685	8	5.37997
							3uL_R1	1.1876	O00203	AP3B1		ALG5	Q9Y673	2	10.629
							3uL_R2	1.0009	O00203	AP3B1		ALG5	Q9Y673	3	0.00155576
							4uL_R1	1.1391	O00203	AP3B1		ALG5	Q9Y673	4	13.3952
							5uL_R2	1.1445	O00203	AP3B1		ALG5	Q9Y673	5	5.33024
							6uL_R1	1.042	O00203	AP3B1		ALG5	Q9Y673	6	6.83977
							4uL_R2	1.1937	O00203	AP3B1		ALG5	Q9Y673	7	NA
							2uL_R2	1.2875	O00203	AP3B1		ALG5	Q9Y673	8	21.1294
							notEnriched_R1	0.20369	O00217	NDUFS8		ALG5	Q9Y673	nE	116.426
							2uL_R1	0.85144	O00217	NDUFS8		ALG6	Q9Y672	2	10.3507
							3uL_R1	0.79418	O00217	NDUFS8		ALG6	Q9Y672	3	11.0297
							3uL_R2	0.60996	O00217	NDUFS8		ALG6	Q9Y672	4	7.26637
							4uL_R1	0.67412	O00217	NDUFS8		ALG6	Q9Y672	5	12.828
							5uL_R1	0.70708	O00217	NDUFS8		ALG6	Q9Y672	6	1.36682
							5uL_R2	1.0767	O00217	NDUFS8		ALG6	Q9Y672	7	6.12229
							6uL_R1	0.94727	O00217	NDUFS8		ALG6	Q9Y672	8	4.48356
							7uL_R1	0.7771	O00217	NDUFS8		ALG6	Q9Y672	nE	NA
							8uL_R1	0.64412	O00217	NDUFS8		ALG8	Q9BVK2	2	2.32395
							8uL_R2	1.0509	O00217	NDUFS8		ALG8	Q9BVK2	3	0.192802
							notEnriched_R2	NA	O00217	NDUFS8		ALG8	Q9BVK2	4	NA
							2uL_R2	0.93772	O00217	NDUFS8		ALG8	Q9BVK2	5	NA
							4uL_R2	0.86196	O00217	NDUFS8		ALG8	Q9BVK2	6	0.543208
							6uL_R2	0.85812	O00217	NDUFS8		ALG8	Q9BVK2	7	NA
							7uL_R2	0.87842	O00217	NDUFS8		ALG8	Q9BVK2	8	NA
							notEnriched_R1	0.67776	O00231	PSMD11		ALG8	Q9BVK2	nE	NA
							notEnriched_R2	0.70513	O00231	PSMD11		ALKBH2	Q6NS38	2	NA
							6uL_R2	1.1148	O00231	PSMD11		ALKBH5	Q6P6C2	3	NA
							7uL_R2	1.2713	O00231	PSMD11		ALKBH5	Q6P6C2	6	NA
							3uL_R1	1.1407	O00231	PSMD11		ALKBH5	Q6P6C2	nE	4.22429
							4uL_R1	1.1272	O00231	PSMD11		ALKBH7	Q9BT30	3	NA
							5uL_R1	1.2845	O00231	PSMD11		ALKBH7	Q9BT30	8	NA
							5uL_R2	1.165	O00231	PSMD11		ALPP	P05187	6	1.01328
							6uL_R1	1.1434	O00231	PSMD11		ALPP	P05187	7	NA
							4uL_R2	1.2533	O00231	PSMD11		ALPP	P05187	nE	52.2652
							8uL_R2	1.1349	O00231	PSMD11		ALYREF	Q86V81	2	3.18103
							7uL_R1	1.2185	O00231	PSMD11		ALYREF	Q86V81	3	0.98811
							8uL_R1	1.0843	O00231	PSMD11		ALYREF	Q86V81	4	18.829
							2uL_R2	1.2227	O00231	PSMD11		ALYREF	Q86V81	5	0.660543
							3uL_R2	1.1097	O00231	PSMD11		ALYREF	Q86V81	6	0.533179
							2uL_R1	1.1341	O00231	PSMD11		ALYREF	Q86V81	7	5.93313
							notEnriched_R1	0.77287	O00232	PSMD12		ALYREF	Q86V81	8	5.69665
							notEnriched_R2	0.62119	O00232	PSMD12		ALYREF	Q86V81	nE	3.55916
							2uL_R2	1.2301	O00232	PSMD12		AMACR	Q9UHK6	6	NA
							6uL_R2	0.98773	O00232	PSMD12		AMBRA1	Q9C0C7	6	NA
							2uL_R1	1.1841	O00232	PSMD12		AMFR	Q9UKV5	2	NA
							3uL_R2	1.1885	O00232	PSMD12		AMFR	Q9UKV5	3	NA
							4uL_R2	1.1574	O00232	PSMD12		AMFR	Q9UKV5	4	NA
							5uL_R1	1.0324	O00232	PSMD12		AMFR	Q9UKV5	6	NA
							5uL_R2	1.0876	O00232	PSMD12		AMMECR1L	Q6DCA0	6	NA
							6uL_R1	1.0177	O00232	PSMD12		AMMECR1L	Q6DCA0	7	NA
							7uL_R1	1.1386	O00232	PSMD12		AMOTL1	Q8IY63	5	NA
							3uL_R1	1.2558	O00232	PSMD12		AMOTL1	Q8IY63	nE	NA
							7uL_R2	0.97735	O00232	PSMD12		AMOTL2	Q9Y2J4	2	3.64409
							4uL_R1	1.0296	O00232	PSMD12		AMOTL2	Q9Y2J4	3	12.5968
							8uL_R1	1.1186	O00232	PSMD12		AMOTL2	Q9Y2J4	4	3.38136
							8uL_R2	1.1488	O00232	PSMD12		AMOTL2	Q9Y2J4	5	6.77168
							2uL_R2	0.98962	O00233	PSMD9		AMOTL2	Q9Y2J4	6	0.845426
							4uL_R1	1.1363	O00233	PSMD9		AMOTL2	Q9Y2J4	7	10.0064
							7uL_R1	1.2742	O00233	PSMD9		AMOTL2	Q9Y2J4	8	6.87014
							notEnriched_R1	2.39	O00233	PSMD9		AMPD2	Q01433	nE	137.711
							2uL_R1	1.1244	O00233	PSMD9		ANAPC1	Q9H1A4	4	NA
							4uL_R2	0.92062	O00233	PSMD9		ANAPC1	Q9H1A4	5	NA
							5uL_R1	1.1455	O00233	PSMD9		ANAPC1	Q9H1A4	nE	NA
							5uL_R2	0.87687	O00233	PSMD9		ANAPC5	Q9UJX4	2	19.8071
							6uL_R2	1.0482	O00233	PSMD9		ANAPC5	Q9UJX4	3	92.9102
							8uL_R1	1.1369	O00233	PSMD9		ANAPC5	Q9UJX4	4	5.11225
							notEnriched_R2	0.8199	O00233	PSMD9		ANAPC5	Q9UJX4	5	11.3741
							3uL_R2	0.78398	O00233	PSMD9		ANAPC5	Q9UJX4	6	13.074
							6uL_R1	0.60105	O00233	PSMD9		ANAPC5	Q9UJX4	7	6.83653
							7uL_R2	0.44755	O00233	PSMD9		ANAPC5	Q9UJX4	8	7.04125
							8uL_R2	0.55979	O00233	PSMD9		ANAPC7	Q9UJX3	2	NA
							3uL_R1	1.6998	O00233	PSMD9		ANAPC7	Q9UJX3	3	1.61928
							2uL_R1	NA	O00244	ATOX1		ANAPC7	Q9UJX3	4	4.13223
							2uL_R2	NA	O00244	ATOX1		ANAPC7	Q9UJX3	5	4.42739
							3uL_R1	NA	O00244	ATOX1		ANAPC7	Q9UJX3	6	8.08047
							3uL_R2	NA	O00244	ATOX1		ANAPC7	Q9UJX3	7	0.992148
							4uL_R1	NA	O00244	ATOX1		ANAPC7	Q9UJX3	8	7.99908
							4uL_R2	NA	O00244	ATOX1		ANAPC7	Q9UJX3	nE	51.9971
							5uL_R2	NA	O00244	ATOX1		ANKFY1	Q9P2R3	3	NA
							6uL_R1	NA	O00244	ATOX1		ANKFY1	Q9P2R3	4	5.45782
							7uL_R2	NA	O00244	ATOX1		ANKFY1	Q9P2R3	5	NA
							8uL_R2	NA	O00244	ATOX1		ANKFY1	Q9P2R3	6	1.77755
							notEnriched_R1	NA	O00244	ATOX1		ANKFY1	Q9P2R3	7	0.289413
							notEnriched_R2	NA	O00244	ATOX1		ANKFY1	Q9P2R3	8	NA
							5uL_R1	1.4625	O00244	ATOX1		ANKH	Q9HCJ1	2	26.3777
							6uL_R2	NA	O00244	ATOX1		ANKH	Q9HCJ1	4	22.5994
							7uL_R1	NA	O00244	ATOX1		ANKH	Q9HCJ1	5	NA
							8uL_R1	1.5952	O00244	ATOX1		ANKH	Q9HCJ1	6	14.9823
							4uL_R2	NA	O00255	MEN1		ANKH	Q9HCJ1	7	17.503
							5uL_R1	NA	O00255	MEN1		ANKHD1	Q8IWZ3	3	16.4557
							5uL_R2	NA	O00255	MEN1		ANKHD1	Q8IWZ3	4	NA
							7uL_R1	NA	O00255	MEN1		ANKHD1	Q8IWZ3	5	5.40124
							8uL_R1	NA	O00255	MEN1		ANKHD1	Q8IWZ3	6	12.3523
							2uL_R1	1.5097	O00255	MEN1		ANKHD1	Q8IWZ3	7	29.7543
							2uL_R2	NA	O00255	MEN1		ANKHD1	Q8IWZ3	8	NA
							3uL_R1	1.3988	O00255	MEN1		ANKHD1	Q8IWZ3	nE	24.3904
							3uL_R2	1.1873	O00255	MEN1		ANKLE2	Q86XL3	2	35.1767
							4uL_R1	0.9416	O00255	MEN1		ANKLE2	Q86XL3	3	4.19695
							6uL_R1	NA	O00255	MEN1		ANKLE2	Q86XL3	5	1.43729
							6uL_R2	1.0576	O00255	MEN1		ANKLE2	Q86XL3	6	20.9599
							7uL_R2	1.4028	O00255	MEN1		ANKLE2	Q86XL3	7	13.7892
							8uL_R2	0.91769	O00255	MEN1		ANKLE2	Q86XL3	nE	46.8445
							notEnriched_R1	NA	O00255	MEN1		ANKMY2	Q8IV38	2	NA
							notEnriched_R2	NA	O00255	MEN1		ANKMY2	Q8IV38	3	NA
							notEnriched_R1	NA	O00257	CBX4		ANKMY2	Q8IV38	4	27.715
							notEnriched_R2	NA	O00257	CBX4		ANKMY2	Q8IV38	5	NA
							3uL_R1	0.86531	O00257	CBX4		ANKMY2	Q8IV38	6	14.2878
							5uL_R1	0.94676	O00257	CBX4		ANKMY2	Q8IV38	7	NA
							6uL_R2	1.3275	O00257	CBX4		ANKMY2	Q8IV38	8	NA
							2uL_R1	0.94614	O00257	CBX4		ANKRD17	O75179	2	0.518078
							2uL_R2	0.87211	O00257	CBX4		ANKRD17	O75179	3	6.96599
							3uL_R2	1.0542	O00257	CBX4		ANKRD17	O75179	4	3.04199
							4uL_R2	1.0008	O00257	CBX4		ANKRD17	O75179	5	0.172158
							5uL_R2	1.0062	O00257	CBX4		ANKRD17	O75179	6	4.84476
							6uL_R1	1.1077	O00257	CBX4		ANKRD17	O75179	7	9.08784
							4uL_R1	0.95418	O00257	CBX4		ANKRD17	O75179	8	4.17288
							7uL_R1	0.91857	O00257	CBX4		ANKRD17	O75179	nE	1.47147
							8uL_R1	1.005	O00257	CBX4		ANKRD20A8P	Q5CZ79	2	NA
							7uL_R2	1.0535	O00257	CBX4		ANKRD20A8P	Q5CZ79	3	NA
							8uL_R2	1.0671	O00257	CBX4		ANKRD20A8P	Q5CZ79	8	NA
							notEnriched_R2	0.21306	O00264	PGRMC1		ANKRD28	O15084	3	NA
							notEnriched_R1	1.1193	O00264	PGRMC1		ANKRD28	O15084	4	NA
							5uL_R2	0.92072	O00264	PGRMC1		ANKRD52	Q8NB46	4	NA
							6uL_R1	0.98456	O00264	PGRMC1		ANKRD52	Q8NB46	5	NA
							6uL_R2	1.0367	O00264	PGRMC1		ANKRD52	Q8NB46	6	NA
							8uL_R1	0.94527	O00264	PGRMC1		ANKRD52	Q8NB46	7	37.6918
							8uL_R2	0.9142	O00264	PGRMC1		ANKRD52	Q8NB46	8	NA
							2uL_R1	0.78159	O00264	PGRMC1		ANKZF1	Q9H8Y5	nE	NA
							3uL_R2	0.74003	O00264	PGRMC1		ANLN	Q9NQW6	2	0.0495092
							4uL_R1	0.9795	O00264	PGRMC1		ANLN	Q9NQW6	3	14.8164
							4uL_R2	0.82309	O00264	PGRMC1		ANLN	Q9NQW6	4	3.20104
							5uL_R1	0.83164	O00264	PGRMC1		ANLN	Q9NQW6	5	6.48877
							7uL_R2	0.74653	O00264	PGRMC1		ANLN	Q9NQW6	6	0.111452
							2uL_R2	0.80942	O00264	PGRMC1		ANLN	Q9NQW6	7	2.8186
							3uL_R1	0.77206	O00264	PGRMC1		ANLN	Q9NQW6	8	1.54724
							7uL_R1	NA	O00264	PGRMC1		ANLN	Q9NQW6	nE	NA
							notEnriched_R2	0.97179	O00267	SUPT5H		ANO6	Q4KMQ2	3	32.6076
							notEnriched_R1	0.75182	O00267	SUPT5H		ANO6	Q4KMQ2	5	NA
							3uL_R2	0.87277	O00267	SUPT5H		ANO6	Q4KMQ2	6	NA
							4uL_R2	0.97049	O00267	SUPT5H		ANO6	Q4KMQ2	7	NA
							4uL_R1	0.89291	O00267	SUPT5H		ANP32A	P39687	2	0.888615
							8uL_R2	0.99554	O00267	SUPT5H		ANP32A	P39687	3	7.36771
							2uL_R1	1.0543	O00267	SUPT5H		ANP32A	P39687	4	8.58975
							2uL_R2	0.84804	O00267	SUPT5H		ANP32A	P39687	5	6.20695
							7uL_R1	0.88288	O00267	SUPT5H		ANP32A	P39687	6	16.2369
							7uL_R2	0.8998	O00267	SUPT5H		ANP32A	P39687	7	8.27226
							8uL_R1	0.86573	O00267	SUPT5H		ANP32A	P39687	8	4.52716
							3uL_R1	0.92901	O00267	SUPT5H		ANP32A	P39687	nE	19.2916
							5uL_R1	0.84521	O00267	SUPT5H		ANP32B	Q92688	2	3.08194
							5uL_R2	0.87154	O00267	SUPT5H		ANP32B	Q92688	3	1.55226
							6uL_R2	0.83158	O00267	SUPT5H		ANP32B	Q92688	4	3.87483
							6uL_R1	0.87866	O00267	SUPT5H		ANP32B	Q92688	5	0.276628
							2uL_R1	NA	O00273	DFFA		ANP32B	Q92688	6	3.20818
							2uL_R2	NA	O00273	DFFA		ANP32B	Q92688	7	0.265887
							3uL_R2	NA	O00273	DFFA		ANP32B	Q92688	8	14.8199
							4uL_R2	NA	O00273	DFFA		ANP32B	Q92688	nE	24.1775
							5uL_R1	NA	O00273	DFFA		ANP32E	Q9BTT0	2	35.0609
							5uL_R2	NA	O00273	DFFA		ANP32E	Q9BTT0	3	11.0681
							6uL_R1	NA	O00273	DFFA		ANP32E	Q9BTT0	4	0.688544
							6uL_R2	NA	O00273	DFFA		ANP32E	Q9BTT0	5	12.8407
							notEnriched_R1	0.93495	O00273	DFFA		ANP32E	Q9BTT0	6	NA
							notEnriched_R2	3.2222	O00273	DFFA		ANP32E	Q9BTT0	7	9.60832
							3uL_R1	0.56674	O00273	DFFA		ANP32E	Q9BTT0	8	4.63788
							4uL_R1	0.97352	O00273	DFFA		ANP32E	Q9BTT0	nE	44.4799
							7uL_R1	1.0722	O00273	DFFA		ANTXR1	Q9H6X2	2	NA
							7uL_R2	0.85427	O00273	DFFA		ANTXR1	Q9H6X2	3	17.6243
							8uL_R1	0.88395	O00273	DFFA		ANTXR1	Q9H6X2	4	NA
							8uL_R2	0.86885	O00273	DFFA		ANTXR1	Q9H6X2	nE	4.43143
							3uL_R1	NA	O00291	HIP1		ANXA1	P04083	2	0.580307
							4uL_R1	NA	O00291	HIP1		ANXA1	P04083	3	1.10851
							6uL_R1	NA	O00291	HIP1		ANXA1	P04083	4	0.295811
							notEnriched_R2	NA	O00291	HIP1		ANXA1	P04083	5	0.0182314
							6uL_R2	1.1642	O00291	HIP1		ANXA1	P04083	6	2.77131
							5uL_R2	1.057	O00291	HIP1		ANXA1	P04083	7	2.39302
							7uL_R1	0.87905	O00291	HIP1		ANXA1	P04083	8	0.309828
							7uL_R2	1.0026	O00291	HIP1		ANXA1	P04083	nE	8.68506
							2uL_R1	NA	O00291	HIP1		ANXA11	P50995	2	1.38019
							2uL_R2	NA	O00291	HIP1		ANXA11	P50995	3	2.03889
							3uL_R2	NA	O00291	HIP1		ANXA11	P50995	4	0.207024
							4uL_R2	0.78842	O00291	HIP1		ANXA11	P50995	5	2.64712
							5uL_R1	1.1004	O00291	HIP1		ANXA11	P50995	6	5.30215
							8uL_R1	1.0121	O00291	HIP1		ANXA11	P50995	7	1.5812
							8uL_R2	0.856	O00291	HIP1		ANXA11	P50995	8	0.800814
							notEnriched_R1	NA	O00291	HIP1		ANXA11	P50995	nE	26.3629
							notEnriched_R1	0.35998	O00299	CLIC1		ANXA2	P07355	2	0.936056
							3uL_R1	1.3126	O00299	CLIC1		ANXA2	P07355	3	2.80248
							3uL_R2	1.3148	O00299	CLIC1		ANXA2	P07355	4	1.24304
							7uL_R1	1.3431	O00299	CLIC1		ANXA2	P07355	5	0.170846
							8uL_R1	1.2461	O00299	CLIC1		ANXA2	P07355	6	1.02329
							notEnriched_R2	0.75356	O00299	CLIC1		ANXA2	P07355	7	0.525396
							4uL_R1	1.3715	O00299	CLIC1		ANXA2	P07355	8	1.80745
							5uL_R1	1.2853	O00299	CLIC1		ANXA2	P07355	nE	0.297406
							5uL_R2	1.3186	O00299	CLIC1		ANXA3	P12429	2	NA
							6uL_R1	1.3532	O00299	CLIC1		ANXA3	P12429	3	9.31027
							6uL_R2	1.266	O00299	CLIC1		ANXA3	P12429	4	NA
							2uL_R2	1.3105	O00299	CLIC1		ANXA3	P12429	6	58.047
							4uL_R2	1.3103	O00299	CLIC1		ANXA3	P12429	7	NA
							7uL_R2	1.2672	O00299	CLIC1		ANXA3	P12429	8	32.8146
							8uL_R2	1.3331	O00299	CLIC1		ANXA3	P12429	nE	62.9133
							2uL_R1	1.3017	O00299	CLIC1		ANXA4	P09525	2	14.5126
							notEnriched_R2	1.2777	O00303	EIF3F		ANXA4	P09525	3	7.18391
							notEnriched_R1	0.57873	O00303	EIF3F		ANXA4	P09525	4	3.07768
							2uL_R1	1.1837	O00303	EIF3F		ANXA4	P09525	5	7.91815
							4uL_R1	1.1072	O00303	EIF3F		ANXA4	P09525	6	1.69445
							6uL_R1	1.0714	O00303	EIF3F		ANXA4	P09525	7	10.0878
							2uL_R2	1.1636	O00303	EIF3F		ANXA4	P09525	8	14.7418
							3uL_R1	1.0584	O00303	EIF3F		ANXA4	P09525	nE	9.75871
							4uL_R2	1.1002	O00303	EIF3F		ANXA5	P08758	2	0.0674165
							5uL_R2	1.1159	O00303	EIF3F		ANXA5	P08758	3	0.294415
							6uL_R2	1.0988	O00303	EIF3F		ANXA5	P08758	4	1.73015
							7uL_R2	1.0421	O00303	EIF3F		ANXA5	P08758	5	2.86288
							3uL_R2	1.1244	O00303	EIF3F		ANXA5	P08758	6	4.04443
							5uL_R1	1.2161	O00303	EIF3F		ANXA5	P08758	7	2.93704
							7uL_R1	1.1697	O00303	EIF3F		ANXA5	P08758	8	2.05046
							8uL_R1	1.0819	O00303	EIF3F		ANXA5	P08758	nE	3.99661
							8uL_R2	1.0281	O00303	EIF3F		ANXA6	P08133	2	0.766274
							2uL_R2	NA	O00308	WWP2		ANXA6	P08133	3	28.6736
							3uL_R1	NA	O00308	WWP2		ANXA6	P08133	4	11.1564
							3uL_R2	NA	O00308	WWP2		ANXA6	P08133	5	11.9854
							4uL_R1	NA	O00308	WWP2		ANXA6	P08133	6	5.05933
							4uL_R2	NA	O00308	WWP2		ANXA6	P08133	7	1.74727
							5uL_R1	NA	O00308	WWP2		ANXA6	P08133	8	0.526795
							5uL_R2	NA	O00308	WWP2		ANXA6	P08133	nE	3.3811
							6uL_R1	NA	O00308	WWP2		ANXA7	P20073	2	1.95822
							6uL_R2	NA	O00308	WWP2		ANXA7	P20073	3	3.54842
							8uL_R1	NA	O00308	WWP2		ANXA7	P20073	4	2.70952
							8uL_R2	NA	O00308	WWP2		ANXA7	P20073	5	4.01538
							notEnriched_R1	NA	O00308	WWP2		ANXA7	P20073	6	12.0818
							notEnriched_R2	NA	O00308	WWP2		ANXA7	P20073	7	3.79068
							2uL_R1	NA	O00308	WWP2		ANXA7	P20073	8	4.60514
							7uL_R1	NA	O00308	WWP2		ANXA7	P20073	nE	28.233
							7uL_R2	NA	O00308	WWP2		ANXA8L2	Q5VT79	2	7.00765
							2uL_R1	NA	O00311	CDC7		ANXA8L2	Q5VT79	3	14.023
							2uL_R2	NA	O00311	CDC7		ANXA8L2	Q5VT79	4	NA
							7uL_R2	NA	O00311	CDC7		ANXA8L2	Q5VT79	5	NA
							8uL_R1	NA	O00311	CDC7		ANXA8L2	Q5VT79	8	52.0269
							notEnriched_R1	NA	O00311	CDC7		ANXA8L2	Q5VT79	nE	116.155
							notEnriched_R2	NA	O00311	CDC7		AP1B1	Q10567	6	NA
							3uL_R1	0.55295	O00311	CDC7		AP1B1	Q10567	8	NA
							3uL_R2	0.64679	O00311	CDC7		AP1B1	Q10567	nE	12.0617
							4uL_R1	0.84645	O00311	CDC7		AP1G1	O43747	2	2.98786
							4uL_R2	0.92483	O00311	CDC7		AP1G1	O43747	3	1.42804
							5uL_R1	0.86393	O00311	CDC7		AP1G1	O43747	4	5.71304
							5uL_R2	1.2847	O00311	CDC7		AP1G1	O43747	5	2.31297
							6uL_R1	NA	O00311	CDC7		AP1G1	O43747	6	8.96637
							6uL_R2	0.70234	O00311	CDC7		AP1G1	O43747	7	0.903481
							7uL_R1	0.65358	O00311	CDC7		AP1G1	O43747	8	17.9561
							8uL_R2	0.97522	O00311	CDC7		AP1G1	O43747	nE	9.69721
							2uL_R1	NA	O00330	PDHX		AP1M1	Q9BXS5	2	35.429
							2uL_R2	NA	O00330	PDHX		AP1M1	Q9BXS5	3	5.72658
							3uL_R1	NA	O00330	PDHX		AP1M1	Q9BXS5	4	20.3158
							3uL_R2	NA	O00330	PDHX		AP1M1	Q9BXS5	5	34.6308
							8uL_R1	NA	O00330	PDHX		AP1M1	Q9BXS5	6	9.0487
							notEnriched_R2	1.5147	O00330	PDHX		AP1M1	Q9BXS5	7	23.0979
							notEnriched_R1	0.76253	O00330	PDHX		AP1M1	Q9BXS5	8	1.26741
							7uL_R2	1.0016	O00330	PDHX		AP1M1	Q9BXS5	nE	NA
							6uL_R2	0.48836	O00330	PDHX		AP2A1	O95782	2	4.20398
							7uL_R1	1.0453	O00330	PDHX		AP2A1	O95782	3	1.95224
							8uL_R2	0.88651	O00330	PDHX		AP2A1	O95782	4	22.2767
							4uL_R2	NA	O00330	PDHX		AP2A1	O95782	5	0.55612
							5uL_R1	0.77504	O00330	PDHX		AP2A1	O95782	6	5.04588
							5uL_R2	NA	O00330	PDHX		AP2A1	O95782	7	11.5892
							6uL_R1	NA	O00330	PDHX		AP2A1	O95782	8	0.955691
							4uL_R1	NA	O00330	PDHX		AP2A1	O95782	nE	19.8145
							5uL_R1	NA	O00391	QSOX1		AP2A2	O94973	3	NA
							5uL_R2	NA	O00391	QSOX1		AP2A2	O94973	4	NA
							6uL_R1	NA	O00391	QSOX1		AP2A2	O94973	5	NA
							7uL_R2	NA	O00391	QSOX1		AP2A2	O94973	6	4.35384
							8uL_R1	NA	O00391	QSOX1		AP2A2	O94973	7	4.38253
							8uL_R2	NA	O00391	QSOX1		AP2A2	O94973	8	NA
							notEnriched_R1	NA	O00391	QSOX1		AP2A2	O94973	nE	5.24967
							notEnriched_R2	NA	O00391	QSOX1		AP2B1	P63010	2	1.29847
							2uL_R2	0.86626	O00391	QSOX1		AP2B1	P63010	3	4.95317
							3uL_R1	NA	O00391	QSOX1		AP2B1	P63010	4	5.40248
							2uL_R1	0.78567	O00391	QSOX1		AP2B1	P63010	5	2.27311
							3uL_R2	NA	O00391	QSOX1		AP2B1	P63010	6	2.36819
							4uL_R1	NA	O00391	QSOX1		AP2B1	P63010	7	1.88306
							4uL_R2	0.94684	O00391	QSOX1		AP2B1	P63010	8	1.27383
							6uL_R2	NA	O00391	QSOX1		AP2B1	P63010	nE	24.2244
							7uL_R1	NA	O00391	QSOX1		AP2M1	Q96CW1	2	8.78028
							2uL_R1	NA	O00399	DCTN6		AP2M1	Q96CW1	3	8.03169
							2uL_R2	NA	O00399	DCTN6		AP2M1	Q96CW1	4	6.16805
							3uL_R1	NA	O00399	DCTN6		AP2M1	Q96CW1	5	13.8891
							3uL_R2	NA	O00399	DCTN6		AP2M1	Q96CW1	6	7.79435
							4uL_R1	NA	O00399	DCTN6		AP2M1	Q96CW1	7	7.59496
							4uL_R2	NA	O00399	DCTN6		AP2M1	Q96CW1	8	3.98482
							5uL_R1	NA	O00399	DCTN6		AP2M1	Q96CW1	nE	27.0288
							5uL_R2	NA	O00399	DCTN6		AP2S1	P53680	2	NA
							6uL_R1	NA	O00399	DCTN6		AP2S1	P53680	3	NA
							6uL_R2	NA	O00399	DCTN6		AP2S1	P53680	nE	36.5964
							7uL_R1	NA	O00399	DCTN6		AP3B1	O00203	2	22.8897
							7uL_R2	NA	O00399	DCTN6		AP3B1	O00203	3	11.4921
							8uL_R1	NA	O00399	DCTN6		AP3B1	O00203	4	3.73973
							8uL_R2	NA	O00399	DCTN6		AP3B1	O00203	5	17.7173
							notEnriched_R1	NA	O00399	DCTN6		AP3B1	O00203	6	12.0304
							notEnriched_R2	1.8901	O00399	DCTN6		AP3B1	O00203	7	7.05693
							3uL_R1	NA	O00400	SLC33A1		AP3B1	O00203	8	18.411
							4uL_R2	NA	O00400	SLC33A1		AP3B1	O00203	nE	4.98192
							5uL_R1	NA	O00400	SLC33A1		AP3D1	O14617	2	36.0376
							6uL_R1	NA	O00400	SLC33A1		AP3D1	O14617	3	13.6726
							6uL_R2	NA	O00400	SLC33A1		AP3D1	O14617	4	25.1746
							7uL_R2	NA	O00400	SLC33A1		AP3D1	O14617	5	12.9179
							8uL_R1	NA	O00400	SLC33A1		AP3D1	O14617	6	13.7573
							8uL_R2	NA	O00400	SLC33A1		AP3D1	O14617	7	20.1816
							notEnriched_R1	NA	O00400	SLC33A1		AP3D1	O14617	8	19.3884
							2uL_R1	0.97991	O00400	SLC33A1		AP3D1	O14617	nE	13.1953
							2uL_R2	0.89599	O00400	SLC33A1		AP3M1	Q9Y2T2	2	6.86159
							3uL_R2	4.7398	O00400	SLC33A1		AP3M1	Q9Y2T2	3	12.9981
							4uL_R1	1.2015	O00400	SLC33A1		AP3M1	Q9Y2T2	4	7.21161
							5uL_R2	0.78948	O00400	SLC33A1		AP3M1	Q9Y2T2	5	4.04662
							7uL_R1	NA	O00400	SLC33A1		AP3M1	Q9Y2T2	6	7.80287
							notEnriched_R2	NA	O00400	SLC33A1		AP3M1	Q9Y2T2	7	4.1061
							2uL_R1	NA	O00401	WASL		AP3M1	Q9Y2T2	8	4.43871
							2uL_R2	NA	O00401	WASL		AP3M1	Q9Y2T2	nE	4.03742
							3uL_R1	NA	O00401	WASL		AP3S1	Q92572	2	NA
							3uL_R2	NA	O00401	WASL		AP3S1	Q92572	3	NA
							4uL_R1	NA	O00401	WASL		AP3S1	Q92572	4	0.524496
							4uL_R2	NA	O00401	WASL		AP3S1	Q92572	5	NA
							5uL_R2	NA	O00401	WASL		AP3S1	Q92572	7	1.08007
							6uL_R1	NA	O00401	WASL		AP3S1	Q92572	8	16.3214
							6uL_R2	NA	O00401	WASL		AP3S1	Q92572	nE	7.48682
							7uL_R1	NA	O00401	WASL		APC	P25054	3	14.8304
							7uL_R2	NA	O00401	WASL		APC	P25054	5	NA
							8uL_R1	NA	O00401	WASL		APC	P25054	7	NA
							8uL_R2	NA	O00401	WASL		APC	P25054	8	NA
							notEnriched_R2	NA	O00401	WASL		APEH	P13798	2	1.19412
							notEnriched_R1	3.3338	O00401	WASL		APEH	P13798	5	8.54155
							5uL_R1	NA	O00401	WASL		APEH	P13798	6	9.58034
							notEnriched_R1	0.6861	O00410	IPO5		APEH	P13798	7	10.071
							notEnriched_R2	0.69024	O00410	IPO5		APEH	P13798	8	6.54616
							5uL_R1	1.2599	O00410	IPO5		APEH	P13798	nE	50.6175
							6uL_R1	1.2409	O00410	IPO5		APEX1	P27695	2	1.13897
							4uL_R1	1.2213	O00410	IPO5		APEX1	P27695	3	9.30466
							7uL_R1	1.2256	O00410	IPO5		APEX1	P27695	4	0.894967
							3uL_R1	1.2928	O00410	IPO5		APEX1	P27695	5	13.8061
							4uL_R2	1.2118	O00410	IPO5		APEX1	P27695	6	8.44827
							5uL_R2	1.2022	O00410	IPO5		APEX1	P27695	7	0.576715
							6uL_R2	1.2487	O00410	IPO5		APEX1	P27695	8	0.102924
							7uL_R2	1.2055	O00410	IPO5		APEX1	P27695	nE	2.61178
							8uL_R1	1.1901	O00410	IPO5		APEX2	Q9UBZ4	2	15.5135
							8uL_R2	1.2332	O00410	IPO5		APEX2	Q9UBZ4	3	10.8319
							2uL_R2	1.2169	O00410	IPO5		APEX2	Q9UBZ4	4	5.4015
							3uL_R2	1.2304	O00410	IPO5		APEX2	Q9UBZ4	5	NA
							2uL_R1	1.2871	O00410	IPO5		APEX2	Q9UBZ4	6	2.11156
							notEnriched_R2	2.9189	O00411	POLRMT		APEX2	Q9UBZ4	7	NA
							5uL_R2	1.0179	O00411	POLRMT		APEX2	Q9UBZ4	8	56.7531
							notEnriched_R1	NA	O00411	POLRMT		API5	Q9BZZ5	2	9.66223
							6uL_R1	0.97512	O00411	POLRMT		API5	Q9BZZ5	3	12.7403
							7uL_R2	0.87169	O00411	POLRMT		API5	Q9BZZ5	4	7.96593
							8uL_R2	0.87027	O00411	POLRMT		API5	Q9BZZ5	5	0.215361
							3uL_R1	0.93356	O00411	POLRMT		API5	Q9BZZ5	6	0.118688
							5uL_R1	1.0675	O00411	POLRMT		API5	Q9BZZ5	7	2.54666
							6uL_R2	0.87985	O00411	POLRMT		API5	Q9BZZ5	8	9.95675
							8uL_R1	0.82753	O00411	POLRMT		API5	Q9BZZ5	nE	5.58058
							2uL_R2	0.9196	O00411	POLRMT		APLP2	Q06481	2	31.5363
							7uL_R1	0.94053	O00411	POLRMT		APLP2	Q06481	3	15.4303
							3uL_R2	0.91294	O00411	POLRMT		APLP2	Q06481	4	3.19157
							4uL_R1	0.87849	O00411	POLRMT		APLP2	Q06481	5	19.3996
							2uL_R1	1.1633	O00411	POLRMT		APLP2	Q06481	6	NA
							4uL_R2	0.94743	O00411	POLRMT		APLP2	Q06481	7	2.32638
							notEnriched_R1	0.85805	O00422	SAP18		APLP2	Q06481	8	3.93993
							2uL_R1	1.0157	O00422	SAP18		APMAP	Q9HDC9	2	3.34833
							notEnriched_R2	1.6474	O00422	SAP18		APMAP	Q9HDC9	3	3.4204
							2uL_R2	0.93487	O00422	SAP18		APMAP	Q9HDC9	4	1.58833
							3uL_R1	0.99376	O00422	SAP18		APMAP	Q9HDC9	5	1.96602
							3uL_R2	0.97583	O00422	SAP18		APMAP	Q9HDC9	6	4.2323
							4uL_R2	0.95103	O00422	SAP18		APMAP	Q9HDC9	7	3.7105
							5uL_R1	0.92666	O00422	SAP18		APMAP	Q9HDC9	8	8.59282
							5uL_R2	1.0517	O00422	SAP18		APMAP	Q9HDC9	nE	1.90151
							6uL_R1	0.9537	O00422	SAP18		APOA1BP	Q8NCW5	2	8.38255
							6uL_R2	0.88761	O00422	SAP18		APOA1BP	Q8NCW5	3	0.804683
							7uL_R1	0.853	O00422	SAP18		APOA1BP	Q8NCW5	4	0.209416
							8uL_R1	0.93822	O00422	SAP18		APOA1BP	Q8NCW5	5	8.03768
							8uL_R2	0.95052	O00422	SAP18		APOA1BP	Q8NCW5	6	4.16466
							4uL_R1	0.99336	O00422	SAP18		APOA1BP	Q8NCW5	7	5.68955
							7uL_R2	0.9411	O00422	SAP18		APOA1BP	Q8NCW5	8	3.25954
							notEnriched_R1	0.52604	O00425	IGF2BP3		APOA1BP	Q8NCW5	nE	106.47
							notEnriched_R2	0.63216	O00425	IGF2BP3		APOB	P04114	6	NA
							6uL_R1	1.0269	O00425	IGF2BP3		APOB	P04114	7	NA
							2uL_R1	1.1719	O00425	IGF2BP3		APOB	P04114	nE	44.4116
							3uL_R1	1.1008	O00425	IGF2BP3		APOBEC3B	Q9UH17	2	6.69341
							7uL_R1	1.1501	O00425	IGF2BP3		APOBEC3B	Q9UH17	3	10.6207
							3uL_R2	1.1704	O00425	IGF2BP3		APOBEC3B	Q9UH17	4	10.9915
							4uL_R1	1.0985	O00425	IGF2BP3		APOBEC3B	Q9UH17	5	9.64316
							5uL_R2	1.1	O00425	IGF2BP3		APOBEC3B	Q9UH17	6	2.60955
							7uL_R2	1.0159	O00425	IGF2BP3		APOBEC3B	Q9UH17	7	0.876428
							8uL_R1	1.7687	O00425	IGF2BP3		APOBEC3B	Q9UH17	8	15.9045
							4uL_R2	0.96877	O00425	IGF2BP3		APOBEC3C	Q9NRW3	2	3.4051
							5uL_R1	1.0728	O00425	IGF2BP3		APOBEC3C	Q9NRW3	3	3.39642
							6uL_R2	1.0558	O00425	IGF2BP3		APOBEC3C	Q9NRW3	4	2.06827
							2uL_R2	0.97307	O00425	IGF2BP3		APOBEC3C	Q9NRW3	5	0.122325
							8uL_R2	1.0527	O00425	IGF2BP3		APOBEC3C	Q9NRW3	6	1.1715
							notEnriched_R2	0.9849	O00429	DNM1L		APOBEC3C	Q9NRW3	7	11.0299
							notEnriched_R1	1.0078	O00429	DNM1L		APOBEC3C	Q9NRW3	8	2.52205
							7uL_R2	1.2698	O00429	DNM1L		APOBEC3C	Q9NRW3	nE	22.9514
							3uL_R1	1.2089	O00429	DNM1L		APOL2	Q9BQE5	2	16.0642
							4uL_R1	1.3378	O00429	DNM1L		APOL2	Q9BQE5	3	NA
							5uL_R2	1.2197	O00429	DNM1L		APOL2	Q9BQE5	4	51.1191
							8uL_R1	1.2317	O00429	DNM1L		APOL2	Q9BQE5	5	20.7928
							3uL_R2	1.2679	O00429	DNM1L		APOL2	Q9BQE5	6	NA
							8uL_R2	1.334	O00429	DNM1L		APOL2	Q9BQE5	7	19.0244
							2uL_R1	1.1261	O00429	DNM1L		APOL2	Q9BQE5	8	56.226
							5uL_R1	1.1619	O00429	DNM1L		APOL2	Q9BQE5	nE	13.1294
							6uL_R1	1.2424	O00429	DNM1L		APOO	Q9BUR5	2	NA
							6uL_R2	1.1987	O00429	DNM1L		APOO	Q9BUR5	4	8.60321
							7uL_R1	1.2029	O00429	DNM1L		APOO	Q9BUR5	5	NA
							4uL_R2	1.1878	O00429	DNM1L		APOO	Q9BUR5	8	1.46547
							2uL_R2	1.2848	O00429	DNM1L		APOO	Q9BUR5	nE	NA
							5uL_R1	NA	O00442	RTCA		APOOL	Q6UXV4	2	11.4908
							5uL_R2	NA	O00442	RTCA		APOOL	Q6UXV4	3	4.30566
							6uL_R1	NA	O00442	RTCA		APOOL	Q6UXV4	4	5.42996
							8uL_R1	NA	O00442	RTCA		APOOL	Q6UXV4	5	2.68917
							notEnriched_R1	0.9343	O00442	RTCA		APOOL	Q6UXV4	6	9.20575
							2uL_R1	1.1353	O00442	RTCA		APOOL	Q6UXV4	7	9.71735
							2uL_R2	1.2329	O00442	RTCA		APOOL	Q6UXV4	8	4.14125
							3uL_R1	1.2252	O00442	RTCA		APP	P05067	2	4.17011
							3uL_R2	1.2323	O00442	RTCA		APP	P05067	3	0.127351
							4uL_R2	1.033	O00442	RTCA		APP	P05067	4	0.312096
							7uL_R2	1.0592	O00442	RTCA		APP	P05067	5	0.18609
							8uL_R2	1.5364	O00442	RTCA		APP	P05067	6	2.48105
							notEnriched_R2	3.2936	O00442	RTCA		APP	P05067	7	1.23656
							4uL_R1	1.3474	O00442	RTCA		APP	P05067	8	9.64545
							6uL_R2	NA	O00442	RTCA		APRT	P07741	2	NA
							7uL_R1	1.5608	O00442	RTCA		APRT	P07741	3	NA
							notEnriched_R1	NA	O00458	IFRD1		APRT	P07741	4	6.1065
							notEnriched_R2	NA	O00458	IFRD1		APRT	P07741	5	NA
							5uL_R1	1.0743	O00458	IFRD1		APRT	P07741	7	3.40596
							3uL_R2	1.0469	O00458	IFRD1		APRT	P07741	nE	32.9943
							4uL_R2	1.241	O00458	IFRD1		APTX	Q7Z2E3	2	5.92606
							7uL_R1	1.1099	O00458	IFRD1		APTX	Q7Z2E3	3	5.75209
							7uL_R2	0.91354	O00458	IFRD1		APTX	Q7Z2E3	4	1.57908
							8uL_R1	1.0556	O00458	IFRD1		APTX	Q7Z2E3	5	1.56066
							8uL_R2	1.0722	O00458	IFRD1		APTX	Q7Z2E3	6	11.7164
							2uL_R1	1.0563	O00458	IFRD1		APTX	Q7Z2E3	7	8.34045
							2uL_R2	1.0584	O00458	IFRD1		APTX	Q7Z2E3	8	4.73167
							3uL_R1	NA	O00458	IFRD1		AQR	O60306	nE	42.4202
							4uL_R1	1.0931	O00458	IFRD1		ARAP1	Q96P48	3	3.87471
							5uL_R2	1.0206	O00458	IFRD1		ARAP1	Q96P48	4	7.42281
							6uL_R1	1.1256	O00458	IFRD1		ARAP1	Q96P48	5	NA
							6uL_R2	1.1338	O00458	IFRD1		ARAP1	Q96P48	6	18.8738
							2uL_R1	0.94163	O00461	GOLIM4		ARCN1	P48444	2	1.93973
							3uL_R2	0.83358	O00461	GOLIM4		ARCN1	P48444	3	5.55686
							notEnriched_R2	1.4216	O00461	GOLIM4		ARCN1	P48444	4	2.85184
							8uL_R2	1.0449	O00461	GOLIM4		ARCN1	P48444	5	1.27541
							notEnriched_R1	1.3286	O00461	GOLIM4		ARCN1	P48444	6	1.52162
							3uL_R1	0.88448	O00461	GOLIM4		ARCN1	P48444	7	1.81326
							4uL_R1	0.82611	O00461	GOLIM4		ARCN1	P48444	8	2.55801
							4uL_R2	0.95485	O00461	GOLIM4		ARCN1	P48444	nE	3.45208
							5uL_R1	0.91976	O00461	GOLIM4		ARF1	P84077	2	3.27857
							7uL_R2	1.0909	O00461	GOLIM4		ARF1	P84077	3	0.666188
							8uL_R1	0.7517	O00461	GOLIM4		ARF1	P84077	4	1.60333
							2uL_R2	1.04	O00461	GOLIM4		ARF1	P84077	5	0.486541
							5uL_R2	0.92316	O00461	GOLIM4		ARF1	P84077	6	2.72582
							6uL_R1	0.95214	O00461	GOLIM4		ARF1	P84077	7	0.693035
							6uL_R2	1.0645	O00461	GOLIM4		ARF1	P84077	8	6.31736
							7uL_R1	0.91049	O00461	GOLIM4		ARF1	P84077	nE	7.54233
							2uL_R1	NA	O00462	MANBA		ARF4	P18085	2	11.7616
							2uL_R2	NA	O00462	MANBA		ARF4	P18085	3	2.30283
							3uL_R1	NA	O00462	MANBA		ARF4	P18085	4	5.72973
							3uL_R2	NA	O00462	MANBA		ARF4	P18085	5	5.15608
							4uL_R1	NA	O00462	MANBA		ARF4	P18085	6	6.49532
							4uL_R2	NA	O00462	MANBA		ARF4	P18085	7	6.00575
							5uL_R1	NA	O00462	MANBA		ARF4	P18085	8	4.68283
							5uL_R2	NA	O00462	MANBA		ARF4	P18085	nE	16.1153
							6uL_R1	NA	O00462	MANBA		ARF5	P84085	2	4.76487
							7uL_R1	NA	O00462	MANBA		ARF5	P84085	3	7.98077
							notEnriched_R1	NA	O00462	MANBA		ARF5	P84085	4	4.20807
							notEnriched_R2	NA	O00462	MANBA		ARF5	P84085	5	11.177
							6uL_R2	NA	O00462	MANBA		ARF5	P84085	6	NA
							7uL_R2	NA	O00462	MANBA		ARF5	P84085	7	17.3624
							8uL_R1	NA	O00462	MANBA		ARF5	P84085	8	3.13672
							8uL_R2	NA	O00462	MANBA		ARF5	P84085	nE	NA
							5uL_R1	0.97413	O00469	PLOD2		ARF6	P62330	2	6.94111
							7uL_R1	0.92742	O00469	PLOD2		ARF6	P62330	3	18.3331
							8uL_R1	0.90946	O00469	PLOD2		ARF6	P62330	4	12.4535
							3uL_R2	1.0038	O00469	PLOD2		ARF6	P62330	5	7.9921
							4uL_R2	0.98405	O00469	PLOD2		ARF6	P62330	6	NA
							8uL_R2	0.99005	O00469	PLOD2		ARF6	P62330	8	NA
							notEnriched_R1	0.82535	O00469	PLOD2		ARF6	P62330	nE	67.8259
							6uL_R1	0.97759	O00469	PLOD2		ARFGAP1	Q8N6T3	2	26.336
							2uL_R1	0.99412	O00469	PLOD2		ARFGAP1	Q8N6T3	3	11.9699
							3uL_R1	0.93426	O00469	PLOD2		ARFGAP1	Q8N6T3	4	16.4775
							4uL_R1	1.0134	O00469	PLOD2		ARFGAP1	Q8N6T3	5	0.378592
							6uL_R2	0.96719	O00469	PLOD2		ARFGAP1	Q8N6T3	6	2.77291
							7uL_R2	0.9602	O00469	PLOD2		ARFGAP1	Q8N6T3	7	NA
							notEnriched_R2	0.76637	O00469	PLOD2		ARFGAP1	Q8N6T3	8	7.96271
							5uL_R2	0.9525	O00469	PLOD2		ARFGAP1	Q8N6T3	nE	12.4008
							2uL_R2	0.96147	O00469	PLOD2		ARFGAP2	Q8N6H7	2	52.9777
							notEnriched_R1	NA	O00472	ELL2		ARFGAP2	Q8N6H7	3	26.7332
							notEnriched_R2	NA	O00472	ELL2		ARFGAP2	Q8N6H7	5	NA
							3uL_R2	0.97605	O00472	ELL2		ARFGAP2	Q8N6H7	6	NA
							2uL_R1	0.91858	O00472	ELL2		ARFGAP2	Q8N6H7	7	NA
							2uL_R2	0.90626	O00472	ELL2		ARFGAP2	Q8N6H7	8	1.21051
							6uL_R1	1.1766	O00472	ELL2		ARFGAP3	Q9NP61	2	10.1511
							4uL_R1	0.8968	O00472	ELL2		ARFGAP3	Q9NP61	3	19.757
							4uL_R2	0.96712	O00472	ELL2		ARFGAP3	Q9NP61	4	1.63383
							5uL_R2	0.86869	O00472	ELL2		ARFGAP3	Q9NP61	5	13.5823
							6uL_R2	0.97586	O00472	ELL2		ARFGAP3	Q9NP61	6	17.32
							7uL_R1	1.1402	O00472	ELL2		ARFGAP3	Q9NP61	7	0.944541
							8uL_R2	0.96756	O00472	ELL2		ARFGAP3	Q9NP61	8	12.146
							3uL_R1	0.80352	O00472	ELL2		ARFGAP3	Q9NP61	nE	62.9497
							5uL_R1	1.0661	O00472	ELL2		ARFGEF2	Q9Y6D5	3	NA
							7uL_R2	0.83257	O00472	ELL2		ARFGEF2	Q9Y6D5	5	NA
							8uL_R1	1.0349	O00472	ELL2		ARFIP1	P53367	4	NA
							notEnriched_R1	NA	O00483	NDUFA4		ARFIP1	P53367	7	NA
							2uL_R2	0.99013	O00483	NDUFA4		ARFIP1	P53367	8	NA
							2uL_R1	0.93647	O00483	NDUFA4		ARFIP1	P53367	nE	NA
							3uL_R1	0.93255	O00483	NDUFA4		ARFIP2	P53365	2	3.78374
							3uL_R2	1.0242	O00483	NDUFA4		ARFIP2	P53365	3	0.320949
							4uL_R2	0.85478	O00483	NDUFA4		ARFIP2	P53365	4	7.00212
							5uL_R1	0.92302	O00483	NDUFA4		ARFIP2	P53365	5	2.17922
							5uL_R2	0.90447	O00483	NDUFA4		ARFIP2	P53365	6	0.380321
							6uL_R1	1.0968	O00483	NDUFA4		ARFIP2	P53365	7	0.76328
							6uL_R2	0.95576	O00483	NDUFA4		ARFIP2	P53365	8	2.96752
							7uL_R1	0.93098	O00483	NDUFA4		ARFIP2	P53365	nE	63.3787
							8uL_R1	0.85468	O00483	NDUFA4		ARGLU1	Q9NWB6	2	NA
							8uL_R2	0.88614	O00483	NDUFA4		ARGLU1	Q9NWB6	4	NA
							4uL_R1	0.96754	O00483	NDUFA4		ARGLU1	Q9NWB6	5	32.2035
							7uL_R2	1.0029	O00483	NDUFA4		ARGLU1	Q9NWB6	6	28.235
							notEnriched_R2	2.4026	O00483	NDUFA4		ARGLU1	Q9NWB6	7	17.352
							notEnriched_R2	1.1152	O00487	PSMD14		ARGLU1	Q9NWB6	8	NA
							notEnriched_R1	0.68896	O00487	PSMD14		ARGLU1	Q9NWB6	nE	29.2859
							8uL_R2	1.1826	O00487	PSMD14		ARHGAP1	Q07960	3	NA
							2uL_R1	1.1987	O00487	PSMD14		ARHGAP1	Q07960	5	NA
							3uL_R1	1.5404	O00487	PSMD14		ARHGAP1	Q07960	7	NA
							3uL_R2	1.1718	O00487	PSMD14		ARHGAP1	Q07960	8	NA
							4uL_R1	1.3146	O00487	PSMD14		ARHGAP1	Q07960	nE	6.78349
							5uL_R1	1.1189	O00487	PSMD14		ARHGAP11A	Q6P4F7	5	NA
							5uL_R2	1.3547	O00487	PSMD14		ARHGAP11A	Q6P4F7	7	NA
							6uL_R2	0.8744	O00487	PSMD14		ARHGAP11A	Q6P4F7	8	69.03
							7uL_R1	1.1348	O00487	PSMD14		ARHGAP17	Q68EM7	2	NA
							7uL_R2	1.4999	O00487	PSMD14		ARHGAP17	Q68EM7	4	1.14934
							2uL_R2	1.1936	O00487	PSMD14		ARHGAP17	Q68EM7	5	NA
							4uL_R2	1.1329	O00487	PSMD14		ARHGAP17	Q68EM7	6	7.17545
							6uL_R1	1.2603	O00487	PSMD14		ARHGAP17	Q68EM7	8	32.3122
							8uL_R1	1.243	O00487	PSMD14		ARHGAP17	Q68EM7	nE	75.8054
							2uL_R1	NA	O00488	ZNF593		ARHGAP5	Q13017	4	NA
							3uL_R1	NA	O00488	ZNF593		ARHGDIA	P52565	2	15.7503
							3uL_R2	NA	O00488	ZNF593		ARHGDIA	P52565	3	NA
							4uL_R2	NA	O00488	ZNF593		ARHGDIA	P52565	4	NA
							5uL_R1	NA	O00488	ZNF593		ARHGDIA	P52565	5	10.3637
							5uL_R2	NA	O00488	ZNF593		ARHGDIA	P52565	6	2.87437
							6uL_R2	NA	O00488	ZNF593		ARHGDIA	P52565	7	NA
							7uL_R1	NA	O00488	ZNF593		ARHGDIA	P52565	8	2.00851
							7uL_R2	NA	O00488	ZNF593		ARHGDIA	P52565	nE	15.3196
							8uL_R1	NA	O00488	ZNF593		ARHGEF1	Q92888	2	NA
							8uL_R2	NA	O00488	ZNF593		ARHGEF1	Q92888	3	NA
							2uL_R2	0.95063	O00488	ZNF593		ARHGEF1	Q92888	5	1.97332
							4uL_R1	0.66263	O00488	ZNF593		ARHGEF1	Q92888	6	6.73275
							6uL_R1	0.73547	O00488	ZNF593		ARHGEF1	Q92888	7	28.0716
							notEnriched_R1	NA	O00488	ZNF593		ARHGEF1	Q92888	8	NA
							notEnriched_R2	0.99292	O00488	ZNF593		ARHGEF18	Q6ZSZ5	3	NA
							2uL_R1	NA	O00499	BIN1		ARHGEF18	Q6ZSZ5	4	NA
							2uL_R2	NA	O00499	BIN1		ARHGEF18	Q6ZSZ5	5	NA
							notEnriched_R2	NA	O00499	BIN1		ARHGEF18	Q6ZSZ5	6	NA
							4uL_R1	1.4211	O00499	BIN1		ARHGEF18	Q6ZSZ5	7	NA
							5uL_R1	1.4413	O00499	BIN1		ARHGEF18	Q6ZSZ5	8	NA
							5uL_R2	1.2917	O00499	BIN1		ARHGEF18	Q6ZSZ5	nE	NA
							7uL_R1	1.0727	O00499	BIN1		ARHGEF2	Q92974	2	NA
							3uL_R1	NA	O00499	BIN1		ARHGEF2	Q92974	3	NA
							4uL_R2	1.5391	O00499	BIN1		ARHGEF2	Q92974	4	NA
							6uL_R1	1.2622	O00499	BIN1		ARHGEF2	Q92974	5	13.4628
							6uL_R2	1.4698	O00499	BIN1		ARHGEF2	Q92974	6	11.9101
							7uL_R2	NA	O00499	BIN1		ARHGEF2	Q92974	7	3.87915
							8uL_R2	1.1819	O00499	BIN1		ARHGEF2	Q92974	8	21.5384
							3uL_R2	NA	O00499	BIN1		ARHGEF2	Q92974	nE	30.0802
							8uL_R1	1.268	O00499	BIN1		ARID1A	O14497	4	NA
							notEnriched_R1	0.54087	O00499	BIN1		ARID1A	O14497	7	NA
							notEnriched_R1	0.66319	O00505	KPNA3		ARID1A	O14497	8	NA
							notEnriched_R2	0.20419	O00505	KPNA3		ARID1A	O14497	nE	NA
							5uL_R2	1.3038	O00505	KPNA3		ARID2	Q68CP9	2	NA
							8uL_R2	1.3064	O00505	KPNA3		ARID2	Q68CP9	4	NA
							3uL_R1	1.1488	O00505	KPNA3		ARID2	Q68CP9	7	NA
							3uL_R2	1.3841	O00505	KPNA3		ARID2	Q68CP9	8	NA
							4uL_R1	1.0497	O00505	KPNA3		ARID2	Q68CP9	nE	114.23
							4uL_R2	0.98944	O00505	KPNA3		ARID4B	Q4LE39	nE	135.355
							5uL_R1	1.076	O00505	KPNA3		ARID5B	Q14865	2	33.1526
							6uL_R1	1.4026	O00505	KPNA3		ARID5B	Q14865	3	14.1759
							7uL_R1	1.2632	O00505	KPNA3		ARID5B	Q14865	4	14.5659
							7uL_R2	1.1086	O00505	KPNA3		ARID5B	Q14865	5	6.7503
							8uL_R1	1.1705	O00505	KPNA3		ARID5B	Q14865	6	8.04943
							2uL_R1	1.1381	O00505	KPNA3		ARID5B	Q14865	7	34.8484
							2uL_R2	1.0722	O00505	KPNA3		ARID5B	Q14865	8	8.85703
							6uL_R2	0.96293	O00505	KPNA3		ARIH1	Q9Y4X5	2	24.7473
							3uL_R2	NA	O00522	KRIT1		ARIH1	Q9Y4X5	3	NA
							4uL_R1	NA	O00522	KRIT1		ARIH1	Q9Y4X5	4	6.02717
							5uL_R2	NA	O00522	KRIT1		ARIH1	Q9Y4X5	5	11.8043
							6uL_R1	NA	O00522	KRIT1		ARIH1	Q9Y4X5	6	11.2113
							6uL_R2	NA	O00522	KRIT1		ARIH1	Q9Y4X5	7	20.3863
							7uL_R2	NA	O00522	KRIT1		ARIH1	Q9Y4X5	8	NA
							notEnriched_R1	NA	O00522	KRIT1		ARL1	P40616	2	2.01274
							notEnriched_R2	NA	O00522	KRIT1		ARL1	P40616	3	3.48316
							3uL_R1	1.0688	O00522	KRIT1		ARL1	P40616	4	1.32938
							5uL_R1	1.3908	O00522	KRIT1		ARL1	P40616	5	7.56271
							7uL_R1	1.5403	O00522	KRIT1		ARL1	P40616	6	7.02293
							8uL_R1	0.97097	O00522	KRIT1		ARL1	P40616	7	6.29461
							2uL_R1	1.0037	O00522	KRIT1		ARL1	P40616	8	6.01938
							2uL_R2	NA	O00522	KRIT1		ARL1	P40616	nE	78.4038
							4uL_R2	1.088	O00522	KRIT1		ARL2	P36404	3	8.45039
							8uL_R2	1.2132	O00522	KRIT1		ARL2	P36404	4	NA
							5uL_R2	NA	O00534	VWA5A		ARL2	P36404	5	18.231
							7uL_R2	NA	O00534	VWA5A		ARL2	P36404	7	NA
							8uL_R2	NA	O00534	VWA5A		ARL4A	P40617	6	6.66025
							5uL_R1	1.2881	O00534	VWA5A		ARL5B	Q96KC2	2	NA
							6uL_R1	1.4733	O00534	VWA5A		ARL5B	Q96KC2	3	NA
							8uL_R1	1.0304	O00534	VWA5A		ARL5B	Q96KC2	4	15.1726
							2uL_R1	2.6239	O00534	VWA5A		ARL5B	Q96KC2	5	17.6068
							2uL_R2	2.519	O00534	VWA5A		ARL5B	Q96KC2	7	34.1662
							3uL_R1	1.8914	O00534	VWA5A		ARL6IP1	Q15041	2	7.1333
							3uL_R2	2.0888	O00534	VWA5A		ARL6IP1	Q15041	3	3.5204
							4uL_R1	1.3584	O00534	VWA5A		ARL6IP1	Q15041	4	1.14341
							4uL_R2	2.1877	O00534	VWA5A		ARL6IP1	Q15041	5	0.0685521
							6uL_R2	1.7548	O00534	VWA5A		ARL6IP1	Q15041	6	0.535868
							7uL_R1	1.2601	O00534	VWA5A		ARL6IP1	Q15041	7	6.01102
							notEnriched_R1	NA	O00534	VWA5A		ARL6IP1	Q15041	8	9.84729
							notEnriched_R2	NA	O00534	VWA5A		ARL6IP1	Q15041	nE	28.6487
							2uL_R2	0.89464	O00541	PES1		ARL6IP4	Q66PJ3	2	NA
							notEnriched_R1	0.90501	O00541	PES1		ARL6IP4	Q66PJ3	5	21.2278
							3uL_R2	0.8627	O00541	PES1		ARL6IP4	Q66PJ3	7	2.69099
							4uL_R1	0.87845	O00541	PES1		ARL6IP4	Q66PJ3	8	NA
							notEnriched_R2	0.89154	O00541	PES1		ARL6IP5	O75915	2	5.97601
							4uL_R2	0.94466	O00541	PES1		ARL6IP5	O75915	3	4.94523
							7uL_R2	0.81257	O00541	PES1		ARL6IP5	O75915	4	2.31496
							2uL_R1	0.90858	O00541	PES1		ARL6IP5	O75915	5	6.48558
							3uL_R1	0.92647	O00541	PES1		ARL6IP5	O75915	7	0.447506
							7uL_R1	0.9014	O00541	PES1		ARL6IP5	O75915	8	NA
							5uL_R1	0.87975	O00541	PES1		ARL6IP5	O75915	nE	50.7472
							6uL_R1	0.89788	O00541	PES1		ARL8A	Q96BM9	nE	19.6289
							6uL_R2	0.85851	O00541	PES1		ARL8B	Q9NVJ2	2	3.72182
							8uL_R1	0.89751	O00541	PES1		ARL8B	Q9NVJ2	3	6.27288
							5uL_R2	0.86297	O00541	PES1		ARL8B	Q9NVJ2	4	7.66774
							8uL_R2	0.94566	O00541	PES1		ARL8B	Q9NVJ2	5	2.1554
							4uL_R2	1.2333	O00560	SDCBP		ARL8B	Q9NVJ2	6	1.05729
							6uL_R1	1.2064	O00560	SDCBP		ARL8B	Q9NVJ2	7	1.46095
							notEnriched_R1	1.9384	O00560	SDCBP		ARL8B	Q9NVJ2	8	0.182932
							notEnriched_R2	1.8491	O00560	SDCBP		ARL8B	Q9NVJ2	nE	22.1384
							3uL_R1	1.2911	O00560	SDCBP		ARMC1	Q9NVT9	2	11.1176
							3uL_R2	1.1566	O00560	SDCBP		ARMC1	Q9NVT9	3	13.0387
							4uL_R1	1.2646	O00560	SDCBP		ARMC1	Q9NVT9	4	NA
							8uL_R1	1.1065	O00560	SDCBP		ARMC1	Q9NVT9	5	NA
							8uL_R2	1.2096	O00560	SDCBP		ARMC1	Q9NVT9	6	NA
							2uL_R2	1.2214	O00560	SDCBP		ARMC1	Q9NVT9	8	NA
							5uL_R1	1.1435	O00560	SDCBP		ARMC1	Q9NVT9	nE	24.3883
							5uL_R2	1.1149	O00560	SDCBP		ARMC10	Q8N2F6	5	NA
							6uL_R2	1.2025	O00560	SDCBP		ARMC10	Q8N2F6	8	NA
							2uL_R1	1.2053	O00560	SDCBP		ARMC6	Q6NXE6	2	4.5438
							7uL_R1	1.1906	O00560	SDCBP		ARMC6	Q6NXE6	3	4.44713
							7uL_R2	1.1793	O00560	SDCBP		ARMC6	Q6NXE6	4	9.81691
							notEnriched_R1	0.23188	O00566	MPHOSPH10		ARMC6	Q6NXE6	5	1.01681
							notEnriched_R2	0.8645	O00566	MPHOSPH10		ARMC6	Q6NXE6	6	10.5929
							5uL_R1	0.84056	O00566	MPHOSPH10		ARMC6	Q6NXE6	7	1.59612
							5uL_R2	0.76116	O00566	MPHOSPH10		ARMC6	Q6NXE6	8	NA
							6uL_R2	0.68132	O00566	MPHOSPH10		ARMC6	Q6NXE6	nE	16.0537
							8uL_R1	0.94972	O00566	MPHOSPH10		ARNT	P27540	2	19.6041
							6uL_R1	1.0324	O00566	MPHOSPH10		ARNT	P27540	3	2.37826
							7uL_R2	0.83151	O00566	MPHOSPH10		ARNT	P27540	4	13.096
							2uL_R1	0.89147	O00566	MPHOSPH10		ARNT	P27540	5	8.54912
							2uL_R2	NA	O00566	MPHOSPH10		ARNT	P27540	6	10.8873
							3uL_R1	0.67302	O00566	MPHOSPH10		ARNT	P27540	7	12.2139
							3uL_R2	1.121	O00566	MPHOSPH10		ARNT	P27540	8	2.38817
							4uL_R1	0.70915	O00566	MPHOSPH10		ARPC1A	Q92747	2	NA
							4uL_R2	1.1738	O00566	MPHOSPH10		ARPC1A	Q92747	3	NA
							7uL_R1	0.89383	O00566	MPHOSPH10		ARPC1A	Q92747	4	NA
							8uL_R2	1.0298	O00566	MPHOSPH10		ARPC1A	Q92747	5	10.5831
							notEnriched_R2	0.81406	O00567	NOP56		ARPC1A	Q92747	6	13.8713
							notEnriched_R1	0.84963	O00567	NOP56		ARPC1A	Q92747	7	0.18014
							3uL_R2	0.97197	O00567	NOP56		ARPC1A	Q92747	8	50.6197
							5uL_R1	1.0065	O00567	NOP56		ARPC1B	O15143	2	4.47232
							3uL_R1	0.98959	O00567	NOP56		ARPC1B	O15143	3	0.873007
							7uL_R2	0.94906	O00567	NOP56		ARPC1B	O15143	4	1.34314
							2uL_R1	0.88015	O00567	NOP56		ARPC1B	O15143	5	1.74563
							2uL_R2	0.92728	O00567	NOP56		ARPC1B	O15143	6	1.07828
							4uL_R2	0.87819	O00567	NOP56		ARPC1B	O15143	7	5.35569
							5uL_R2	0.87489	O00567	NOP56		ARPC1B	O15143	8	1.23518
							4uL_R1	1.1057	O00567	NOP56		ARPC1B	O15143	nE	34.7872
							6uL_R1	0.82962	O00567	NOP56		ARPC2	O15144	2	0.769417
							6uL_R2	0.91614	O00567	NOP56		ARPC2	O15144	3	2.31965
							7uL_R1	0.92592	O00567	NOP56		ARPC2	O15144	4	3.95562
							8uL_R1	0.95711	O00567	NOP56		ARPC2	O15144	5	7.11168
							8uL_R2	0.91727	O00567	NOP56		ARPC2	O15144	6	6.93116
							notEnriched_R1	1.0016	O00571	DDX3X		ARPC2	O15144	7	7.30031
							notEnriched_R2	1.0874	O00571	DDX3X		ARPC2	O15144	8	6.91519
							6uL_R1	1.1585	O00571	DDX3X		ARPC2	O15144	nE	9.57952
							5uL_R2	1.1922	O00571	DDX3X		ARPC3	O15145	2	11.5369
							7uL_R2	1.0996	O00571	DDX3X		ARPC3	O15145	3	8.1671
							4uL_R1	1.1217	O00571	DDX3X		ARPC3	O15145	4	8.22246
							8uL_R1	1.1094	O00571	DDX3X		ARPC3	O15145	5	9.79683
							2uL_R2	1.136	O00571	DDX3X		ARPC3	O15145	6	7.10382
							3uL_R2	1.1577	O00571	DDX3X		ARPC3	O15145	7	17.4865
							5uL_R1	1.1391	O00571	DDX3X		ARPC3	O15145	8	1.56887
							7uL_R1	1.0979	O00571	DDX3X		ARPC3	O15145	nE	6.45175
							3uL_R1	1.2064	O00571	DDX3X		ARPC4	P59998	2	3.41355
							4uL_R2	1.1416	O00571	DDX3X		ARPC4	P59998	3	1.12973
							6uL_R2	1.1614	O00571	DDX3X		ARPC4	P59998	4	0.0579042
							8uL_R2	1.1553	O00571	DDX3X		ARPC4	P59998	5	6.07639
							2uL_R1	1.159	O00571	DDX3X		ARPC4	P59998	6	3.7902
							2uL_R1	NA	O00592	PODXL		ARPC4	P59998	7	3.16467
							2uL_R2	NA	O00592	PODXL		ARPC4	P59998	8	3.34434
							6uL_R2	NA	O00592	PODXL		ARPC4	P59998	nE	40.4652
							7uL_R2	NA	O00592	PODXL		ARPC5	O15511	4	NA
							notEnriched_R2	1.5601	O00592	PODXL		ARPC5	O15511	5	NA
							notEnriched_R1	0.96223	O00592	PODXL		ARPC5	O15511	6	5.26537
							5uL_R2	0.89968	O00592	PODXL		ARPC5	O15511	7	NA
							4uL_R1	1.0503	O00592	PODXL		ARPC5	O15511	8	NA
							6uL_R1	0.88356	O00592	PODXL		ARPC5	O15511	nE	2.96018
							7uL_R1	0.74906	O00592	PODXL		ARPC5L	Q9BPX5	2	NA
							3uL_R1	NA	O00592	PODXL		ARPC5L	Q9BPX5	4	NA
							3uL_R2	0.60694	O00592	PODXL		ARPC5L	Q9BPX5	5	3.36001
							4uL_R2	1.0221	O00592	PODXL		ARPC5L	Q9BPX5	6	NA
							5uL_R1	0.88162	O00592	PODXL		ARPC5L	Q9BPX5	7	20.6317
							8uL_R1	0.88436	O00592	PODXL		ARPC5L	Q9BPX5	8	26.0051
							8uL_R2	1.0056	O00592	PODXL		ARPC5L	Q9BPX5	nE	78.7606
							3uL_R1	NA	O00622	CYR61		ARPP19	P56211	nE	11.4268
							7uL_R2	NA	O00622	CYR61		ARRB2	P32121	5	NA
							notEnriched_R1	NA	O00622	CYR61		ARRB2	P32121	8	NA
							notEnriched_R2	NA	O00622	CYR61		ARV1	Q9H2C2	5	NA
							4uL_R1	1.2476	O00622	CYR61		ASB3	Q9Y575	2	0.753846
							2uL_R1	1.1896	O00622	CYR61		ASB3	Q9Y575	3	3.3085
							2uL_R2	1.2004	O00622	CYR61		ASB3	Q9Y575	4	NA
							3uL_R2	1.1271	O00622	CYR61		ASB3	Q9Y575	5	7.3191
							5uL_R1	1.2267	O00622	CYR61		ASB3	Q9Y575	6	NA
							5uL_R2	NA	O00622	CYR61		ASB3	Q9Y575	7	0.0926312
							7uL_R1	1.1339	O00622	CYR61		ASB3	Q9Y575	8	3.536
							4uL_R2	NA	O00622	CYR61		ASB9	Q96DX5	3	4.31551
							6uL_R1	NA	O00622	CYR61		ASB9	Q96DX5	4	NA
							6uL_R2	1.2299	O00622	CYR61		ASB9	Q96DX5	5	27.1026
							8uL_R1	1.0585	O00622	CYR61		ASB9	Q96DX5	6	19.8634
							8uL_R2	NA	O00622	CYR61		ASB9	Q96DX5	7	NA
							2uL_R1	NA	O00623	PEX12		ASCC1	Q8N9N2	2	NA
							3uL_R1	NA	O00623	PEX12		ASCC1	Q8N9N2	4	NA
							3uL_R2	NA	O00623	PEX12		ASCC1	Q8N9N2	8	NA
							4uL_R2	NA	O00623	PEX12		ASCC1	Q8N9N2	nE	NA
							notEnriched_R1	NA	O00623	PEX12		ASF1B	Q9NVP2	2	13.4543
							notEnriched_R2	NA	O00623	PEX12		ASF1B	Q9NVP2	3	2.8012
							2uL_R2	0.60906	O00623	PEX12		ASF1B	Q9NVP2	4	5.81085
							4uL_R1	0.84414	O00623	PEX12		ASF1B	Q9NVP2	5	1.00304
							5uL_R1	1.093	O00623	PEX12		ASF1B	Q9NVP2	6	14.9214
							5uL_R2	1.0435	O00623	PEX12		ASF1B	Q9NVP2	7	20.0833
							6uL_R1	1.06	O00623	PEX12		ASF1B	Q9NVP2	8	NA
							6uL_R2	NA	O00623	PEX12		ASF1B	Q9NVP2	nE	41.1159
							7uL_R1	0.85455	O00623	PEX12		ASMTL	O95671	nE	NA
							7uL_R2	0.91664	O00623	PEX12		ASNA1	O43681	2	18.6797
							8uL_R1	0.93014	O00623	PEX12		ASNA1	O43681	3	3.67731
							8uL_R2	0.83779	O00623	PEX12		ASNA1	O43681	4	14.2556
							2uL_R1	NA	O00625	PIR		ASNA1	O43681	5	2.54992
							3uL_R1	NA	O00625	PIR		ASNA1	O43681	6	8.71093
							5uL_R2	NA	O00625	PIR		ASNA1	O43681	7	6.36684
							6uL_R2	NA	O00625	PIR		ASNA1	O43681	8	3.53385
							7uL_R1	NA	O00625	PIR		ASNA1	O43681	nE	11.4589
							8uL_R1	NA	O00625	PIR		ASNS	P08243	2	19.941
							notEnriched_R2	1.1587	O00625	PIR		ASNS	P08243	3	7.01479
							notEnriched_R1	0.98661	O00625	PIR		ASNS	P08243	4	4.55546
							2uL_R2	NA	O00625	PIR		ASNS	P08243	5	1.66407
							5uL_R1	0.57732	O00625	PIR		ASNS	P08243	6	3.68332
							3uL_R2	0.91812	O00625	PIR		ASNS	P08243	7	27.6952
							4uL_R1	NA	O00625	PIR		ASNS	P08243	8	3.75466
							4uL_R2	NA	O00625	PIR		ASNS	P08243	nE	1.13682
							6uL_R1	0.92926	O00625	PIR		ASPH	Q12797	2	0.220478
							7uL_R2	NA	O00625	PIR		ASPH	Q12797	3	7.88697
							8uL_R2	NA	O00625	PIR		ASPH	Q12797	4	7.47659
							notEnriched_R1	0.72628	O00629	KPNA4		ASPH	Q12797	5	2.33209
							notEnriched_R2	0.98266	O00629	KPNA4		ASPH	Q12797	6	3.40403
							4uL_R1	1.0592	O00629	KPNA4		ASPH	Q12797	7	4.83753
							5uL_R2	1.4758	O00629	KPNA4		ASPH	Q12797	8	0.769134
							6uL_R1	1.2117	O00629	KPNA4		ASPH	Q12797	nE	0.16616
							8uL_R1	1.7	O00629	KPNA4		ASPHD1	Q5U4P2	2	NA
							3uL_R1	1.5336	O00629	KPNA4		ASPHD1	Q5U4P2	3	3.63643
							4uL_R2	1.0272	O00629	KPNA4		ASPHD1	Q5U4P2	4	1.51501
							6uL_R2	1.4926	O00629	KPNA4		ASPHD1	Q5U4P2	5	7.90219
							8uL_R2	1.3633	O00629	KPNA4		ASPHD1	Q5U4P2	6	1.63609
							2uL_R2	0.81654	O00629	KPNA4		ASPHD1	Q5U4P2	7	2.74684
							3uL_R2	1.306	O00629	KPNA4		ASPHD1	Q5U4P2	8	22.3089
							7uL_R1	1.1547	O00629	KPNA4		ASPHD1	Q5U4P2	nE	NA
							7uL_R2	1.4906	O00629	KPNA4		ASPM	Q8IZT6	2	NA
							2uL_R1	0.74808	O00629	KPNA4		ASPM	Q8IZT6	3	18.089
							5uL_R1	1.8638	O00629	KPNA4		ASPM	Q8IZT6	5	NA
							notEnriched_R1	NA	O00712	NFIB		ASPM	Q8IZT6	6	NA
							notEnriched_R2	NA	O00712	NFIB		ASPM	Q8IZT6	7	11.9239
							2uL_R1	0.88826	O00712	NFIB		ASPSCR1	Q9BZE9	4	NA
							2uL_R2	0.77603	O00712	NFIB		ASPSCR1	Q9BZE9	5	NA
							3uL_R1	0.87904	O00712	NFIB		ASPSCR1	Q9BZE9	6	61.7133
							5uL_R2	0.82776	O00712	NFIB		ASPSCR1	Q9BZE9	7	NA
							6uL_R2	0.95945	O00712	NFIB		ASPSCR1	Q9BZE9	8	NA
							7uL_R2	1.2132	O00712	NFIB		ASS1	P00966	2	0.904879
							8uL_R2	0.95493	O00712	NFIB		ASS1	P00966	3	0.72135
							3uL_R2	1.2887	O00712	NFIB		ASS1	P00966	4	1.33013
							4uL_R2	0.7549	O00712	NFIB		ASS1	P00966	5	3.74528
							5uL_R1	1.4238	O00712	NFIB		ASS1	P00966	6	0.410057
							6uL_R1	NA	O00712	NFIB		ASS1	P00966	7	2.47207
							7uL_R1	1.1242	O00712	NFIB		ASS1	P00966	8	0.456715
							4uL_R1	NA	O00712	NFIB		ASS1	P00966	nE	3.41191
							8uL_R1	NA	O00712	NFIB		ASUN	Q9NVM9	2	30.4857
							2uL_R2	NA	O00716	E2F3		ASUN	Q9NVM9	3	NA
							4uL_R2	NA	O00716	E2F3		ASUN	Q9NVM9	4	NA
							notEnriched_R1	NA	O00716	E2F3		ASUN	Q9NVM9	5	NA
							notEnriched_R2	NA	O00716	E2F3		ASUN	Q9NVM9	6	3.03234
							5uL_R1	NA	O00716	E2F3		ASUN	Q9NVM9	7	2.03115
							5uL_R2	NA	O00716	E2F3		ASUN	Q9NVM9	8	18.0294
							6uL_R1	NA	O00716	E2F3		ASUN	Q9NVM9	nE	NA
							7uL_R2	NA	O00716	E2F3		ASXL1	Q8IXJ9	2	NA
							8uL_R1	0.82805	O00716	E2F3		ASXL1	Q8IXJ9	3	NA
							8uL_R2	NA	O00716	E2F3		ASXL2	Q76L83	8	NA
							2uL_R1	0.97877	O00716	E2F3		ATAD1	Q8NBU5	2	4.89695
							3uL_R1	0.63744	O00716	E2F3		ATAD1	Q8NBU5	3	2.72059
							3uL_R2	NA	O00716	E2F3		ATAD1	Q8NBU5	4	4.44684
							4uL_R1	NA	O00716	E2F3		ATAD1	Q8NBU5	5	2.54487
							6uL_R2	NA	O00716	E2F3		ATAD1	Q8NBU5	6	2.8976
							7uL_R1	0.8893	O00716	E2F3		ATAD1	Q8NBU5	7	7.29278
							2uL_R1	1.39	O00743	PPP6C		ATAD1	Q8NBU5	8	3.10047
							2uL_R2	1.2626	O00743	PPP6C		ATAD1	Q8NBU5	nE	58.7429
							3uL_R2	1.1178	O00743	PPP6C		ATAD2	Q6PL18	2	1.75872
							8uL_R2	0.92538	O00743	PPP6C		ATAD2	Q6PL18	3	NA
							notEnriched_R1	1.2354	O00743	PPP6C		ATAD2	Q6PL18	4	NA
							notEnriched_R2	4.312	O00743	PPP6C		ATAD2	Q6PL18	5	8.52476
							3uL_R1	0.96888	O00743	PPP6C		ATAD2	Q6PL18	6	30.7668
							4uL_R1	1.1204	O00743	PPP6C		ATAD2	Q6PL18	7	38.2356
							6uL_R2	1.2705	O00743	PPP6C		ATAD2	Q6PL18	8	32.5104
							4uL_R2	0.69431	O00743	PPP6C		ATAD2	Q6PL18	nE	12.4234
							5uL_R1	1.2949	O00743	PPP6C		ATAD3A	Q9NVI7	2	0.199424
							5uL_R2	1.1547	O00743	PPP6C		ATAD3A	Q9NVI7	3	4.37367
							6uL_R1	1.1822	O00743	PPP6C		ATAD3A	Q9NVI7	4	3.08614
							7uL_R1	0.99115	O00743	PPP6C		ATAD3A	Q9NVI7	5	1.58502
							7uL_R2	1.1059	O00743	PPP6C		ATAD3A	Q9NVI7	6	5.64844
							8uL_R1	1.0032	O00743	PPP6C		ATAD3A	Q9NVI7	7	7.66729
							2uL_R1	NA	O00754	MAN2B1		ATAD3A	Q9NVI7	8	0.675015
							2uL_R2	NA	O00754	MAN2B1		ATAD3A	Q9NVI7	nE	33.6422
							3uL_R1	NA	O00754	MAN2B1		ATAD3B	Q5T9A4	4	6.21328
							4uL_R2	NA	O00754	MAN2B1		ATAD3B	Q5T9A4	5	NA
							6uL_R2	NA	O00754	MAN2B1		ATAD3B	Q5T9A4	7	60.1171
							8uL_R1	NA	O00754	MAN2B1		ATAD3B	Q5T9A4	8	NA
							8uL_R2	1.0436	O00754	MAN2B1		ATF1	P18846	2	3.55971
							3uL_R2	1.2288	O00754	MAN2B1		ATF1	P18846	3	1.9556
							4uL_R1	NA	O00754	MAN2B1		ATF1	P18846	4	6.91028
							5uL_R1	NA	O00754	MAN2B1		ATF1	P18846	5	3.87754
							5uL_R2	NA	O00754	MAN2B1		ATF1	P18846	6	0.422029
							6uL_R1	1.0159	O00754	MAN2B1		ATF1	P18846	7	12.2954
							7uL_R1	1.0161	O00754	MAN2B1		ATF1	P18846	8	6.08506
							7uL_R2	NA	O00754	MAN2B1		ATF1	P18846	nE	29.7787
							notEnriched_R1	NA	O00754	MAN2B1		ATF3	P18847	2	15.4498
							notEnriched_R2	NA	O00754	MAN2B1		ATF3	P18847	3	NA
							notEnriched_R1	NA	O00762	UBE2C		ATF3	P18847	4	NA
							notEnriched_R2	NA	O00762	UBE2C		ATF3	P18847	5	5.81415
							5uL_R1	1.3029	O00762	UBE2C		ATF3	P18847	6	NA
							3uL_R1	1.3229	O00762	UBE2C		ATF3	P18847	7	16.5179
							3uL_R2	1.2708	O00762	UBE2C		ATF3	P18847	8	10.3896
							6uL_R1	1.2359	O00762	UBE2C		ATF4	P18848	3	NA
							6uL_R2	1.3487	O00762	UBE2C		ATF4	P18848	6	10.5577
							2uL_R1	1.3614	O00762	UBE2C		ATF6	P18850	2	20.3213
							2uL_R2	1.2409	O00762	UBE2C		ATF6	P18850	3	4.05372
							4uL_R1	1.3872	O00762	UBE2C		ATF6	P18850	4	4.32392
							4uL_R2	1.3668	O00762	UBE2C		ATF6	P18850	5	6.45959
							5uL_R2	1.3361	O00762	UBE2C		ATF6	P18850	6	0.259073
							7uL_R1	0.9613	O00762	UBE2C		ATF6	P18850	7	6.10187
							7uL_R2	1.6108	O00762	UBE2C		ATF6	P18850	8	2.78946
							8uL_R1	1.3915	O00762	UBE2C		ATF6B	Q99941	2	NA
							8uL_R2	1.4449	O00762	UBE2C		ATF6B	Q99941	4	NA
							5uL_R2	NA	O00764	PDXK		ATF6B	Q99941	5	18.0839
							notEnriched_R2	0.63793	O00764	PDXK		ATF6B	Q99941	6	NA
							notEnriched_R1	0.91947	O00764	PDXK		ATF6B	Q99941	7	31.4431
							4uL_R2	1.0027	O00764	PDXK		ATF6B	Q99941	8	7.59899
							2uL_R1	1.2141	O00764	PDXK		ATF7	P17544	2	7.11836
							2uL_R2	1.001	O00764	PDXK		ATF7	P17544	3	12.1786
							3uL_R1	0.94019	O00764	PDXK		ATF7	P17544	4	5.88186
							4uL_R1	1.1608	O00764	PDXK		ATF7	P17544	5	6.56099
							6uL_R1	0.89664	O00764	PDXK		ATF7	P17544	6	NA
							3uL_R2	1.1455	O00764	PDXK		ATF7	P17544	7	2.18326
							5uL_R1	1.1784	O00764	PDXK		ATF7	P17544	8	8.76938
							6uL_R2	0.73733	O00764	PDXK		ATF7	P17544	nE	NA
							7uL_R1	0.89969	O00764	PDXK		ATF7IP	Q6VMQ6	3	NA
							7uL_R2	1.1465	O00764	PDXK		ATF7IP	Q6VMQ6	6	NA
							8uL_R1	0.81411	O00764	PDXK		ATF7IP	Q6VMQ6	nE	NA
							8uL_R2	1.2305	O00764	PDXK		ATG101	Q9BSB4	3	NA
							5uL_R1	0.96049	O00767	SCD		ATG101	Q9BSB4	5	NA
							6uL_R1	0.97562	O00767	SCD		ATG3	Q9NT62	2	NA
							7uL_R1	0.95141	O00767	SCD		ATG3	Q9NT62	3	14.7935
							2uL_R1	0.92213	O00767	SCD		ATG3	Q9NT62	4	2.5515
							4uL_R1	0.90099	O00767	SCD		ATG3	Q9NT62	5	8.34563
							6uL_R2	0.91984	O00767	SCD		ATG3	Q9NT62	6	0.561753
							2uL_R2	0.9227	O00767	SCD		ATG3	Q9NT62	7	NA
							3uL_R1	0.91343	O00767	SCD		ATG3	Q9NT62	8	NA
							3uL_R2	0.90291	O00767	SCD		ATG3	Q9NT62	nE	1.27081
							4uL_R2	0.96233	O00767	SCD		ATG4B	Q9Y4P1	3	NA
							7uL_R2	0.92274	O00767	SCD		ATG4B	Q9Y4P1	4	0.607955
							8uL_R1	0.86807	O00767	SCD		ATG4B	Q9Y4P1	6	24.6729
							8uL_R2	0.90036	O00767	SCD		ATG4B	Q9Y4P1	8	5.1364
							5uL_R2	1.0145	O00767	SCD		ATG7	O95352	3	NA
							notEnriched_R1	0.95099	O00767	SCD		ATG7	O95352	nE	110.229
							notEnriched_R2	1.2216	O00767	SCD		ATG9A	Q7Z3C6	2	NA
							2uL_R1	NA	O14494	PPAP2A		ATG9A	Q7Z3C6	6	NA
							2uL_R2	NA	O14494	PPAP2A		ATG9A	Q7Z3C6	nE	NA
							3uL_R1	NA	O14494	PPAP2A		ATIC	P31939	2	1.36572
							3uL_R2	NA	O14494	PPAP2A		ATIC	P31939	3	6.58229
							4uL_R1	NA	O14494	PPAP2A		ATIC	P31939	4	0.665598
							4uL_R2	NA	O14494	PPAP2A		ATIC	P31939	5	8.31962
							5uL_R1	NA	O14494	PPAP2A		ATIC	P31939	6	3.2407
							5uL_R2	NA	O14494	PPAP2A		ATIC	P31939	7	7.50158
							6uL_R1	NA	O14494	PPAP2A		ATIC	P31939	8	1.50621
							6uL_R2	NA	O14494	PPAP2A		ATIC	P31939	nE	3.1594
							7uL_R1	NA	O14494	PPAP2A		ATL2	Q8NHH9	2	5.7913
							7uL_R2	NA	O14494	PPAP2A		ATL2	Q8NHH9	3	1.08642
							8uL_R1	NA	O14494	PPAP2A		ATL2	Q8NHH9	4	15.2233
							8uL_R2	NA	O14494	PPAP2A		ATL2	Q8NHH9	5	4.01802
							notEnriched_R1	NA	O14494	PPAP2A		ATL2	Q8NHH9	6	2.12162
							notEnriched_R2	NA	O14494	PPAP2A		ATL2	Q8NHH9	7	1.93552
							4uL_R1	NA	O14495	PPAP2B		ATL2	Q8NHH9	8	20.9653
							4uL_R2	NA	O14495	PPAP2B		ATL2	Q8NHH9	nE	110.911
							7uL_R1	NA	O14495	PPAP2B		ATL3	Q6DD88	2	2.2064
							8uL_R1	NA	O14495	PPAP2B		ATL3	Q6DD88	3	2.03738
							notEnriched_R1	NA	O14495	PPAP2B		ATL3	Q6DD88	4	2.33717
							notEnriched_R2	NA	O14495	PPAP2B		ATL3	Q6DD88	5	5.00271
							2uL_R2	0.96156	O14495	PPAP2B		ATL3	Q6DD88	6	5.52265
							2uL_R1	0.96463	O14495	PPAP2B		ATL3	Q6DD88	7	3.55926
							3uL_R1	0.88063	O14495	PPAP2B		ATL3	Q6DD88	8	4.3796
							3uL_R2	0.80711	O14495	PPAP2B		ATL3	Q6DD88	nE	11.5036
							5uL_R1	0.73781	O14495	PPAP2B		ATN1	P54259	2	5.38034
							5uL_R2	NA	O14495	PPAP2B		ATN1	P54259	3	23.7654
							6uL_R1	0.88262	O14495	PPAP2B		ATN1	P54259	4	51.3036
							6uL_R2	0.84632	O14495	PPAP2B		ATN1	P54259	5	2.43496
							7uL_R2	0.79201	O14495	PPAP2B		ATN1	P54259	6	5.20031
							8uL_R2	0.88461	O14495	PPAP2B		ATN1	P54259	7	0.663894
							2uL_R1	NA	O14497	ARID1A		ATN1	P54259	8	2.23906
							3uL_R2	NA	O14497	ARID1A		ATOX1	O00244	5	NA
							4uL_R1	NA	O14497	ARID1A		ATOX1	O00244	8	NA
							5uL_R2	NA	O14497	ARID1A		ATP11C	Q8NB49	5	34.9128
							6uL_R1	NA	O14497	ARID1A		ATP11C	Q8NB49	6	NA
							6uL_R2	NA	O14497	ARID1A		ATP11C	Q8NB49	nE	NA
							7uL_R2	NA	O14497	ARID1A		ATP13A1	Q9HD20	2	0.774227
							8uL_R2	NA	O14497	ARID1A		ATP13A1	Q9HD20	3	6.5413
							notEnriched_R1	6.4003	O14497	ARID1A		ATP13A1	Q9HD20	4	10.1629
							5uL_R1	NA	O14497	ARID1A		ATP13A1	Q9HD20	5	16.3379
							7uL_R1	1.2456	O14497	ARID1A		ATP13A1	Q9HD20	6	7.03295
							2uL_R2	NA	O14497	ARID1A		ATP13A1	Q9HD20	7	12.8949
							3uL_R1	NA	O14497	ARID1A		ATP13A1	Q9HD20	8	2.26482
							4uL_R2	0.88114	O14497	ARID1A		ATP13A1	Q9HD20	nE	76.2681
							8uL_R1	0.66634	O14497	ARID1A		ATP1A1	P05023	2	2.59969
							notEnriched_R2	NA	O14497	ARID1A		ATP1A1	P05023	3	1.31188
							notEnriched_R1	NA	O14503	BHLHE40		ATP1A1	P05023	4	0.667063
							notEnriched_R2	NA	O14503	BHLHE40		ATP1A1	P05023	5	3.20176
							4uL_R2	0.82136	O14503	BHLHE40		ATP1A1	P05023	6	1.62334
							4uL_R1	0.89881	O14503	BHLHE40		ATP1A1	P05023	7	4.16184
							5uL_R1	0.89229	O14503	BHLHE40		ATP1A1	P05023	8	2.73946
							6uL_R2	0.96316	O14503	BHLHE40		ATP1A1	P05023	nE	9.52945
							7uL_R1	1.0408	O14503	BHLHE40		ATP1B1	P05026	2	9.78558
							8uL_R1	1.006	O14503	BHLHE40		ATP1B1	P05026	3	2.16703
							2uL_R1	0.89023	O14503	BHLHE40		ATP1B1	P05026	4	2.53679
							3uL_R1	0.98502	O14503	BHLHE40		ATP1B1	P05026	5	32.2569
							3uL_R2	0.9521	O14503	BHLHE40		ATP1B1	P05026	6	1.09977
							5uL_R2	0.88626	O14503	BHLHE40		ATP1B1	P05026	7	4.27289
							6uL_R1	0.95898	O14503	BHLHE40		ATP1B1	P05026	8	3.34654
							7uL_R2	0.81224	O14503	BHLHE40		ATP1B1	P05026	nE	29.8826
							2uL_R2	0.84337	O14503	BHLHE40		ATP1B3	P54709	2	0.588974
							8uL_R2	1.1262	O14503	BHLHE40		ATP1B3	P54709	3	2.27982
							notEnriched_R1	NA	O14519	CDK2AP1		ATP1B3	P54709	4	0.688105
							notEnriched_R2	NA	O14519	CDK2AP1		ATP1B3	P54709	5	2.52979
							4uL_R1	0.67659	O14519	CDK2AP1		ATP1B3	P54709	6	0.215256
							5uL_R2	0.76466	O14519	CDK2AP1		ATP1B3	P54709	7	1.69396
							6uL_R1	0.75587	O14519	CDK2AP1		ATP1B3	P54709	8	2.27913
							2uL_R2	0.87093	O14519	CDK2AP1		ATP1B3	P54709	nE	34.0038
							3uL_R1	0.55912	O14519	CDK2AP1		ATP2A2	P16615	2	1.46211
							6uL_R2	0.92471	O14519	CDK2AP1		ATP2A2	P16615	3	1.7963
							7uL_R1	0.79528	O14519	CDK2AP1		ATP2A2	P16615	4	5.11453
							8uL_R1	1.0574	O14519	CDK2AP1		ATP2A2	P16615	5	1.86077
							8uL_R2	0.94036	O14519	CDK2AP1		ATP2A2	P16615	6	3.66035
							2uL_R1	0.94294	O14519	CDK2AP1		ATP2A2	P16615	7	6.77544
							3uL_R2	0.80906	O14519	CDK2AP1		ATP2A2	P16615	8	0.949678
							4uL_R2	NA	O14519	CDK2AP1		ATP2A2	P16615	nE	19.2088
							5uL_R1	0.94944	O14519	CDK2AP1		ATP2B1	P20020	2	0.513697
							7uL_R2	0.95876	O14519	CDK2AP1		ATP2B1	P20020	3	4.81883
							2uL_R2	NA	O14521	SDHD		ATP2B1	P20020	4	2.75592
							3uL_R1	NA	O14521	SDHD		ATP2B1	P20020	5	4.73447
							3uL_R2	NA	O14521	SDHD		ATP2B1	P20020	6	0.754579
							4uL_R1	NA	O14521	SDHD		ATP2B1	P20020	7	4.90594
							4uL_R2	NA	O14521	SDHD		ATP2B1	P20020	8	0.284341
							5uL_R2	NA	O14521	SDHD		ATP2B1	P20020	nE	6.43774
							6uL_R1	NA	O14521	SDHD		ATP2B4	P23634	2	NA
							6uL_R2	NA	O14521	SDHD		ATP2B4	P23634	3	NA
							7uL_R2	NA	O14521	SDHD		ATP2B4	P23634	4	6.69913
							8uL_R1	NA	O14521	SDHD		ATP2B4	P23634	5	2.87845
							8uL_R2	NA	O14521	SDHD		ATP2B4	P23634	6	29.9524
							2uL_R1	0.94629	O14521	SDHD		ATP2B4	P23634	7	7.89601
							5uL_R1	0.79846	O14521	SDHD		ATP2B4	P23634	8	15.7255
							7uL_R1	0.77115	O14521	SDHD		ATP2B4	P23634	nE	39.2389
							notEnriched_R1	5.7151	O14521	SDHD		ATP2C1	P98194	2	15.3864
							notEnriched_R2	3.9779	O14521	SDHD		ATP2C1	P98194	3	29.1561
							5uL_R1	1.1089	O14530	TXNDC9		ATP2C1	P98194	4	NA
							5uL_R2	1.0999	O14530	TXNDC9		ATP2C1	P98194	5	0.732804
							6uL_R2	1.1157	O14530	TXNDC9		ATP2C1	P98194	6	0.369534
							8uL_R1	1.058	O14530	TXNDC9		ATP2C1	P98194	7	31.1529
							8uL_R2	1.0519	O14530	TXNDC9		ATP2C1	P98194	8	7.06734
							4uL_R1	1.1163	O14530	TXNDC9		ATP5A1	P25705	2	1.04274
							6uL_R1	1.2275	O14530	TXNDC9		ATP5A1	P25705	3	2.50838
							2uL_R1	1.2955	O14530	TXNDC9		ATP5A1	P25705	4	1.12154
							3uL_R1	1.1879	O14530	TXNDC9		ATP5A1	P25705	5	0.599188
							3uL_R2	1.2105	O14530	TXNDC9		ATP5A1	P25705	6	1.11681
							7uL_R1	1.1434	O14530	TXNDC9		ATP5A1	P25705	7	1.84369
							7uL_R2	1.2293	O14530	TXNDC9		ATP5A1	P25705	8	1.6186
							notEnriched_R2	1.0765	O14530	TXNDC9		ATP5A1	P25705	nE	0.803484
							2uL_R2	1.1055	O14530	TXNDC9		ATP5B	P06576	2	0.428705
							4uL_R2	1.1457	O14530	TXNDC9		ATP5B	P06576	3	0.982818
							notEnriched_R1	1.0821	O14530	TXNDC9		ATP5B	P06576	4	0.129812
							3uL_R1	0.94094	O14545	TRAFD1		ATP5B	P06576	5	0.761632
							2uL_R1	0.98249	O14545	TRAFD1		ATP5B	P06576	6	1.79987
							3uL_R2	1.4504	O14545	TRAFD1		ATP5B	P06576	7	0.898959
							4uL_R1	0.96225	O14545	TRAFD1		ATP5B	P06576	8	4.34426
							6uL_R2	1.166	O14545	TRAFD1		ATP5B	P06576	nE	13.3804
							8uL_R2	0.97049	O14545	TRAFD1		ATP5C1	P36542	2	1.6576
							2uL_R2	1.1379	O14545	TRAFD1		ATP5C1	P36542	3	0.821535
							4uL_R2	0.98659	O14545	TRAFD1		ATP5C1	P36542	4	2.36159
							5uL_R1	0.90281	O14545	TRAFD1		ATP5C1	P36542	5	3.40804
							5uL_R2	0.79022	O14545	TRAFD1		ATP5C1	P36542	6	0.222635
							7uL_R2	0.97219	O14545	TRAFD1		ATP5C1	P36542	7	0.555003
							notEnriched_R1	1.6729	O14545	TRAFD1		ATP5C1	P36542	8	6.28014
							notEnriched_R2	NA	O14545	TRAFD1		ATP5C1	P36542	nE	17.7564
							6uL_R1	1.7408	O14545	TRAFD1		ATP5D	P30049	2	2.63284
							7uL_R1	NA	O14545	TRAFD1		ATP5D	P30049	3	3.99064
							8uL_R1	1.0017	O14545	TRAFD1		ATP5D	P30049	4	1.09861
							3uL_R1	0.9392	O14548	COX7A2L		ATP5D	P30049	5	6.32097
							5uL_R2	0.84077	O14548	COX7A2L		ATP5D	P30049	6	1.31823
							7uL_R1	0.82564	O14548	COX7A2L		ATP5D	P30049	7	0.279539
							8uL_R1	0.82207	O14548	COX7A2L		ATP5D	P30049	8	2.70527
							2uL_R1	0.87854	O14548	COX7A2L		ATP5D	P30049	nE	27.6388
							4uL_R1	0.87239	O14548	COX7A2L		ATP5EP2	Q5VTU8	2	35.0964
							5uL_R1	0.90141	O14548	COX7A2L		ATP5EP2	Q5VTU8	3	29.654
							6uL_R1	0.83726	O14548	COX7A2L		ATP5EP2	Q5VTU8	4	2.47376
							6uL_R2	0.83918	O14548	COX7A2L		ATP5EP2	Q5VTU8	5	NA
							2uL_R2	0.90623	O14548	COX7A2L		ATP5EP2	Q5VTU8	6	3.4628
							3uL_R2	0.87032	O14548	COX7A2L		ATP5EP2	Q5VTU8	7	NA
							4uL_R2	0.9358	O14548	COX7A2L		ATP5EP2	Q5VTU8	8	NA
							7uL_R2	0.92036	O14548	COX7A2L		ATP5EP2	Q5VTU8	nE	44.9255
							8uL_R2	0.63164	O14548	COX7A2L		ATP5F1	P24539	2	1.09085
							notEnriched_R1	2.8777	O14548	COX7A2L		ATP5F1	P24539	3	1.71196
							notEnriched_R2	1.1004	O14548	COX7A2L		ATP5F1	P24539	4	3.99945
							4uL_R2	0.73888	O14561	NDUFAB1		ATP5F1	P24539	5	1.31139
							2uL_R1	0.80292	O14561	NDUFAB1		ATP5F1	P24539	6	5.71348
							3uL_R1	0.87496	O14561	NDUFAB1		ATP5F1	P24539	7	7.25117
							3uL_R2	0.84234	O14561	NDUFAB1		ATP5F1	P24539	8	0.459385
							4uL_R1	0.86018	O14561	NDUFAB1		ATP5F1	P24539	nE	5.4377
							5uL_R1	0.9363	O14561	NDUFAB1		ATP5G2	Q06055	6	NA
							5uL_R2	0.83721	O14561	NDUFAB1		ATP5H	O75947	2	7.30267
							6uL_R1	0.90016	O14561	NDUFAB1		ATP5H	O75947	3	10.0685
							6uL_R2	0.81992	O14561	NDUFAB1		ATP5H	O75947	4	2.82561
							7uL_R1	0.94531	O14561	NDUFAB1		ATP5H	O75947	5	0.671319
							7uL_R2	0.89962	O14561	NDUFAB1		ATP5H	O75947	6	4.64212
							8uL_R1	0.8771	O14561	NDUFAB1		ATP5H	O75947	7	4.89358
							8uL_R2	0.93274	O14561	NDUFAB1		ATP5H	O75947	8	8.98281
							notEnriched_R1	1.3234	O14561	NDUFAB1		ATP5H	O75947	nE	15.0569
							2uL_R2	0.4857	O14561	NDUFAB1		ATP5I	P56385	4	NA
							notEnriched_R2	2.8834	O14561	NDUFAB1		ATP5I	P56385	6	8.15951
							3uL_R2	NA	O14562	UBFD1		ATP5I	P56385	7	NA
							5uL_R1	NA	O14562	UBFD1		ATP5I	P56385	nE	6.85314
							7uL_R1	NA	O14562	UBFD1		ATP5J	P18859	2	5.13259
							7uL_R2	NA	O14562	UBFD1		ATP5J	P18859	3	0.459829
							notEnriched_R1	1.4506	O14562	UBFD1		ATP5J	P18859	4	5.04952
							notEnriched_R2	0.46044	O14562	UBFD1		ATP5J	P18859	5	38.7306
							4uL_R2	1.2912	O14562	UBFD1		ATP5J	P18859	6	11.0437
							2uL_R1	1.5568	O14562	UBFD1		ATP5J	P18859	7	17.4802
							2uL_R2	1.5022	O14562	UBFD1		ATP5J	P18859	8	NA
							3uL_R1	1.3955	O14562	UBFD1		ATP5J2	P56134	2	1.41248
							4uL_R1	1.4907	O14562	UBFD1		ATP5J2	P56134	3	1.54992
							5uL_R2	1.3789	O14562	UBFD1		ATP5J2	P56134	4	0.968047
							6uL_R1	1.4751	O14562	UBFD1		ATP5J2	P56134	5	1.44218
							6uL_R2	1.0589	O14562	UBFD1		ATP5J2	P56134	6	4.37284
							8uL_R1	1.1763	O14562	UBFD1		ATP5J2	P56134	7	5.21145
							8uL_R2	1.4466	O14562	UBFD1		ATP5J2	P56134	8	7.72766
							3uL_R1	NA	O14569	CYB561D2		ATP5J2	P56134	nE	28.1216
							3uL_R2	NA	O14569	CYB561D2		ATP5L	O75964	2	3.49705
							4uL_R1	NA	O14569	CYB561D2		ATP5L	O75964	3	8.68817
							4uL_R2	NA	O14569	CYB561D2		ATP5L	O75964	4	8.44302
							5uL_R2	NA	O14569	CYB561D2		ATP5L	O75964	5	4.05566
							8uL_R1	NA	O14569	CYB561D2		ATP5L	O75964	6	1.38339
							8uL_R2	NA	O14569	CYB561D2		ATP5L	O75964	7	2.18104
							2uL_R1	0.71418	O14569	CYB561D2		ATP5L	O75964	8	3.06483
							2uL_R2	0.88546	O14569	CYB561D2		ATP5L	O75964	nE	28.7812
							5uL_R1	NA	O14569	CYB561D2		ATP5O	P48047	2	4.09516
							6uL_R1	0.57828	O14569	CYB561D2		ATP5O	P48047	3	4.42301
							6uL_R2	1.1439	O14569	CYB561D2		ATP5O	P48047	4	3.88893
							7uL_R1	NA	O14569	CYB561D2		ATP5O	P48047	5	0.0288502
							7uL_R2	NA	O14569	CYB561D2		ATP5O	P48047	6	1.95313
							notEnriched_R1	NA	O14569	CYB561D2		ATP5O	P48047	7	0.386594
							notEnriched_R2	2.0499	O14569	CYB561D2		ATP5O	P48047	8	2.38935
							notEnriched_R2	1.6473	O14579	COPE		ATP5O	P48047	nE	49.0349
							notEnriched_R1	0.92175	O14579	COPE		ATP6AP1	Q15904	2	7.69321
							3uL_R2	1.0626	O14579	COPE		ATP6AP1	Q15904	3	3.92468
							5uL_R2	1.045	O14579	COPE		ATP6AP1	Q15904	4	2.38223
							8uL_R1	1.0185	O14579	COPE		ATP6AP1	Q15904	5	3.9013
							6uL_R1	0.96634	O14579	COPE		ATP6AP1	Q15904	6	1.82845
							6uL_R2	NA	O14579	COPE		ATP6AP1	Q15904	7	20.6103
							7uL_R1	0.89465	O14579	COPE		ATP6AP1	Q15904	8	14.8153
							8uL_R2	1.6758	O14579	COPE		ATP6AP1	Q15904	nE	0.857812
							2uL_R1	1.1005	O14579	COPE		ATP6AP2	O75787	2	6.09951
							2uL_R2	1.067	O14579	COPE		ATP6AP2	O75787	3	1.93129
							3uL_R1	1.0536	O14579	COPE		ATP6AP2	O75787	4	2.33682
							4uL_R1	NA	O14579	COPE		ATP6AP2	O75787	5	2.6132
							4uL_R2	NA	O14579	COPE		ATP6AP2	O75787	6	2.98645
							5uL_R1	NA	O14579	COPE		ATP6AP2	O75787	7	10.1371
							7uL_R2	NA	O14579	COPE		ATP6AP2	O75787	8	0.729283
							notEnriched_R1	NA	O14613	CDC42EP2		ATP6AP2	O75787	nE	28.2242
							notEnriched_R2	NA	O14613	CDC42EP2		ATP6V0A1	Q93050	2	30.9777
							2uL_R1	NA	O14613	CDC42EP2		ATP6V0A1	Q93050	3	6.06007
							3uL_R1	1.2195	O14613	CDC42EP2		ATP6V0A1	Q93050	4	3.51941
							4uL_R1	1.0617	O14613	CDC42EP2		ATP6V0A1	Q93050	5	2.71692
							4uL_R2	1.0924	O14613	CDC42EP2		ATP6V0A1	Q93050	6	2.78195
							6uL_R1	1.0863	O14613	CDC42EP2		ATP6V0A1	Q93050	7	13.9815
							2uL_R2	NA	O14613	CDC42EP2		ATP6V0A1	Q93050	8	18.1726
							3uL_R2	0.94303	O14613	CDC42EP2		ATP6V0A1	Q93050	nE	11.5773
							5uL_R1	1.0585	O14613	CDC42EP2		ATP6V0A2	Q9Y487	2	NA
							5uL_R2	0.98753	O14613	CDC42EP2		ATP6V0A2	Q9Y487	3	19.3418
							6uL_R2	1.1173	O14613	CDC42EP2		ATP6V0A2	Q9Y487	4	3.56006
							7uL_R1	0.96167	O14613	CDC42EP2		ATP6V0A2	Q9Y487	5	12.9706
							7uL_R2	1.084	O14613	CDC42EP2		ATP6V0A2	Q9Y487	6	6.32646
[truncated: 84,338 more rows]

## Sheet: Figure 4
Figure 4A					Figure 4B							Figure 4C							Figure 4D								Figure 4E
sample	channel	composition [µg]	label		startmz	endmz	quad. isolaion window number	type	method	cycle_time		replicate	method	sample	ratio	quant	n (proteins)		method	Gene_names	Protein.Ids	sample	quant	ratio	CV		replicate	Protein.Ids	Genes	method	sample	SILAC ratio	ratio	quant
SILAC mix 1	L	70	L (70 µg)		400	1000	1	MS1	DIA m2	(2.96 s)		AAAR1_R1	DDA	SILAC mix 1	H/L	MS1	3416		DDA	AAAS	Q9NRG9	SILAC mix 1	MS1	H/L	32.3452		AAAR1_DIA_R1	Q9NRG9	AAAS	DIA m1	SILAC mix 1	0.917461	H/M	MS1
SILAC mix 1	M	15	M (15 µg)		400	1000	11	MS1	DIA m2	(2.96 s)		AAAR1_R2	DDA	SILAC mix 1	H/L	MS1	3333		DDA	AAAS	Q9NRG9	SILAC mix 1	MS1	H/M	36.0735		AAAR1_DIA_R2	Q9NRG9	AAAS	DIA m1	SILAC mix 1	0.984664	H/M	MS1
SILAC mix 1	H	15	H (15 µg)		400	1000	21	MS1	DIA m2	(2.96 s)		AAAR1_R3	DDA	SILAC mix 1	H/L	MS1	3348		DDA	AAAS	Q9NRG9	SILAC mix 1	MS1	M/L	67.8943		AAAR1_DIA_R3	Q9NRG9	AAAS	DIA m1	SILAC mix 1	1.72009	H/M	MS1
SILAC mix 2	L	20	L (20 µg)		400	422	2	MS2	DIA m2	(2.96 s)		AAAR1_DIA_R1	DIA m1	SILAC mix 1	H/L	MS1	3862		DDA	AAAS	Q9NRG9	SILAC mix 2	MS1	H/L	19.4559		AAAR1_DIA_R1	Q9Y312	AAR2	DIA m1	SILAC mix 1	1.33293	H/M	MS1
SILAC mix 2	M	40	M (40 µg)		421	444.2	3	MS2	DIA m2	(2.96 s)		AAAR1_DIA_R2	DIA m1	SILAC mix 1	H/L	MS1	3826		DDA	AAAS	Q9NRG9	SILAC mix 2	MS1	H/M	17.875		AAAR1_DIA_R2	Q9Y312	AAR2	DIA m1	SILAC mix 1	2.02341	H/M	MS1
SILAC mix 2	H	40	H (40 µg)		443.2	466.4	4	MS2	DIA m2	(2.96 s)		AAAR1_DIA_R3	DIA m1	SILAC mix 1	H/L	MS1	3901		DDA	AAAS	Q9NRG9	SILAC mix 2	MS1	M/L	4.20182		AAAR1_DIA_R3	Q9Y312	AAR2	DIA m1	SILAC mix 1	0.990082	H/M	MS1
					465.4	488.6	5	MS2	DIA m2	(2.96 s)		AAAR1_RS1DIA_R1	DIA m2	SILAC mix 1	H/L	MS1	4116		DDA	AAR2	Q9Y312	SILAC mix 1	MS1	H/L	30.5666		AAAR1_DIA_R1	P49588	AARS1	DIA m1	SILAC mix 1	0.87188	H/M	MS1
					487.6	510.8	6	MS2	DIA m2	(2.96 s)		AAAR1_RS1DIA_R2	DIA m2	SILAC mix 1	H/L	MS1	4094		DDA	AAR2	Q9Y312	SILAC mix 1	MS1	H/M	14.3249		AAAR1_DIA_R2	P49588	AARS1	DIA m1	SILAC mix 1	0.876117	H/M	MS1
					509.8	533	7	MS2	DIA m2	(2.96 s)		AAAR1_RS1DIA_R3	DIA m2	SILAC mix 1	H/L	MS1	4090		DDA	AAR2	Q9Y312	SILAC mix 1	MS1	M/L	9.30534		AAAR1_DIA_R3	P49588	AARS1	DIA m1	SILAC mix 1	0.87226	H/M	MS1
					532	555.2	8	MS2	DIA m2	(2.96 s)		AAAR2_R1	DDA	SILAC mix 2	H/L	MS1	2988		DDA	AAR2	Q9Y312	SILAC mix 2	MS1	H/L	16.9501		AAAR1_DIA_R1	Q5JTZ9	AARS2	DIA m1	SILAC mix 1	2.06898	H/M	MS1
					554.2	577.4	9	MS2	DIA m2	(2.96 s)		AAAR2_R2	DDA	SILAC mix 2	H/L	MS1	3018		DDA	AAR2	Q9Y312	SILAC mix 2	MS1	H/M	1.11855		AAAR1_DIA_R2	Q5JTZ9	AARS2	DIA m1	SILAC mix 1	2.8191	H/M	MS1
					576.4	599.6	10	MS2	DIA m2	(2.96 s)		AAAR2_R3	DDA	SILAC mix 2	H/L	MS1	3064		DDA	AAR2	Q9Y312	SILAC mix 2	MS1	M/L	11.2295		AAAR1_DIA_R3	Q5JTZ9	AARS2	DIA m1	SILAC mix 1	1.33586	H/M	MS1
					598.6	621.8	12	MS2	DIA m2	(2.96 s)		AAAR2_DIA_R1	DIA m1	SILAC mix 2	H/L	MS1	4898		DDA	AARS	P49588	SILAC mix 1	MS1	H/L	4.97093		AAAR1_DIA_R1	Q9BTE6	AARSD1	DIA m1	SILAC mix 1	0.238622	H/M	MS1
					620.8	644	13	MS2	DIA m2	(2.96 s)		AAAR2_DIA_R2	DIA m1	SILAC mix 2	H/L	MS1	4864		DDA	AARS	P49588	SILAC mix 1	MS1	H/M	2.48024		AAAR1_DIA_R1	Q9NRN7	AASDHPPT	DIA m1	SILAC mix 1	1.29723	H/M	MS1
					643	666.2	14	MS2	DIA m2	(2.96 s)		AAAR2_DIA_R3	DIA m1	SILAC mix 2	H/L	MS1	4854		DDA	AARS	P49588	SILAC mix 1	MS1	M/L	4.62301		AAAR1_DIA_R2	Q9NRN7	AASDHPPT	DIA m1	SILAC mix 1	0.821458	H/M	MS1
					665.2	688.4	15	MS2	DIA m2	(2.96 s)		AAAR2_RS1DIA_R1	DIA m2	SILAC mix 2	H/L	MS1	5034		DDA	AARS	P49588	SILAC mix 2	MS1	H/L	1.57974		AAAR1_DIA_R3	Q9NRN7	AASDHPPT	DIA m1	SILAC mix 1	1.10946	H/M	MS1
					687.4	710.6	16	MS2	DIA m2	(2.96 s)		AAAR2_RS1DIA_R2	DIA m2	SILAC mix 2	H/L	MS1	5053		DDA	AARS	P49588	SILAC mix 2	MS1	H/M	3.40064		AAAR1_DIA_R1	Q9NY61	AATF	DIA m1	SILAC mix 1	0.631993	H/M	MS1
					709.6	732.8	17	MS2	DIA m2	(2.96 s)		AAAR2_RS1DIA_R3	DIA m2	SILAC mix 2	H/L	MS1	5042		DDA	AARS	P49588	SILAC mix 2	MS1	M/L	2.44927		AAAR1_DIA_R2	Q9NY61	AATF	DIA m1	SILAC mix 1	1.03254	H/M	MS1
					731.8	755	18	MS2	DIA m2	(2.96 s)		AAAR1_R1	DDA	SILAC mix 1	H/M	MS1	3414		DDA	AARS2	Q5JTZ9	SILAC mix 1	MS1	H/L	42.1514		AAAR1_DIA_R3	Q9NY61	AATF	DIA m1	SILAC mix 1	0.688485	H/M	MS1
					754	777.2	19	MS2	DIA m2	(2.96 s)		AAAR1_R2	DDA	SILAC mix 1	H/M	MS1	3329		DDA	AARS2	Q5JTZ9	SILAC mix 1	MS1	H/M	9.47313		AAAR1_DIA_R2	Q9NRK6	ABCB10	DIA m1	SILAC mix 1	2.92737	H/M	MS1
					776.2	799.4	20	MS2	DIA m2	(2.96 s)		AAAR1_R3	DDA	SILAC mix 1	H/M	MS1	3344		DDA	AARS2	Q5JTZ9	SILAC mix 1	MS1	M/L	21.3171		AAAR1_DIA_R3	Q9NRK6	ABCB10	DIA m1	SILAC mix 1	0.516323	H/M	MS1
					798.4	821.6	22	MS2	DIA m2	(2.96 s)		AAAR1_DIA_R1	DIA m1	SILAC mix 1	H/M	MS1	3437		DDA	AARS2	Q5JTZ9	SILAC mix 2	MS1	H/L	16.017		AAAR1_DIA_R1	O75027	ABCB7	DIA m1	SILAC mix 1	0.940374	H/M	MS1
					820.6	843.8	23	MS2	DIA m2	(2.96 s)		AAAR1_DIA_R2	DIA m1	SILAC mix 1	H/M	MS1	3384		DDA	AARS2	Q5JTZ9	SILAC mix 2	MS1	H/M	11.288		AAAR1_DIA_R2	O75027	ABCB7	DIA m1	SILAC mix 1	3.70976	H/M	MS1
					842.8	866	24	MS2	DIA m2	(2.96 s)		AAAR1_DIA_R3	DIA m1	SILAC mix 1	H/M	MS1	3476		DDA	AARS2	Q5JTZ9	SILAC mix 2	MS1	M/L	11.5634		AAAR1_DIA_R3	O75027	ABCB7	DIA m1	SILAC mix 1	1.41205	H/M	MS1
					865	888.2	25	MS2	DIA m2	(2.96 s)		AAAR1_RS1DIA_R1	DIA m2	SILAC mix 1	H/M	MS1	3694		DDA	AARSD1	Q9BTE6	SILAC mix 1	MS1	H/L	98.0833		AAAR1_DIA_R1	P33527	ABCC1	DIA m1	SILAC mix 1	1.09432	H/M	MS1
					887.2	910.4	26	MS2	DIA m2	(2.96 s)		AAAR1_RS1DIA_R2	DIA m2	SILAC mix 1	H/M	MS1	3686		DDA	AARSD1	Q9BTE6	SILAC mix 1	MS1	H/M	122.198		AAAR1_DIA_R2	P33527	ABCC1	DIA m1	SILAC mix 1	0.259708	H/M	MS1
					909.4	932.6	27	MS2	DIA m2	(2.96 s)		AAAR1_RS1DIA_R3	DIA m2	SILAC mix 1	H/M	MS1	3665		DDA	AARSD1	Q9BTE6	SILAC mix 1	MS1	M/L	34.5204		AAAR1_DIA_R3	P33527	ABCC1	DIA m1	SILAC mix 1	0.10504	H/M	MS1
					931.6	954.8	28	MS2	DIA m2	(2.96 s)		AAAR2_R1	DDA	SILAC mix 2	H/M	MS1	2991		DDA	AARSD1	Q9BTE6	SILAC mix 2	MS1	H/L	79.0548		AAAR1_DIA_R1	O15439	ABCC4	DIA m1	SILAC mix 1	1.89497	H/M	MS1
					953.8	977	29	MS2	DIA m2	(2.96 s)		AAAR2_R2	DDA	SILAC mix 2	H/M	MS1	3020		DDA	AARSD1	Q9BTE6	SILAC mix 2	MS1	H/M	17.9638		AAAR1_DIA_R2	O15439	ABCC4	DIA m1	SILAC mix 1	0.29777	H/M	MS1
					976	999.2	30	MS2	DIA m2	(2.96 s)		AAAR2_R3	DDA	SILAC mix 2	H/M	MS1	3067		DDA	AARSD1	Q9BTE6	SILAC mix 2	MS1	M/L	86.0607		AAAR1_DIA_R3	O15439	ABCC4	DIA m1	SILAC mix 1	1.61248	H/M	MS1
					400	1000	1	MS1	DIA m1	(2.16 s)		AAAR2_DIA_R1	DIA m1	SILAC mix 2	H/M	MS1	5913		DDA	AASDHPPT	Q9NRN7	SILAC mix 1	MS1	H/L	18.0081		AAAR1_DIA_R1	O95255	ABCC6	DIA m1	SILAC mix 1	1.23186	H/M	MS1
					402	425.3	2	MS2	DIA m1	(2.16 s)		AAAR2_DIA_R2	DIA m1	SILAC mix 2	H/M	MS1	5861		DDA	AASDHPPT	Q9NRN7	SILAC mix 1	MS1	H/M	18.1302		AAAR1_DIA_R3	O95255	ABCC6	DIA m1	SILAC mix 1	0.880469	H/M	MS1
					424.3	447.6	3	MS2	DIA m1	(2.16 s)		AAAR2_DIA_R3	DIA m1	SILAC mix 2	H/M	MS1	5896		DDA	AASDHPPT	Q9NRN7	SILAC mix 1	MS1	M/L	13.7756		AAAR1_DIA_R1	P33897	ABCD1	DIA m1	SILAC mix 1	2.18143	H/M	MS1
					446.6	469.9	4	MS2	DIA m1	(2.16 s)		AAAR2_RS1DIA_R1	DIA m2	SILAC mix 2	H/M	MS1	6079		DDA	AASDHPPT	Q9NRN7	SILAC mix 2	MS1	H/L	2.04039		AAAR1_DIA_R2	P33897	ABCD1	DIA m1	SILAC mix 1	1.34567	H/M	MS1
					468.9	492.2	5	MS2	DIA m1	(2.16 s)		AAAR2_RS1DIA_R2	DIA m2	SILAC mix 2	H/M	MS1	6073		DDA	AASDHPPT	Q9NRN7	SILAC mix 2	MS1	H/M	4.30694		AAAR1_DIA_R3	P33897	ABCD1	DIA m1	SILAC mix 1	1.16913	H/M	MS1
					491.2	514.5	6	MS2	DIA m1	(2.16 s)		AAAR2_RS1DIA_R3	DIA m2	SILAC mix 2	H/M	MS1	6073		DDA	AASDHPPT	Q9NRN7	SILAC mix 2	MS1	M/L	5.79523		AAAR1_DIA_R1	P28288	ABCD3	DIA m1	SILAC mix 1	0.828079	H/M	MS1
					513.5	536.8	7	MS2	DIA m1	(2.16 s)		AAAR1_R1	DDA	SILAC mix 1	M/L	MS1	3498		DDA	AATF	Q9NY61	SILAC mix 1	MS1	H/L	31.8587		AAAR1_DIA_R2	P28288	ABCD3	DIA m1	SILAC mix 1	0.863021	H/M	MS1
					535.8	559.1	8	MS2	DIA m1	(2.16 s)		AAAR1_R2	DDA	SILAC mix 1	M/L	MS1	3401		DDA	AATF	Q9NY61	SILAC mix 1	MS1	H/M	49.4502		AAAR1_DIA_R3	P28288	ABCD3	DIA m1	SILAC mix 1	0.947926	H/M	MS1
					558.1	581.4	9	MS2	DIA m1	(2.16 s)		AAAR1_R3	DDA	SILAC mix 1	M/L	MS1	3431		DDA	AATF	Q9NY61	SILAC mix 1	MS1	M/L	18.3169		AAAR1_DIA_R1	P61221	ABCE1	DIA m1	SILAC mix 1	0.330567	H/M	MS1
					580.4	603.7	10	MS2	DIA m1	(2.16 s)		AAAR1_DIA_R1	DIA m1	SILAC mix 1	M/L	MS1	3914		DDA	AATF	Q9NY61	SILAC mix 2	MS1	H/L	19.5004		AAAR1_DIA_R2	P61221	ABCE1	DIA m1	SILAC mix 1	0.26565	H/M	MS1
					602.7	626	11	MS2	DIA m1	(2.16 s)		AAAR1_DIA_R2	DIA m1	SILAC mix 1	M/L	MS1	3864		DDA	AATF	Q9NY61	SILAC mix 2	MS1	H/M	10.9745		AAAR1_DIA_R3	P61221	ABCE1	DIA m1	SILAC mix 1	0.321353	H/M	MS1
					625	648.3	12	MS2	DIA m1	(2.16 s)		AAAR1_DIA_R3	DIA m1	SILAC mix 1	M/L	MS1	3948		DDA	AATF	Q9NY61	SILAC mix 2	MS1	M/L	15.1085		AAAR1_DIA_R1	Q8NE71	ABCF1	DIA m1	SILAC mix 1	0.891581	H/M	MS1
					647.3	670.6	13	MS2	DIA m1	(2.16 s)		AAAR1_RS1DIA_R1	DIA m2	SILAC mix 1	M/L	MS1	4136		DDA	ABCA13	Q86UQ4	SILAC mix 1	MS1	H/L	3.48837		AAAR1_DIA_R2	Q8NE71	ABCF1	DIA m1	SILAC mix 1	0.910126	H/M	MS1
					669.6	692.9	14	MS2	DIA m1	(2.16 s)		AAAR1_RS1DIA_R2	DIA m2	SILAC mix 1	M/L	MS1	4149		DDA	ABCA13	Q86UQ4	SILAC mix 1	MS1	H/M	2.87453		AAAR1_DIA_R3	Q8NE71	ABCF1	DIA m1	SILAC mix 1	0.813472	H/M	MS1
					691.9	715.2	15	MS2	DIA m1	(2.16 s)		AAAR1_RS1DIA_R3	DIA m2	SILAC mix 1	M/L	MS1	4130		DDA	ABCA13	Q86UQ4	SILAC mix 1	MS1	M/L	0.853071		AAAR1_DIA_R1	Q9UG63	ABCF2	DIA m1	SILAC mix 1	1.14505	H/M	MS1
					714.2	737.5	16	MS2	DIA m1	(2.16 s)		AAAR2_R1	DDA	SILAC mix 2	M/L	MS1	2988		DDA	ABCA13	Q86UQ4	SILAC mix 2	MS1	H/L	NA		AAAR1_DIA_R2	Q9UG63	ABCF2	DIA m1	SILAC mix 1	1.21814	H/M	MS1
					736.5	759.8	17	MS2	DIA m1	(2.16 s)		AAAR2_R2	DDA	SILAC mix 2	M/L	MS1	3018		DDA	ABCA13	Q86UQ4	SILAC mix 2	MS1	H/M	NA		AAAR1_DIA_R3	Q9UG63	ABCF2	DIA m1	SILAC mix 1	0.980958	H/M	MS1
					758.8	782.1	18	MS2	DIA m1	(2.16 s)		AAAR2_R3	DDA	SILAC mix 2	M/L	MS1	3067		DDA	ABCA13	Q86UQ4	SILAC mix 2	MS1	M/L	NA		AAAR1_DIA_R1	Q9NUQ8	ABCF3	DIA m1	SILAC mix 1	0.635413	H/M	MS1
					781.1	804.4	19	MS2	DIA m1	(2.16 s)		AAAR2_DIA_R1	DIA m1	SILAC mix 2	M/L	MS1	4917		DDA	ABCB10	Q9NRK6	SILAC mix 1	MS1	H/L	NA		AAAR1_DIA_R2	Q9NUQ8	ABCF3	DIA m1	SILAC mix 1	0.65137	H/M	MS1
					803.4	826.7	20	MS2	DIA m1	(2.16 s)		AAAR2_DIA_R2	DIA m1	SILAC mix 2	M/L	MS1	4895		DDA	ABCB10	Q9NRK6	SILAC mix 1	MS1	H/M	NA		AAAR1_DIA_R3	Q9NUQ8	ABCF3	DIA m1	SILAC mix 1	1.98424	H/M	MS1
					825.7	849	21	MS2	DIA m1	(2.16 s)		AAAR2_DIA_R3	DIA m1	SILAC mix 2	M/L	MS1	4899		DDA	ABCB10	Q9NRK6	SILAC mix 1	MS1	M/L	24.3163		AAAR1_DIA_R1	Q9UNQ0	ABCG2	DIA m1	SILAC mix 1	0.834826	H/M	MS1
					848	871.3	22	MS2	DIA m1	(2.16 s)		AAAR2_RS1DIA_R1	DIA m2	SILAC mix 2	M/L	MS1	5074		DDA	ABCB10	Q9NRK6	SILAC mix 2	MS1	H/L	NA		AAAR1_DIA_R2	Q9UNQ0	ABCG2	DIA m1	SILAC mix 1	1.71322	H/M	MS1
					870.3	893.6	23	MS2	DIA m1	(2.16 s)		AAAR2_RS1DIA_R2	DIA m2	SILAC mix 2	M/L	MS1	5106		DDA	ABCB10	Q9NRK6	SILAC mix 2	MS1	H/M	NA		AAAR1_DIA_R3	Q9UNQ0	ABCG2	DIA m1	SILAC mix 1	2.52568	H/M	MS1
					892.6	915.9	24	MS2	DIA m1	(2.16 s)		AAAR2_RS1DIA_R3	DIA m2	SILAC mix 2	M/L	MS1	5108		DDA	ABCB10	Q9NRK6	SILAC mix 2	MS1	M/L	NA		AAAR1_DIA_R2	Q9NUJ1	ABHD10	DIA m1	SILAC mix 1	1.28936	H/M	MS1
					914.9	938.2	25	MS2	DIA m1	(2.16 s)		AAAR1_DIA_R1	DIA m1	SILAC mix 1	H/L	MS2	4010		DDA	ABCB6	Q9NP58	SILAC mix 1	MS1	H/L	38.0658		AAAR1_DIA_R3	Q9NUJ1	ABHD10	DIA m1	SILAC mix 1	1.08838	H/M	MS1
					937.2	960.5	26	MS2	DIA m1	(2.16 s)		AAAR1_DIA_R2	DIA m1	SILAC mix 1	H/L	MS2	3968		DDA	ABCB6	Q9NP58	SILAC mix 1	MS1	H/M	49.9386		AAAR1_DIA_R1	Q8NFV4	ABHD11	DIA m1	SILAC mix 1	1.07175	H/M	MS1
					959.5	982.8	27	MS2	DIA m1	(2.16 s)		AAAR1_DIA_R3	DIA m1	SILAC mix 1	H/L	MS2	4032		DDA	ABCB6	Q9NP58	SILAC mix 1	MS1	M/L	29.6812		AAAR1_DIA_R3	Q8NFV4	ABHD11	DIA m1	SILAC mix 1	2.63025	H/M	MS1
					350	1500	1	MS1	DDA	(1.86 s)		AAAR1_RS1DIA_R1	DIA m2	SILAC mix 1	H/L	MS2	4161		DDA	ABCB6	Q9NP58	SILAC mix 2	MS1	H/L	57.6756		AAAR1_DIA_R1	Q8N2K0	ABHD12	DIA m1	SILAC mix 1	1.20575	H/M	MS1
					427	447	2	MS2	DDA	(1.86 s)		AAAR1_RS1DIA_R2	DIA m2	SILAC mix 1	H/L	MS2	4117		DDA	ABCB6	Q9NP58	SILAC mix 2	MS1	H/M	11.3489		AAAR1_DIA_R3	Q8N2K0	ABHD12	DIA m1	SILAC mix 1	0.141714	H/M	MS1
					651	671	3	MS2	DDA	(1.86 s)		AAAR1_RS1DIA_R3	DIA m2	SILAC mix 1	H/L	MS2	4127		DDA	ABCB6	Q9NP58	SILAC mix 2	MS1	M/L	47.8938		AAAR1_DIA_R2	Q96IU4	ABHD14B	DIA m1	SILAC mix 1	0.806551	H/M	MS1
					853	873	4	MS2	DDA	(1.86 s)		AAAR2_DIA_R1	DIA m1	SILAC mix 2	H/L	MS2	5095		DDA	ABCB7	O75027	SILAC mix 1	MS1	H/L	19.6829		AAAR1_DIA_R3	Q96IU4	ABHD14B	DIA m1	SILAC mix 1	1.05532	H/M	MS1
					411	431	5	MS2	DDA	(1.86 s)		AAAR2_DIA_R2	DIA m1	SILAC mix 2	H/L	MS2	5060		DDA	ABCB7	O75027	SILAC mix 1	MS1	H/M	21.9538		AAAR1_DIA_R1	O95870	ABHD16A	DIA m1	SILAC mix 1	0.392203	H/M	MS1
					379	399	6	MS2	DDA	(1.86 s)		AAAR2_DIA_R3	DIA m1	SILAC mix 2	H/L	MS2	5025		DDA	ABCB7	O75027	SILAC mix 1	MS1	M/L	19.8998		AAAR1_DIA_R1	Q15018	ABRAXAS2	DIA m1	SILAC mix 1	0.573092	H/M	MS1
					629	649	7	MS2	DDA	(1.86 s)		AAAR2_RS1DIA_R1	DIA m2	SILAC mix 2	H/L	MS2	5080		DDA	ABCB7	O75027	SILAC mix 2	MS1	H/L	20.1408		AAAR1_DIA_R3	Q15018	ABRAXAS2	DIA m1	SILAC mix 1	1.86798	H/M	MS1
					877	897	8	MS2	DDA	(1.86 s)		AAAR2_RS1DIA_R2	DIA m2	SILAC mix 2	H/L	MS2	5087		DDA	ABCB7	O75027	SILAC mix 2	MS1	H/M	10.2666		AAAR1_DIA_R1	P09110	ACAA1	DIA m1	SILAC mix 1	0.667575	H/M	MS1
					911	931	9	MS2	DDA	(1.86 s)		AAAR2_RS1DIA_R3	DIA m2	SILAC mix 2	H/L	MS2	5079		DDA	ABCB7	O75027	SILAC mix 2	MS1	M/L	15.0778		AAAR1_DIA_R2	P09110	ACAA1	DIA m1	SILAC mix 1	0.433756	H/M	MS1
					612	632	10	MS2	DDA	(1.86 s)		AAAR1_DIA_R1	DIA m1	SILAC mix 1	H/M	MS2	3602		DDA	ABCC1	P33527	SILAC mix 1	MS1	H/L	37.3934		AAAR1_DIA_R3	P09110	ACAA1	DIA m1	SILAC mix 1	0.531972	H/M	MS1
					734	754	11	MS2	DDA	(1.86 s)		AAAR1_DIA_R2	DIA m1	SILAC mix 1	H/M	MS2	3559		DDA	ABCC1	P33527	SILAC mix 1	MS1	H/M	3.51553		AAAR1_DIA_R1	P42765	ACAA2	DIA m1	SILAC mix 1	0.840547	H/M	MS1
					449	469	12	MS2	DDA	(1.86 s)		AAAR1_DIA_R3	DIA m1	SILAC mix 1	H/M	MS2	3644		DDA	ABCC1	P33527	SILAC mix 1	MS1	M/L	37.2609		AAAR1_DIA_R2	P42765	ACAA2	DIA m1	SILAC mix 1	0.9363	H/M	MS1
					937	957	13	MS2	DDA	(1.86 s)		AAAR1_RS1DIA_R1	DIA m2	SILAC mix 1	H/M	MS2	3758		DDA	ABCC1	P33527	SILAC mix 2	MS1	H/L	NA		AAAR1_DIA_R3	P42765	ACAA2	DIA m1	SILAC mix 1	1.01055	H/M	MS1
					1489	1509	14	MS2	DDA	(1.86 s)		AAAR1_RS1DIA_R2	DIA m2	SILAC mix 1	H/M	MS2	3723		DDA	ABCC1	P33527	SILAC mix 2	MS1	H/M	NA		AAAR1_DIA_R1	Q13085	ACACA	DIA m1	SILAC mix 1	1.02661	H/M	MS1
					722	742	15	MS2	DDA	(1.86 s)		AAAR1_RS1DIA_R3	DIA m2	SILAC mix 1	H/M	MS2	3715		DDA	ABCC1	P33527	SILAC mix 2	MS1	M/L	NA		AAAR1_DIA_R2	Q13085	ACACA	DIA m1	SILAC mix 1	0.840357	H/M	MS1
					1194	1214	16	MS2	DDA	(1.86 s)		AAAR2_DIA_R1	DIA m1	SILAC mix 2	H/M	MS2	6114		DDA	ABCC4	O15439	SILAC mix 1	MS1	H/L	23.0887		AAAR1_DIA_R3	Q13085	ACACA	DIA m1	SILAC mix 1	0.887488	H/M	MS1
					1364	1384	17	MS2	DDA	(1.86 s)		AAAR2_DIA_R2	DIA m1	SILAC mix 2	H/M	MS2	6062		DDA	ABCC4	O15439	SILAC mix 1	MS1	H/M	24.0042		AAAR1_DIA_R1	Q13085;O00763	ACACA	DIA m1	SILAC mix 1	2.08107	H/M	MS1
					521	541	18	MS2	DDA	(1.86 s)		AAAR2_DIA_R3	DIA m1	SILAC mix 2	H/M	MS2	6066		DDA	ABCC4	O15439	SILAC mix 1	MS1	M/L	24.5481		AAAR1_DIA_R2	Q13085;O00763	ACACA	DIA m1	SILAC mix 1	0.576238	H/M	MS1
					783	803	19	MS2	DDA	(1.86 s)		AAAR2_RS1DIA_R1	DIA m2	SILAC mix 2	H/M	MS2	6118		DDA	ABCC4	O15439	SILAC mix 2	MS1	H/L	NA		AAAR1_DIA_R3	Q13085;O00763	ACACA	DIA m1	SILAC mix 1	0.302484	H/M	MS1
					694	714	20	MS2	DDA	(1.86 s)		AAAR2_RS1DIA_R2	DIA m2	SILAC mix 2	H/M	MS2	6111		DDA	ABCC4	O15439	SILAC mix 2	MS1	H/M	NA		AAAR1_DIA_R1	Q9H845	ACAD9	DIA m1	SILAC mix 1	1.02796	H/M	MS1
					864	884	21	MS2	DDA	(1.86 s)		AAAR2_RS1DIA_R3	DIA m2	SILAC mix 2	H/M	MS2	6107		DDA	ABCC4	O15439	SILAC mix 2	MS1	M/L	5.98024		AAAR1_DIA_R2	Q9H845	ACAD9	DIA m1	SILAC mix 1	0.744558	H/M	MS1
												AAAR1_DIA_R1	DIA m1	SILAC mix 1	M/L	MS2	4056		DDA	ABCD1	P33897	SILAC mix 1	MS1	H/L	21.806		AAAR1_DIA_R3	Q9H845	ACAD9	DIA m1	SILAC mix 1	0.823883	H/M	MS1
												AAAR1_DIA_R2	DIA m1	SILAC mix 1	M/L	MS2	4007		DDA	ABCD1	P33897	SILAC mix 1	MS1	H/M	31.9667		AAAR1_DIA_R1	P11310	ACADM	DIA m1	SILAC mix 1	0.965543	H/M	MS1
												AAAR1_DIA_R3	DIA m1	SILAC mix 1	M/L	MS2	4107		DDA	ABCD1	P33897	SILAC mix 1	MS1	M/L	19.7751		AAAR1_DIA_R2	P11310	ACADM	DIA m1	SILAC mix 1	0.976125	H/M	MS1
												AAAR1_RS1DIA_R1	DIA m2	SILAC mix 1	M/L	MS2	4193		DDA	ABCD1	P33897	SILAC mix 2	MS1	H/L	4.47726		AAAR1_DIA_R3	P11310	ACADM	DIA m1	SILAC mix 1	0.911152	H/M	MS1
												AAAR1_RS1DIA_R2	DIA m2	SILAC mix 1	M/L	MS2	4188		DDA	ABCD1	P33897	SILAC mix 2	MS1	H/M	8.28951		AAAR1_DIA_R1	P45954	ACADSB	DIA m1	SILAC mix 1	3.32683	H/M	MS1
												AAAR1_RS1DIA_R3	DIA m2	SILAC mix 1	M/L	MS2	4188		DDA	ABCD1	P33897	SILAC mix 2	MS1	M/L	14.6688		AAAR1_DIA_R3	P45954	ACADSB	DIA m1	SILAC mix 1	1.07059	H/M	MS1
												AAAR2_DIA_R1	DIA m1	SILAC mix 2	M/L	MS2	5119		DDA	ABCD3	P28288	SILAC mix 1	MS1	H/L	0.804547		AAAR1_DIA_R1	P49748	ACADVL	DIA m1	SILAC mix 1	1.11045	H/M	MS1
												AAAR2_DIA_R2	DIA m1	SILAC mix 2	M/L	MS2	5076		DDA	ABCD3	P28288	SILAC mix 1	MS1	H/M	6.11281		AAAR1_DIA_R2	P49748	ACADVL	DIA m1	SILAC mix 1	0.902592	H/M	MS1
												AAAR2_DIA_R3	DIA m1	SILAC mix 2	M/L	MS2	5077		DDA	ABCD3	P28288	SILAC mix 1	MS1	M/L	12.8551		AAAR1_DIA_R3	P49748	ACADVL	DIA m1	SILAC mix 1	0.944907	H/M	MS1
												AAAR2_RS1DIA_R1	DIA m2	SILAC mix 2	M/L	MS2	5118		DDA	ABCD3	P28288	SILAC mix 2	MS1	H/L	3.42459		AAAR1_DIA_R1	P24752	ACAT1	DIA m1	SILAC mix 1	0.835633	H/M	MS1
												AAAR2_RS1DIA_R2	DIA m2	SILAC mix 2	M/L	MS2	5132		DDA	ABCD3	P28288	SILAC mix 2	MS1	H/M	6.0349		AAAR1_DIA_R2	P24752	ACAT1	DIA m1	SILAC mix 1	0.849814	H/M	MS1
												AAAR2_RS1DIA_R3	DIA m2	SILAC mix 2	M/L	MS2	5141		DDA	ABCD3	P28288	SILAC mix 2	MS1	M/L	5.30762		AAAR1_DIA_R3	P24752	ACAT1	DIA m1	SILAC mix 1	0.859615	H/M	MS1
																			DDA	ABCE1	P61221	SILAC mix 1	MS1	H/L	54.6495		AAAR1_DIA_R1	Q9BWD1	ACAT2	DIA m1	SILAC mix 1	0.834831	H/M	MS1
																			DDA	ABCE1	P61221	SILAC mix 1	MS1	H/M	27.9262		AAAR1_DIA_R2	Q9BWD1	ACAT2	DIA m1	SILAC mix 1	0.865928	H/M	MS1
																			DDA	ABCE1	P61221	SILAC mix 1	MS1	M/L	33.3865		AAAR1_DIA_R3	Q9BWD1	ACAT2	DIA m1	SILAC mix 1	0.832934	H/M	MS1
																			DDA	ABCE1	P61221	SILAC mix 2	MS1	H/L	5.74145		AAAR1_DIA_R1	Q9H3P7	ACBD3	DIA m1	SILAC mix 1	0.748501	H/M	MS1
																			DDA	ABCE1	P61221	SILAC mix 2	MS1	H/M	7.49116		AAAR1_DIA_R2	Q9H3P7	ACBD3	DIA m1	SILAC mix 1	0.835903	H/M	MS1
																			DDA	ABCE1	P61221	SILAC mix 2	MS1	M/L	18.1005		AAAR1_DIA_R3	Q9H3P7	ACBD3	DIA m1	SILAC mix 1	0.743576	H/M	MS1
																			DDA	ABCF1	Q8NE71	SILAC mix 1	MS1	H/L	18.2746		AAAR1_DIA_R3	Q9BR61	ACBD6	DIA m1	SILAC mix 1	0.481209	H/M	MS1
																			DDA	ABCF1	Q8NE71	SILAC mix 1	MS1	H/M	10.0509		AAAR1_DIA_R1	Q9UKV3	ACIN1	DIA m1	SILAC mix 1	0.819197	H/M	MS1
																			DDA	ABCF1	Q8NE71	SILAC mix 1	MS1	M/L	8.28099		AAAR1_DIA_R2	Q9UKV3	ACIN1	DIA m1	SILAC mix 1	0.905287	H/M	MS1
																			DDA	ABCF1	Q8NE71	SILAC mix 2	MS1	H/L	10.755		AAAR1_DIA_R3	Q9UKV3	ACIN1	DIA m1	SILAC mix 1	0.688541	H/M	MS1
																			DDA	ABCF1	Q8NE71	SILAC mix 2	MS1	H/M	12.4525		AAAR1_DIA_R1	P53396	ACLY	DIA m1	SILAC mix 1	0.786767	H/M	MS1
																			DDA	ABCF1	Q8NE71	SILAC mix 2	MS1	M/L	8.17598		AAAR1_DIA_R2	P53396	ACLY	DIA m1	SILAC mix 1	0.787203	H/M	MS1
																			DDA	ABCF2	Q9UG63	SILAC mix 1	MS1	H/L	4.8059		AAAR1_DIA_R3	P53396	ACLY	DIA m1	SILAC mix 1	0.788716	H/M	MS1
																			DDA	ABCF2	Q9UG63	SILAC mix 1	MS1	H/M	11.5448		AAAR1_DIA_R1	P21399	ACO1	DIA m1	SILAC mix 1	1.04306	H/M	MS1
																			DDA	ABCF2	Q9UG63	SILAC mix 1	MS1	M/L	5.57107		AAAR1_DIA_R2	P21399	ACO1	DIA m1	SILAC mix 1	1.05518	H/M	MS1
																			DDA	ABCF2	Q9UG63	SILAC mix 2	MS1	H/L	8.63314		AAAR1_DIA_R3	P21399	ACO1	DIA m1	SILAC mix 1	0.76801	H/M	MS1
																			DDA	ABCF2	Q9UG63	SILAC mix 2	MS1	H/M	2.3039		AAAR1_DIA_R1	Q99798	ACO2	DIA m1	SILAC mix 1	0.900018	H/M	MS1
																			DDA	ABCF2	Q9UG63	SILAC mix 2	MS1	M/L	4.41286		AAAR1_DIA_R2	Q99798	ACO2	DIA m1	SILAC mix 1	0.955993	H/M	MS1
																			DDA	ABCF3	Q9NUQ8	SILAC mix 1	MS1	H/L	1.05952		AAAR1_DIA_R3	Q99798	ACO2	DIA m1	SILAC mix 1	0.849886	H/M	MS1
																			DDA	ABCF3	Q9NUQ8	SILAC mix 1	MS1	H/M	17.8731		AAAR1_DIA_R3	Q86TX2	ACOT1	DIA m1	SILAC mix 1	0.572291	H/M	MS1
																			DDA	ABCF3	Q9NUQ8	SILAC mix 1	MS1	M/L	11.9363		AAAR1_DIA_R1	Q86TX2;P49753	ACOT1;ACOT2	DIA m1	SILAC mix 1	1.01856	H/M	MS1
																			DDA	ABCF3	Q9NUQ8	SILAC mix 2	MS1	H/L	24.4592		AAAR1_DIA_R2	Q86TX2;P49753	ACOT1;ACOT2	DIA m1	SILAC mix 1	1.02663	H/M	MS1
																			DDA	ABCF3	Q9NUQ8	SILAC mix 2	MS1	H/M	9.62809		AAAR1_DIA_R3	Q86TX2;P49753	ACOT1;ACOT2	DIA m1	SILAC mix 1	0.83854	H/M	MS1
																			DDA	ABCF3	Q9NUQ8	SILAC mix 2	MS1	M/L	29.6762		AAAR1_DIA_R1	Q9NPJ3	ACOT13	DIA m1	SILAC mix 1	0.845495	H/M	MS1
																			DDA	ABCG2	Q9UNQ0	SILAC mix 1	MS1	H/L	81.5451		AAAR1_DIA_R2	Q9NPJ3	ACOT13	DIA m1	SILAC mix 1	0.738616	H/M	MS1
																			DDA	ABCG2	Q9UNQ0	SILAC mix 1	MS1	H/M	26.235		AAAR1_DIA_R3	Q9NPJ3	ACOT13	DIA m1	SILAC mix 1	0.969928	H/M	MS1
																			DDA	ABCG2	Q9UNQ0	SILAC mix 1	MS1	M/L	84.3934		AAAR1_DIA_R1	O00154	ACOT7	DIA m1	SILAC mix 1	1.08398	H/M	MS1
																			DDA	ABCG2	Q9UNQ0	SILAC mix 2	MS1	H/L	26.6794		AAAR1_DIA_R2	O00154	ACOT7	DIA m1	SILAC mix 1	0.720781	H/M	MS1
																			DDA	ABCG2	Q9UNQ0	SILAC mix 2	MS1	H/M	20.9513		AAAR1_DIA_R3	O00154	ACOT7	DIA m1	SILAC mix 1	0.682194	H/M	MS1
																			DDA	ABCG2	Q9UNQ0	SILAC mix 2	MS1	M/L	11.8417		AAAR1_DIA_R1	Q9Y305	ACOT9	DIA m1	SILAC mix 1	1.14726	H/M	MS1
																			DDA	ABHD10	Q9NUJ1	SILAC mix 1	MS1	H/L	13.0794		AAAR1_DIA_R2	Q9Y305	ACOT9	DIA m1	SILAC mix 1	0.89624	H/M	MS1
																			DDA	ABHD10	Q9NUJ1	SILAC mix 1	MS1	H/M	5.29568		AAAR1_DIA_R3	Q9Y305	ACOT9	DIA m1	SILAC mix 1	1.17004	H/M	MS1
																			DDA	ABHD10	Q9NUJ1	SILAC mix 1	MS1	M/L	10.1646		AAAR1_DIA_R1	Q15067	ACOX1	DIA m1	SILAC mix 1	0.678089	H/M	MS1
																			DDA	ABHD10	Q9NUJ1	SILAC mix 2	MS1	H/L	7.93387		AAAR1_DIA_R2	Q15067	ACOX1	DIA m1	SILAC mix 1	1.08394	H/M	MS1
																			DDA	ABHD10	Q9NUJ1	SILAC mix 2	MS1	H/M	3.42713		AAAR1_DIA_R3	Q15067	ACOX1	DIA m1	SILAC mix 1	1.01461	H/M	MS1
																			DDA	ABHD10	Q9NUJ1	SILAC mix 2	MS1	M/L	6.70052		AAAR1_DIA_R1	P24666	ACP1	DIA m1	SILAC mix 1	0.77505	H/M	MS1
																			DDA	ABHD12	Q8N2K0	SILAC mix 1	MS1	H/L	53.6948		AAAR1_DIA_R2	P24666	ACP1	DIA m1	SILAC mix 1	0.451757	H/M	MS1
																			DDA	ABHD12	Q8N2K0	SILAC mix 1	MS1	H/M	111.115		AAAR1_DIA_R3	P24666	ACP1	DIA m1	SILAC mix 1	0.998297	H/M	MS1
																			DDA	ABHD12	Q8N2K0	SILAC mix 1	MS1	M/L	81.8305		AAAR1_DIA_R1	P11117	ACP2	DIA m1	SILAC mix 1	2.27492	H/M	MS1
																			DDA	ABHD12	Q8N2K0	SILAC mix 2	MS1	H/L	NA		AAAR1_DIA_R2	P11117	ACP2	DIA m1	SILAC mix 1	1.57991	H/M	MS1
																			DDA	ABHD12	Q8N2K0	SILAC mix 2	MS1	H/M	NA		AAAR1_DIA_R3	P11117	ACP2	DIA m1	SILAC mix 1	0.530742	H/M	MS1
																			DDA	ABHD12	Q8N2K0	SILAC mix 2	MS1	M/L	NA		AAAR1_DIA_R2	Q96CM8	ACSF2	DIA m1	SILAC mix 1	0.437157	H/M	MS1
																			DDA	ABHD14B	Q96IU4	SILAC mix 1	MS1	H/L	0.43044		AAAR1_DIA_R2	Q4G176	ACSF3	DIA m1	SILAC mix 1	0.935209	H/M	MS1
																			DDA	ABHD14B	Q96IU4	SILAC mix 1	MS1	H/M	2.47207		AAAR1_DIA_R3	Q4G176	ACSF3	DIA m1	SILAC mix 1	0.653643	H/M	MS1
																			DDA	ABHD14B	Q96IU4	SILAC mix 1	MS1	M/L	23.533		AAAR1_DIA_R1	P33121	ACSL1	DIA m1	SILAC mix 1	0.459485	H/M	MS1
																			DDA	ABHD14B	Q96IU4	SILAC mix 2	MS1	H/L	11.0633		AAAR1_DIA_R2	P33121	ACSL1	DIA m1	SILAC mix 1	0.53455	H/M	MS1
																			DDA	ABHD14B	Q96IU4	SILAC mix 2	MS1	H/M	18.2394		AAAR1_DIA_R3	P33121	ACSL1	DIA m1	SILAC mix 1	0.205319	H/M	MS1
																			DDA	ABHD14B	Q96IU4	SILAC mix 2	MS1	M/L	12.4747		AAAR1_DIA_R1	O95573	ACSL3	DIA m1	SILAC mix 1	0.792963	H/M	MS1
																			DDA	ABHD16A	O95870	SILAC mix 1	MS1	H/L	15.905		AAAR1_DIA_R2	O95573	ACSL3	DIA m1	SILAC mix 1	0.7259	H/M	MS1
																			DDA	ABHD16A	O95870	SILAC mix 1	MS1	H/M	3.01364		AAAR1_DIA_R3	O95573	ACSL3	DIA m1	SILAC mix 1	0.905797	H/M	MS1
																			DDA	ABHD16A	O95870	SILAC mix 1	MS1	M/L	12.9226		AAAR1_DIA_R1	O60488	ACSL4	DIA m1	SILAC mix 1	0.651408	H/M	MS1
																			DDA	ABI1	Q8IZP0	SILAC mix 1	MS1	H/L	65.3083		AAAR1_DIA_R2	O60488	ACSL4	DIA m1	SILAC mix 1	0.639243	H/M	MS1
																			DDA	ABI1	Q8IZP0	SILAC mix 1	MS1	H/M	77.8455		AAAR1_DIA_R3	O60488	ACSL4	DIA m1	SILAC mix 1	0.600752	H/M	MS1
																			DDA	ABI1	Q8IZP0	SILAC mix 1	MS1	M/L	15.5017		AAAR1_DIA_R1	P60709;P62736;P63261;P68032;P68133;P63267	ACTA1;ACTA2;ACTB;ACTG1;ACTG2	DIA m1	SILAC mix 1	1.05372	H/M	MS1
																			DDA	ABI1	Q8IZP0	SILAC mix 2	MS1	H/L	34.7752		AAAR1_DIA_R2	P60709;P62736;P63261;P68032;P68133;P63267	ACTA1;ACTA2;ACTB;ACTG1;ACTG2	DIA m1	SILAC mix 1	0.890286	H/M	MS1
																			DDA	ABI1	Q8IZP0	SILAC mix 2	MS1	H/M	18.7575		AAAR1_DIA_R3	P60709;P62736;P63261;P68032;P68133;P63267	ACTA1;ACTA2;ACTB;ACTG1;ACTG2	DIA m1	SILAC mix 1	1.05264	H/M	MS1
																			DDA	ABI1	Q8IZP0	SILAC mix 2	MS1	M/L	16.5576		AAAR1_DIA_R3	P62736;P68032;P63267	ACTA2;ACTG2	DIA m1	SILAC mix 1	0.0743107	H/M	MS1
																			DDA	ABLIM1	O14639	SILAC mix 1	MS1	H/L	NA		AAAR1_DIA_R1	P60709;P63261	ACTB;ACTG1	DIA m1	SILAC mix 1	0.811441	H/M	MS1
																			DDA	ABLIM1	O14639	SILAC mix 1	MS1	H/M	NA		AAAR1_DIA_R2	P60709;P63261	ACTB;ACTG1	DIA m1	SILAC mix 1	0.954605	H/M	MS1
																			DDA	ABLIM1	O14639	SILAC mix 1	MS1	M/L	NA		AAAR1_DIA_R3	P60709;P63261	ACTB;ACTG1	DIA m1	SILAC mix 1	0.938177	H/M	MS1
																			DDA	ABT1	Q9ULW3	SILAC mix 1	MS1	H/L	10.0754		AAAR1_DIA_R1	Q6S8J3;P60709;P63261	ACTB;ACTG1	DIA m1	SILAC mix 1	0.822536	H/M	MS1
																			DDA	ABT1	Q9ULW3	SILAC mix 1	MS1	H/M	23.4069		AAAR1_DIA_R2	Q6S8J3;P60709;P63261	ACTB;ACTG1	DIA m1	SILAC mix 1	0.767389	H/M	MS1
																			DDA	ABT1	Q9ULW3	SILAC mix 1	MS1	M/L	18.4376		AAAR1_DIA_R3	Q6S8J3;P60709;P63261	ACTB;ACTG1	DIA m1	SILAC mix 1	0.883225	H/M	MS1
																			DDA	ABT1	Q9ULW3	SILAC mix 2	MS1	H/L	17.0138		AAAR1_DIA_R1	P60709;P62736;P63261;P68032;Q562R1;P68133;P63267	ACTBL2	DIA m1	SILAC mix 1	0.871044	H/M	MS1
																			DDA	ABT1	Q9ULW3	SILAC mix 2	MS1	H/M	33.7047		AAAR1_DIA_R2	P60709;P62736;P63261;P68032;Q562R1;P68133;P63267	ACTBL2	DIA m1	SILAC mix 1	0.764424	H/M	MS1
																			DDA	ABT1	Q9ULW3	SILAC mix 2	MS1	M/L	27.833		AAAR1_DIA_R3	P60709;P62736;P63261;P68032;Q562R1;P68133;P63267	ACTBL2	DIA m1	SILAC mix 1	1.00767	H/M	MS1
																			DDA	ACAA1	P09110	SILAC mix 1	MS1	H/L	14.3402		AAAR1_DIA_R1	P60709;P63261;Q562R1	ACTBL2	DIA m1	SILAC mix 1	1.19963	H/M	MS1
																			DDA	ACAA1	P09110	SILAC mix 1	MS1	H/M	17.2612		AAAR1_DIA_R2	P60709;P63261;Q562R1	ACTBL2	DIA m1	SILAC mix 1	1.15361	H/M	MS1
																			DDA	ACAA1	P09110	SILAC mix 1	MS1	M/L	13.38		AAAR1_DIA_R3	P60709;P63261;Q562R1	ACTBL2	DIA m1	SILAC mix 1	1.14955	H/M	MS1
																			DDA	ACAA1	P09110	SILAC mix 2	MS1	H/L	5.20149		AAAR1_DIA_R2	Q562R1	ACTBL2	DIA m1	SILAC mix 1	0.401781	H/M	MS1
																			DDA	ACAA1	P09110	SILAC mix 2	MS1	H/M	3.35966		AAAR1_DIA_R1	Q6S8J3;A5A3E0;P60709;P62736;P63261;P68032;Q562R1;P68133;Q9BYX7;P63267	ACTBL2	DIA m1	SILAC mix 1	0.869825	H/M	MS1
																			DDA	ACAA1	P09110	SILAC mix 2	MS1	M/L	6.60925		AAAR1_DIA_R2	Q6S8J3;A5A3E0;P60709;P62736;P63261;P68032;Q562R1;P68133;Q9BYX7;P63267	ACTBL2	DIA m1	SILAC mix 1	0.890255	H/M	MS1
																			DDA	ACAA2	P42765	SILAC mix 1	MS1	H/L	4.20428		AAAR1_DIA_R3	Q6S8J3;A5A3E0;P60709;P62736;P63261;P68032;Q562R1;P68133;Q9BYX7;P63267	ACTBL2	DIA m1	SILAC mix 1	0.886906	H/M	MS1
																			DDA	ACAA2	P42765	SILAC mix 1	MS1	H/M	3.49049		AAAR1_DIA_R1	O96019	ACTL6A	DIA m1	SILAC mix 1	0.917315	H/M	MS1
																			DDA	ACAA2	P42765	SILAC mix 1	MS1	M/L	0.689543		AAAR1_DIA_R2	O96019	ACTL6A	DIA m1	SILAC mix 1	1.03797	H/M	MS1
																			DDA	ACAA2	P42765	SILAC mix 2	MS1	H/L	2.35906		AAAR1_DIA_R3	O96019	ACTL6A	DIA m1	SILAC mix 1	0.763844	H/M	MS1
																			DDA	ACAA2	P42765	SILAC mix 2	MS1	H/M	3.0983		AAAR1_DIA_R1	O96019;O94805	ACTL6A	DIA m1	SILAC mix 1	0.165726	H/M	MS1
																			DDA	ACAA2	P42765	SILAC mix 2	MS1	M/L	5.41497		AAAR1_DIA_R1	P12814	ACTN1	DIA m1	SILAC mix 1	0.897145	H/M	MS1
																			DDA	ACACA	Q13085	SILAC mix 1	MS1	H/L	10.1635		AAAR1_DIA_R2	P12814	ACTN1	DIA m1	SILAC mix 1	0.881363	H/M	MS1
																			DDA	ACACA	Q13085	SILAC mix 1	MS1	H/M	14.2153		AAAR1_DIA_R3	P12814	ACTN1	DIA m1	SILAC mix 1	0.708747	H/M	MS1
																			DDA	ACACA	Q13085	SILAC mix 1	MS1	M/L	12.8652		AAAR1_DIA_R1	P12814;P35609	ACTN1;ACTN2	DIA m1	SILAC mix 1	1.89848	H/M	MS1
																			DDA	ACACA	Q13085	SILAC mix 2	MS1	H/L	4.62655		AAAR1_DIA_R2	P12814;P35609	ACTN1;ACTN2	DIA m1	SILAC mix 1	4.24202	H/M	MS1
																			DDA	ACACA	Q13085	SILAC mix 2	MS1	H/M	6.90838		AAAR1_DIA_R3	P12814;P35609	ACTN1;ACTN2	DIA m1	SILAC mix 1	4.8273	H/M	MS1
																			DDA	ACACA	Q13085	SILAC mix 2	MS1	M/L	14.8164		AAAR1_DIA_R1	Q08043;P12814;P35609;O43707	ACTN1;ACTN2;ACTN3;ACTN4	DIA m1	SILAC mix 1	1.13575	H/M	MS1
																			DDA	ACAD9	Q9H845	SILAC mix 1	MS1	H/L	26.9809		AAAR1_DIA_R2	Q08043;P12814;P35609;O43707	ACTN1;ACTN2;ACTN3;ACTN4	DIA m1	SILAC mix 1	1.11263	H/M	MS1
																			DDA	ACAD9	Q9H845	SILAC mix 1	MS1	H/M	17.4039		AAAR1_DIA_R3	Q08043;P12814;P35609;O43707	ACTN1;ACTN2;ACTN3;ACTN4	DIA m1	SILAC mix 1	0.885646	H/M	MS1
																			DDA	ACAD9	Q9H845	SILAC mix 1	MS1	M/L	19.3753		AAAR1_DIA_R1	P12814;P35609;O43707	ACTN1;ACTN2;ACTN4	DIA m1	SILAC mix 1	1.04545	H/M	MS1
																			DDA	ACAD9	Q9H845	SILAC mix 2	MS1	H/L	7.57428		AAAR1_DIA_R2	P12814;P35609;O43707	ACTN1;ACTN2;ACTN4	DIA m1	SILAC mix 1	1.09449	H/M	MS1
																			DDA	ACAD9	Q9H845	SILAC mix 2	MS1	H/M	5.93866		AAAR1_DIA_R3	P12814;P35609;O43707	ACTN1;ACTN2;ACTN4	DIA m1	SILAC mix 1	1.07456	H/M	MS1
																			DDA	ACAD9	Q9H845	SILAC mix 2	MS1	M/L	3.40657		AAAR1_DIA_R1	Q08043;P12814;O43707	ACTN1;ACTN3;ACTN4	DIA m1	SILAC mix 1	0.995344	H/M	MS1
																			DDA	ACADM	P11310	SILAC mix 1	MS1	H/L	4.67998		AAAR1_DIA_R2	Q08043;P12814;O43707	ACTN1;ACTN3;ACTN4	DIA m1	SILAC mix 1	1.11047	H/M	MS1
																			DDA	ACADM	P11310	SILAC mix 1	MS1	H/M	0.743166		AAAR1_DIA_R3	Q08043;P12814;O43707	ACTN1;ACTN3;ACTN4	DIA m1	SILAC mix 1	1.18596	H/M	MS1
																			DDA	ACADM	P11310	SILAC mix 1	MS1	M/L	3.84733		AAAR1_DIA_R1	P12814;O43707	ACTN1;ACTN4	DIA m1	SILAC mix 1	0.913604	H/M	MS1
																			DDA	ACADM	P11310	SILAC mix 2	MS1	H/L	3.53149		AAAR1_DIA_R2	P12814;O43707	ACTN1;ACTN4	DIA m1	SILAC mix 1	0.905232	H/M	MS1
																			DDA	ACADM	P11310	SILAC mix 2	MS1	H/M	1.1633		AAAR1_DIA_R3	P12814;O43707	ACTN1;ACTN4	DIA m1	SILAC mix 1	0.868801	H/M	MS1
																			DDA	ACADM	P11310	SILAC mix 2	MS1	M/L	1.67081		AAAR1_DIA_R3	P35609	ACTN2	DIA m1	SILAC mix 1	1.0151	H/M	MS1
																			DDA	ACADS	P16219	SILAC mix 1	MS1	H/L	NA		AAAR1_DIA_R1	O43707	ACTN4	DIA m1	SILAC mix 1	0.985978	H/M	MS1
																			DDA	ACADS	P16219	SILAC mix 1	MS1	H/M	NA		AAAR1_DIA_R2	O43707	ACTN4	DIA m1	SILAC mix 1	0.936923	H/M	MS1
																			DDA	ACADS	P16219	SILAC mix 1	MS1	M/L	NA		AAAR1_DIA_R3	O43707	ACTN4	DIA m1	SILAC mix 1	0.944728	H/M	MS1
																			DDA	ACADSB	P45954	SILAC mix 1	MS1	H/L	29.4741		AAAR1_DIA_R1	Q9H254;O43707	ACTN4	DIA m1	SILAC mix 1	1.01342	H/M	MS1
																			DDA	ACADSB	P45954	SILAC mix 1	MS1	H/M	25.9867		AAAR1_DIA_R2	Q9H254;O43707	ACTN4	DIA m1	SILAC mix 1	0.991657	H/M	MS1
																			DDA	ACADSB	P45954	SILAC mix 1	MS1	M/L	12.5891		AAAR1_DIA_R3	Q9H254;O43707	ACTN4	DIA m1	SILAC mix 1	0.995357	H/M	MS1
																			DDA	ACADSB	P45954	SILAC mix 2	MS1	H/L	12.0716		AAAR1_DIA_R1	Q9NZ32	ACTR10	DIA m1	SILAC mix 1	1.07471	H/M	MS1
																			DDA	ACADSB	P45954	SILAC mix 2	MS1	H/M	14.8799		AAAR1_DIA_R2	Q9NZ32	ACTR10	DIA m1	SILAC mix 1	0.601102	H/M	MS1
																			DDA	ACADSB	P45954	SILAC mix 2	MS1	M/L	15.9382		AAAR1_DIA_R3	Q9NZ32	ACTR10	DIA m1	SILAC mix 1	1.02917	H/M	MS1
																			DDA	ACADVL	P49748	SILAC mix 1	MS1	H/L	8.99899		AAAR1_DIA_R1	P61163	ACTR1A	DIA m1	SILAC mix 1	0.660033	H/M	MS1
																			DDA	ACADVL	P49748	SILAC mix 1	MS1	H/M	3.44135		AAAR1_DIA_R2	P61163	ACTR1A	DIA m1	SILAC mix 1	0.959787	H/M	MS1
																			DDA	ACADVL	P49748	SILAC mix 1	MS1	M/L	17.4648		AAAR1_DIA_R3	P61163	ACTR1A	DIA m1	SILAC mix 1	0.799492	H/M	MS1
																			DDA	ACADVL	P49748	SILAC mix 2	MS1	H/L	4.47795		AAAR1_DIA_R1	P61163;P42025	ACTR1A;ACTR1B	DIA m1	SILAC mix 1	0.744317	H/M	MS1
																			DDA	ACADVL	P49748	SILAC mix 2	MS1	H/M	4.315		AAAR1_DIA_R2	P61163;P42025	ACTR1A;ACTR1B	DIA m1	SILAC mix 1	0.937563	H/M	MS1
																			DDA	ACADVL	P49748	SILAC mix 2	MS1	M/L	2.6418		AAAR1_DIA_R3	P61163;P42025	ACTR1A;ACTR1B	DIA m1	SILAC mix 1	0.687129	H/M	MS1
																			DDA	ACAT1	P24752	SILAC mix 1	MS1	H/L	4.52143		AAAR1_DIA_R1	P61160	ACTR2	DIA m1	SILAC mix 1	1.03058	H/M	MS1
																			DDA	ACAT1	P24752	SILAC mix 1	MS1	H/M	5.82196		AAAR1_DIA_R2	P61160	ACTR2	DIA m1	SILAC mix 1	0.97287	H/M	MS1
																			DDA	ACAT1	P24752	SILAC mix 1	MS1	M/L	3.10905		AAAR1_DIA_R3	P61160	ACTR2	DIA m1	SILAC mix 1	0.921926	H/M	MS1
																			DDA	ACAT1	P24752	SILAC mix 2	MS1	H/L	2.52652		AAAR1_DIA_R1	P61158	ACTR3	DIA m1	SILAC mix 1	0.809069	H/M	MS1
																			DDA	ACAT1	P24752	SILAC mix 2	MS1	H/M	2.15695		AAAR1_DIA_R2	P61158	ACTR3	DIA m1	SILAC mix 1	0.812222	H/M	MS1
																			DDA	ACAT1	P24752	SILAC mix 2	MS1	M/L	4.51023		AAAR1_DIA_R3	P61158	ACTR3	DIA m1	SILAC mix 1	0.779951	H/M	MS1
																			DDA	ACAT2	Q9BWD1	SILAC mix 1	MS1	H/L	2.86541		AAAR1_DIA_R2	P61158;Q9P1U1	ACTR3	DIA m1	SILAC mix 1	0.63266	H/M	MS1
																			DDA	ACAT2	Q9BWD1	SILAC mix 1	MS1	H/M	3.89914		AAAR1_DIA_R1	P61158;Q9P1U1;Q9C0K3	ACTR3	DIA m1	SILAC mix 1	0.807986	H/M	MS1
																			DDA	ACAT2	Q9BWD1	SILAC mix 1	MS1	M/L	6.37508		AAAR1_DIA_R2	P61158;Q9P1U1;Q9C0K3	ACTR3	DIA m1	SILAC mix 1	0.899614	H/M	MS1
																			DDA	ACAT2	Q9BWD1	SILAC mix 2	MS1	H/L	2.58443		AAAR1_DIA_R3	P61158;Q9P1U1;Q9C0K3	ACTR3	DIA m1	SILAC mix 1	0.942645	H/M	MS1
																			DDA	ACAT2	Q9BWD1	SILAC mix 2	MS1	H/M	3.45816		AAAR1_DIA_R1	Q13443	ADAM9	DIA m1	SILAC mix 1	0.219805	H/M	MS1
																			DDA	ACAT2	Q9BWD1	SILAC mix 2	MS1	M/L	6.5393		AAAR1_DIA_R3	Q13443	ADAM9	DIA m1	SILAC mix 1	0.175225	H/M	MS1
																			DDA	ACBD3	Q9H3P7	SILAC mix 1	MS1	H/L	42.3651		AAAR1_DIA_R1	P55265	ADAR	DIA m1	SILAC mix 1	0.844517	H/M	MS1
																			DDA	ACBD3	Q9H3P7	SILAC mix 1	MS1	H/M	74.9505		AAAR1_DIA_R2	P55265	ADAR	DIA m1	SILAC mix 1	1.10749	H/M	MS1
																			DDA	ACBD3	Q9H3P7	SILAC mix 1	MS1	M/L	27.487		AAAR1_DIA_R3	P55265	ADAR	DIA m1	SILAC mix 1	0.842159	H/M	MS1
																			DDA	ACBD3	Q9H3P7	SILAC mix 2	MS1	H/L	4.31882		AAAR1_DIA_R1	Q9NS39	ADARB2	DIA m1	SILAC mix 1	1.16495	H/M	MS1
																			DDA	ACBD3	Q9H3P7	SILAC mix 2	MS1	H/M	22.5292		AAAR1_DIA_R1	P35611	ADD1	DIA m1	SILAC mix 1	1.29452	H/M	MS1
																			DDA	ACBD3	Q9H3P7	SILAC mix 2	MS1	M/L	8.7068		AAAR1_DIA_R2	P35611	ADD1	DIA m1	SILAC mix 1	8.54348	H/M	MS1
																			DDA	ACBD5	Q5T8D3	SILAC mix 1	MS1	H/L	94.3371		AAAR1_DIA_R3	P35611	ADD1	DIA m1	SILAC mix 1	5.74948	H/M	MS1
																			DDA	ACBD5	Q5T8D3	SILAC mix 1	MS1	H/M	103.553		AAAR1_DIA_R1	P48960	ADGRE5	DIA m1	SILAC mix 1	0.858744	H/M	MS1
																			DDA	ACBD5	Q5T8D3	SILAC mix 1	MS1	M/L	18.0111		AAAR1_DIA_R2	P48960	ADGRE5	DIA m1	SILAC mix 1	0.54264	H/M	MS1
																			DDA	ACIN1	Q9UKV3	SILAC mix 1	MS1	H/L	11.9225		AAAR1_DIA_R3	P48960	ADGRE5	DIA m1	SILAC mix 1	0.760321	H/M	MS1
																			DDA	ACIN1	Q9UKV3	SILAC mix 1	MS1	H/M	12.0646		AAAR1_DIA_R1	P48960;Q9UHX3	ADGRE5	DIA m1	SILAC mix 1	9.35605	H/M	MS1
																			DDA	ACIN1	Q9UKV3	SILAC mix 1	MS1	M/L	15.9237		AAAR1_DIA_R1	Q8IZP9	ADGRG2	DIA m1	SILAC mix 1	4.8378	H/M	MS1
																			DDA	ACIN1	Q9UKV3	SILAC mix 2	MS1	H/L	3.43629		AAAR1_DIA_R2	Q8IZP9	ADGRG2	DIA m1	SILAC mix 1	0.966467	H/M	MS1
																			DDA	ACIN1	Q9UKV3	SILAC mix 2	MS1	H/M	2.7922		AAAR1_DIA_R3	Q8IZP9	ADGRG2	DIA m1	SILAC mix 1	6.33322	H/M	MS1
																			DDA	ACIN1	Q9UKV3	SILAC mix 2	MS1	M/L	3.71454		AAAR1_DIA_R1	P11766	ADH5	DIA m1	SILAC mix 1	1.00103	H/M	MS1
																			DDA	ACLY	P53396	SILAC mix 1	MS1	H/L	0.535833		AAAR1_DIA_R2	P11766	ADH5	DIA m1	SILAC mix 1	1.55311	H/M	MS1
																			DDA	ACLY	P53396	SILAC mix 1	MS1	H/M	3.29397		AAAR1_DIA_R3	P11766	ADH5	DIA m1	SILAC mix 1	1.27397	H/M	MS1
																			DDA	ACLY	P53396	SILAC mix 1	MS1	M/L	2.41875		AAAR1_DIA_R1	Q9BV57	ADI1	DIA m1	SILAC mix 1	0.222842	H/M	MS1
																			DDA	ACLY	P53396	SILAC mix 2	MS1	H/L	0.469808		AAAR1_DIA_R2	Q9BV57	ADI1	DIA m1	SILAC mix 1	0.375316	H/M	MS1
																			DDA	ACLY	P53396	SILAC mix 2	MS1	H/M	3.56404		AAAR1_DIA_R1	P55263	ADK	DIA m1	SILAC mix 1	0.709867	H/M	MS1
																			DDA	ACLY	P53396	SILAC mix 2	MS1	M/L	1.54028		AAAR1_DIA_R2	P55263	ADK	DIA m1	SILAC mix 1	0.949378	H/M	MS1
																			DDA	ACO1	P21399	SILAC mix 1	MS1	H/L	2.87505		AAAR1_DIA_R3	P55263	ADK	DIA m1	SILAC mix 1	1.09098	H/M	MS1
																			DDA	ACO1	P21399	SILAC mix 1	MS1	H/M	6.9772		AAAR1_DIA_R1	Q9H2P0	ADNP	DIA m1	SILAC mix 1	1.69622	H/M	MS1
																			DDA	ACO1	P21399	SILAC mix 1	MS1	M/L	7.03822		AAAR1_DIA_R2	Q9H2P0	ADNP	DIA m1	SILAC mix 1	0.619356	H/M	MS1
																			DDA	ACO1	P21399	SILAC mix 2	MS1	H/L	7.86738		AAAR1_DIA_R3	Q9H2P0	ADNP	DIA m1	SILAC mix 1	1.2989	H/M	MS1
																			DDA	ACO1	P21399	SILAC mix 2	MS1	H/M	8.474		AAAR1_DIA_R1	Q9BRR6	ADPGK	DIA m1	SILAC mix 1	0.390635	H/M	MS1
																			DDA	ACO1	P21399	SILAC mix 2	MS1	M/L	1.16449		AAAR1_DIA_R2	Q9BRR6	ADPGK	DIA m1	SILAC mix 1	0.778234	H/M	MS1
																			DDA	ACO2	Q99798	SILAC mix 1	MS1	H/L	17.5291		AAAR1_DIA_R3	Q9BRR6	ADPGK	DIA m1	SILAC mix 1	0.86372	H/M	MS1
																			DDA	ACO2	Q99798	SILAC mix 1	MS1	H/M	13.0847		AAAR1_DIA_R1	Q16186	ADRM1	DIA m1	SILAC mix 1	0.858613	H/M	MS1
																			DDA	ACO2	Q99798	SILAC mix 1	MS1	M/L	11.8196		AAAR1_DIA_R2	Q16186	ADRM1	DIA m1	SILAC mix 1	0.835626	H/M	MS1
																			DDA	ACO2	Q99798	SILAC mix 2	MS1	H/L	4.31998		AAAR1_DIA_R3	Q16186	ADRM1	DIA m1	SILAC mix 1	1.14631	H/M	MS1
																			DDA	ACO2	Q99798	SILAC mix 2	MS1	H/M	3.88959		AAAR1_DIA_R1	P30566	ADSL	DIA m1	SILAC mix 1	0.621608	H/M	MS1
																			DDA	ACO2	Q99798	SILAC mix 2	MS1	M/L	7.96403		AAAR1_DIA_R2	P30566	ADSL	DIA m1	SILAC mix 1	0.846226	H/M	MS1
																			DDA	ACOT1	Q86TX2	SILAC mix 1	MS1	H/L	9.78184		AAAR1_DIA_R3	P30566	ADSL	DIA m1	SILAC mix 1	0.835258	H/M	MS1
																			DDA	ACOT1	Q86TX2	SILAC mix 1	MS1	H/M	27.4341		AAAR1_DIA_R1	P30520	ADSS2	DIA m1	SILAC mix 1	0.458203	H/M	MS1
																			DDA	ACOT1	Q86TX2	SILAC mix 1	MS1	M/L	24.6876		AAAR1_DIA_R2	P30520	ADSS2	DIA m1	SILAC mix 1	0.556695	H/M	MS1
																			DDA	ACOT1	Q86TX2	SILAC mix 2	MS1	H/L	19.2065		AAAR1_DIA_R3	P30520	ADSS2	DIA m1	SILAC mix 1	0.461949	H/M	MS1
																			DDA	ACOT1	Q86TX2	SILAC mix 2	MS1	H/M	2.95745		AAAR1_DIA_R1	Q8N556	AFAP1	DIA m1	SILAC mix 1	1.18563	H/M	MS1
																			DDA	ACOT1	Q86TX2	SILAC mix 2	MS1	M/L	4.48806		AAAR1_DIA_R2	Q8N556	AFAP1	DIA m1	SILAC mix 1	0.997072	H/M	MS1
																			DDA	ACOT13	Q9NPJ3	SILAC mix 1	MS1	H/L	22.1387		AAAR1_DIA_R3	Q8N556	AFAP1	DIA m1	SILAC mix 1	1.00166	H/M	MS1
																			DDA	ACOT13	Q9NPJ3	SILAC mix 1	MS1	H/M	10.4819		AAAR1_DIA_R1	Q01484;Q9Y4W6	AFG3L2	DIA m1	SILAC mix 1	1.2237	H/M	MS1
																			DDA	ACOT13	Q9NPJ3	SILAC mix 1	MS1	M/L	23.5027		AAAR1_DIA_R2	Q01484;Q9Y4W6	AFG3L2	DIA m1	SILAC mix 1	1.36137	H/M	MS1
																			DDA	ACOT13	Q9NPJ3	SILAC mix 2	MS1	H/L	4.1372		AAAR1_DIA_R3	Q01484;Q9Y4W6	AFG3L2	DIA m1	SILAC mix 1	1.05164	H/M	MS1
																			DDA	ACOT13	Q9NPJ3	SILAC mix 2	MS1	H/M	8.32846		AAAR1_DIA_R1	Q9Y4W6	AFG3L2	DIA m1	SILAC mix 1	1.59351	H/M	MS1
																			DDA	ACOT13	Q9NPJ3	SILAC mix 2	MS1	M/L	9.48698		AAAR1_DIA_R2	Q9Y4W6	AFG3L2	DIA m1	SILAC mix 1	2.21974	H/M	MS1
																			DDA	ACOT7	O00154	SILAC mix 1	MS1	H/L	33.5208		AAAR1_DIA_R3	Q9Y4W6	AFG3L2	DIA m1	SILAC mix 1	1.79684	H/M	MS1
																			DDA	ACOT7	O00154	SILAC mix 1	MS1	H/M	9.95355		AAAR1_DIA_R1	P35573	AGL	DIA m1	SILAC mix 1	1.06876	H/M	MS1
																			DDA	ACOT7	O00154	SILAC mix 1	MS1	M/L	27.7576		AAAR1_DIA_R2	P35573	AGL	DIA m1	SILAC mix 1	0.85724	H/M	MS1
																			DDA	ACOT7	O00154	SILAC mix 2	MS1	H/L	29.9872		AAAR1_DIA_R3	P35573	AGL	DIA m1	SILAC mix 1	1.20112	H/M	MS1
																			DDA	ACOT7	O00154	SILAC mix 2	MS1	H/M	4.08946		AAAR1_DIA_R1	Q99943	AGPAT1	DIA m1	SILAC mix 1	0.771556	H/M	MS1
																			DDA	ACOT7	O00154	SILAC mix 2	MS1	M/L	34.1553		AAAR1_DIA_R2	Q99943	AGPAT1	DIA m1	SILAC mix 1	0.988043	H/M	MS1
																			DDA	ACOT8	O14734	SILAC mix 1	MS1	H/L	NA		AAAR1_DIA_R3	Q99943	AGPAT1	DIA m1	SILAC mix 1	0.705865	H/M	MS1
																			DDA	ACOT8	O14734	SILAC mix 1	MS1	H/M	NA		AAAR1_DIA_R1	O00116	AGPS	DIA m1	SILAC mix 1	0.794976	H/M	MS1
																			DDA	ACOT8	O14734	SILAC mix 1	MS1	M/L	9.42204		AAAR1_DIA_R2	O00116	AGPS	DIA m1	SILAC mix 1	0.675452	H/M	MS1
																			DDA	ACOT8	O14734	SILAC mix 2	MS1	H/L	NA		AAAR1_DIA_R3	O00116	AGPS	DIA m1	SILAC mix 1	0.571152	H/M	MS1
																			DDA	ACOT8	O14734	SILAC mix 2	MS1	H/M	NA		AAAR1_DIA_R1	O95994	AGR2	DIA m1	SILAC mix 1	0.766608	H/M	MS1
																			DDA	ACOT8	O14734	SILAC mix 2	MS1	M/L	NA		AAAR1_DIA_R2	O95994	AGR2	DIA m1	SILAC mix 1	0.990324	H/M	MS1
																			DDA	ACOT9	Q9Y305	SILAC mix 1	MS1	H/L	3.52993		AAAR1_DIA_R3	O95994	AGR2	DIA m1	SILAC mix 1	0.668346	H/M	MS1
																			DDA	ACOT9	Q9Y305	SILAC mix 1	MS1	H/M	2.32256		AAAR1_DIA_R1	Q8TD06;O95994	AGR2	DIA m1	SILAC mix 1	0.618083	H/M	MS1
																			DDA	ACOT9	Q9Y305	SILAC mix 1	MS1	M/L	12.4191		AAAR1_DIA_R2	Q8TD06;O95994	AGR2	DIA m1	SILAC mix 1	0.168811	H/M	MS1
																			DDA	ACOT9	Q9Y305	SILAC mix 2	MS1	H/L	16.813		AAAR1_DIA_R3	Q8TD06;O95994	AGR2	DIA m1	SILAC mix 1	1.0508	H/M	MS1
																			DDA	ACOT9	Q9Y305	SILAC mix 2	MS1	H/M	7.17675		AAAR1_DIA_R1	Q8WYP5	AHCTF1	DIA m1	SILAC mix 1	0.74111	H/M	MS1
																			DDA	ACOT9	Q9Y305	SILAC mix 2	MS1	M/L	13.3961		AAAR1_DIA_R2	Q8WYP5	AHCTF1	DIA m1	SILAC mix 1	0.968012	H/M	MS1
																			DDA	ACOX1	Q15067	SILAC mix 1	MS1	H/L	10.3836		AAAR1_DIA_R3	Q8WYP5	AHCTF1	DIA m1	SILAC mix 1	1.13248	H/M	MS1
																			DDA	ACOX1	Q15067	SILAC mix 1	MS1	H/M	2.97718		AAAR1_DIA_R1	P23526	AHCY	DIA m1	SILAC mix 1	1.02393	H/M	MS1
																			DDA	ACOX1	Q15067	SILAC mix 1	MS1	M/L	13.338		AAAR1_DIA_R2	P23526	AHCY	DIA m1	SILAC mix 1	1.01534	H/M	MS1
																			DDA	ACOX1	Q15067	SILAC mix 2	MS1	H/L	4.47825		AAAR1_DIA_R3	P23526	AHCY	DIA m1	SILAC mix 1	1.12924	H/M	MS1
																			DDA	ACOX1	Q15067	SILAC mix 2	MS1	H/M	10.9332		AAAR1_DIA_R1	O43865	AHCYL1	DIA m1	SILAC mix 1	1.3284	H/M	MS1
																			DDA	ACOX1	Q15067	SILAC mix 2	MS1	M/L	9.08554		AAAR1_DIA_R2	O43865	AHCYL1	DIA m1	SILAC mix 1	0.487733	H/M	MS1
																			DDA	ACP1	P24666	SILAC mix 1	MS1	H/L	46.0798		AAAR1_DIA_R3	O43865	AHCYL1	DIA m1	SILAC mix 1	1.22961	H/M	MS1
																			DDA	ACP1	P24666	SILAC mix 1	MS1	H/M	50.9207		AAAR1_DIA_R1	Q09666	AHNAK	DIA m1	SILAC mix 1	0.85515	H/M	MS1
																			DDA	ACP1	P24666	SILAC mix 1	MS1	M/L	14.6904		AAAR1_DIA_R2	Q09666	AHNAK	DIA m1	SILAC mix 1	0.879084	H/M	MS1
																			DDA	ACP1	P24666	SILAC mix 2	MS1	H/L	12.6092		AAAR1_DIA_R3	Q09666	AHNAK	DIA m1	SILAC mix 1	0.848106	H/M	MS1
																			DDA	ACP1	P24666	SILAC mix 2	MS1	H/M	24.9321		AAAR1_DIA_R1	Q8IVF2	AHNAK2	DIA m1	SILAC mix 1	1.68915	H/M	MS1
																			DDA	ACP1	P24666	SILAC mix 2	MS1	M/L	16.3075		AAAR1_DIA_R2	Q8IVF2	AHNAK2	DIA m1	SILAC mix 1	1.72445	H/M	MS1
																			DDA	ACP2	P11117	SILAC mix 1	MS1	H/L	42.0036		AAAR1_DIA_R3	Q8IVF2	AHNAK2	DIA m1	SILAC mix 1	0.949576	H/M	MS1
																			DDA	ACP2	P11117	SILAC mix 1	MS1	H/M	35.5846		AAAR1_DIA_R1	O95433	AHSA1	DIA m1	SILAC mix 1	0.634452	H/M	MS1
																			DDA	ACP2	P11117	SILAC mix 1	MS1	M/L	22.3772		AAAR1_DIA_R2	O95433	AHSA1	DIA m1	SILAC mix 1	0.814964	H/M	MS1
																			DDA	ACP2	P11117	SILAC mix 2	MS1	H/L	20.6128		AAAR1_DIA_R3	O95433	AHSA1	DIA m1	SILAC mix 1	0.766536	H/M	MS1
																			DDA	ACP2	P11117	SILAC mix 2	MS1	H/M	19.5077		AAAR1_DIA_R3	Q96BJ3	AIDA	DIA m1	SILAC mix 1	0.175054	H/M	MS1
																			DDA	ACP2	P11117	SILAC mix 2	MS1	M/L	8.77475		AAAR1_DIA_R1	O95831	AIFM1	DIA m1	SILAC mix 1	0.885401	H/M	MS1
																			DDA	ACSF2	Q96CM8	SILAC mix 1	MS1	H/L	32.7673		AAAR1_DIA_R2	O95831	AIFM1	DIA m1	SILAC mix 1	0.937153	H/M	MS1
																			DDA	ACSF2	Q96CM8	SILAC mix 1	MS1	H/M	42.6346		AAAR1_DIA_R3	O95831	AIFM1	DIA m1	SILAC mix 1	0.905967	H/M	MS1
																			DDA	ACSF2	Q96CM8	SILAC mix 1	MS1	M/L	5.23867		AAAR1_DIA_R1	Q12904	AIMP1	DIA m1	SILAC mix 1	0.9928	H/M	MS1
																			DDA	ACSF2	Q96CM8	SILAC mix 2	MS1	H/L	11.1856		AAAR1_DIA_R2	Q12904	AIMP1	DIA m1	SILAC mix 1	0.808533	H/M	MS1
																			DDA	ACSF2	Q96CM8	SILAC mix 2	MS1	H/M	8.06449		AAAR1_DIA_R3	Q12904	AIMP1	DIA m1	SILAC mix 1	1.12985	H/M	MS1
																			DDA	ACSF2	Q96CM8	SILAC mix 2	MS1	M/L	8.94434		AAAR1_DIA_R1	Q13155	AIMP2	DIA m1	SILAC mix 1	0.940268	H/M	MS1
																			DDA	ACSF3	Q4G176	SILAC mix 1	MS1	H/L	7.74278		AAAR1_DIA_R2	Q13155	AIMP2	DIA m1	SILAC mix 1	0.864999	H/M	MS1
																			DDA	ACSF3	Q4G176	SILAC mix 1	MS1	H/M	8.49818		AAAR1_DIA_R3	Q13155	AIMP2	DIA m1	SILAC mix 1	0.885731	H/M	MS1
																			DDA	ACSF3	Q4G176	SILAC mix 1	MS1	M/L	22.9726		AAAR1_DIA_R1	O00170	AIP	DIA m1	SILAC mix 1	0.916464	H/M	MS1
																			DDA	ACSF3	Q4G176	SILAC mix 2	MS1	H/L	NA		AAAR1_DIA_R2	O00170	AIP	DIA m1	SILAC mix 1	0.487879	H/M	MS1
																			DDA	ACSF3	Q4G176	SILAC mix 2	MS1	H/M	NA		AAAR1_DIA_R1	P00568	AK1	DIA m1	SILAC mix 1	1.05758	H/M	MS1
																			DDA	ACSF3	Q4G176	SILAC mix 2	MS1	M/L	NA		AAAR1_DIA_R2	P00568	AK1	DIA m1	SILAC mix 1	0.921274	H/M	MS1
																			DDA	ACSL1	P33121	SILAC mix 1	MS1	H/L	49.5466		AAAR1_DIA_R3	P00568	AK1	DIA m1	SILAC mix 1	0.901114	H/M	MS1
																			DDA	ACSL1	P33121	SILAC mix 1	MS1	H/M	41.02		AAAR1_DIA_R1	P54819	AK2	DIA m1	SILAC mix 1	0.880548	H/M	MS1
																			DDA	ACSL1	P33121	SILAC mix 1	MS1	M/L	27.1194		AAAR1_DIA_R2	P54819	AK2	DIA m1	SILAC mix 1	0.850202	H/M	MS1
																			DDA	ACSL1	P33121	SILAC mix 2	MS1	H/L	12.0669		AAAR1_DIA_R3	P54819	AK2	DIA m1	SILAC mix 1	0.873754	H/M	MS1
																			DDA	ACSL1	P33121	SILAC mix 2	MS1	H/M	5.99874		AAAR1_DIA_R1	Q9UIJ7	AK3	DIA m1	SILAC mix 1	1.3916	H/M	MS1
																			DDA	ACSL1	P33121	SILAC mix 2	MS1	M/L	2.14691		AAAR1_DIA_R2	Q9UIJ7	AK3	DIA m1	SILAC mix 1	4.21028	H/M	MS1
																			DDA	ACSL3	O95573	SILAC mix 1	MS1	H/L	6.7689		AAAR1_DIA_R3	Q9UIJ7	AK3	DIA m1	SILAC mix 1	27.6264	H/M	MS1
																			DDA	ACSL3	O95573	SILAC mix 1	MS1	H/M	2.54023		AAAR1_DIA_R1	Q9Y3D8	AK6	DIA m1	SILAC mix 1	0.980795	H/M	MS1
																			DDA	ACSL3	O95573	SILAC mix 1	MS1	M/L	5.80695		AAAR1_DIA_R2	Q9Y3D8	AK6	DIA m1	SILAC mix 1	0.664458	H/M	MS1
																			DDA	ACSL3	O95573	SILAC mix 2	MS1	H/L	1.95687		AAAR1_DIA_R3	Q9Y3D8	AK6	DIA m1	SILAC mix 1	0.886454	H/M	MS1
																			DDA	ACSL3	O95573	SILAC mix 2	MS1	H/M	3.40259		AAAR1_DIA_R1	Q92667	AKAP1	DIA m1	SILAC mix 1	0.839697	H/M	MS1
																			DDA	ACSL3	O95573	SILAC mix 2	MS1	M/L	1.97036		AAAR1_DIA_R2	Q92667	AKAP1	DIA m1	SILAC mix 1	0.316338	H/M	MS1
																			DDA	ACSL4	O60488	SILAC mix 1	MS1	H/L	8.33536		AAAR1_DIA_R3	Q92667	AKAP1	DIA m1	SILAC mix 1	0.923871	H/M	MS1
																			DDA	ACSL4	O60488	SILAC mix 1	MS1	H/M	3.26516		AAAR1_DIA_R2	O43823	AKAP8	DIA m1	SILAC mix 1	0.422423	H/M	MS1
																			DDA	ACSL4	O60488	SILAC mix 1	MS1	M/L	9.01427		AAAR1_DIA_R3	O43823	AKAP8	DIA m1	SILAC mix 1	1.13758	H/M	MS1
																			DDA	ACSL4	O60488	SILAC mix 2	MS1	H/L	5.1407		AAAR1_DIA_R1	Q9ULX6	AKAP8L	DIA m1	SILAC mix 1	0.258752	H/M	MS1
																			DDA	ACSL4	O60488	SILAC mix 2	MS1	H/M	2.87986		AAAR1_DIA_R3	Q9ULX6	AKAP8L	DIA m1	SILAC mix 1	0.495722	H/M	MS1
																			DDA	ACSL4	O60488	SILAC mix 2	MS1	M/L	8.27969		AAAR1_DIA_R1	P14550	AKR1A1	DIA m1	SILAC mix 1	1.28828	H/M	MS1
																			DDA	ACSS2	Q9NR19	SILAC mix 1	MS1	H/L	103.566		AAAR1_DIA_R2	P14550	AKR1A1	DIA m1	SILAC mix 1	1.02559	H/M	MS1
																			DDA	ACSS2	Q9NR19	SILAC mix 1	MS1	H/M	102.853		AAAR1_DIA_R3	P14550	AKR1A1	DIA m1	SILAC mix 1	0.987391	H/M	MS1
																			DDA	ACSS2	Q9NR19	SILAC mix 1	MS1	M/L	25.4388		AAAR1_DIA_R1	P15121	AKR1B1	DIA m1	SILAC mix 1	0.936773	H/M	MS1
																			DDA	ACTA1	P68133	SILAC mix 1	MS1	H/L	1.68413		AAAR1_DIA_R2	P15121	AKR1B1	DIA m1	SILAC mix 1	0.969631	H/M	MS1
																			DDA	ACTA1	P68133	SILAC mix 1	MS1	H/M	1.27651		AAAR1_DIA_R3	P15121	AKR1B1	DIA m1	SILAC mix 1	0.805429	H/M	MS1
																			DDA	ACTA1	P68133	SILAC mix 1	MS1	M/L	1.95319		AAAR1_DIA_R1	P15121;C9JRZ8	AKR1B1	DIA m1	SILAC mix 1	1.08593	H/M	MS1
																			DDA	ACTA1	P68133	SILAC mix 2	MS1	H/L	0.190317		AAAR1_DIA_R2	P15121;C9JRZ8	AKR1B1	DIA m1	SILAC mix 1	1.27958	H/M	MS1
																			DDA	ACTA1	P68133	SILAC mix 2	MS1	H/M	1.25169		AAAR1_DIA_R3	P15121;C9JRZ8	AKR1B1	DIA m1	SILAC mix 1	1.11991	H/M	MS1
																			DDA	ACTA1	P68133	SILAC mix 2	MS1	M/L	1.89562		AAAR1_DIA_R3	Q96JD6	AKR1E2	DIA m1	SILAC mix 1	1.14925	H/M	MS1
																			DDA	ACTB	P60709	SILAC mix 1	MS1	H/L	0.546153		AAAR1_DIA_R3	O43488	AKR7A2	DIA m1	SILAC mix 1	0.923431	H/M	MS1
																			DDA	ACTB	P60709	SILAC mix 1	MS1	H/M	1.04344		AAAR1_DIA_R1	Q8IZ83	ALDH16A1	DIA m1	SILAC mix 1	1.32091	H/M	MS1
																			DDA	ACTB	P60709	SILAC mix 1	MS1	M/L	1.46087		AAAR1_DIA_R2	Q8IZ83	ALDH16A1	DIA m1	SILAC mix 1	1.13772	H/M	MS1
																			DDA	ACTB	P60709	SILAC mix 2	MS1	H/L	4.17995		AAAR1_DIA_R3	Q8IZ83	ALDH16A1	DIA m1	SILAC mix 1	1.29479	H/M	MS1
																			DDA	ACTB	P60709	SILAC mix 2	MS1	H/M	3.92628		AAAR1_DIA_R1	P54886	ALDH18A1	DIA m1	SILAC mix 1	0.858791	H/M	MS1
																			DDA	ACTB	P60709	SILAC mix 2	MS1	M/L	1.29416		AAAR1_DIA_R2	P54886	ALDH18A1	DIA m1	SILAC mix 1	0.915487	H/M	MS1
																			DDA	ACTG1	P63261	SILAC mix 1	MS1	H/L	2.09802		AAAR1_DIA_R3	P54886	ALDH18A1	DIA m1	SILAC mix 1	0.80769	H/M	MS1
																			DDA	ACTG1	P63261	SILAC mix 1	MS1	H/M	0.852369		AAAR1_DIA_R3	P30837	ALDH1B1	DIA m1	SILAC mix 1	2.06685	H/M	MS1
																			DDA	ACTG1	P63261	SILAC mix 1	MS1	M/L	2.12796		AAAR1_DIA_R1	P51648	ALDH3A2	DIA m1	SILAC mix 1	1.09109	H/M	MS1
																			DDA	ACTG1	P63261	SILAC mix 2	MS1	H/L	0.925911		AAAR1_DIA_R2	P51648	ALDH3A2	DIA m1	SILAC mix 1	1.44622	H/M	MS1
																			DDA	ACTG1	P63261	SILAC mix 2	MS1	H/M	0.128251		AAAR1_DIA_R3	P51648	ALDH3A2	DIA m1	SILAC mix 1	0.936458	H/M	MS1
																			DDA	ACTG1	P63261	SILAC mix 2	MS1	M/L	0.873929		AAAR1_DIA_R1	P51648;P43353;P48448;P30838	ALDH3A2;ALDH3B1	DIA m1	SILAC mix 1	0.707252	H/M	MS1
																			DDA	ACTL6A	O96019	SILAC mix 1	MS1	H/L	4.00407		AAAR1_DIA_R2	P51648;P43353;P48448;P30838	ALDH3A2;ALDH3B1	DIA m1	SILAC mix 1	1.12229	H/M	MS1
																			DDA	ACTL6A	O96019	SILAC mix 1	MS1	H/M	6.91066		AAAR1_DIA_R3	P51648;P43353;P48448;P30838	ALDH3A2;ALDH3B1	DIA m1	SILAC mix 1	0.735927	H/M	MS1
																			DDA	ACTL6A	O96019	SILAC mix 1	MS1	M/L	5.32236		AAAR1_DIA_R1	P49419	ALDH7A1	DIA m1	SILAC mix 1	0.841282	H/M	MS1
																			DDA	ACTL6A	O96019	SILAC mix 2	MS1	H/L	7.60615		AAAR1_DIA_R2	P49419	ALDH7A1	DIA m1	SILAC mix 1	0.901944	H/M	MS1
																			DDA	ACTL6A	O96019	SILAC mix 2	MS1	H/M	2.76856		AAAR1_DIA_R3	P49419	ALDH7A1	DIA m1	SILAC mix 1	0.967473	H/M	MS1
																			DDA	ACTL6A	O96019	SILAC mix 2	MS1	M/L	2.85431		AAAR1_DIA_R1	P49189	ALDH9A1	DIA m1	SILAC mix 1	0.950073	H/M	MS1
																			DDA	ACTL8	Q9H568	SILAC mix 1	MS1	H/L	NA		AAAR1_DIA_R2	P49189	ALDH9A1	DIA m1	SILAC mix 1	0.79532	H/M	MS1
																			DDA	ACTL8	Q9H568	SILAC mix 1	MS1	H/M	NA		AAAR1_DIA_R3	P49189	ALDH9A1	DIA m1	SILAC mix 1	0.945611	H/M	MS1
																			DDA	ACTL8	Q9H568	SILAC mix 1	MS1	M/L	NA		AAAR1_DIA_R1	P04075	ALDOA	DIA m1	SILAC mix 1	1.11625	H/M	MS1
																			DDA	ACTN1	P12814	SILAC mix 1	MS1	H/L	6.89857		AAAR1_DIA_R2	P04075	ALDOA	DIA m1	SILAC mix 1	1.03249	H/M	MS1
																			DDA	ACTN1	P12814	SILAC mix 1	MS1	H/M	6.86335		AAAR1_DIA_R3	P04075	ALDOA	DIA m1	SILAC mix 1	1.28455	H/M	MS1
																			DDA	ACTN1	P12814	SILAC mix 1	MS1	M/L	3.1683		AAAR1_DIA_R1	P09972	ALDOC	DIA m1	SILAC mix 1	1.0124	H/M	MS1
																			DDA	ACTN1	P12814	SILAC mix 2	MS1	H/L	4.13455		AAAR1_DIA_R2	P09972	ALDOC	DIA m1	SILAC mix 1	1.26459	H/M	MS1
																			DDA	ACTN1	P12814	SILAC mix 2	MS1	H/M	5.57243		AAAR1_DIA_R3	P09972	ALDOC	DIA m1	SILAC mix 1	1.81313	H/M	MS1
																			DDA	ACTN1	P12814	SILAC mix 2	MS1	M/L	7.30467		AAAR1_DIA_R1	Q9BT22	ALG1	DIA m1	SILAC mix 1	0.646628	H/M	MS1
																			DDA	ACTN4	O43707	SILAC mix 1	MS1	H/L	3.23509		AAAR1_DIA_R2	Q9BT22	ALG1	DIA m1	SILAC mix 1	0.628028	H/M	MS1
																			DDA	ACTN4	O43707	SILAC mix 1	MS1	H/M	2.51229		AAAR1_DIA_R3	Q9BT22	ALG1	DIA m1	SILAC mix 1	3.53754	H/M	MS1
																			DDA	ACTN4	O43707	SILAC mix 1	MS1	M/L	1.38455		AAAR1_DIA_R1	Q92685	ALG3	DIA m1	SILAC mix 1	0.431039	H/M	MS1
																			DDA	ACTN4	O43707	SILAC mix 2	MS1	H/L	1.04951		AAAR1_DIA_R3	Q92685	ALG3	DIA m1	SILAC mix 1	0.636077	H/M	MS1
																			DDA	ACTN4	O43707	SILAC mix 2	MS1	H/M	0.627444		AAAR1_DIA_R1	Q9Y673	ALG5	DIA m1	SILAC mix 1	0.579503	H/M	MS1
																			DDA	ACTN4	O43707	SILAC mix 2	MS1	M/L	0.918546		AAAR1_DIA_R3	Q9Y673	ALG5	DIA m1	SILAC mix 1	0.723734	H/M	MS1
																			DDA	ACTR10	Q9NZ32	SILAC mix 1	MS1	H/L	7.63429		AAAR1_DIA_R1	Q86V81	ALYREF	DIA m1	SILAC mix 1	0.873271	H/M	MS1
																			DDA	ACTR10	Q9NZ32	SILAC mix 1	MS1	H/M	12.6982		AAAR1_DIA_R2	Q86V81	ALYREF	DIA m1	SILAC mix 1	0.842642	H/M	MS1
																			DDA	ACTR10	Q9NZ32	SILAC mix 1	MS1	M/L	5.08893		AAAR1_DIA_R3	Q86V81	ALYREF	DIA m1	SILAC mix 1	0.912028	H/M	MS1
																			DDA	ACTR1A	P61163	SILAC mix 1	MS1	H/L	0.444435		AAAR1_DIA_R1	Q9UKV5	AMFR	DIA m1	SILAC mix 1	0.673997	H/M	MS1
																			DDA	ACTR1A	P61163	SILAC mix 1	MS1	H/M	4.07954		AAAR1_DIA_R3	Q01433	AMPD2	DIA m1	SILAC mix 1	4.91389	H/M	MS1
																			DDA	ACTR1A	P61163	SILAC mix 1	MS1	M/L	1.71505		AAAR1_DIA_R1	Q9H1A4	ANAPC1	DIA m1	SILAC mix 1	0.983092	H/M	MS1
																			DDA	ACTR1A	P61163	SILAC mix 2	MS1	H/L	12.4937		AAAR1_DIA_R2	Q9H1A4	ANAPC1	DIA m1	SILAC mix 1	1.63526	H/M	MS1
																			DDA	ACTR1A	P61163	SILAC mix 2	MS1	H/M	2.40865		AAAR1_DIA_R3	Q9H1A4	ANAPC1	DIA m1	SILAC mix 1	0.376321	H/M	MS1
																			DDA	ACTR1A	P61163	SILAC mix 2	MS1	M/L	14.7476		AAAR1_DIA_R1	Q9UJX4	ANAPC5	DIA m1	SILAC mix 1	3.10929	H/M	MS1
																			DDA	ACTR1B	P42025	SILAC mix 1	MS1	H/L	NA		AAAR1_DIA_R2	Q9UJX4	ANAPC5	DIA m1	SILAC mix 1	1.29003	H/M	MS1
																			DDA	ACTR1B	P42025	SILAC mix 1	MS1	H/M	NA		AAAR1_DIA_R1	Q9UJX3	ANAPC7	DIA m1	SILAC mix 1	2.09209	H/M	MS1
																			DDA	ACTR1B	P42025	SILAC mix 1	MS1	M/L	NA		AAAR1_DIA_R2	Q9UJX3	ANAPC7	DIA m1	SILAC mix 1	0.111887	H/M	MS1
																			DDA	ACTR2	P61160	SILAC mix 1	MS1	H/L	5.76456		AAAR1_DIA_R3	Q9UJX3	ANAPC7	DIA m1	SILAC mix 1	0.605527	H/M	MS1
																			DDA	ACTR2	P61160	SILAC mix 1	MS1	H/M	7.93052		AAAR1_DIA_R1	Q9P2R3	ANKFY1	DIA m1	SILAC mix 1	0.798325	H/M	MS1
																			DDA	ACTR2	P61160	SILAC mix 1	MS1	M/L	4.25778		AAAR1_DIA_R2	Q9P2R3	ANKFY1	DIA m1	SILAC mix 1	0.803734	H/M	MS1
																			DDA	ACTR2	P61160	SILAC mix 2	MS1	H/L	7.93325		AAAR1_DIA_R3	Q9P2R3	ANKFY1	DIA m1	SILAC mix 1	1.00901	H/M	MS1
																			DDA	ACTR2	P61160	SILAC mix 2	MS1	H/M	3.54969		AAAR1_DIA_R1	Q8IWZ3;O75179	ANKHD1;ANKRD17	DIA m1	SILAC mix 1	3.61556	H/M	MS1
																			DDA	ACTR2	P61160	SILAC mix 2	MS1	M/L	8.63384		AAAR1_DIA_R2	Q8IWZ3;O75179	ANKHD1;ANKRD17	DIA m1	SILAC mix 1	0.815724	H/M	MS1
																			DDA	ACTR3	P61158	SILAC mix 1	MS1	H/L	3.14388		AAAR1_DIA_R3	Q8IWZ3;O75179	ANKHD1;ANKRD17	DIA m1	SILAC mix 1	2.07426	H/M	MS1
																			DDA	ACTR3	P61158	SILAC mix 1	MS1	H/M	5.75655		AAAR1_DIA_R1	Q86XL3	ANKLE2	DIA m1	SILAC mix 1	2.29137	H/M	MS1
																			DDA	ACTR3	P61158	SILAC mix 1	MS1	M/L	13.6894		AAAR1_DIA_R1	O75179	ANKRD17	DIA m1	SILAC mix 1	1.05431	H/M	MS1
																			DDA	ACTR3	P61158	SILAC mix 2	MS1	H/L	2.58388		AAAR1_DIA_R2	O75179	ANKRD17	DIA m1	SILAC mix 1	1.12098	H/M	MS1
																			DDA	ACTR3	P61158	SILAC mix 2	MS1	H/M	3.36449		AAAR1_DIA_R3	O75179	ANKRD17	DIA m1	SILAC mix 1	1.74816	H/M	MS1
																			DDA	ACTR3	P61158	SILAC mix 2	MS1	M/L	8.26243		AAAR1_DIA_R3	Q9H8Y5	ANKZF1	DIA m1	SILAC mix 1	0.949754	H/M	MS1
																			DDA	ACTR8	Q9H981	SILAC mix 2	MS1	H/L	NA		AAAR1_DIA_R1	Q9NW15	ANO10	DIA m1	SILAC mix 1	0.307925	H/M	MS1
																			DDA	ACTR8	Q9H981	SILAC mix 2	MS1	H/M	NA		AAAR1_DIA_R1	O43423;P39687	ANP32A	DIA m1	SILAC mix 1	0.948012	H/M	MS1
																			DDA	ACTR8	Q9H981	SILAC mix 2	MS1	M/L	NA		AAAR1_DIA_R2	O43423;P39687	ANP32A	DIA m1	SILAC mix 1	0.90226	H/M	MS1
																			DDA	ACY1	Q03154	SILAC mix 1	MS1	H/L	NA		AAAR1_DIA_R3	O43423;P39687	ANP32A	DIA m1	SILAC mix 1	1.02847	H/M	MS1
																			DDA	ACY1	Q03154	SILAC mix 1	MS1	H/M	NA		AAAR1_DIA_R1	O43423;P39687;O95626	ANP32A	DIA m1	SILAC mix 1	0.949637	H/M	MS1
																			DDA	ACY1	Q03154	SILAC mix 1	MS1	M/L	49.1693		AAAR1_DIA_R2	O43423;P39687;O95626	ANP32A	DIA m1	SILAC mix 1	1.54705	H/M	MS1
																			DDA	ADA	P00813	SILAC mix 1	MS1	H/L	5.30249		AAAR1_DIA_R1	P39687	ANP32A	DIA m1	SILAC mix 1	0.767474	H/M	MS1
																			DDA	ADA	P00813	SILAC mix 1	MS1	H/M	13.4043		AAAR1_DIA_R2	P39687	ANP32A	DIA m1	SILAC mix 1	0.829695	H/M	MS1
																			DDA	ADA	P00813	SILAC mix 1	MS1	M/L	21.3713		AAAR1_DIA_R3	P39687	ANP32A	DIA m1	SILAC mix 1	0.699044	H/M	MS1
																			DDA	ADA	P00813	SILAC mix 2	MS1	H/L	14.2331		AAAR1_DIA_R1	Q92688;P39687	ANP32A;ANP32B	DIA m1	SILAC mix 1	2.42368	H/M	MS1
																			DDA	ADA	P00813	SILAC mix 2	MS1	H/M	7.43172		AAAR1_DIA_R2	Q92688;P39687	ANP32A;ANP32B	DIA m1	SILAC mix 1	0.569274	H/M	MS1
																			DDA	ADA	P00813	SILAC mix 2	MS1	M/L	8.32468		AAAR1_DIA_R3	Q92688;P39687	ANP32A;ANP32B	DIA m1	SILAC mix 1	2.57674	H/M	MS1
																			DDA	ADAM10	O14672	SILAC mix 1	MS1	H/L	33.9802		AAAR1_DIA_R1	Q92688	ANP32B	DIA m1	SILAC mix 1	0.741935	H/M	MS1
																			DDA	ADAM10	O14672	SILAC mix 1	MS1	H/M	45.0066		AAAR1_DIA_R2	Q92688	ANP32B	DIA m1	SILAC mix 1	0.774031	H/M	MS1
																			DDA	ADAM10	O14672	SILAC mix 1	MS1	M/L	16.6597		AAAR1_DIA_R3	Q92688	ANP32B	DIA m1	SILAC mix 1	0.79634	H/M	MS1
																			DDA	ADAM15	Q13444	SILAC mix 1	MS1	H/L	31.5162		AAAR1_DIA_R1	Q9BTT0	ANP32E	DIA m1	SILAC mix 1	0.99912	H/M	MS1
																			DDA	ADAM15	Q13444	SILAC mix 1	MS1	H/M	52.3231		AAAR1_DIA_R2	Q9BTT0	ANP32E	DIA m1	SILAC mix 1	1.07222	H/M	MS1
																			DDA	ADAM15	Q13444	SILAC mix 1	MS1	M/L	83.5191		AAAR1_DIA_R3	Q9BTT0	ANP32E	DIA m1	SILAC mix 1	1.14227	H/M	MS1
																			DDA	ADAM15	Q13444	SILAC mix 2	MS1	H/L	20.4808		AAAR1_DIA_R3	Q9H6X2	ANTXR1	DIA m1	SILAC mix 1	1.38768	H/M	MS1
																			DDA	ADAM15	Q13444	SILAC mix 2	MS1	H/M	11.346		AAAR1_DIA_R1	P04083	ANXA1	DIA m1	SILAC mix 1	0.97072	H/M	MS1
																			DDA	ADAM15	Q13444	SILAC mix 2	MS1	M/L	9.24086		AAAR1_DIA_R2	P04083	ANXA1	DIA m1	SILAC mix 1	0.845244	H/M	MS1
																			DDA	ADAR	P55265	SILAC mix 1	MS1	H/L	5.32556		AAAR1_DIA_R3	P04083	ANXA1	DIA m1	SILAC mix 1	0.940754	H/M	MS1
																			DDA	ADAR	P55265	SILAC mix 1	MS1	H/M	7.49935		AAAR1_DIA_R1	P50995	ANXA11	DIA m1	SILAC mix 1	1.13304	H/M	MS1
																			DDA	ADAR	P55265	SILAC mix 1	MS1	M/L	4.1034		AAAR1_DIA_R2	P50995	ANXA11	DIA m1	SILAC mix 1	0.948766	H/M	MS1
																			DDA	ADAR	P55265	SILAC mix 2	MS1	H/L	6.53182		AAAR1_DIA_R3	P50995	ANXA11	DIA m1	SILAC mix 1	1.22634	H/M	MS1
																			DDA	ADAR	P55265	SILAC mix 2	MS1	H/M	2.74667		AAAR1_DIA_R1	P07355	ANXA2	DIA m1	SILAC mix 1	0.831673	H/M	MS1
																			DDA	ADAR	P55265	SILAC mix 2	MS1	M/L	1.3617		AAAR1_DIA_R2	P07355	ANXA2	DIA m1	SILAC mix 1	0.852686	H/M	MS1
																			DDA	ADARB1	P78563	SILAC mix 1	MS1	H/L	36.7418		AAAR1_DIA_R3	P07355	ANXA2	DIA m1	SILAC mix 1	0.863542	H/M	MS1
																			DDA	ADARB1	P78563	SILAC mix 1	MS1	H/M	36.5493		AAAR1_DIA_R1	P07355;A6NMY6	ANXA2	DIA m1	SILAC mix 1	0.930863	H/M	MS1
																			DDA	ADARB1	P78563	SILAC mix 1	MS1	M/L	11.2798		AAAR1_DIA_R2	P07355;A6NMY6	ANXA2	DIA m1	SILAC mix 1	0.880662	H/M	MS1
																			DDA	ADCK3	Q8NI60	SILAC mix 1	MS1	H/L	4.20527		AAAR1_DIA_R3	P07355;A6NMY6	ANXA2	DIA m1	SILAC mix 1	0.882864	H/M	MS1
																			DDA	ADCK3	Q8NI60	SILAC mix 1	MS1	H/M	34.0486		AAAR1_DIA_R1	P12429	ANXA3	DIA m1	SILAC mix 1	1.8566	H/M	MS1
																			DDA	ADCK3	Q8NI60	SILAC mix 1	MS1	M/L	28.0349		AAAR1_DIA_R2	P12429	ANXA3	DIA m1	SILAC mix 1	2.78482	H/M	MS1
																			DDA	ADCK3	Q8NI60	SILAC mix 2	MS1	H/L	37.3962		AAAR1_DIA_R3	P12429	ANXA3	DIA m1	SILAC mix 1	7.80444	H/M	MS1
																			DDA	ADCK3	Q8NI60	SILAC mix 2	MS1	H/M	13.7187		AAAR1_DIA_R1	P09525	ANXA4	DIA m1	SILAC mix 1	1.24734	H/M	MS1
																			DDA	ADCK3	Q8NI60	SILAC mix 2	MS1	M/L	4.70336		AAAR1_DIA_R2	P09525	ANXA4	DIA m1	SILAC mix 1	0.937827	H/M	MS1
																			DDA	ADCK4	Q96D53	SILAC mix 1	MS1	H/L	33.3455		AAAR1_DIA_R3	P09525	ANXA4	DIA m1	SILAC mix 1	1.44489	H/M	MS1
																			DDA	ADCK4	Q96D53	SILAC mix 1	MS1	H/M	50.4368		AAAR1_DIA_R1	P08758	ANXA5	DIA m1	SILAC mix 1	0.843625	H/M	MS1
																			DDA	ADCK4	Q96D53	SILAC mix 1	MS1	M/L	17.4586		AAAR1_DIA_R2	P08758	ANXA5	DIA m1	SILAC mix 1	0.910635	H/M	MS1
																			DDA	ADCK4	Q96D53	SILAC mix 2	MS1	H/L	NA		AAAR1_DIA_R3	P08758	ANXA5	DIA m1	SILAC mix 1	0.825861	H/M	MS1
																			DDA	ADCK4	Q96D53	SILAC mix 2	MS1	H/M	NA		AAAR1_DIA_R1	P08133	ANXA6	DIA m1	SILAC mix 1	1.19364	H/M	MS1
																			DDA	ADCK4	Q96D53	SILAC mix 2	MS1	M/L	NA		AAAR1_DIA_R2	P08133	ANXA6	DIA m1	SILAC mix 1	0.970374	H/M	MS1
																			DDA	ADD1	P35611	SILAC mix 1	MS1	H/L	7.4156		AAAR1_DIA_R3	P08133	ANXA6	DIA m1	SILAC mix 1	1.08644	H/M	MS1
																			DDA	ADD1	P35611	SILAC mix 1	MS1	H/M	4.56708		AAAR1_DIA_R1	P20073	ANXA7	DIA m1	SILAC mix 1	1.05672	H/M	MS1
																			DDA	ADD1	P35611	SILAC mix 1	MS1	M/L	16.0878		AAAR1_DIA_R2	P20073	ANXA7	DIA m1	SILAC mix 1	1.03485	H/M	MS1
																			DDA	ADD1	P35611	SILAC mix 2	MS1	H/L	80.6963		AAAR1_DIA_R3	P20073	ANXA7	DIA m1	SILAC mix 1	1.1122	H/M	MS1
																			DDA	ADD1	P35611	SILAC mix 2	MS1	H/M	5.87238		AAAR1_DIA_R1	Q10567	AP1B1	DIA m1	SILAC mix 1	0.932304	H/M	MS1
																			DDA	ADD1	P35611	SILAC mix 2	MS1	M/L	60.8058		AAAR1_DIA_R2	Q10567	AP1B1	DIA m1	SILAC mix 1	0.721656	H/M	MS1
																			DDA	ADH5	P11766	SILAC mix 1	MS1	H/L	24.4531		AAAR1_DIA_R3	Q10567	AP1B1	DIA m1	SILAC mix 1	0.720886	H/M	MS1
																			DDA	ADH5	P11766	SILAC mix 1	MS1	H/M	3.60297		AAAR1_DIA_R1	P63010;Q10567	AP1B1;AP2B1	DIA m1	SILAC mix 1	0.812758	H/M	MS1
																			DDA	ADH5	P11766	SILAC mix 1	MS1	M/L	5.94294		AAAR1_DIA_R2	P63010;Q10567	AP1B1;AP2B1	DIA m1	SILAC mix 1	0.874717	H/M	MS1
																			DDA	ADH5	P11766	SILAC mix 2	MS1	H/L	7.60752		AAAR1_DIA_R3	P63010;Q10567	AP1B1;AP2B1	DIA m1	SILAC mix 1	0.850637	H/M	MS1
																			DDA	ADH5	P11766	SILAC mix 2	MS1	H/M	7.75256		AAAR1_DIA_R1	O43747	AP1G1	DIA m1	SILAC mix 1	0.959243	H/M	MS1
																			DDA	ADH5	P11766	SILAC mix 2	MS1	M/L	9.51636		AAAR1_DIA_R2	O43747	AP1G1	DIA m1	SILAC mix 1	0.830497	H/M	MS1
																			DDA	ADI1	Q9BV57	SILAC mix 1	MS1	H/L	14.5311		AAAR1_DIA_R3	O43747	AP1G1	DIA m1	SILAC mix 1	0.842373	H/M	MS1
																			DDA	ADI1	Q9BV57	SILAC mix 1	MS1	H/M	22.4785		AAAR1_DIA_R2	Q9BXS5	AP1M1	DIA m1	SILAC mix 1	0.440557	H/M	MS1
																			DDA	ADI1	Q9BV57	SILAC mix 1	MS1	M/L	9.30327		AAAR1_DIA_R3	Q9BXS5	AP1M1	DIA m1	SILAC mix 1	0.908246	H/M	MS1
																			DDA	ADI1	Q9BV57	SILAC mix 2	MS1	H/L	29.258		AAAR1_DIA_R1	Q9Y6Q5;Q9BXS5	AP1M1	DIA m1	SILAC mix 1	0.889915	H/M	MS1
																			DDA	ADI1	Q9BV57	SILAC mix 2	MS1	H/M	31.332		AAAR1_DIA_R2	Q9Y6Q5;Q9BXS5	AP1M1	DIA m1	SILAC mix 1	2.58196	H/M	MS1
																			DDA	ADI1	Q9BV57	SILAC mix 2	MS1	M/L	12.9261		AAAR1_DIA_R1	P61966	AP1S1	DIA m1	SILAC mix 1	0.542352	H/M	MS1
																			DDA	ADK	P55263	SILAC mix 1	MS1	H/L	77.5534		AAAR1_DIA_R2	P61966	AP1S1	DIA m1	SILAC mix 1	1.81956	H/M	MS1
																			DDA	ADK	P55263	SILAC mix 1	MS1	H/M	13.2941		AAAR1_DIA_R3	P61966	AP1S1	DIA m1	SILAC mix 1	6.20759	H/M	MS1
																			DDA	ADK	P55263	SILAC mix 1	MS1	M/L	63.4639		AAAR1_DIA_R1	O95782	AP2A1	DIA m1	SILAC mix 1	0.763307	H/M	MS1
																			DDA	ADK	P55263	SILAC mix 2	MS1	H/L	15.9863		AAAR1_DIA_R2	O95782	AP2A1	DIA m1	SILAC mix 1	0.858962	H/M	MS1
																			DDA	ADK	P55263	SILAC mix 2	MS1	H/M	14.45		AAAR1_DIA_R3	O95782	AP2A1	DIA m1	SILAC mix 1	0.94996	H/M	MS1
																			DDA	ADK	P55263	SILAC mix 2	MS1	M/L	15.7994		AAAR1_DIA_R1	O95782;O94973	AP2A1;AP2A2	DIA m1	SILAC mix 1	0.856868	H/M	MS1
																			DDA	ADNP	Q9H2P0	SILAC mix 1	MS1	H/L	44.7693		AAAR1_DIA_R2	O95782;O94973	AP2A1;AP2A2	DIA m1	SILAC mix 1	1.13058	H/M	MS1
																			DDA	ADNP	Q9H2P0	SILAC mix 1	MS1	H/M	7.01528		AAAR1_DIA_R3	O95782;O94973	AP2A1;AP2A2	DIA m1	SILAC mix 1	1.12477	H/M	MS1
																			DDA	ADNP	Q9H2P0	SILAC mix 1	MS1	M/L	32.365		AAAR1_DIA_R1	O94973	AP2A2	DIA m1	SILAC mix 1	1.20313	H/M	MS1
																			DDA	ADNP	Q9H2P0	SILAC mix 2	MS1	H/L	11.5248		AAAR1_DIA_R2	O94973	AP2A2	DIA m1	SILAC mix 1	0.750314	H/M	MS1
																			DDA	ADNP	Q9H2P0	SILAC mix 2	MS1	H/M	11.4345		AAAR1_DIA_R3	O94973	AP2A2	DIA m1	SILAC mix 1	0.508211	H/M	MS1
																			DDA	ADNP	Q9H2P0	SILAC mix 2	MS1	M/L	6.37536		AAAR1_DIA_R1	P63010	AP2B1	DIA m1	SILAC mix 1	0.86918	H/M	MS1
																			DDA	ADPGK	Q9BRR6	SILAC mix 1	MS1	H/L	20.9529		AAAR1_DIA_R2	P63010	AP2B1	DIA m1	SILAC mix 1	1.07084	H/M	MS1
																			DDA	ADPGK	Q9BRR6	SILAC mix 1	MS1	H/M	16.3857		AAAR1_DIA_R3	P63010	AP2B1	DIA m1	SILAC mix 1	0.936388	H/M	MS1
																			DDA	ADPGK	Q9BRR6	SILAC mix 1	MS1	M/L	10.5068		AAAR1_DIA_R1	Q96CW1	AP2M1	DIA m1	SILAC mix 1	0.90507	H/M	MS1
																			DDA	ADPGK	Q9BRR6	SILAC mix 2	MS1	H/L	4.51296		AAAR1_DIA_R2	Q96CW1	AP2M1	DIA m1	SILAC mix 1	0.970214	H/M	MS1
																			DDA	ADPGK	Q9BRR6	SILAC mix 2	MS1	H/M	9.61133		AAAR1_DIA_R3	Q96CW1	AP2M1	DIA m1	SILAC mix 1	0.911348	H/M	MS1
																			DDA	ADPGK	Q9BRR6	SILAC mix 2	MS1	M/L	8.52384		AAAR1_DIA_R1	P53680	AP2S1	DIA m1	SILAC mix 1	4.30443	H/M	MS1
																			DDA	ADRM1	Q16186	SILAC mix 1	MS1	H/L	2.7879		AAAR1_DIA_R1	O00203	AP3B1	DIA m1	SILAC mix 1	0.846607	H/M	MS1
																			DDA	ADRM1	Q16186	SILAC mix 1	MS1	H/M	1.6977		AAAR1_DIA_R2	O00203	AP3B1	DIA m1	SILAC mix 1	0.806449	H/M	MS1
																			DDA	ADRM1	Q16186	SILAC mix 1	MS1	M/L	15.8067		AAAR1_DIA_R3	O00203	AP3B1	DIA m1	SILAC mix 1	0.701414	H/M	MS1
																			DDA	ADRM1	Q16186	SILAC mix 2	MS1	H/L	6.87385		AAAR1_DIA_R3	O00203;Q13367	AP3B1	DIA m1	SILAC mix 1	0.85146	H/M	MS1
																			DDA	ADRM1	Q16186	SILAC mix 2	MS1	H/M	4.16115		AAAR1_DIA_R1	O14617	AP3D1	DIA m1	SILAC mix 1	0.414933	H/M	MS1
																			DDA	ADRM1	Q16186	SILAC mix 2	MS1	M/L	12.0714		AAAR1_DIA_R2	O14617	AP3D1	DIA m1	SILAC mix 1	0.724952	H/M	MS1
																			DDA	ADSL	P30566	SILAC mix 1	MS1	H/L	9.30836		AAAR1_DIA_R3	O14617	AP3D1	DIA m1	SILAC mix 1	1.54272	H/M	MS1
																			DDA	ADSL	P30566	SILAC mix 1	MS1	H/M	7.48755		AAAR1_DIA_R1	Q9Y2T2	AP3M1	DIA m1	SILAC mix 1	1.24507	H/M	MS1
																			DDA	ADSL	P30566	SILAC mix 1	MS1	M/L	9.48945		AAAR1_DIA_R2	Q9Y2T2	AP3M1	DIA m1	SILAC mix 1	1.39465	H/M	MS1
																			DDA	ADSL	P30566	SILAC mix 2	MS1	H/L	27.5349		AAAR1_DIA_R3	Q9Y2T2	AP3M1	DIA m1	SILAC mix 1	1.29263	H/M	MS1
																			DDA	ADSL	P30566	SILAC mix 2	MS1	H/M	10.4035		AAAR1_DIA_R3	O14727	APAF1	DIA m1	SILAC mix 1	2.64715	H/M	MS1
																			DDA	ADSL	P30566	SILAC mix 2	MS1	M/L	25.4903		AAAR1_DIA_R1	P13798	APEH	DIA m1	SILAC mix 1	1.25988	H/M	MS1
																			DDA	ADSS	P30520	SILAC mix 1	MS1	H/L	7.67434		AAAR1_DIA_R2	P13798	APEH	DIA m1	SILAC mix 1	1.5016	H/M	MS1
																			DDA	ADSS	P30520	SILAC mix 1	MS1	H/M	12.0468		AAAR1_DIA_R3	P13798	APEH	DIA m1	SILAC mix 1	1.48279	H/M	MS1
																			DDA	ADSS	P30520	SILAC mix 1	MS1	M/L	14.7991		AAAR1_DIA_R1	P27695	APEX1	DIA m1	SILAC mix 1	0.888181	H/M	MS1
																			DDA	ADSS	P30520	SILAC mix 2	MS1	H/L	27.7828		AAAR1_DIA_R2	P27695	APEX1	DIA m1	SILAC mix 1	0.958165	H/M	MS1
																			DDA	ADSS	P30520	SILAC mix 2	MS1	H/M	10.6716		AAAR1_DIA_R3	P27695	APEX1	DIA m1	SILAC mix 1	0.883907	H/M	MS1
																			DDA	ADSS	P30520	SILAC mix 2	MS1	M/L	24.9352		AAAR1_DIA_R1	Q9BZZ5	API5	DIA m1	SILAC mix 1	1.11544	H/M	MS1
																			DDA	AFAP1	Q8N556	SILAC mix 1	MS1	H/L	7.40479		AAAR1_DIA_R2	Q9BZZ5	API5	DIA m1	SILAC mix 1	0.993202	H/M	MS1
																			DDA	AFAP1	Q8N556	SILAC mix 1	MS1	H/M	9.46866		AAAR1_DIA_R3	Q9BZZ5	API5	DIA m1	SILAC mix 1	1.03005	H/M	MS1
																			DDA	AFAP1	Q8N556	SILAC mix 1	MS1	M/L	39.0815		AAAR1_DIA_R1	Q96GX9	APIP	DIA m1	SILAC mix 1	3.00453	H/M	MS1
																			DDA	AFAP1	Q8N556	SILAC mix 2	MS1	H/L	6.14938		AAAR1_DIA_R2	Q96GX9	APIP	DIA m1	SILAC mix 1	1.27415	H/M	MS1
																			DDA	AFAP1	Q8N556	SILAC mix 2	MS1	H/M	3.95536		AAAR1_DIA_R1	Q9HDC9	APMAP	DIA m1	SILAC mix 1	0.538299	H/M	MS1
																			DDA	AFAP1	Q8N556	SILAC mix 2	MS1	M/L	10.0923		AAAR1_DIA_R2	Q9HDC9	APMAP	DIA m1	SILAC mix 1	0.691511	H/M	MS1
																			DDA	AFF4	Q9UHB7	SILAC mix 1	MS1	H/L	NA		AAAR1_DIA_R3	Q9HDC9	APMAP	DIA m1	SILAC mix 1	0.506423	H/M	MS1
																			DDA	AFF4	Q9UHB7	SILAC mix 1	MS1	H/M	NA		AAAR1_DIA_R1	Q9NRW3	APOBEC3C	DIA m1	SILAC mix 1	1.05822	H/M	MS1
																			DDA	AFF4	Q9UHB7	SILAC mix 1	MS1	M/L	NA		AAAR1_DIA_R2	Q9NRW3	APOBEC3C	DIA m1	SILAC mix 1	0.864524	H/M	MS1
																			DDA	AFG3L2	Q9Y4W6	SILAC mix 1	MS1	H/L	15.4642		AAAR1_DIA_R3	Q9NRW3	APOBEC3C	DIA m1	SILAC mix 1	0.89157	H/M	MS1
																			DDA	AFG3L2	Q9Y4W6	SILAC mix 1	MS1	H/M	6.77202		AAAR1_DIA_R1	Q9BQE5	APOL2	DIA m1	SILAC mix 1	0.930649	H/M	MS1
																			DDA	AFG3L2	Q9Y4W6	SILAC mix 1	MS1	M/L	14.8744		AAAR1_DIA_R2	Q9BQE5	APOL2	DIA m1	SILAC mix 1	1.01981	H/M	MS1
																			DDA	AFG3L2	Q9Y4W6	SILAC mix 2	MS1	H/L	20.1369		AAAR1_DIA_R3	Q9BQE5	APOL2	DIA m1	SILAC mix 1	0.508171	H/M	MS1
																			DDA	AFG3L2	Q9Y4W6	SILAC mix 2	MS1	H/M	2.45001		AAAR1_DIA_R1	Q9BUR5	APOO	DIA m1	SILAC mix 1	0.346623	H/M	MS1
																			DDA	AFG3L2	Q9Y4W6	SILAC mix 2	MS1	M/L	15.645		AAAR1_DIA_R2	Q9BUR5	APOO	DIA m1	SILAC mix 1	0.78304	H/M	MS1
																			DDA	AGFG1	P52594	SILAC mix 2	MS1	H/L	12.3059		AAAR1_DIA_R3	Q9BUR5	APOO	DIA m1	SILAC mix 1	0.430811	H/M	MS1
																			DDA	AGFG1	P52594	SILAC mix 2	MS1	H/M	17.7348		AAAR1_DIA_R1	Q9UKG1	APPL1	DIA m1	SILAC mix 1	1.97801	H/M	MS1
																			DDA	AGFG1	P52594	SILAC mix 2	MS1	M/L	5.48929		AAAR1_DIA_R3	Q9UKG1	APPL1	DIA m1	SILAC mix 1	1.00443	H/M	MS1
																			DDA	AGK	Q53H12	SILAC mix 1	MS1	H/L	NA		AAAR1_DIA_R1	P07741	APRT	DIA m1	SILAC mix 1	0.89354	H/M	MS1
																			DDA	AGK	Q53H12	SILAC mix 1	MS1	H/M	NA		AAAR1_DIA_R2	P07741	APRT	DIA m1	SILAC mix 1	1.2395	H/M	MS1
																			DDA	AGK	Q53H12	SILAC mix 1	MS1	M/L	3.57064		AAAR1_DIA_R3	P07741	APRT	DIA m1	SILAC mix 1	1.01351	H/M	MS1
																			DDA	AGK	Q53H12	SILAC mix 2	MS1	H/L	49.192		AAAR1_DIA_R1	O60306	AQR	DIA m1	SILAC mix 1	0.962114	H/M	MS1
																			DDA	AGK	Q53H12	SILAC mix 2	MS1	H/M	11.9061		AAAR1_DIA_R2	O60306	AQR	DIA m1	SILAC mix 1	1.46601	H/M	MS1
																			DDA	AGK	Q53H12	SILAC mix 2	MS1	M/L	48.5166		AAAR1_DIA_R3	O60306	AQR	DIA m1	SILAC mix 1	1.18179	H/M	MS1
																			DDA	AGL	P35573	SILAC mix 1	MS1	H/L	23.2154		AAAR1_DIA_R1	P48444	ARCN1	DIA m1	SILAC mix 1	0.800834	H/M	MS1
																			DDA	AGL	P35573	SILAC mix 1	MS1	H/M	5.69549		AAAR1_DIA_R2	P48444	ARCN1	DIA m1	SILAC mix 1	0.907128	H/M	MS1
																			DDA	AGL	P35573	SILAC mix 1	MS1	M/L	19.1795		AAAR1_DIA_R3	P48444	ARCN1	DIA m1	SILAC mix 1	0.838713	H/M	MS1
																			DDA	AGL	P35573	SILAC mix 2	MS1	H/L	13.7027		AAAR1_DIA_R1	P84077	ARF1	DIA m1	SILAC mix 1	0.865563	H/M	MS1
																			DDA	AGL	P35573	SILAC mix 2	MS1	H/M	5.13594		AAAR1_DIA_R2	P84077	ARF1	DIA m1	SILAC mix 1	0.679997	H/M	MS1
																			DDA	AGL	P35573	SILAC mix 2	MS1	M/L	18.2604		AAAR1_DIA_R3	P84077	ARF1	DIA m1	SILAC mix 1	1.3247	H/M	MS1
																			DDA	AGO2	Q9UKV8	SILAC mix 1	MS1	H/L	33.8122		AAAR1_DIA_R1	P84077;P61204	ARF1	DIA m1	SILAC mix 1	0.982724	H/M	MS1
																			DDA	AGO2	Q9UKV8	SILAC mix 1	MS1	H/M	38.9716		AAAR1_DIA_R2	P84077;P61204	ARF1	DIA m1	SILAC mix 1	0.887286	H/M	MS1
																			DDA	AGO2	Q9UKV8	SILAC mix 1	MS1	M/L	5.52109		AAAR1_DIA_R3	P84077;P61204	ARF1	DIA m1	SILAC mix 1	0.979514	H/M	MS1
																			DDA	AGO2	Q9UKV8	SILAC mix 2	MS1	H/L	30.2869		AAAR1_DIA_R1	P18085;P84085;P84077;P61204	ARF1;ARF4;ARF5	DIA m1	SILAC mix 1	0.739418	H/M	MS1
																			DDA	AGO2	Q9UKV8	SILAC mix 2	MS1	H/M	4.39564		AAAR1_DIA_R2	P18085;P84085;P84077;P61204	ARF1;ARF4;ARF5	DIA m1	SILAC mix 1	0.761653	H/M	MS1
																			DDA	AGO2	Q9UKV8	SILAC mix 2	MS1	M/L	26.0621		AAAR1_DIA_R3	P18085;P84085;P84077;P61204	ARF1;ARF4;ARF5	DIA m1	SILAC mix 1	0.61701	H/M	MS1
																			DDA	AGPAT1	Q99943	SILAC mix 1	MS1	H/L	5.52106		AAAR1_DIA_R1	P84085;P84077;P61204	ARF1;ARF5	DIA m1	SILAC mix 1	0.978028	H/M	MS1
																			DDA	AGPAT1	Q99943	SILAC mix 1	MS1	H/M	22.9898		AAAR1_DIA_R2	P84085;P84077;P61204	ARF1;ARF5	DIA m1	SILAC mix 1	1.285	H/M	MS1
																			DDA	AGPAT1	Q99943	SILAC mix 1	MS1	M/L	27.8275		AAAR1_DIA_R3	P84085;P84077;P61204	ARF1;ARF5	DIA m1	SILAC mix 1	1.10545	H/M	MS1
																			DDA	AGPAT1	Q99943	SILAC mix 2	MS1	H/L	8.08588		AAAR1_DIA_R1	P18085	ARF4	DIA m1	SILAC mix 1	1.29713	H/M	MS1
																			DDA	AGPAT1	Q99943	SILAC mix 2	MS1	H/M	14.6271		AAAR1_DIA_R2	P18085	ARF4	DIA m1	SILAC mix 1	1.1244	H/M	MS1
																			DDA	AGPAT1	Q99943	SILAC mix 2	MS1	M/L	7.25119		AAAR1_DIA_R3	P18085	ARF4	DIA m1	SILAC mix 1	1.05258	H/M	MS1
																			DDA	AGPAT5	Q9NUQ2	SILAC mix 1	MS1	H/L	NA		AAAR1_DIA_R1	P84085	ARF5	DIA m1	SILAC mix 1	0.969548	H/M	MS1
																			DDA	AGPAT5	Q9NUQ2	SILAC mix 1	MS1	H/M	NA		AAAR1_DIA_R2	P84085	ARF5	DIA m1	SILAC mix 1	0.549557	H/M	MS1
																			DDA	AGPAT5	Q9NUQ2	SILAC mix 1	MS1	M/L	NA		AAAR1_DIA_R3	P84085	ARF5	DIA m1	SILAC mix 1	1.06848	H/M	MS1
																			DDA	AGPS	O00116	SILAC mix 1	MS1	H/L	15.3176		AAAR1_DIA_R1	P62330	ARF6	DIA m1	SILAC mix 1	0.745343	H/M	MS1
																			DDA	AGPS	O00116	SILAC mix 1	MS1	H/M	7.81084		AAAR1_DIA_R2	P62330	ARF6	DIA m1	SILAC mix 1	0.820945	H/M	MS1
																			DDA	AGPS	O00116	SILAC mix 1	MS1	M/L	34.0193		AAAR1_DIA_R3	P62330	ARF6	DIA m1	SILAC mix 1	1.00645	H/M	MS1
																			DDA	AGPS	O00116	SILAC mix 2	MS1	H/L	5.95919		AAAR1_DIA_R2	Q8N6H7	ARFGAP2	DIA m1	SILAC mix 1	0.573404	H/M	MS1
																			DDA	AGPS	O00116	SILAC mix 2	MS1	H/M	4.14365		AAAR1_DIA_R2	Q9NP61	ARFGAP3	DIA m1	SILAC mix 1	1.33093	H/M	MS1
																			DDA	AGPS	O00116	SILAC mix 2	MS1	M/L	6.03151		AAAR1_DIA_R3	Q9NP61	ARFGAP3	DIA m1	SILAC mix 1	0.562754	H/M	MS1
																			DDA	AGR2	O95994	SILAC mix 1	MS1	H/L	18.0485		AAAR1_DIA_R2	Q9Y6D6;Q9Y6D5	ARFGEF1;ARFGEF2	DIA m1	SILAC mix 1	0.64577	H/M	MS1
																			DDA	AGR2	O95994	SILAC mix 1	MS1	H/M	14.8893		AAAR1_DIA_R1	P53365	ARFIP2	DIA m1	SILAC mix 1	0.61678	H/M	MS1
																			DDA	AGR2	O95994	SILAC mix 1	MS1	M/L	1.75447		AAAR1_DIA_R2	P53365	ARFIP2	DIA m1	SILAC mix 1	0.670763	H/M	MS1
																			DDA	AGR2	O95994	SILAC mix 2	MS1	H/L	36.6781		AAAR1_DIA_R3	P53365	ARFIP2	DIA m1	SILAC mix 1	0.879501	H/M	MS1
																			DDA	AGR2	O95994	SILAC mix 2	MS1	H/M	20.9183		AAAR1_DIA_R1	Q9NWB6	ARGLU1	DIA m1	SILAC mix 1	1.35892	H/M	MS1
																			DDA	AGR2	O95994	SILAC mix 2	MS1	M/L	8.19254		AAAR1_DIA_R2	Q9NWB6	ARGLU1	DIA m1	SILAC mix 1	0.719423	H/M	MS1
																			DDA	AGTRAP	Q6RW13	SILAC mix 1	MS1	H/L	NA		AAAR1_DIA_R3	Q9NWB6	ARGLU1	DIA m1	SILAC mix 1	1.03883	H/M	MS1
																			DDA	AGTRAP	Q6RW13	SILAC mix 1	MS1	H/M	NA		AAAR1_DIA_R1	Q07960	ARHGAP1	DIA m1	SILAC mix 1	0.69829	H/M	MS1
																			DDA	AGTRAP	Q6RW13	SILAC mix 1	MS1	M/L	NA		AAAR1_DIA_R2	Q07960	ARHGAP1	DIA m1	SILAC mix 1	0.517485	H/M	MS1
																			DDA	AGTRAP	Q6RW13	SILAC mix 2	MS1	H/L	NA		AAAR1_DIA_R3	Q07960	ARHGAP1	DIA m1	SILAC mix 1	0.468639	H/M	MS1
																			DDA	AGTRAP	Q6RW13	SILAC mix 2	MS1	H/M	NA		AAAR1_DIA_R2	Q68EM7	ARHGAP17	DIA m1	SILAC mix 1	0.0529189	H/M	MS1
																			DDA	AGTRAP	Q6RW13	SILAC mix 2	MS1	M/L	NA		AAAR1_DIA_R3	Q68EM7	ARHGAP17	DIA m1	SILAC mix 1	0.871495	H/M	MS1
																			DDA	AHCTF1	Q8WYP5	SILAC mix 1	MS1	H/L	6.05116		AAAR1_DIA_R1	P52565	ARHGDIA	DIA m1	SILAC mix 1	1.02691	H/M	MS1
																			DDA	AHCTF1	Q8WYP5	SILAC mix 1	MS1	H/M	17.0156		AAAR1_DIA_R2	P52565	ARHGDIA	DIA m1	SILAC mix 1	1.01955	H/M	MS1
																			DDA	AHCTF1	Q8WYP5	SILAC mix 1	MS1	M/L	14.6458		AAAR1_DIA_R3	P52565	ARHGDIA	DIA m1	SILAC mix 1	0.859551	H/M	MS1
																			DDA	AHCTF1	Q8WYP5	SILAC mix 2	MS1	H/L	9.69309		AAAR1_DIA_R1	Q92888	ARHGEF1	DIA m1	SILAC mix 1	6.01189	H/M	MS1
																			DDA	AHCTF1	Q8WYP5	SILAC mix 2	MS1	H/M	2.97252		AAAR1_DIA_R2	Q92888	ARHGEF1	DIA m1	SILAC mix 1	2.8011	H/M	MS1
																			DDA	AHCTF1	Q8WYP5	SILAC mix 2	MS1	M/L	10.8253		AAAR1_DIA_R3	Q92888	ARHGEF1	DIA m1	SILAC mix 1	9.14709	H/M	MS1
																			DDA	AHCY	P23526	SILAC mix 1	MS1	H/L	4.00104		AAAR1_DIA_R1	Q92974	ARHGEF2	DIA m1	SILAC mix 1	0.995256	H/M	MS1
																			DDA	AHCY	P23526	SILAC mix 1	MS1	H/M	4.89535		AAAR1_DIA_R2	Q92974	ARHGEF2	DIA m1	SILAC mix 1	0.86472	H/M	MS1
																			DDA	AHCY	P23526	SILAC mix 1	MS1	M/L	3.02823		AAAR1_DIA_R3	Q92974	ARHGEF2	DIA m1	SILAC mix 1	0.987553	H/M	MS1
																			DDA	AHCY	P23526	SILAC mix 2	MS1	H/L	3.81686		AAAR1_DIA_R1	Q68CP9	ARID2	DIA m1	SILAC mix 1	0.743654	H/M	MS1
																			DDA	AHCY	P23526	SILAC mix 2	MS1	H/M	3.12486		AAAR1_DIA_R3	Q68CP9	ARID2	DIA m1	SILAC mix 1	0.244851	H/M	MS1
																			DDA	AHCY	P23526	SILAC mix 2	MS1	M/L	5.03527		AAAR1_DIA_R1	P40616	ARL1	DIA m1	SILAC mix 1	0.789513	H/M	MS1
																			DDA	AHCYL1	O43865	SILAC mix 1	MS1	H/L	8.55762		AAAR1_DIA_R2	P40616	ARL1	DIA m1	SILAC mix 1	0.961592	H/M	MS1
																			DDA	AHCYL1	O43865	SILAC mix 1	MS1	H/M	3.28318		AAAR1_DIA_R3	P40616	ARL1	DIA m1	SILAC mix 1	0.837485	H/M	MS1
																			DDA	AHCYL1	O43865	SILAC mix 1	MS1	M/L	8.88776		AAAR1_DIA_R1	P36404	ARL2	DIA m1	SILAC mix 1	0.938045	H/M	MS1
																			DDA	AHCYL1	O43865	SILAC mix 2	MS1	H/L	7.14857		AAAR1_DIA_R2	P36404	ARL2	DIA m1	SILAC mix 1	0.734019	H/M	MS1
																			DDA	AHCYL1	O43865	SILAC mix 2	MS1	H/M	3.90178		AAAR1_DIA_R3	P36404	ARL2	DIA m1	SILAC mix 1	0.667665	H/M	MS1
																			DDA	AHCYL1	O43865	SILAC mix 2	MS1	M/L	12.9968		AAAR1_DIA_R1	Q15041	ARL6IP1	DIA m1	SILAC mix 1	0.906241	H/M	MS1
																			DDA	AHNAK	Q09666	SILAC mix 1	MS1	H/L	2.70827		AAAR1_DIA_R2	Q15041	ARL6IP1	DIA m1	SILAC mix 1	0.922426	H/M	MS1
																			DDA	AHNAK	Q09666	SILAC mix 1	MS1	H/M	2.7483		AAAR1_DIA_R3	Q15041	ARL6IP1	DIA m1	SILAC mix 1	0.862764	H/M	MS1
																			DDA	AHNAK	Q09666	SILAC mix 1	MS1	M/L	1.72391		AAAR1_DIA_R1	Q66PJ3	ARL6IP4	DIA m1	SILAC mix 1	1.26411	H/M	MS1
																			DDA	AHNAK	Q09666	SILAC mix 2	MS1	H/L	1.45691		AAAR1_DIA_R2	Q66PJ3	ARL6IP4	DIA m1	SILAC mix 1	0.77095	H/M	MS1
																			DDA	AHNAK	Q09666	SILAC mix 2	MS1	H/M	0.832182		AAAR1_DIA_R3	Q66PJ3	ARL6IP4	DIA m1	SILAC mix 1	0.358415	H/M	MS1
																			DDA	AHNAK	Q09666	SILAC mix 2	MS1	M/L	2.25664		AAAR1_DIA_R1	O75915	ARL6IP5	DIA m1	SILAC mix 1	0.431011	H/M	MS1
																			DDA	AHNAK2	Q8IVF2	SILAC mix 1	MS1	H/L	7.605		AAAR1_DIA_R2	O75915	ARL6IP5	DIA m1	SILAC mix 1	0.599966	H/M	MS1
																			DDA	AHNAK2	Q8IVF2	SILAC mix 1	MS1	H/M	30.4516		AAAR1_DIA_R3	O75915	ARL6IP5	DIA m1	SILAC mix 1	0.666735	H/M	MS1
																			DDA	AHNAK2	Q8IVF2	SILAC mix 1	MS1	M/L	16.6494		AAAR1_DIA_R1	Q96BM9;Q9NVJ2	ARL8A;ARL8B	DIA m1	SILAC mix 1	1.03756	H/M	MS1
																			DDA	AHNAK2	Q8IVF2	SILAC mix 2	MS1	H/L	15.5058		AAAR1_DIA_R2	Q96BM9;Q9NVJ2	ARL8A;ARL8B	DIA m1	SILAC mix 1	1.18611	H/M	MS1
																			DDA	AHNAK2	Q8IVF2	SILAC mix 2	MS1	H/M	3.54649		AAAR1_DIA_R3	Q96BM9;Q9NVJ2	ARL8A;ARL8B	DIA m1	SILAC mix 1	0.86311	H/M	MS1
																			DDA	AHNAK2	Q8IVF2	SILAC mix 2	MS1	M/L	18.8436		AAAR1_DIA_R1	Q9NVJ2	ARL8B	DIA m1	SILAC mix 1	0.111089	H/M	MS1
																			DDA	AHSA1	O95433	SILAC mix 1	MS1	H/L	24.8793		AAAR1_DIA_R2	Q9NVJ2	ARL8B	DIA m1	SILAC mix 1	0.148323	H/M	MS1
																			DDA	AHSA1	O95433	SILAC mix 1	MS1	H/M	18.5726		AAAR1_DIA_R2	Q9NVT9	ARMC1	DIA m1	SILAC mix 1	1.77799	H/M	MS1
																			DDA	AHSA1	O95433	SILAC mix 1	MS1	M/L	8.40694		AAAR1_DIA_R3	Q9NVT9	ARMC1	DIA m1	SILAC mix 1	3.28738	H/M	MS1
																			DDA	AHSA1	O95433	SILAC mix 2	MS1	H/L	14.2771		AAAR1_DIA_R1	O15143;Q92747	ARPC1A;ARPC1B	DIA m1	SILAC mix 1	0.441255	H/M	MS1
																			DDA	AHSA1	O95433	SILAC mix 2	MS1	H/M	10.0125		AAAR1_DIA_R3	O15143;Q92747	ARPC1A;ARPC1B	DIA m1	SILAC mix 1	0.423122	H/M	MS1
																			DDA	AHSA1	O95433	SILAC mix 2	MS1	M/L	2.87196		AAAR1_DIA_R1	O15143	ARPC1B	DIA m1	SILAC mix 1	1.18326	H/M	MS1
																			DDA	AIFM1	O95831	SILAC mix 1	MS1	H/L	0.76213		AAAR1_DIA_R2	O15143	ARPC1B	DIA m1	SILAC mix 1	1.22855	H/M	MS1
																			DDA	AIFM1	O95831	SILAC mix 1	MS1	H/M	4.09049		AAAR1_DIA_R3	O15143	ARPC1B	DIA m1	SILAC mix 1	0.997262	H/M	MS1
																			DDA	AIFM1	O95831	SILAC mix 1	MS1	M/L	2.80945		AAAR1_DIA_R1	O15144	ARPC2	DIA m1	SILAC mix 1	0.784994	H/M	MS1
																			DDA	AIFM1	O95831	SILAC mix 2	MS1	H/L	7.37883		AAAR1_DIA_R2	O15144	ARPC2	DIA m1	SILAC mix 1	0.790265	H/M	MS1
																			DDA	AIFM1	O95831	SILAC mix 2	MS1	H/M	3.23577		AAAR1_DIA_R3	O15144	ARPC2	DIA m1	SILAC mix 1	0.954071	H/M	MS1
																			DDA	AIFM1	O95831	SILAC mix 2	MS1	M/L	5.07175		AAAR1_DIA_R1	O15145	ARPC3	DIA m1	SILAC mix 1	0.832443	H/M	MS1
																			DDA	AIFM2	Q9BRQ8	SILAC mix 1	MS1	H/L	19.0064		AAAR1_DIA_R2	O15145	ARPC3	DIA m1	SILAC mix 1	0.948725	H/M	MS1
																			DDA	AIFM2	Q9BRQ8	SILAC mix 1	MS1	H/M	28.3674		AAAR1_DIA_R3	O15145	ARPC3	DIA m1	SILAC mix 1	0.870439	H/M	MS1
																			DDA	AIFM2	Q9BRQ8	SILAC mix 1	MS1	M/L	20.402		AAAR1_DIA_R1	P59998	ARPC4	DIA m1	SILAC mix 1	0.97477	H/M	MS1
																			DDA	AIFM2	Q9BRQ8	SILAC mix 2	MS1	H/L	NA		AAAR1_DIA_R2	P59998	ARPC4	DIA m1	SILAC mix 1	0.817076	H/M	MS1
																			DDA	AIFM2	Q9BRQ8	SILAC mix 2	MS1	H/M	NA		AAAR1_DIA_R3	P59998	ARPC4	DIA m1	SILAC mix 1	0.905111	H/M	MS1
																			DDA	AIFM2	Q9BRQ8	SILAC mix 2	MS1	M/L	NA		AAAR1_DIA_R1	O15511	ARPC5	DIA m1	SILAC mix 1	0.519673	H/M	MS1
																			DDA	AIMP1	Q12904	SILAC mix 1	MS1	H/L	7.05065		AAAR1_DIA_R2	O15511	ARPC5	DIA m1	SILAC mix 1	0.615454	H/M	MS1
																			DDA	AIMP1	Q12904	SILAC mix 1	MS1	H/M	8.79897		AAAR1_DIA_R3	O15511	ARPC5	DIA m1	SILAC mix 1	0.615491	H/M	MS1
																			DDA	AIMP1	Q12904	SILAC mix 1	MS1	M/L	3.03829		AAAR1_DIA_R1	Q9BPX5	ARPC5L	DIA m1	SILAC mix 1	0.782549	H/M	MS1
																			DDA	AIMP1	Q12904	SILAC mix 2	MS1	H/L	1.12412		AAAR1_DIA_R2	Q9BPX5	ARPC5L	DIA m1	SILAC mix 1	0.89144	H/M	MS1
																			DDA	AIMP1	Q12904	SILAC mix 2	MS1	H/M	2.66879		AAAR1_DIA_R1	Q9H1I8	ASCC2	DIA m1	SILAC mix 1	0.791055	H/M	MS1
																			DDA	AIMP1	Q12904	SILAC mix 2	MS1	M/L	2.85162		AAAR1_DIA_R2	Q9H1I8	ASCC2	DIA m1	SILAC mix 1	1.58883	H/M	MS1
																			DDA	AIMP2	Q13155	SILAC mix 1	MS1	H/L	8.00403		AAAR1_DIA_R1	Q8N3C0	ASCC3	DIA m1	SILAC mix 1	1.7157	H/M	MS1
																			DDA	AIMP2	Q13155	SILAC mix 1	MS1	H/M	9.65334		AAAR1_DIA_R2	Q8N3C0	ASCC3	DIA m1	SILAC mix 1	1.49742	H/M	MS1
																			DDA	AIMP2	Q13155	SILAC mix 1	MS1	M/L	3.30678		AAAR1_DIA_R3	Q8N3C0	ASCC3	DIA m1	SILAC mix 1	0.651167	H/M	MS1
																			DDA	AIMP2	Q13155	SILAC mix 2	MS1	H/L	1.30812		AAAR1_DIA_R1	Q9NVP2	ASF1B	DIA m1	SILAC mix 1	6.43753	H/M	MS1
																			DDA	AIMP2	Q13155	SILAC mix 2	MS1	H/M	6.54121		AAAR1_DIA_R3	Q9NVP2	ASF1B	DIA m1	SILAC mix 1	2.65418	H/M	MS1
																			DDA	AIMP2	Q13155	SILAC mix 2	MS1	M/L	4.06629		AAAR1_DIA_R1	P08243	ASNS	DIA m1	SILAC mix 1	0.706493	H/M	MS1
																			DDA	AIP	O00170	SILAC mix 1	MS1	H/L	NA		AAAR1_DIA_R2	P08243	ASNS	DIA m1	SILAC mix 1	0.790995	H/M	MS1
																			DDA	AIP	O00170	SILAC mix 1	MS1	H/M	NA		AAAR1_DIA_R3	P08243	ASNS	DIA m1	SILAC mix 1	0.65099	H/M	MS1
																			DDA	AIP	O00170	SILAC mix 1	MS1	M/L	53.1063		AAAR1_DIA_R1	Q12797	ASPH	DIA m1	SILAC mix 1	0.764595	H/M	MS1
																			DDA	AK1	P00568	SILAC mix 1	MS1	H/L	10.3975		AAAR1_DIA_R2	Q12797	ASPH	DIA m1	SILAC mix 1	0.652684	H/M	MS1
																			DDA	AK1	P00568	SILAC mix 1	MS1	H/M	11.7878		AAAR1_DIA_R3	Q12797	ASPH	DIA m1	SILAC mix 1	1.05762	H/M	MS1
																			DDA	AK1	P00568	SILAC mix 1	MS1	M/L	14.5637		AAAR1_DIA_R1	P00966	ASS1	DIA m1	SILAC mix 1	0.884208	H/M	MS1
																			DDA	AK1	P00568	SILAC mix 2	MS1	H/L	12.1522		AAAR1_DIA_R2	P00966	ASS1	DIA m1	SILAC mix 1	0.856962	H/M	MS1
																			DDA	AK1	P00568	SILAC mix 2	MS1	H/M	3.82366		AAAR1_DIA_R3	P00966	ASS1	DIA m1	SILAC mix 1	0.910769	H/M	MS1
																			DDA	AK1	P00568	SILAC mix 2	MS1	M/L	14.4228		AAAR1_DIA_R1	Q8NBU5	ATAD1	DIA m1	SILAC mix 1	0.992688	H/M	MS1
																			DDA	AK2	P54819	SILAC mix 1	MS1	H/L	18.265		AAAR1_DIA_R2	Q8NBU5	ATAD1	DIA m1	SILAC mix 1	1.50822	H/M	MS1
																			DDA	AK2	P54819	SILAC mix 1	MS1	H/M	7.49453		AAAR1_DIA_R3	Q8NBU5	ATAD1	DIA m1	SILAC mix 1	1.74091	H/M	MS1
																			DDA	AK2	P54819	SILAC mix 1	MS1	M/L	14.5581		AAAR1_DIA_R3	Q6PL18	ATAD2	DIA m1	SILAC mix 1	1.34076	H/M	MS1
																			DDA	AK2	P54819	SILAC mix 2	MS1	H/L	7.24131		AAAR1_DIA_R1	Q9NVI7	ATAD3A	DIA m1	SILAC mix 1	1.68097	H/M	MS1
																			DDA	AK2	P54819	SILAC mix 2	MS1	H/M	6.6459		AAAR1_DIA_R2	Q9NVI7	ATAD3A	DIA m1	SILAC mix 1	1.36088	H/M	MS1
																			DDA	AK2	P54819	SILAC mix 2	MS1	M/L	0.797412		AAAR1_DIA_R3	Q9NVI7	ATAD3A	DIA m1	SILAC mix 1	1.79563	H/M	MS1
																			DDA	AK3	Q9UIJ7	SILAC mix 1	MS1	H/L	NA		AAAR1_DIA_R1	Q9NVI7;Q5T2N8	ATAD3A	DIA m1	SILAC mix 1	1.29577	H/M	MS1
																			DDA	AK3	Q9UIJ7	SILAC mix 1	MS1	H/M	NA		AAAR1_DIA_R2	Q9NVI7;Q5T2N8	ATAD3A	DIA m1	SILAC mix 1	0.993992	H/M	MS1
																			DDA	AK3	Q9UIJ7	SILAC mix 1	MS1	M/L	NA		AAAR1_DIA_R3	Q9NVI7;Q5T2N8	ATAD3A	DIA m1	SILAC mix 1	1.15101	H/M	MS1
																			DDA	AK6	Q9Y3D8	SILAC mix 1	MS1	H/L	6.55604		AAAR1_DIA_R1	Q5T9A4;Q9NVI7	ATAD3A;ATAD3B	DIA m1	SILAC mix 1	0.915695	H/M	MS1
																			DDA	AK6	Q9Y3D8	SILAC mix 1	MS1	H/M	18.0086		AAAR1_DIA_R2	Q5T9A4;Q9NVI7	ATAD3A;ATAD3B	DIA m1	SILAC mix 1	1.0775	H/M	MS1
																			DDA	AK6	Q9Y3D8	SILAC mix 1	MS1	M/L	22.0902		AAAR1_DIA_R3	Q5T9A4;Q9NVI7	ATAD3A;ATAD3B	DIA m1	SILAC mix 1	1.40862	H/M	MS1
																			DDA	AK6	Q9Y3D8	SILAC mix 2	MS1	H/L	16.2994		AAAR1_DIA_R1	Q5T9A4;Q9NVI7;Q5T2N8	ATAD3A;ATAD3B	DIA m1	SILAC mix 1	0.650306	H/M	MS1
																			DDA	AK6	Q9Y3D8	SILAC mix 2	MS1	H/M	7.29635		AAAR1_DIA_R2	Q5T9A4;Q9NVI7;Q5T2N8	ATAD3A;ATAD3B	DIA m1	SILAC mix 1	0.600764	H/M	MS1
																			DDA	AK6	Q9Y3D8	SILAC mix 2	MS1	M/L	9.92635		AAAR1_DIA_R3	Q5T9A4;Q9NVI7;Q5T2N8	ATAD3A;ATAD3B	DIA m1	SILAC mix 1	0.721979	H/M	MS1
																			DDA	AKAP1	Q92667	SILAC mix 1	MS1	H/L	95.0041		AAAR1_DIA_R1	P18848	ATF4	DIA m1	SILAC mix 1	0.475765	H/M	MS1
																			DDA	AKAP1	Q92667	SILAC mix 1	MS1	H/M	19.3629		AAAR1_DIA_R2	P17544	ATF7	DIA m1	SILAC mix 1	0.407483	H/M	MS1
																			DDA	AKAP1	Q92667	SILAC mix 1	MS1	M/L	20.9811		AAAR1_DIA_R3	P17544	ATF7	DIA m1	SILAC mix 1	0.0803873	H/M	MS1
																			DDA	AKAP1	Q92667	SILAC mix 2	MS1	H/L	31.4932		AAAR1_DIA_R1	Q9NT62	ATG3	DIA m1	SILAC mix 1	0.469968	H/M	MS1
																			DDA	AKAP1	Q92667	SILAC mix 2	MS1	H/M	19.343		AAAR1_DIA_R2	Q9NT62	ATG3	DIA m1	SILAC mix 1	0.631328	H/M	MS1
																			DDA	AKAP1	Q92667	SILAC mix 2	MS1	M/L	11.6467		AAAR1_DIA_R3	Q9NT62	ATG3	DIA m1	SILAC mix 1	0.47672	H/M	MS1
																			DDA	AKAP17A	Q02040	SILAC mix 1	MS1	H/L	NA		AAAR1_DIA_R1	O95352	ATG7	DIA m1	SILAC mix 1	0.225316	H/M	MS1
																			DDA	AKAP17A	Q02040	SILAC mix 1	MS1	H/M	NA		AAAR1_DIA_R3	Q7Z3C6	ATG9A	DIA m1	SILAC mix 1	0.21855	H/M	MS1
																			DDA	AKAP17A	Q02040	SILAC mix 1	MS1	M/L	NA		AAAR1_DIA_R1	P31939	ATIC	DIA m1	SILAC mix 1	0.909496	H/M	MS1
																			DDA	AKAP17A	Q02040	SILAC mix 2	MS1	H/L	37.6127		AAAR1_DIA_R2	P31939	ATIC	DIA m1	SILAC mix 1	0.885064	H/M	MS1
																			DDA	AKAP17A	Q02040	SILAC mix 2	MS1	H/M	2.04744		AAAR1_DIA_R3	P31939	ATIC	DIA m1	SILAC mix 1	0.971171	H/M	MS1
																			DDA	AKAP17A	Q02040	SILAC mix 2	MS1	M/L	35.7064		AAAR1_DIA_R1	Q8NHH9	ATL2	DIA m1	SILAC mix 1	1.83887	H/M	MS1
																			DDA	AKAP2	Q9Y2D5	SILAC mix 1	MS1	H/L	NA		AAAR1_DIA_R2	Q8NHH9	ATL2	DIA m1	SILAC mix 1	1.03998	H/M	MS1
																			DDA	AKAP2	Q9Y2D5	SILAC mix 1	MS1	H/M	NA		AAAR1_DIA_R3	Q8NHH9	ATL2	DIA m1	SILAC mix 1	0.31963	H/M	MS1
																			DDA	AKAP2	Q9Y2D5	SILAC mix 1	MS1	M/L	NA		AAAR1_DIA_R1	Q6DD88	ATL3	DIA m1	SILAC mix 1	1.14088	H/M	MS1
																			DDA	AKAP2	Q9Y2D5	SILAC mix 2	MS1	H/L	NA		AAAR1_DIA_R2	Q6DD88	ATL3	DIA m1	SILAC mix 1	1.02504	H/M	MS1
																			DDA	AKAP2	Q9Y2D5	SILAC mix 2	MS1	H/M	NA		AAAR1_DIA_R3	Q6DD88	ATL3	DIA m1	SILAC mix 1	0.776204	H/M	MS1
																			DDA	AKAP2	Q9Y2D5	SILAC mix 2	MS1	M/L	NA		AAAR1_DIA_R1	Q9HD20	ATP13A1	DIA m1	SILAC mix 1	0.840897	H/M	MS1
																			DDA	AKAP8	O43823	SILAC mix 1	MS1	H/L	4.33069		AAAR1_DIA_R2	Q9HD20	ATP13A1	DIA m1	SILAC mix 1	1.26897	H/M	MS1
																			DDA	AKAP8	O43823	SILAC mix 1	MS1	H/M	2.73045		AAAR1_DIA_R3	Q9HD20	ATP13A1	DIA m1	SILAC mix 1	0.733234	H/M	MS1
																			DDA	AKAP8	O43823	SILAC mix 1	MS1	M/L	14.201		AAAR1_DIA_R1	P05023	ATP1A1	DIA m1	SILAC mix 1	0.91255	H/M	MS1
																			DDA	AKAP8	O43823	SILAC mix 2	MS1	H/L	37.2689		AAAR1_DIA_R2	P05023	ATP1A1	DIA m1	SILAC mix 1	0.917301	H/M	MS1
																			DDA	AKAP8	O43823	SILAC mix 2	MS1	H/M	18.2366		AAAR1_DIA_R3	P05023	ATP1A1	DIA m1	SILAC mix 1	0.827357	H/M	MS1
																			DDA	AKAP8	O43823	SILAC mix 2	MS1	M/L	23.327		AAAR1_DIA_R1	P05023;P13637	ATP1A1	DIA m1	SILAC mix 1	0.855886	H/M	MS1
																			DDA	AKAP8L	Q9ULX6	SILAC mix 1	MS1	H/L	48.9885		AAAR1_DIA_R2	P05023;P13637	ATP1A1	DIA m1	SILAC mix 1	0.96511	H/M	MS1
																			DDA	AKAP8L	Q9ULX6	SILAC mix 1	MS1	H/M	54.1362		AAAR1_DIA_R3	P05023;P13637	ATP1A1	DIA m1	SILAC mix 1	1.38478	H/M	MS1
																			DDA	AKAP8L	Q9ULX6	SILAC mix 1	MS1	M/L	40.3318		AAAR1_DIA_R1	P50993;P05023	ATP1A1	DIA m1	SILAC mix 1	2.35554	H/M	MS1
																			DDA	AKAP8L	Q9ULX6	SILAC mix 2	MS1	H/L	7.32371		AAAR1_DIA_R2	P50993;P05023	ATP1A1	DIA m1	SILAC mix 1	6.49582	H/M	MS1
																			DDA	AKAP8L	Q9ULX6	SILAC mix 2	MS1	H/M	6.75639		AAAR1_DIA_R3	P50993;P05023	ATP1A1	DIA m1	SILAC mix 1	18.8714	H/M	MS1
																			DDA	AKAP8L	Q9ULX6	SILAC mix 2	MS1	M/L	6.51159		AAAR1_DIA_R1	P50993;P05023;P13637	ATP1A1	DIA m1	SILAC mix 1	0.888823	H/M	MS1
																			DDA	AKR1A1	P14550	SILAC mix 1	MS1	H/L	3.40908		AAAR1_DIA_R2	P50993;P05023;P13637	ATP1A1	DIA m1	SILAC mix 1	0.827855	H/M	MS1
																			DDA	AKR1A1	P14550	SILAC mix 1	MS1	H/M	2.12577		AAAR1_DIA_R3	P50993;P05023;P13637	ATP1A1	DIA m1	SILAC mix 1	0.946163	H/M	MS1
																			DDA	AKR1A1	P14550	SILAC mix 1	MS1	M/L	13.0807		AAAR1_DIA_R1	P50993;P20648;P05023;P13637	ATP1A1	DIA m1	SILAC mix 1	0.373436	H/M	MS1
																			DDA	AKR1A1	P14550	SILAC mix 2	MS1	H/L	24.0613		AAAR1_DIA_R2	P50993;P20648;P05023;P13637	ATP1A1	DIA m1	SILAC mix 1	0.600613	H/M	MS1
																			DDA	AKR1A1	P14550	SILAC mix 2	MS1	H/M	7.94018		AAAR1_DIA_R3	P50993;P20648;P05023;P13637	ATP1A1	DIA m1	SILAC mix 1	0.504575	H/M	MS1
																			DDA	AKR1A1	P14550	SILAC mix 2	MS1	M/L	2.56032		AAAR1_DIA_R1	P50993;P20648;Q13733;P05023;P54707;P13637	ATP1A1	DIA m1	SILAC mix 1	1.01979	H/M	MS1
																			DDA	AKR1B1	P15121	SILAC mix 1	MS1	H/L	6.18871		AAAR1_DIA_R2	P50993;P20648;Q13733;P05023;P54707;P13637	ATP1A1	DIA m1	SILAC mix 1	0.83703	H/M	MS1
																			DDA	AKR1B1	P15121	SILAC mix 1	MS1	H/M	1.8783		AAAR1_DIA_R3	P50993;P20648;Q13733;P05023;P54707;P13637	ATP1A1	DIA m1	SILAC mix 1	0.827926	H/M	MS1
																			DDA	AKR1B1	P15121	SILAC mix 1	MS1	M/L	0.791663		AAAR1_DIA_R1	P50993;Q13733;P05023;P13637	ATP1A1	DIA m1	SILAC mix 1	0.474342	H/M	MS1
																			DDA	AKR1B1	P15121	SILAC mix 2	MS1	H/L	1.66876		AAAR1_DIA_R2	P50993;Q13733;P05023;P13637	ATP1A1	DIA m1	SILAC mix 1	0.608345	H/M	MS1
																			DDA	AKR1B1	P15121	SILAC mix 2	MS1	H/M	3.76876		AAAR1_DIA_R3	P50993;Q13733;P05023;P13637	ATP1A1	DIA m1	SILAC mix 1	0.572189	H/M	MS1
																			DDA	AKR1B1	P15121	SILAC mix 2	MS1	M/L	3.48799		AAAR1_DIA_R1	P05026	ATP1B1	DIA m1	SILAC mix 1	0.851207	H/M	MS1
																			DDA	AKR7A2	O43488	SILAC mix 1	MS1	H/L	24.3295		AAAR1_DIA_R2	P05026	ATP1B1	DIA m1	SILAC mix 1	0.652794	H/M	MS1
																			DDA	AKR7A2	O43488	SILAC mix 1	MS1	H/M	27.2865		AAAR1_DIA_R3	P05026	ATP1B1	DIA m1	SILAC mix 1	0.885191	H/M	MS1
																			DDA	AKR7A2	O43488	SILAC mix 1	MS1	M/L	3.05858		AAAR1_DIA_R1	P54709	ATP1B3	DIA m1	SILAC mix 1	0.952629	H/M	MS1
																			DDA	AKR7A2	O43488	SILAC mix 2	MS1	H/L	5.77646		AAAR1_DIA_R2	P54709	ATP1B3	DIA m1	SILAC mix 1	0.836255	H/M	MS1
																			DDA	AKR7A2	O43488	SILAC mix 2	MS1	H/M	6.50785		AAAR1_DIA_R3	P54709	ATP1B3	DIA m1	SILAC mix 1	0.996422	H/M	MS1
																			DDA	AKR7A2	O43488	SILAC mix 2	MS1	M/L	12.2616		AAAR1_DIA_R1	P16615;O14983	ATP2A1;ATP2A2	DIA m1	SILAC mix 1	1.00615	H/M	MS1
																			DDA	AKT1	P31749	SILAC mix 1	MS1	H/L	8.05833		AAAR1_DIA_R2	P16615;O14983	ATP2A1;ATP2A2	DIA m1	SILAC mix 1	1.24727	H/M	MS1
																			DDA	AKT1	P31749	SILAC mix 1	MS1	H/M	46.2551		AAAR1_DIA_R3	P16615;O14983	ATP2A1;ATP2A2	DIA m1	SILAC mix 1	1.06669	H/M	MS1
																			DDA	AKT1	P31749	SILAC mix 1	MS1	M/L	40.7461		AAAR1_DIA_R1	P16615;Q93084;O14983	ATP2A1;ATP2A2	DIA m1	SILAC mix 1	0.795482	H/M	MS1
																			DDA	ALDH16A1	Q8IZ83	SILAC mix 1	MS1	H/L	20.2546		AAAR1_DIA_R2	P16615;Q93084;O14983	ATP2A1;ATP2A2	DIA m1	SILAC mix 1	0.632947	H/M	MS1
																			DDA	ALDH16A1	Q8IZ83	SILAC mix 1	MS1	H/M	13.7168		AAAR1_DIA_R3	P16615;Q93084;O14983	ATP2A1;ATP2A2	DIA m1	SILAC mix 1	0.820715	H/M	MS1
																			DDA	ALDH16A1	Q8IZ83	SILAC mix 1	MS1	M/L	17.768		AAAR1_DIA_R1	P16615	ATP2A2	DIA m1	SILAC mix 1	0.945679	H/M	MS1
																			DDA	ALDH16A1	Q8IZ83	SILAC mix 2	MS1	H/L	22.178		AAAR1_DIA_R2	P16615	ATP2A2	DIA m1	SILAC mix 1	0.831066	H/M	MS1
																			DDA	ALDH16A1	Q8IZ83	SILAC mix 2	MS1	H/M	17.5506		AAAR1_DIA_R3	P16615	ATP2A2	DIA m1	SILAC mix 1	0.883557	H/M	MS1
																			DDA	ALDH16A1	Q8IZ83	SILAC mix 2	MS1	M/L	20.4251		AAAR1_DIA_R1	P16615;Q93084	ATP2A2	DIA m1	SILAC mix 1	1.77872	H/M	MS1
																			DDA	ALDH18A1	P54886	SILAC mix 1	MS1	H/L	6.17001		AAAR1_DIA_R2	P16615;Q93084	ATP2A2	DIA m1	SILAC mix 1	1.12587	H/M	MS1
																			DDA	ALDH18A1	P54886	SILAC mix 1	MS1	H/M	3.0326		AAAR1_DIA_R3	P16615;Q93084	ATP2A2	DIA m1	SILAC mix 1	1.66954	H/M	MS1
																			DDA	ALDH18A1	P54886	SILAC mix 1	MS1	M/L	8.37381		AAAR1_DIA_R1	P20020	ATP2B1	DIA m1	SILAC mix 1	0.580528	H/M	MS1
																			DDA	ALDH18A1	P54886	SILAC mix 2	MS1	H/L	3.26584		AAAR1_DIA_R2	P20020	ATP2B1	DIA m1	SILAC mix 1	0.415429	H/M	MS1
																			DDA	ALDH18A1	P54886	SILAC mix 2	MS1	H/M	2.37445		AAAR1_DIA_R3	P20020	ATP2B1	DIA m1	SILAC mix 1	0.54077	H/M	MS1
																			DDA	ALDH18A1	P54886	SILAC mix 2	MS1	M/L	3.41909		AAAR1_DIA_R2	P20020;Q01814	ATP2B1	DIA m1	SILAC mix 1	2.64322	H/M	MS1
																			DDA	ALDH1B1	P30837	SILAC mix 1	MS1	H/L	28.8903		AAAR1_DIA_R1	P23634;P20020	ATP2B1;ATP2B4	DIA m1	SILAC mix 1	1.09804	H/M	MS1
																			DDA	ALDH1B1	P30837	SILAC mix 1	MS1	H/M	30.4008		AAAR1_DIA_R3	P23634;P20020	ATP2B1;ATP2B4	DIA m1	SILAC mix 1	0.589156	H/M	MS1
																			DDA	ALDH1B1	P30837	SILAC mix 1	MS1	M/L	24.2675		AAAR1_DIA_R1	P23634;P20020;Q16720;Q01814	ATP2B1;ATP2B4	DIA m1	SILAC mix 1	0.657148	H/M	MS1
																			DDA	ALDH1B1	P30837	SILAC mix 2	MS1	H/L	7.10463		AAAR1_DIA_R2	P23634;P20020;Q16720;Q01814	ATP2B1;ATP2B4	DIA m1	SILAC mix 1	0.623678	H/M	MS1
																			DDA	ALDH1B1	P30837	SILAC mix 2	MS1	H/M	16.4243		AAAR1_DIA_R3	P23634;P20020;Q16720;Q01814	ATP2B1;ATP2B4	DIA m1	SILAC mix 1	1.14155	H/M	MS1
																			DDA	ALDH1B1	P30837	SILAC mix 2	MS1	M/L	6.56845		AAAR1_DIA_R2	P23634	ATP2B4	DIA m1	SILAC mix 1	0.123563	H/M	MS1
																			DDA	ALDH1L1	O75891	SILAC mix 2	MS1	H/L	9.95053		AAAR1_DIA_R3	P23634	ATP2B4	DIA m1	SILAC mix 1	0.675755	H/M	MS1
																			DDA	ALDH1L1	O75891	SILAC mix 2	MS1	H/M	5.04338		AAAR1_DIA_R1	P98194	ATP2C1	DIA m1	SILAC mix 1	1.18087	H/M	MS1
																			DDA	ALDH1L1	O75891	SILAC mix 2	MS1	M/L	9.03026		AAAR1_DIA_R1	P25705	ATP5F1A	DIA m1	SILAC mix 1	0.931745	H/M	MS1
																			DDA	ALDH1L2	Q3SY69	SILAC mix 1	MS1	H/L	105.142		AAAR1_DIA_R2	P25705	ATP5F1A	DIA m1	SILAC mix 1	0.905751	H/M	MS1
																			DDA	ALDH1L2	Q3SY69	SILAC mix 1	MS1	H/M	55.2068		AAAR1_DIA_R3	P25705	ATP5F1A	DIA m1	SILAC mix 1	0.915565	H/M	MS1
																			DDA	ALDH1L2	Q3SY69	SILAC mix 1	MS1	M/L	35.3376		AAAR1_DIA_R1	P06576	ATP5F1B	DIA m1	SILAC mix 1	0.888568	H/M	MS1
																			DDA	ALDH1L2	Q3SY69	SILAC mix 2	MS1	H/L	8.58652		AAAR1_DIA_R2	P06576	ATP5F1B	DIA m1	SILAC mix 1	0.825578	H/M	MS1
																			DDA	ALDH1L2	Q3SY69	SILAC mix 2	MS1	H/M	4.15151		AAAR1_DIA_R3	P06576	ATP5F1B	DIA m1	SILAC mix 1	0.874431	H/M	MS1
																			DDA	ALDH1L2	Q3SY69	SILAC mix 2	MS1	M/L	4.4418		AAAR1_DIA_R1	P36542	ATP5F1C	DIA m1	SILAC mix 1	0.992093	H/M	MS1
																			DDA	ALDH3A2	P51648	SILAC mix 1	MS1	H/L	14.8821		AAAR1_DIA_R2	P36542	ATP5F1C	DIA m1	SILAC mix 1	0.856043	H/M	MS1
																			DDA	ALDH3A2	P51648	SILAC mix 1	MS1	H/M	4.33624		AAAR1_DIA_R3	P36542	ATP5F1C	DIA m1	SILAC mix 1	0.88706	H/M	MS1
																			DDA	ALDH3A2	P51648	SILAC mix 1	MS1	M/L	7.7103		AAAR1_DIA_R1	P30049	ATP5F1D	DIA m1	SILAC mix 1	0.747218	H/M	MS1
																			DDA	ALDH3A2	P51648	SILAC mix 2	MS1	H/L	4.88033		AAAR1_DIA_R2	P30049	ATP5F1D	DIA m1	SILAC mix 1	0.20066	H/M	MS1
																			DDA	ALDH3A2	P51648	SILAC mix 2	MS1	H/M	10.6689		AAAR1_DIA_R3	P30049	ATP5F1D	DIA m1	SILAC mix 1	0.145909	H/M	MS1
																			DDA	ALDH3A2	P51648	SILAC mix 2	MS1	M/L	1.26744		AAAR1_DIA_R1	P56381;Q5VTU8	ATP5F1E;ATP5F1EP2	DIA m1	SILAC mix 1	1.1454	H/M	MS1
																			DDA	ALDH4A1	P30038	SILAC mix 1	MS1	H/L	21.5964		AAAR1_DIA_R2	P56381;Q5VTU8	ATP5F1E;ATP5F1EP2	DIA m1	SILAC mix 1	1.96877	H/M	MS1
																			DDA	ALDH4A1	P30038	SILAC mix 1	MS1	H/M	43.2257		AAAR1_DIA_R3	P56381;Q5VTU8	ATP5F1E;ATP5F1EP2	DIA m1	SILAC mix 1	1.33844	H/M	MS1
																			DDA	ALDH4A1	P30038	SILAC mix 1	MS1	M/L	35.2395		AAAR1_DIA_R1	Q9UII2	ATP5IF1	DIA m1	SILAC mix 1	1.00975	H/M	MS1
																			DDA	ALDH4A1	P30038	SILAC mix 2	MS1	H/L	NA		AAAR1_DIA_R2	Q9UII2	ATP5IF1	DIA m1	SILAC mix 1	1.09178	H/M	MS1
																			DDA	ALDH4A1	P30038	SILAC mix 2	MS1	H/M	NA		AAAR1_DIA_R3	Q9UII2	ATP5IF1	DIA m1	SILAC mix 1	1.0474	H/M	MS1
																			DDA	ALDH4A1	P30038	SILAC mix 2	MS1	M/L	NA		AAAR1_DIA_R1	Q96IX5	ATP5MD	DIA m1	SILAC mix 1	1.51283	H/M	MS1
																			DDA	ALDH5A1	P51649	SILAC mix 1	MS1	M/L	NA		AAAR1_DIA_R2	Q96IX5	ATP5MD	DIA m1	SILAC mix 1	1.39276	H/M	MS1
																			DDA	ALDH6A1	Q02252	SILAC mix 1	MS1	H/L	45.8911		AAAR1_DIA_R3	Q96IX5	ATP5MD	DIA m1	SILAC mix 1	1.83172	H/M	MS1
																			DDA	ALDH6A1	Q02252	SILAC mix 1	MS1	H/M	69.0294		AAAR1_DIA_R1	P56134	ATP5MF	DIA m1	SILAC mix 1	0.932832	H/M	MS1
																			DDA	ALDH6A1	Q02252	SILAC mix 1	MS1	M/L	27.494		AAAR1_DIA_R2	P56134	ATP5MF	DIA m1	SILAC mix 1	0.846194	H/M	MS1
																			DDA	ALDH7A1	P49419	SILAC mix 1	MS1	H/L	4.85232		AAAR1_DIA_R3	P56134	ATP5MF	DIA m1	SILAC mix 1	0.964472	H/M	MS1
																			DDA	ALDH7A1	P49419	SILAC mix 1	MS1	H/M	11.0344		AAAR1_DIA_R1	O75964	ATP5MG	DIA m1	SILAC mix 1	0.769506	H/M	MS1
																			DDA	ALDH7A1	P49419	SILAC mix 1	MS1	M/L	21.0712		AAAR1_DIA_R2	O75964	ATP5MG	DIA m1	SILAC mix 1	0.866008	H/M	MS1
																			DDA	ALDH7A1	P49419	SILAC mix 2	MS1	H/L	4.30806		AAAR1_DIA_R3	O75964	ATP5MG	DIA m1	SILAC mix 1	0.783917	H/M	MS1
																			DDA	ALDH7A1	P49419	SILAC mix 2	MS1	H/M	0.551523		AAAR1_DIA_R1	P56378	ATP5MPL	DIA m1	SILAC mix 1	0.835895	H/M	MS1
																			DDA	ALDH7A1	P49419	SILAC mix 2	MS1	M/L	1.75471		AAAR1_DIA_R2	P56378	ATP5MPL	DIA m1	SILAC mix 1	1.02472	H/M	MS1
																			DDA	ALDH9A1	P49189	SILAC mix 1	MS1	H/L	10.4767		AAAR1_DIA_R3	P56378	ATP5MPL	DIA m1	SILAC mix 1	0.750473	H/M	MS1
																			DDA	ALDH9A1	P49189	SILAC mix 1	MS1	H/M	6.37481		AAAR1_DIA_R1	P24539	ATP5PB	DIA m1	SILAC mix 1	0.826639	H/M	MS1
																			DDA	ALDH9A1	P49189	SILAC mix 1	MS1	M/L	9.55619		AAAR1_DIA_R2	P24539	ATP5PB	DIA m1	SILAC mix 1	0.817304	H/M	MS1
																			DDA	ALDH9A1	P49189	SILAC mix 2	MS1	H/L	6.16084		AAAR1_DIA_R3	P24539	ATP5PB	DIA m1	SILAC mix 1	0.864574	H/M	MS1
																			DDA	ALDH9A1	P49189	SILAC mix 2	MS1	H/M	3.29063		AAAR1_DIA_R1	P48047	ATP5PO	DIA m1	SILAC mix 1	0.865316	H/M	MS1
																			DDA	ALDH9A1	P49189	SILAC mix 2	MS1	M/L	1.48128		AAAR1_DIA_R2	P48047	ATP5PO	DIA m1	SILAC mix 1	0.819852	H/M	MS1
																			DDA	ALDOA	P04075	SILAC mix 1	MS1	H/L	1.35971		AAAR1_DIA_R3	P48047	ATP5PO	DIA m1	SILAC mix 1	0.75864	H/M	MS1
																			DDA	ALDOA	P04075	SILAC mix 1	MS1	H/M	2.66169		AAAR1_DIA_R1	Q15904	ATP6AP1	DIA m1	SILAC mix 1	1.35897	H/M	MS1
																			DDA	ALDOA	P04075	SILAC mix 1	MS1	M/L	3.50412		AAAR1_DIA_R2	Q15904	ATP6AP1	DIA m1	SILAC mix 1	0.400573	H/M	MS1
																			DDA	ALDOA	P04075	SILAC mix 2	MS1	H/L	1.04426		AAAR1_DIA_R3	Q15904	ATP6AP1	DIA m1	SILAC mix 1	0.925098	H/M	MS1
																			DDA	ALDOA	P04075	SILAC mix 2	MS1	H/M	1.12911		AAAR1_DIA_R1	O75787	ATP6AP2	DIA m1	SILAC mix 1	0.671147	H/M	MS1
																			DDA	ALDOA	P04075	SILAC mix 2	MS1	M/L	1.29339		AAAR1_DIA_R2	O75787	ATP6AP2	DIA m1	SILAC mix 1	0.755213	H/M	MS1
																			DDA	ALDOC	P09972	SILAC mix 1	MS1	H/L	6.83613		AAAR1_DIA_R3	O75787	ATP6AP2	DIA m1	SILAC mix 1	0.48395	H/M	MS1
																			DDA	ALDOC	P09972	SILAC mix 1	MS1	H/M	6.60612		AAAR1_DIA_R1	Q93050	ATP6V0A1	DIA m1	SILAC mix 1	0.391621	H/M	MS1
																			DDA	ALDOC	P09972	SILAC mix 1	MS1	M/L	4.42895		AAAR1_DIA_R2	Q93050	ATP6V0A1	DIA m1	SILAC mix 1	0.704944	H/M	MS1
																			DDA	ALDOC	P09972	SILAC mix 2	MS1	H/L	7.55614		AAAR1_DIA_R3	Q93050	ATP6V0A1	DIA m1	SILAC mix 1	0.811605	H/M	MS1
																			DDA	ALDOC	P09972	SILAC mix 2	MS1	H/M	4.61549		AAAR1_DIA_R2	Q9Y487	ATP6V0A2	DIA m1	SILAC mix 1	0.644943	H/M	MS1
																			DDA	ALDOC	P09972	SILAC mix 2	MS1	M/L	2.69774		AAAR1_DIA_R3	Q9Y487	ATP6V0A2	DIA m1	SILAC mix 1	0.330628	H/M	MS1
																			DDA	ALG1	Q9BT22	SILAC mix 1	MS1	H/L	NA		AAAR1_DIA_R1	P61421	ATP6V0D1	DIA m1	SILAC mix 1	0.678696	H/M	MS1
																			DDA	ALG1	Q9BT22	SILAC mix 1	MS1	H/M	NA		AAAR1_DIA_R2	P61421	ATP6V0D1	DIA m1	SILAC mix 1	1.43602	H/M	MS1
																			DDA	ALG1	Q9BT22	SILAC mix 1	MS1	M/L	63.6608		AAAR1_DIA_R3	P61421	ATP6V0D1	DIA m1	SILAC mix 1	0.896579	H/M	MS1
																			DDA	ALG1	Q9BT22	SILAC mix 2	MS1	H/L	6.33495		AAAR1_DIA_R1	P38606	ATP6V1A	DIA m1	SILAC mix 1	0.963926	H/M	MS1
																			DDA	ALG1	Q9BT22	SILAC mix 2	MS1	H/M	5.31745		AAAR1_DIA_R2	P38606	ATP6V1A	DIA m1	SILAC mix 1	0.807305	H/M	MS1
																			DDA	ALG1	Q9BT22	SILAC mix 2	MS1	M/L	9.33133		AAAR1_DIA_R3	P38606	ATP6V1A	DIA m1	SILAC mix 1	0.994622	H/M	MS1
																			DDA	ALG2	Q9H553	SILAC mix 1	MS1	H/L	64.4648		AAAR1_DIA_R1	P15313;P21281	ATP6V1B2	DIA m1	SILAC mix 1	0.529338	H/M	MS1
																			DDA	ALG2	Q9H553	SILAC mix 1	MS1	H/M	103.495		AAAR1_DIA_R2	P15313;P21281	ATP6V1B2	DIA m1	SILAC mix 1	0.721509	H/M	MS1
																			DDA	ALG2	Q9H553	SILAC mix 1	MS1	M/L	85.6876		AAAR1_DIA_R3	P15313;P21281	ATP6V1B2	DIA m1	SILAC mix 1	0.729562	H/M	MS1
																			DDA	ALG3	Q92685	SILAC mix 1	MS1	M/L	29.4209		AAAR1_DIA_R1	P21281	ATP6V1B2	DIA m1	SILAC mix 1	0.567723	H/M	MS1
																			DDA	ALG3	Q92685	SILAC mix 2	MS1	H/L	NA		AAAR1_DIA_R2	P21281	ATP6V1B2	DIA m1	SILAC mix 1	0.291437	H/M	MS1
																			DDA	ALG3	Q92685	SILAC mix 2	MS1	H/M	NA		AAAR1_DIA_R3	P21281	ATP6V1B2	DIA m1	SILAC mix 1	0.364088	H/M	MS1
																			DDA	ALG3	Q92685	SILAC mix 2	MS1	M/L	NA		AAAR1_DIA_R2	P21283	ATP6V1C1	DIA m1	SILAC mix 1	2.3991	H/M	MS1
																			DDA	ALG5	Q9Y673	SILAC mix 1	MS1	H/L	13.0426		AAAR1_DIA_R1	P36543	ATP6V1E1	DIA m1	SILAC mix 1	0.453927	H/M	MS1
																			DDA	ALG5	Q9Y673	SILAC mix 1	MS1	H/M	19.4208		AAAR1_DIA_R2	P36543	ATP6V1E1	DIA m1	SILAC mix 1	1.17114	H/M	MS1
																			DDA	ALG5	Q9Y673	SILAC mix 1	MS1	M/L	13.416		AAAR1_DIA_R3	P36543	ATP6V1E1	DIA m1	SILAC mix 1	0.896596	H/M	MS1
																			DDA	ALG5	Q9Y673	SILAC mix 2	MS1	H/L	16.6216		AAAR1_DIA_R2	O75348	ATP6V1G1	DIA m1	SILAC mix 1	1.83426	H/M	MS1
																			DDA	ALG5	Q9Y673	SILAC mix 2	MS1	H/M	7.68527		AAAR1_DIA_R3	O75348	ATP6V1G1	DIA m1	SILAC mix 1	2.36039	H/M	MS1
																			DDA	ALG5	Q9Y673	SILAC mix 2	MS1	M/L	9.71011		AAAR1_DIA_R1	Q9UI12	ATP6V1H	DIA m1	SILAC mix 1	1.0197	H/M	MS1
																			DDA	ALG6	Q9Y672	SILAC mix 2	MS1	H/L	58.7934		AAAR1_DIA_R2	Q9UI12	ATP6V1H	DIA m1	SILAC mix 1	1.95274	H/M	MS1
																			DDA	ALG6	Q9Y672	SILAC mix 2	MS1	H/M	16.648		AAAR1_DIA_R3	Q9UI12	ATP6V1H	DIA m1	SILAC mix 1	1.09383	H/M	MS1
																			DDA	ALG6	Q9Y672	SILAC mix 2	MS1	M/L	71.923		AAAR1_DIA_R2	Q5TC12	ATPAF1	DIA m1	SILAC mix 1	0.899857	H/M	MS1
																			DDA	ALPPL2	P10696	SILAC mix 1	MS1	H/L	NA		AAAR1_DIA_R3	Q5TC12	ATPAF1	DIA m1	SILAC mix 1	2.89522	H/M	MS1
																			DDA	ALPPL2	P10696	SILAC mix 1	MS1	H/M	NA		AAAR1_DIA_R1	P46100	ATRX	DIA m1	SILAC mix 1	0.797688	H/M	MS1
																			DDA	ALPPL2	P10696	SILAC mix 1	MS1	M/L	NA		AAAR1_DIA_R2	P46100	ATRX	DIA m1	SILAC mix 1	0.795729	H/M	MS1
																			DDA	ALPPL2	P10696	SILAC mix 2	MS1	H/L	32.864		AAAR1_DIA_R3	P46100	ATRX	DIA m1	SILAC mix 1	1.07117	H/M	MS1
																			DDA	ALPPL2	P10696	SILAC mix 2	MS1	H/M	8.28201		AAAR1_DIA_R1	Q9UBB4	ATXN10	DIA m1	SILAC mix 1	1.11206	H/M	MS1
																			DDA	ALPPL2	P10696	SILAC mix 2	MS1	M/L	16.3612		AAAR1_DIA_R2	Q9UBB4	ATXN10	DIA m1	SILAC mix 1	1.04619	H/M	MS1
																			DDA	ALYREF	Q86V81	SILAC mix 1	MS1	H/L	3.64852		AAAR1_DIA_R3	Q9UBB4	ATXN10	DIA m1	SILAC mix 1	0.817181	H/M	MS1
																			DDA	ALYREF	Q86V81	SILAC mix 1	MS1	H/M	10.5785		AAAR1_DIA_R1	Q8WWM7	ATXN2L	DIA m1	SILAC mix 1	0.818466	H/M	MS1
																			DDA	ALYREF	Q86V81	SILAC mix 1	MS1	M/L	6.4955		AAAR1_DIA_R2	Q8WWM7	ATXN2L	DIA m1	SILAC mix 1	0.868052	H/M	MS1
																			DDA	ALYREF	Q86V81	SILAC mix 2	MS1	H/L	5.14198		AAAR1_DIA_R3	Q8WWM7	ATXN2L	DIA m1	SILAC mix 1	0.962501	H/M	MS1
																			DDA	ALYREF	Q86V81	SILAC mix 2	MS1	H/M	3.06917		AAAR1_DIA_R1	Q9Y679	AUP1	DIA m1	SILAC mix 1	0.900865	H/M	MS1
																			DDA	ALYREF	Q86V81	SILAC mix 2	MS1	M/L	5.32976		AAAR1_DIA_R2	Q9Y679	AUP1	DIA m1	SILAC mix 1	0.750828	H/M	MS1
																			DDA	AMACR	Q9UHK6	SILAC mix 2	MS1	H/L	NA		AAAR1_DIA_R3	Q9Y679	AUP1	DIA m1	SILAC mix 1	1.14638	H/M	MS1
																			DDA	AMACR	Q9UHK6	SILAC mix 2	MS1	H/M	NA		AAAR1_DIA_R1	Q96GD4	AURKB	DIA m1	SILAC mix 1	1.52277	H/M	MS1
																			DDA	AMACR	Q9UHK6	SILAC mix 2	MS1	M/L	NA		AAAR1_DIA_R2	Q96GD4	AURKB	DIA m1	SILAC mix 1	1.10463	H/M	MS1
																			DDA	AMFR	Q9UKV5	SILAC mix 1	MS1	H/L	24.789		AAAR1_DIA_R3	Q96GD4	AURKB	DIA m1	SILAC mix 1	2.36466	H/M	MS1
																			DDA	AMFR	Q9UKV5	SILAC mix 1	MS1	H/M	35.1329		AAAR1_DIA_R2	Q9NQS1	AVEN	DIA m1	SILAC mix 1	1.05648	H/M	MS1
																			DDA	AMFR	Q9UKV5	SILAC mix 1	MS1	M/L	11.3617		AAAR1_DIA_R3	Q9NQS1	AVEN	DIA m1	SILAC mix 1	0.757617	H/M	MS1
																			DDA	AMFR	Q9UKV5	SILAC mix 2	MS1	H/L	24.246		AAAR1_DIA_R1	P61769	B2M	DIA m1	SILAC mix 1	1.00803	H/M	MS1
																			DDA	AMFR	Q9UKV5	SILAC mix 2	MS1	H/M	13.5027		AAAR1_DIA_R2	P61769	B2M	DIA m1	SILAC mix 1	0.675439	H/M	MS1
																			DDA	AMFR	Q9UKV5	SILAC mix 2	MS1	M/L	22.307		AAAR1_DIA_R3	P61769	B2M	DIA m1	SILAC mix 1	0.806324	H/M	MS1
																			DDA	ANAPC1	Q9H1A4	SILAC mix 1	MS1	H/L	22.2313		AAAR1_DIA_R1	P15291	B4GALT1	DIA m1	SILAC mix 1	0.780062	H/M	MS1
																			DDA	ANAPC1	Q9H1A4	SILAC mix 1	MS1	H/M	9.09763		AAAR1_DIA_R2	P15291	B4GALT1	DIA m1	SILAC mix 1	1.94716	H/M	MS1
																			DDA	ANAPC1	Q9H1A4	SILAC mix 1	MS1	M/L	13.4037		AAAR1_DIA_R3	P15291	B4GALT1	DIA m1	SILAC mix 1	0.951706	H/M	MS1
																			DDA	ANAPC5	Q9UJX4	SILAC mix 1	MS1	H/L	1.8343		AAAR1_DIA_R1	Q9NXR7	BABAM2	DIA m1	SILAC mix 1	1.23315	H/M	MS1
																			DDA	ANAPC5	Q9UJX4	SILAC mix 1	MS1	H/M	48.2711		AAAR1_DIA_R2	Q9NXR7	BABAM2	DIA m1	SILAC mix 1	0.817826	H/M	MS1
																			DDA	ANAPC5	Q9UJX4	SILAC mix 1	MS1	M/L	75.963		AAAR1_DIA_R3	Q9NXR7	BABAM2	DIA m1	SILAC mix 1	0.815851	H/M	MS1
																			DDA	ANAPC5	Q9UJX4	SILAC mix 2	MS1	H/L	21.5685		AAAR1_DIA_R1	Q99933	BAG1	DIA m1	SILAC mix 1	1.61515	H/M	MS1
																			DDA	ANAPC5	Q9UJX4	SILAC mix 2	MS1	H/M	25.7094		AAAR1_DIA_R2	Q99933	BAG1	DIA m1	SILAC mix 1	1.1586	H/M	MS1
																			DDA	ANAPC5	Q9UJX4	SILAC mix 2	MS1	M/L	10.9006		AAAR1_DIA_R3	Q99933	BAG1	DIA m1	SILAC mix 1	0.929973	H/M	MS1
																			DDA	ANAPC7	Q9UJX3	SILAC mix 1	MS1	H/L	15.4145		AAAR1_DIA_R1	O95816	BAG2	DIA m1	SILAC mix 1	1.00501	H/M	MS1
																			DDA	ANAPC7	Q9UJX3	SILAC mix 1	MS1	H/M	27.9839		AAAR1_DIA_R2	O95816	BAG2	DIA m1	SILAC mix 1	1.04873	H/M	MS1
																			DDA	ANAPC7	Q9UJX3	SILAC mix 1	MS1	M/L	4.71182		AAAR1_DIA_R3	O95816	BAG2	DIA m1	SILAC mix 1	0.896711	H/M	MS1
																			DDA	ANAPC7	Q9UJX3	SILAC mix 2	MS1	H/L	12.7074		AAAR1_DIA_R1	O95817	BAG3	DIA m1	SILAC mix 1	0.633021	H/M	MS1
																			DDA	ANAPC7	Q9UJX3	SILAC mix 2	MS1	H/M	5.93786		AAAR1_DIA_R2	O95817	BAG3	DIA m1	SILAC mix 1	0.713084	H/M	MS1
																			DDA	ANAPC7	Q9UJX3	SILAC mix 2	MS1	M/L	12.9077		AAAR1_DIA_R3	O95817	BAG3	DIA m1	SILAC mix 1	0.848583	H/M	MS1
																			DDA	ANK2	Q01484	SILAC mix 1	MS1	H/L	NA		AAAR1_DIA_R1	P46379	BAG6	DIA m1	SILAC mix 1	0.914113	H/M	MS1
																			DDA	ANK2	Q01484	SILAC mix 1	MS1	H/M	NA		AAAR1_DIA_R2	P46379	BAG6	DIA m1	SILAC mix 1	0.775011	H/M	MS1
																			DDA	ANK2	Q01484	SILAC mix 1	MS1	M/L	NA		AAAR1_DIA_R3	P46379	BAG6	DIA m1	SILAC mix 1	1.02269	H/M	MS1
																			DDA	ANK2	Q01484	SILAC mix 2	MS1	H/L	38.3949		AAAR1_DIA_R1	Q9UHR4	BAIAP2L1	DIA m1	SILAC mix 1	1.47285	H/M	MS1
																			DDA	ANK2	Q01484	SILAC mix 2	MS1	H/M	31.8421		AAAR1_DIA_R2	Q9UHR4	BAIAP2L1	DIA m1	SILAC mix 1	1.38808	H/M	MS1
																			DDA	ANK2	Q01484	SILAC mix 2	MS1	M/L	28.8556		AAAR1_DIA_R3	Q9UHR4	BAIAP2L1	DIA m1	SILAC mix 1	1.00333	H/M	MS1
																			DDA	ANKFY1	Q9P2R3	SILAC mix 1	MS1	H/L	23.6733		AAAR1_DIA_R1	O75531	BANF1	DIA m1	SILAC mix 1	1.39726	H/M	MS1
																			DDA	ANKFY1	Q9P2R3	SILAC mix 1	MS1	H/M	21.0551		AAAR1_DIA_R2	O75531	BANF1	DIA m1	SILAC mix 1	1.16372	H/M	MS1
																			DDA	ANKFY1	Q9P2R3	SILAC mix 1	MS1	M/L	4.0473		AAAR1_DIA_R3	O75531	BANF1	DIA m1	SILAC mix 1	1.44712	H/M	MS1
																			DDA	ANKFY1	Q9P2R3	SILAC mix 2	MS1	H/L	8.37311		AAAR1_DIA_R1	Q8N9N5	BANP	DIA m1	SILAC mix 1	0.186333	H/M	MS1
																			DDA	ANKFY1	Q9P2R3	SILAC mix 2	MS1	H/M	2.70326		AAAR1_DIA_R2	Q8N9N5	BANP	DIA m1	SILAC mix 1	0.509019	H/M	MS1
																			DDA	ANKFY1	Q9P2R3	SILAC mix 2	MS1	M/L	13.0995		AAAR1_DIA_R3	Q8N9N5	BANP	DIA m1	SILAC mix 1	1.46745	H/M	MS1
																			DDA	ANKHD1	Q8IWZ3	SILAC mix 1	MS1	H/L	32.6688		AAAR1_DIA_R1	P80723	BASP1	DIA m1	SILAC mix 1	1.09966	H/M	MS1
																			DDA	ANKHD1	Q8IWZ3	SILAC mix 1	MS1	H/M	32.9431		AAAR1_DIA_R2	P80723	BASP1	DIA m1	SILAC mix 1	1.08809	H/M	MS1
																			DDA	ANKHD1	Q8IWZ3	SILAC mix 1	MS1	M/L	45.7176		AAAR1_DIA_R3	P80723	BASP1	DIA m1	SILAC mix 1	1.10085	H/M	MS1
																			DDA	ANKHD1	Q8IWZ3	SILAC mix 2	MS1	H/L	NA		AAAR1_DIA_R1	Q07812	BAX	DIA m1	SILAC mix 1	0.10572	H/M	MS1
																			DDA	ANKHD1	Q8IWZ3	SILAC mix 2	MS1	H/M	NA		AAAR1_DIA_R2	Q07812	BAX	DIA m1	SILAC mix 1	0.516657	H/M	MS1
																			DDA	ANKHD1	Q8IWZ3	SILAC mix 2	MS1	M/L	NA		AAAR1_DIA_R3	Q07812	BAX	DIA m1	SILAC mix 1	1.23268	H/M	MS1
																			DDA	ANKLE2	Q86XL3	SILAC mix 1	MS1	H/L	79.6552		AAAR1_DIA_R1	Q9NRL2	BAZ1A	DIA m1	SILAC mix 1	1.10796	H/M	MS1
																			DDA	ANKLE2	Q86XL3	SILAC mix 1	MS1	H/M	74.1977		AAAR1_DIA_R2	Q9NRL2	BAZ1A	DIA m1	SILAC mix 1	1.13369	H/M	MS1
																			DDA	ANKLE2	Q86XL3	SILAC mix 1	MS1	M/L	2.05414		AAAR1_DIA_R3	Q9NRL2	BAZ1A	DIA m1	SILAC mix 1	0.646384	H/M	MS1
																			DDA	ANKLE2	Q86XL3	SILAC mix 2	MS1	H/L	14.1955		AAAR1_DIA_R1	Q9UIG0	BAZ1B	DIA m1	SILAC mix 1	0.892516	H/M	MS1
																			DDA	ANKLE2	Q86XL3	SILAC mix 2	MS1	H/M	6.73955		AAAR1_DIA_R2	Q9UIG0	BAZ1B	DIA m1	SILAC mix 1	0.688316	H/M	MS1
																			DDA	ANKLE2	Q86XL3	SILAC mix 2	MS1	M/L	7.23933		AAAR1_DIA_R3	Q9UIG0	BAZ1B	DIA m1	SILAC mix 1	0.837903	H/M	MS1
																			DDA	ANKMY2	Q8IV38	SILAC mix 1	MS1	M/L	NA		AAAR1_DIA_R1	P51572	BCAP31	DIA m1	SILAC mix 1	0.980951	H/M	MS1
																			DDA	ANKRD17	O75179	SILAC mix 1	MS1	H/L	20.3029		AAAR1_DIA_R2	P51572	BCAP31	DIA m1	SILAC mix 1	0.906947	H/M	MS1
																			DDA	ANKRD17	O75179	SILAC mix 1	MS1	H/M	15.8459		AAAR1_DIA_R3	P51572	BCAP31	DIA m1	SILAC mix 1	0.942183	H/M	MS1
																			DDA	ANKRD17	O75179	SILAC mix 1	MS1	M/L	31.7928		AAAR1_DIA_R1	O75815	BCAR3	DIA m1	SILAC mix 1	0.597068	H/M	MS1
																			DDA	ANKRD17	O75179	SILAC mix 2	MS1	H/L	6.48106		AAAR1_DIA_R1	O75934	BCAS2	DIA m1	SILAC mix 1	1.28596	H/M	MS1
																			DDA	ANKRD17	O75179	SILAC mix 2	MS1	H/M	7.90314		AAAR1_DIA_R3	O75934	BCAS2	DIA m1	SILAC mix 1	0.405905	H/M	MS1
																			DDA	ANKRD17	O75179	SILAC mix 2	MS1	M/L	4.34614		AAAR1_DIA_R3	O15382	BCAT2	DIA m1	SILAC mix 1	3.27542	H/M	MS1
																			DDA	ANKZF1	Q9H8Y5	SILAC mix 1	MS1	H/L	8.62742		AAAR1_DIA_R1	Q9P287	BCCIP	DIA m1	SILAC mix 1	0.773352	H/M	MS1
																			DDA	ANKZF1	Q9H8Y5	SILAC mix 1	MS1	H/M	18.28		AAAR1_DIA_R2	Q9P287	BCCIP	DIA m1	SILAC mix 1	0.823442	H/M	MS1
																			DDA	ANKZF1	Q9H8Y5	SILAC mix 1	MS1	M/L	37.4971		AAAR1_DIA_R3	Q9P287	BCCIP	DIA m1	SILAC mix 1	0.805779	H/M	MS1
																			DDA	ANKZF1	Q9H8Y5	SILAC mix 2	MS1	H/L	66.9936		AAAR1_DIA_R1	P12694	BCKDHA	DIA m1	SILAC mix 1	1.32282	H/M	MS1
																			DDA	ANKZF1	Q9H8Y5	SILAC mix 2	MS1	H/M	50.0061		AAAR1_DIA_R2	P12694	BCKDHA	DIA m1	SILAC mix 1	1.16526	H/M	MS1
																			DDA	ANKZF1	Q9H8Y5	SILAC mix 2	MS1	M/L	20.407		AAAR1_DIA_R3	P12694	BCKDHA	DIA m1	SILAC mix 1	2.16279	H/M	MS1
																			DDA	ANLN	Q9NQW6	SILAC mix 1	MS1	H/L	NA		AAAR1_DIA_R1	P21953	BCKDHB	DIA m1	SILAC mix 1	1.43692	H/M	MS1
																			DDA	ANLN	Q9NQW6	SILAC mix 1	MS1	H/M	NA		AAAR1_DIA_R2	P21953	BCKDHB	DIA m1	SILAC mix 1	0.524676	H/M	MS1
																			DDA	ANLN	Q9NQW6	SILAC mix 1	MS1	M/L	NA		AAAR1_DIA_R3	P21953	BCKDHB	DIA m1	SILAC mix 1	0.967749	H/M	MS1
																			DDA	ANLN	Q9NQW6	SILAC mix 2	MS1	H/L	40.4717		AAAR1_DIA_R1	Q9BXK5	BCL2L13	DIA m1	SILAC mix 1	0.939544	H/M	MS1
																			DDA	ANLN	Q9NQW6	SILAC mix 2	MS1	H/M	6.07199		AAAR1_DIA_R2	Q9BXK5	BCL2L13	DIA m1	SILAC mix 1	1.02154	H/M	MS1
																			DDA	ANLN	Q9NQW6	SILAC mix 2	MS1	M/L	29.0229		AAAR1_DIA_R3	Q9BXK5	BCL2L13	DIA m1	SILAC mix 1	0.75056	H/M	MS1
																			DDA	ANO10	Q9NW15	SILAC mix 1	MS1	H/L	18.9066		AAAR1_DIA_R3	Q8WUZ0	BCL7C	DIA m1	SILAC mix 1	5.70626	H/M	MS1
																			DDA	ANO10	Q9NW15	SILAC mix 1	MS1	H/M	26.1392		AAAR1_DIA_R1	Q9NYF8	BCLAF1	DIA m1	SILAC mix 1	1.04154	H/M	MS1
																			DDA	ANO10	Q9NW15	SILAC mix 1	MS1	M/L	14.4931		AAAR1_DIA_R2	Q9NYF8	BCLAF1	DIA m1	SILAC mix 1	0.857531	H/M	MS1
																			DDA	ANO10	Q9NW15	SILAC mix 2	MS1	H/L	NA		AAAR1_DIA_R3	Q9NYF8	BCLAF1	DIA m1	SILAC mix 1	0.962163	H/M	MS1
																			DDA	ANO10	Q9NW15	SILAC mix 2	MS1	H/M	NA		AAAR1_DIA_R1	Q9Y276	BCS1L	DIA m1	SILAC mix 1	0.332639	H/M	MS1
																			DDA	ANO10	Q9NW15	SILAC mix 2	MS1	M/L	NA		AAAR1_DIA_R2	Q9Y276	BCS1L	DIA m1	SILAC mix 1	0.558852	H/M	MS1
																			DDA	ANO6	Q4KMQ2	SILAC mix 1	MS1	H/L	NA		AAAR1_DIA_R3	Q9Y276	BCS1L	DIA m1	SILAC mix 1	0.521779	H/M	MS1
																			DDA	ANO6	Q4KMQ2	SILAC mix 1	MS1	H/M	NA		AAAR1_DIA_R1	Q9BUT1	BDH2	DIA m1	SILAC mix 1	1.67513	H/M	MS1
																			DDA	ANO6	Q4KMQ2	SILAC mix 1	MS1	M/L	NA		AAAR1_DIA_R2	Q9BUT1	BDH2	DIA m1	SILAC mix 1	1.25679	H/M	MS1
																			DDA	ANP32A	P39687	SILAC mix 1	MS1	H/L	11.5999		AAAR1_DIA_R3	Q9BUT1	BDH2	DIA m1	SILAC mix 1	1.69379	H/M	MS1
																			DDA	ANP32A	P39687	SILAC mix 1	MS1	H/M	8.19311		AAAR1_DIA_R2	P55957	BID	DIA m1	SILAC mix 1	0.367964	H/M	MS1
																			DDA	ANP32A	P39687	SILAC mix 1	MS1	M/L	20.8526		AAAR1_DIA_R3	P55957	BID	DIA m1	SILAC mix 1	0.658175	H/M	MS1
																			DDA	ANP32A	P39687	SILAC mix 2	MS1	H/L	6.97899		AAAR1_DIA_R2	O00499	BIN1	DIA m1	SILAC mix 1	0.507412	H/M	MS1
																			DDA	ANP32A	P39687	SILAC mix 2	MS1	H/M	2.39449		AAAR1_DIA_R3	O00499	BIN1	DIA m1	SILAC mix 1	0.748293	H/M	MS1
																			DDA	ANP32A	P39687	SILAC mix 2	MS1	M/L	14.5629		AAAR1_DIA_R1	Q9NR09	BIRC6	DIA m1	SILAC mix 1	0.222993	H/M	MS1
																			DDA	ANP32B	Q92688	SILAC mix 1	MS1	H/L	4.57541		AAAR1_DIA_R2	Q9NR09	BIRC6	DIA m1	SILAC mix 1	0.270723	H/M	MS1
																			DDA	ANP32B	Q92688	SILAC mix 1	MS1	H/M	5.76534		AAAR1_DIA_R3	Q9NR09	BIRC6	DIA m1	SILAC mix 1	0.314688	H/M	MS1
																			DDA	ANP32B	Q92688	SILAC mix 1	MS1	M/L	5.76052		AAAR1_DIA_R1	Q13867	BLMH	DIA m1	SILAC mix 1	1.21965	H/M	MS1
																			DDA	ANP32B	Q92688	SILAC mix 2	MS1	H/L	9.646		AAAR1_DIA_R2	Q13867	BLMH	DIA m1	SILAC mix 1	2.20064	H/M	MS1
																			DDA	ANP32B	Q92688	SILAC mix 2	MS1	H/M	7.47154		AAAR1_DIA_R3	Q13867	BLMH	DIA m1	SILAC mix 1	1.24045	H/M	MS1
																			DDA	ANP32B	Q92688	SILAC mix 2	MS1	M/L	3.61198		AAAR1_DIA_R1	P53004	BLVRA	DIA m1	SILAC mix 1	1.4751	H/M	MS1
																			DDA	ANP32E	Q9BTT0	SILAC mix 1	MS1	H/L	3.71858		AAAR1_DIA_R2	P53004	BLVRA	DIA m1	SILAC mix 1	1.999	H/M	MS1
																			DDA	ANP32E	Q9BTT0	SILAC mix 1	MS1	H/M	4.82975		AAAR1_DIA_R3	P53004	BLVRA	DIA m1	SILAC mix 1	1.03495	H/M	MS1
																			DDA	ANP32E	Q9BTT0	SILAC mix 1	MS1	M/L	4.77786		AAAR1_DIA_R1	P30043	BLVRB	DIA m1	SILAC mix 1	0.925591	H/M	MS1
																			DDA	ANP32E	Q9BTT0	SILAC mix 2	MS1	H/L	13.5187		AAAR1_DIA_R2	P30043	BLVRB	DIA m1	SILAC mix 1	1.20558	H/M	MS1
																			DDA	ANP32E	Q9BTT0	SILAC mix 2	MS1	H/M	2.21347		AAAR1_DIA_R3	P30043	BLVRB	DIA m1	SILAC mix 1	0.800429	H/M	MS1
																			DDA	ANP32E	Q9BTT0	SILAC mix 2	MS1	M/L	20.4877		AAAR1_DIA_R1	Q14692	BMS1	DIA m1	SILAC mix 1	0.57083	H/M	MS1
																			DDA	ANTXR1	Q9H6X2	SILAC mix 1	MS1	H/L	5.84945		AAAR1_DIA_R2	Q14692	BMS1	DIA m1	SILAC mix 1	0.612638	H/M	MS1
																			DDA	ANTXR1	Q9H6X2	SILAC mix 1	MS1	H/M	2.14949		AAAR1_DIA_R3	Q14692	BMS1	DIA m1	SILAC mix 1	0.785416	H/M	MS1
																			DDA	ANTXR1	Q9H6X2	SILAC mix 1	MS1	M/L	5.11096		AAAR1_DIA_R2	Q86WG3;Q12982	BNIP2	DIA m1	SILAC mix 1	0.629234	H/M	MS1
																			DDA	ANTXR1	Q9H6X2	SILAC mix 2	MS1	H/L	9.16208		AAAR1_DIA_R1	Q8NFC6	BOD1L1	DIA m1	SILAC mix 1	4.94601	H/M	MS1
																			DDA	ANTXR1	Q9H6X2	SILAC mix 2	MS1	H/M	16.8601		AAAR1_DIA_R3	Q8NFC6	BOD1L1	DIA m1	SILAC mix 1	1.61872	H/M	MS1
																			DDA	ANTXR1	Q9H6X2	SILAC mix 2	MS1	M/L	28.7239		AAAR1_DIA_R1	Q9H3K6	BOLA2	DIA m1	SILAC mix 1	0.620484	H/M	MS1
																			DDA	ANXA1	P04083	SILAC mix 1	MS1	H/L	2.17818		AAAR1_DIA_R2	Q9H3K6	BOLA2	DIA m1	SILAC mix 1	0.850219	H/M	MS1
																			DDA	ANXA1	P04083	SILAC mix 1	MS1	H/M	0.957529		AAAR1_DIA_R3	Q9H3K6	BOLA2	DIA m1	SILAC mix 1	0.664036	H/M	MS1
																			DDA	ANXA1	P04083	SILAC mix 1	MS1	M/L	3.11351		AAAR1_DIA_R1	Q14137	BOP1	DIA m1	SILAC mix 1	0.780971	H/M	MS1
																			DDA	ANXA1	P04083	SILAC mix 2	MS1	H/L	2.66404		AAAR1_DIA_R2	Q14137	BOP1	DIA m1	SILAC mix 1	0.702003	H/M	MS1
																			DDA	ANXA1	P04083	SILAC mix 2	MS1	H/M	1.59197		AAAR1_DIA_R3	Q14137	BOP1	DIA m1	SILAC mix 1	0.992733	H/M	MS1
																			DDA	ANXA1	P04083	SILAC mix 2	MS1	M/L	2.98795		AAAR1_DIA_R1	O95861	BPNT1	DIA m1	SILAC mix 1	0.264095	H/M	MS1
																			DDA	ANXA11	P50995	SILAC mix 1	MS1	H/L	114.256		AAAR1_DIA_R3	O95861	BPNT1	DIA m1	SILAC mix 1	0.397895	H/M	MS1
																			DDA	ANXA11	P50995	SILAC mix 1	MS1	H/M	19.1185		AAAR1_DIA_R1	Q9NX62	BPNT2	DIA m1	SILAC mix 1	0.210675	H/M	MS1
																			DDA	ANXA11	P50995	SILAC mix 1	MS1	M/L	37.6323		AAAR1_DIA_R2	Q9NX62	BPNT2	DIA m1	SILAC mix 1	0.464385	H/M	MS1
																			DDA	ANXA11	P50995	SILAC mix 2	MS1	H/L	10.1096		AAAR1_DIA_R3	Q9NX62	BPNT2	DIA m1	SILAC mix 1	0.778828	H/M	MS1
																			DDA	ANXA11	P50995	SILAC mix 2	MS1	H/M	5.64344		AAAR1_DIA_R1	Q6PJG6	BRAT1	DIA m1	SILAC mix 1	0.596294	H/M	MS1
																			DDA	ANXA11	P50995	SILAC mix 2	MS1	M/L	19.1561		AAAR1_DIA_R2	Q6PJG6	BRAT1	DIA m1	SILAC mix 1	0.628011	H/M	MS1
																			DDA	ANXA2	P07355	SILAC mix 1	MS1	H/L	1.75085		AAAR1_DIA_R3	Q6PJG6	BRAT1	DIA m1	SILAC mix 1	0.328543	H/M	MS1
																			DDA	ANXA2	P07355	SILAC mix 1	MS1	H/M	3.81231		AAAR1_DIA_R1	P46736	BRCC3	DIA m1	SILAC mix 1	0.668075	H/M	MS1
																			DDA	ANXA2	P07355	SILAC mix 1	MS1	M/L	0.74899		AAAR1_DIA_R2	P46736	BRCC3	DIA m1	SILAC mix 1	0.665173	H/M	MS1
																			DDA	ANXA2	P07355	SILAC mix 2	MS1	H/L	0.998731		AAAR1_DIA_R2	P25440	BRD2	DIA m1	SILAC mix 1	2.46711	H/M	MS1
																			DDA	ANXA2	P07355	SILAC mix 2	MS1	H/M	0.716188		AAAR1_DIA_R3	P25440	BRD2	DIA m1	SILAC mix 1	0.671792	H/M	MS1
																			DDA	ANXA2	P07355	SILAC mix 2	MS1	M/L	1.08732		AAAR1_DIA_R1	O60885	BRD4	DIA m1	SILAC mix 1	1.51063	H/M	MS1
																			DDA	ANXA3	P12429	SILAC mix 1	MS1	H/L	NA		AAAR1_DIA_R2	O60885	BRD4	DIA m1	SILAC mix 1	0.790107	H/M	MS1
																			DDA	ANXA3	P12429	SILAC mix 1	MS1	H/M	NA		AAAR1_DIA_R3	O60885	BRD4	DIA m1	SILAC mix 1	1.36325	H/M	MS1
																			DDA	ANXA3	P12429	SILAC mix 1	MS1	M/L	NA		AAAR1_DIA_R2	Q8WY22	BRI3BP	DIA m1	SILAC mix 1	1.07261	H/M	MS1
																			DDA	ANXA3	P12429	SILAC mix 2	MS1	H/L	44.805		AAAR1_DIA_R3	Q8WY22	BRI3BP	DIA m1	SILAC mix 1	2.89897	H/M	MS1
																			DDA	ANXA3	P12429	SILAC mix 2	MS1	H/M	5.05708		AAAR1_DIA_R1	Q8TDN6	BRIX1	DIA m1	SILAC mix 1	0.806109	H/M	MS1
																			DDA	ANXA3	P12429	SILAC mix 2	MS1	M/L	49.3035		AAAR1_DIA_R2	Q8TDN6	BRIX1	DIA m1	SILAC mix 1	0.832051	H/M	MS1
																			DDA	ANXA4	P09525	SILAC mix 1	MS1	H/L	67.2008		AAAR1_DIA_R3	Q8TDN6	BRIX1	DIA m1	SILAC mix 1	0.823726	H/M	MS1
																			DDA	ANXA4	P09525	SILAC mix 1	MS1	H/M	37.042		AAAR1_DIA_R1	Q5VW32	BROX	DIA m1	SILAC mix 1	1.02067	H/M	MS1
																			DDA	ANXA4	P09525	SILAC mix 1	MS1	M/L	45.271		AAAR1_DIA_R2	Q5VW32	BROX	DIA m1	SILAC mix 1	0.554116	H/M	MS1
																			DDA	ANXA4	P09525	SILAC mix 2	MS1	H/L	7.78017		AAAR1_DIA_R3	Q5VW32	BROX	DIA m1	SILAC mix 1	1.25673	H/M	MS1
																			DDA	ANXA4	P09525	SILAC mix 2	MS1	H/M	7.00527		AAAR1_DIA_R1	P35613	BSG	DIA m1	SILAC mix 1	0.91017	H/M	MS1
																			DDA	ANXA4	P09525	SILAC mix 2	MS1	M/L	5.67776		AAAR1_DIA_R2	P35613	BSG	DIA m1	SILAC mix 1	0.846317	H/M	MS1
																			DDA	ANXA5	P08758	SILAC mix 1	MS1	H/L	6.96459		AAAR1_DIA_R3	P35613	BSG	DIA m1	SILAC mix 1	0.862617	H/M	MS1
																			DDA	ANXA5	P08758	SILAC mix 1	MS1	H/M	4.0095		AAAR1_DIA_R1	Q10589	BST2	DIA m1	SILAC mix 1	0.913279	H/M	MS1
																			DDA	ANXA5	P08758	SILAC mix 1	MS1	M/L	7.54593		AAAR1_DIA_R2	Q10589	BST2	DIA m1	SILAC mix 1	1.06475	H/M	MS1
																			DDA	ANXA5	P08758	SILAC mix 2	MS1	H/L	4.25234		AAAR1_DIA_R3	Q10589	BST2	DIA m1	SILAC mix 1	0.950875	H/M	MS1
																			DDA	ANXA5	P08758	SILAC mix 2	MS1	H/M	2.39178		AAAR1_DIA_R1	O14981	BTAF1	DIA m1	SILAC mix 1	0.438736	H/M	MS1
																			DDA	ANXA5	P08758	SILAC mix 2	MS1	M/L	1.23241		AAAR1_DIA_R2	O14981	BTAF1	DIA m1	SILAC mix 1	0.913875	H/M	MS1
																			DDA	ANXA6	P08133	SILAC mix 1	MS1	H/L	4.40645		AAAR1_DIA_R3	O14981	BTAF1	DIA m1	SILAC mix 1	0.274986	H/M	MS1
																			DDA	ANXA6	P08133	SILAC mix 1	MS1	H/M	3.17402		AAAR1_DIA_R1	P20290	BTF3	DIA m1	SILAC mix 1	1.41005	H/M	MS1
																			DDA	ANXA6	P08133	SILAC mix 1	MS1	M/L	4.3979		AAAR1_DIA_R2	P20290	BTF3	DIA m1	SILAC mix 1	1.2783	H/M	MS1
																			DDA	ANXA6	P08133	SILAC mix 2	MS1	H/L	3.53416		AAAR1_DIA_R3	P20290	BTF3	DIA m1	SILAC mix 1	1.32903	H/M	MS1
																			DDA	ANXA6	P08133	SILAC mix 2	MS1	H/M	2.92923		AAAR1_DIA_R1	Q96K17	BTF3L4	DIA m1	SILAC mix 1	0.498096	H/M	MS1
																			DDA	ANXA6	P08133	SILAC mix 2	MS1	M/L	3.59516		AAAR1_DIA_R2	Q96K17	BTF3L4	DIA m1	SILAC mix 1	0.541525	H/M	MS1
																			DDA	ANXA7	P20073	SILAC mix 1	MS1	H/L	11.399		AAAR1_DIA_R3	Q96K17	BTF3L4	DIA m1	SILAC mix 1	0.737886	H/M	MS1
																			DDA	ANXA7	P20073	SILAC mix 1	MS1	H/M	11.9753		AAAR1_DIA_R1	O43684	BUB3	DIA m1	SILAC mix 1	0.856625	H/M	MS1
																			DDA	ANXA7	P20073	SILAC mix 1	MS1	M/L	11.203		AAAR1_DIA_R2	O43684	BUB3	DIA m1	SILAC mix 1	0.820344	H/M	MS1
																			DDA	ANXA7	P20073	SILAC mix 2	MS1	H/L	9.57352		AAAR1_DIA_R3	O43684	BUB3	DIA m1	SILAC mix 1	0.879569	H/M	MS1
																			DDA	ANXA7	P20073	SILAC mix 2	MS1	H/M	2.32684		AAAR1_DIA_R2	O43709	BUD23	DIA m1	SILAC mix 1	0.998464	H/M	MS1
																			DDA	ANXA7	P20073	SILAC mix 2	MS1	M/L	4.28644		AAAR1_DIA_R1	P41223	BUD31	DIA m1	SILAC mix 1	0.964107	H/M	MS1
																			DDA	AP1B1	Q10567	SILAC mix 1	MS1	H/L	10.5659		AAAR1_DIA_R2	P41223	BUD31	DIA m1	SILAC mix 1	0.911628	H/M	MS1
																			DDA	AP1B1	Q10567	SILAC mix 1	MS1	H/M	26.7985		AAAR1_DIA_R3	P41223	BUD31	DIA m1	SILAC mix 1	0.920229	H/M	MS1
																			DDA	AP1B1	Q10567	SILAC mix 1	MS1	M/L	21.2836		AAAR1_DIA_R1	Q13895	BYSL	DIA m1	SILAC mix 1	0.781615	H/M	MS1
																			DDA	AP1B1	Q10567	SILAC mix 2	MS1	H/L	27.475		AAAR1_DIA_R2	Q13895	BYSL	DIA m1	SILAC mix 1	0.703804	H/M	MS1
																			DDA	AP1B1	Q10567	SILAC mix 2	MS1	H/M	7.60918		AAAR1_DIA_R3	Q13895	BYSL	DIA m1	SILAC mix 1	0.941348	H/M	MS1
																			DDA	AP1B1	Q10567	SILAC mix 2	MS1	M/L	29.4223		AAAR1_DIA_R1	Q7L1Q6	BZW1	DIA m1	SILAC mix 1	0.997514	H/M	MS1
																			DDA	AP1G1	O43747	SILAC mix 1	MS1	H/L	15.2445		AAAR1_DIA_R2	Q7L1Q6	BZW1	DIA m1	SILAC mix 1	1.07851	H/M	MS1
																			DDA	AP1G1	O43747	SILAC mix 1	MS1	H/M	19.8002		AAAR1_DIA_R3	Q7L1Q6	BZW1	DIA m1	SILAC mix 1	1.15953	H/M	MS1
																			DDA	AP1G1	O43747	SILAC mix 1	MS1	M/L	10.33		AAAR1_DIA_R1	Q9Y6E2;Q7L1Q6	BZW1;BZW2	DIA m1	SILAC mix 1	0.960144	H/M	MS1
																			DDA	AP1G1	O43747	SILAC mix 2	MS1	H/L	18.8087		AAAR1_DIA_R2	Q9Y6E2;Q7L1Q6	BZW1;BZW2	DIA m1	SILAC mix 1	0.855162	H/M	MS1
																			DDA	AP1G1	O43747	SILAC mix 2	MS1	H/M	12.4552		AAAR1_DIA_R3	Q9Y6E2;Q7L1Q6	BZW1;BZW2	DIA m1	SILAC mix 1	0.884573	H/M	MS1
																			DDA	AP1G1	O43747	SILAC mix 2	MS1	M/L	19.6112		AAAR1_DIA_R1	Q9Y6E2	BZW2	DIA m1	SILAC mix 1	1.13774	H/M	MS1
																			DDA	AP1M1	Q9BXS5	SILAC mix 1	MS1	H/L	2.8104		AAAR1_DIA_R2	Q9Y6E2	BZW2	DIA m1	SILAC mix 1	0.900098	H/M	MS1
																			DDA	AP1M1	Q9BXS5	SILAC mix 1	MS1	H/M	53.7146		AAAR1_DIA_R3	Q9Y6E2	BZW2	DIA m1	SILAC mix 1	1.09261	H/M	MS1
																			DDA	AP1M1	Q9BXS5	SILAC mix 1	MS1	M/L	41.1377		AAAR1_DIA_R1	E9PRG8	C11orf98	DIA m1	SILAC mix 1	2.03859	H/M	MS1
																			DDA	AP1M1	Q9BXS5	SILAC mix 2	MS1	H/L	49.1469		AAAR1_DIA_R2	E9PRG8	C11orf98	DIA m1	SILAC mix 1	3.99764	H/M	MS1
																			DDA	AP1M1	Q9BXS5	SILAC mix 2	MS1	H/M	31.7504		AAAR1_DIA_R3	E9PRG8	C11orf98	DIA m1	SILAC mix 1	2.58414	H/M	MS1
																			DDA	AP1M1	Q9BXS5	SILAC mix 2	MS1	M/L	18.8636		AAAR1_DIA_R1	Q9HAS0	C17orf75	DIA m1	SILAC mix 1	1.14597	H/M	MS1
																			DDA	AP1S1	P61966	SILAC mix 1	MS1	H/L	NA		AAAR1_DIA_R2	Q9HAS0	C17orf75	DIA m1	SILAC mix 1	0.91017	H/M	MS1
																			DDA	AP1S1	P61966	SILAC mix 1	MS1	H/M	NA		AAAR1_DIA_R3	Q9HAS0	C17orf75	DIA m1	SILAC mix 1	1.00033	H/M	MS1
																			DDA	AP1S1	P61966	SILAC mix 1	MS1	M/L	NA		AAAR1_DIA_R3	Q32NC0	C18orf21	DIA m1	SILAC mix 1	1.77957	H/M	MS1
																			DDA	AP2A1	O95782	SILAC mix 1	MS1	H/L	3.97555		AAAR1_DIA_R1	Q96B23	C18orf25	DIA m1	SILAC mix 1	1.57298	H/M	MS1
																			DDA	AP2A1	O95782	SILAC mix 1	MS1	H/M	4.13901		AAAR1_DIA_R1	Q9UNZ5	C19orf53	DIA m1	SILAC mix 1	0.822698	H/M	MS1
																			DDA	AP2A1	O95782	SILAC mix 1	MS1	M/L	14.109		AAAR1_DIA_R2	Q9UNZ5	C19orf53	DIA m1	SILAC mix 1	0.558098	H/M	MS1
																			DDA	AP2A1	O95782	SILAC mix 2	MS1	H/L	7.92936		AAAR1_DIA_R3	Q9UNZ5	C19orf53	DIA m1	SILAC mix 1	0.633521	H/M	MS1
																			DDA	AP2A1	O95782	SILAC mix 2	MS1	H/M	3.91166		AAAR1_DIA_R1	Q13901	C1D	DIA m1	SILAC mix 1	2.25508	H/M	MS1
																			DDA	AP2A1	O95782	SILAC mix 2	MS1	M/L	6.23321		AAAR1_DIA_R2	Q13901	C1D	DIA m1	SILAC mix 1	1.07601	H/M	MS1
																			DDA	AP2A2	O94973	SILAC mix 1	MS1	H/L	13.1919		AAAR1_DIA_R3	Q13901	C1D	DIA m1	SILAC mix 1	0.838498	H/M	MS1
																			DDA	AP2A2	O94973	SILAC mix 1	MS1	H/M	24.0856		AAAR1_DIA_R1	Q07021	C1QBP	DIA m1	SILAC mix 1	0.832172	H/M	MS1
																			DDA	AP2A2	O94973	SILAC mix 1	MS1	M/L	1.72091		AAAR1_DIA_R2	Q07021	C1QBP	DIA m1	SILAC mix 1	0.803582	H/M	MS1
																			DDA	AP2A2	O94973	SILAC mix 2	MS1	H/L	3.3204		AAAR1_DIA_R3	Q07021	C1QBP	DIA m1	SILAC mix 1	0.863129	H/M	MS1
																			DDA	AP2A2	O94973	SILAC mix 2	MS1	H/M	12.7695		AAAR1_DIA_R1	Q9GZN8	C20orf27	DIA m1	SILAC mix 1	1.60827	H/M	MS1
																			DDA	AP2A2	O94973	SILAC mix 2	MS1	M/L	10.5365		AAAR1_DIA_R1	P04003	C4BPA	DIA m1	SILAC mix 1	1.30281	H/M	MS1
																			DDA	AP2B1	P63010	SILAC mix 1	MS1	H/L	3.83895		AAAR1_DIA_R2	P04003	C4BPA	DIA m1	SILAC mix 1	1.05188	H/M	MS1
																			DDA	AP2B1	P63010	SILAC mix 1	MS1	H/M	7.15831		AAAR1_DIA_R3	P04003	C4BPA	DIA m1	SILAC mix 1	0.85995	H/M	MS1
																			DDA	AP2B1	P63010	SILAC mix 1	MS1	M/L	3.29888		AAAR1_DIA_R1	A6NDU8	C5orf51	DIA m1	SILAC mix 1	0.779558	H/M	MS1
																			DDA	AP2B1	P63010	SILAC mix 2	MS1	H/L	10.7235		AAAR1_DIA_R2	A6NDU8	C5orf51	DIA m1	SILAC mix 1	0.966184	H/M	MS1
																			DDA	AP2B1	P63010	SILAC mix 2	MS1	H/M	0.742791		AAAR1_DIA_R3	A6NDU8	C5orf51	DIA m1	SILAC mix 1	0.310119	H/M	MS1
																			DDA	AP2B1	P63010	SILAC mix 2	MS1	M/L	1.38483		AAAR1_DIA_R1	Q9BRJ6	C7orf50	DIA m1	SILAC mix 1	1.37754	H/M	MS1
																			DDA	AP2M1	Q96CW1	SILAC mix 1	MS1	H/L	32.3547		AAAR1_DIA_R2	Q9BRJ6	C7orf50	DIA m1	SILAC mix 1	1.79252	H/M	MS1
																			DDA	AP2M1	Q96CW1	SILAC mix 1	MS1	H/M	16.7379		AAAR1_DIA_R3	Q9BRJ6	C7orf50	DIA m1	SILAC mix 1	1.33531	H/M	MS1
																			DDA	AP2M1	Q96CW1	SILAC mix 1	MS1	M/L	33.0385		AAAR1_DIA_R3	Q9H7E9	C8orf33	DIA m1	SILAC mix 1	1.5905	H/M	MS1
																			DDA	AP2M1	Q96CW1	SILAC mix 2	MS1	H/L	13.0369		AAAR1_DIA_R1	Q6P1X6	C8orf82	DIA m1	SILAC mix 1	0.636307	H/M	MS1
																			DDA	AP2M1	Q96CW1	SILAC mix 2	MS1	H/M	3.33174		AAAR1_DIA_R2	Q6P1X6	C8orf82	DIA m1	SILAC mix 1	0.647712	H/M	MS1
																			DDA	AP2M1	Q96CW1	SILAC mix 2	MS1	M/L	10.8673		AAAR1_DIA_R3	Q6P1X6	C8orf82	DIA m1	SILAC mix 1	0.795614	H/M	MS1
																			DDA	AP2S1	P53680	SILAC mix 1	MS1	H/L	9.45589		AAAR1_DIA_R2	Q5T6V5	C9orf64	DIA m1	SILAC mix 1	0.179884	H/M	MS1
																			DDA	AP2S1	P53680	SILAC mix 1	MS1	H/M	69.2009		AAAR1_DIA_R1	Q9Y376	CAB39	DIA m1	SILAC mix 1	0.982811	H/M	MS1
																			DDA	AP2S1	P53680	SILAC mix 1	MS1	M/L	33.5484		AAAR1_DIA_R2	Q9H9S4	CAB39L	DIA m1	SILAC mix 1	1.12712	H/M	MS1
																			DDA	AP2S1	P53680	SILAC mix 2	MS1	H/L	4.90202		AAAR1_DIA_R3	Q9H9S4	CAB39L	DIA m1	SILAC mix 1	1.60252	H/M	MS1
																			DDA	AP2S1	P53680	SILAC mix 2	MS1	H/M	11.8036		AAAR1_DIA_R1	Q8WUQ7	CACTIN	DIA m1	SILAC mix 1	1.99431	H/M	MS1
																			DDA	AP2S1	P53680	SILAC mix 2	MS1	M/L	4.61858		AAAR1_DIA_R3	Q8WUQ7	CACTIN	DIA m1	SILAC mix 1	1.60493	H/M	MS1
																			DDA	AP3B1	O00203	SILAC mix 1	MS1	H/L	18.8829		AAAR1_DIA_R1	Q9HB71	CACYBP	DIA m1	SILAC mix 1	0.894955	H/M	MS1
																			DDA	AP3B1	O00203	SILAC mix 1	MS1	H/M	5.48972		AAAR1_DIA_R2	Q9HB71	CACYBP	DIA m1	SILAC mix 1	1.01007	H/M	MS1
																			DDA	AP3B1	O00203	SILAC mix 1	MS1	M/L	8.96037		AAAR1_DIA_R3	Q9HB71	CACYBP	DIA m1	SILAC mix 1	0.911639	H/M	MS1
																			DDA	AP3B1	O00203	SILAC mix 2	MS1	H/L	6.20873		AAAR1_DIA_R1	P27708	CAD	DIA m1	SILAC mix 1	0.957926	H/M	MS1
																			DDA	AP3B1	O00203	SILAC mix 2	MS1	H/M	3.24331		AAAR1_DIA_R2	P27708	CAD	DIA m1	SILAC mix 1	1.04302	H/M	MS1
																			DDA	AP3B1	O00203	SILAC mix 2	MS1	M/L	8.01396		AAAR1_DIA_R3	P27708	CAD	DIA m1	SILAC mix 1	0.928714	H/M	MS1
																			DDA	AP3D1	O14617	SILAC mix 1	MS1	H/L	28.7318		AAAR1_DIA_R1	P27708;P31327	CAD;CPS1	DIA m1	SILAC mix 1	1.34406	H/M	MS1
																			DDA	AP3D1	O14617	SILAC mix 1	MS1	H/M	23.4732		AAAR1_DIA_R2	P27708;P31327	CAD;CPS1	DIA m1	SILAC mix 1	0.99538	H/M	MS1
																			DDA	AP3D1	O14617	SILAC mix 1	MS1	M/L	21.9731		AAAR1_DIA_R3	P27708;P31327	CAD;CPS1	DIA m1	SILAC mix 1	0.680009	H/M	MS1
																			DDA	AP3D1	O14617	SILAC mix 2	MS1	H/L	23.1036		AAAR1_DIA_R3	Q9BY67	CADM1	DIA m1	SILAC mix 1	0.169184	H/M	MS1
																			DDA	AP3D1	O14617	SILAC mix 2	MS1	H/M	8.84838		AAAR1_DIA_R1	Q05682	CALD1	DIA m1	SILAC mix 1	0.725832	H/M	MS1
																			DDA	AP3D1	O14617	SILAC mix 2	MS1	M/L	10.1469		AAAR1_DIA_R2	Q05682	CALD1	DIA m1	SILAC mix 1	1.03201	H/M	MS1
																			DDA	AP3M1	Q9Y2T2	SILAC mix 1	MS1	H/L	14.4758		AAAR1_DIA_R3	Q05682	CALD1	DIA m1	SILAC mix 1	1.15662	H/M	MS1
																			DDA	AP3M1	Q9Y2T2	SILAC mix 1	MS1	H/M	9.93958		AAAR1_DIA_R1	P27797	CALR	DIA m1	SILAC mix 1	0.895803	H/M	MS1
																			DDA	AP3M1	Q9Y2T2	SILAC mix 1	MS1	M/L	6.19008		AAAR1_DIA_R2	P27797	CALR	DIA m1	SILAC mix 1	0.889918	H/M	MS1
																			DDA	AP3M1	Q9Y2T2	SILAC mix 2	MS1	H/L	7.26734		AAAR1_DIA_R3	P27797	CALR	DIA m1	SILAC mix 1	0.941437	H/M	MS1
																			DDA	AP3M1	Q9Y2T2	SILAC mix 2	MS1	H/M	4.38154		AAAR1_DIA_R1	O43852	CALU	DIA m1	SILAC mix 1	0.75121	H/M	MS1
																			DDA	AP3M1	Q9Y2T2	SILAC mix 2	MS1	M/L	5.28405		AAAR1_DIA_R2	O43852	CALU	DIA m1	SILAC mix 1	0.730301	H/M	MS1
																			DDA	AP3S1	Q92572	SILAC mix 1	MS1	H/L	11.0938		AAAR1_DIA_R3	O43852	CALU	DIA m1	SILAC mix 1	0.807037	H/M	MS1
																			DDA	AP3S1	Q92572	SILAC mix 1	MS1	H/M	14.675		AAAR1_DIA_R2	Q13555	CAMK2G	DIA m1	SILAC mix 1	0.790836	H/M	MS1
																			DDA	AP3S1	Q92572	SILAC mix 1	MS1	M/L	18.6532		AAAR1_DIA_R3	Q13555	CAMK2G	DIA m1	SILAC mix 1	1.29861	H/M	MS1
																			DDA	APEH	P13798	SILAC mix 1	MS1	H/L	13.0243		AAAR1_DIA_R1	Q13555;Q13554	CAMK2G	DIA m1	SILAC mix 1	1.77726	H/M	MS1
																			DDA	APEH	P13798	SILAC mix 1	MS1	H/M	32.5525		AAAR1_DIA_R3	Q13555;Q13554	CAMK2G	DIA m1	SILAC mix 1	0.87661	H/M	MS1
																			DDA	APEH	P13798	SILAC mix 1	MS1	M/L	40.2265		AAAR1_DIA_R2	P49069	CAMLG	DIA m1	SILAC mix 1	0.632791	H/M	MS1
																			DDA	APEH	P13798	SILAC mix 2	MS1	H/L	36.5366		AAAR1_DIA_R3	P49069	CAMLG	DIA m1	SILAC mix 1	0.691688	H/M	MS1
																			DDA	APEH	P13798	SILAC mix 2	MS1	H/M	21.7321		AAAR1_DIA_R1	O75155;Q86VP6	CAND1	DIA m1	SILAC mix 1	1.89194	H/M	MS1
																			DDA	APEH	P13798	SILAC mix 2	MS1	M/L	21.4191		AAAR1_DIA_R2	O75155;Q86VP6	CAND1	DIA m1	SILAC mix 1	0.434766	H/M	MS1
																			DDA	APEX1	P27695	SILAC mix 1	MS1	H/L	3.65021		AAAR1_DIA_R3	O75155;Q86VP6	CAND1	DIA m1	SILAC mix 1	1.11093	H/M	MS1
																			DDA	APEX1	P27695	SILAC mix 1	MS1	H/M	4.08775		AAAR1_DIA_R1	Q86VP6	CAND1	DIA m1	SILAC mix 1	0.969126	H/M	MS1
																			DDA	APEX1	P27695	SILAC mix 1	MS1	M/L	2.6526		AAAR1_DIA_R2	Q86VP6	CAND1	DIA m1	SILAC mix 1	1.03228	H/M	MS1
																			DDA	APEX1	P27695	SILAC mix 2	MS1	H/L	2.16463		AAAR1_DIA_R3	Q86VP6	CAND1	DIA m1	SILAC mix 1	1.07351	H/M	MS1
																			DDA	APEX1	P27695	SILAC mix 2	MS1	H/M	4.64991		AAAR1_DIA_R1	P27824	CANX	DIA m1	SILAC mix 1	1.00257	H/M	MS1
																			DDA	APEX1	P27695	SILAC mix 2	MS1	M/L	2.32487		AAAR1_DIA_R2	P27824	CANX	DIA m1	SILAC mix 1	0.914404	H/M	MS1
																			DDA	API5	Q9BZZ5	SILAC mix 1	MS1	H/L	9.66815		AAAR1_DIA_R3	P27824	CANX	DIA m1	SILAC mix 1	0.953323	H/M	MS1
																			DDA	API5	Q9BZZ5	SILAC mix 1	MS1	H/M	23.5514		AAAR1_DIA_R1	Q01518	CAP1	DIA m1	SILAC mix 1	1.03676	H/M	MS1
																			DDA	API5	Q9BZZ5	SILAC mix 1	MS1	M/L	30.678		AAAR1_DIA_R2	Q01518	CAP1	DIA m1	SILAC mix 1	0.984662	H/M	MS1
																			DDA	API5	Q9BZZ5	SILAC mix 2	MS1	H/L	14.1216		AAAR1_DIA_R3	Q01518	CAP1	DIA m1	SILAC mix 1	1.0753	H/M	MS1
																			DDA	API5	Q9BZZ5	SILAC mix 2	MS1	H/M	5.39316		AAAR1_DIA_R1	P40123;Q01518	CAP1;CAP2	DIA m1	SILAC mix 1	0.88407	H/M	MS1
																			DDA	API5	Q9BZZ5	SILAC mix 2	MS1	M/L	2.8611		AAAR1_DIA_R2	P40123;Q01518	CAP1;CAP2	DIA m1	SILAC mix 1	0.760353	H/M	MS1
																			DDA	APIP	Q96GX9	SILAC mix 1	MS1	M/L	NA		AAAR1_DIA_R3	P40123;Q01518	CAP1;CAP2	DIA m1	SILAC mix 1	1.2194	H/M	MS1
																			DDA	APIP	Q96GX9	SILAC mix 2	MS1	H/L	56.8657		AAAR1_DIA_R1	P40121	CAPG	DIA m1	SILAC mix 1	1.02614	H/M	MS1
																			DDA	APIP	Q96GX9	SILAC mix 2	MS1	H/M	39.6096		AAAR1_DIA_R2	P40121	CAPG	DIA m1	SILAC mix 1	0.89167	H/M	MS1
																			DDA	APIP	Q96GX9	SILAC mix 2	MS1	M/L	19.4465		AAAR1_DIA_R3	P40121	CAPG	DIA m1	SILAC mix 1	0.842524	H/M	MS1
																			DDA	APLP2	Q06481	SILAC mix 1	MS1	H/L	54.6737		AAAR1_DIA_R2	P07384	CAPN1	DIA m1	SILAC mix 1	1.06298	H/M	MS1
																			DDA	APLP2	Q06481	SILAC mix 1	MS1	H/M	54.5409		AAAR1_DIA_R1	P17655	CAPN2	DIA m1	SILAC mix 1	0.697677	H/M	MS1
																			DDA	APLP2	Q06481	SILAC mix 1	MS1	M/L	21.5232		AAAR1_DIA_R2	P17655	CAPN2	DIA m1	SILAC mix 1	0.896164	H/M	MS1
																			DDA	APMAP	Q9HDC9	SILAC mix 1	MS1	H/L	27.9982		AAAR1_DIA_R3	P17655	CAPN2	DIA m1	SILAC mix 1	0.753422	H/M	MS1
																			DDA	APMAP	Q9HDC9	SILAC mix 1	MS1	H/M	13.2961		AAAR1_DIA_R1	P04632	CAPNS1	DIA m1	SILAC mix 1	0.824808	H/M	MS1
																			DDA	APMAP	Q9HDC9	SILAC mix 1	MS1	M/L	16.369		AAAR1_DIA_R2	P04632	CAPNS1	DIA m1	SILAC mix 1	0.375254	H/M	MS1
																			DDA	APMAP	Q9HDC9	SILAC mix 2	MS1	H/L	2.78075		AAAR1_DIA_R3	P04632	CAPNS1	DIA m1	SILAC mix 1	0.6377	H/M	MS1
																			DDA	APMAP	Q9HDC9	SILAC mix 2	MS1	H/M	9.9898		AAAR1_DIA_R3	P04632;Q96L46	CAPNS1	DIA m1	SILAC mix 1	0.698541	H/M	MS1
																			DDA	APMAP	Q9HDC9	SILAC mix 2	MS1	M/L	14.0361		AAAR1_DIA_R1	Q14444	CAPRIN1	DIA m1	SILAC mix 1	1.11667	H/M	MS1
																			DDA	APOA1BP	Q8NCW5	SILAC mix 1	MS1	H/L	13.5296		AAAR1_DIA_R2	Q14444	CAPRIN1	DIA m1	SILAC mix 1	1.07942	H/M	MS1
																			DDA	APOA1BP	Q8NCW5	SILAC mix 1	MS1	H/M	26.6087		AAAR1_DIA_R3	Q14444	CAPRIN1	DIA m1	SILAC mix 1	1.10941	H/M	MS1
																			DDA	APOA1BP	Q8NCW5	SILAC mix 1	MS1	M/L	22.7476		AAAR1_DIA_R1	P52907	CAPZA1	DIA m1	SILAC mix 1	0.874076	H/M	MS1
																			DDA	APOA1BP	Q8NCW5	SILAC mix 2	MS1	H/L	14.7463		AAAR1_DIA_R2	P52907	CAPZA1	DIA m1	SILAC mix 1	1.32353	H/M	MS1
																			DDA	APOA1BP	Q8NCW5	SILAC mix 2	MS1	H/M	2.11199		AAAR1_DIA_R3	P52907	CAPZA1	DIA m1	SILAC mix 1	0.767509	H/M	MS1
																			DDA	APOA1BP	Q8NCW5	SILAC mix 2	MS1	M/L	14.9432		AAAR1_DIA_R1	P47755;P52907	CAPZA1;CAPZA2	DIA m1	SILAC mix 1	0.906237	H/M	MS1
																			DDA	APOB	P04114	SILAC mix 1	MS1	H/L	98.0435		AAAR1_DIA_R2	P47755;P52907	CAPZA1;CAPZA2	DIA m1	SILAC mix 1	1.20618	H/M	MS1
																			DDA	APOB	P04114	SILAC mix 1	MS1	H/M	129.529		AAAR1_DIA_R3	P47755;P52907	CAPZA1;CAPZA2	DIA m1	SILAC mix 1	0.972506	H/M	MS1
																			DDA	APOB	P04114	SILAC mix 1	MS1	M/L	42.2909		AAAR1_DIA_R1	P47756	CAPZB	DIA m1	SILAC mix 1	1.58318	H/M	MS1
																			DDA	APOB	P04114	SILAC mix 2	MS1	H/L	37.9669		AAAR1_DIA_R2	P47756	CAPZB	DIA m1	SILAC mix 1	1.31083	H/M	MS1
																			DDA	APOB	P04114	SILAC mix 2	MS1	H/M	58.1736		AAAR1_DIA_R3	P47756	CAPZB	DIA m1	SILAC mix 1	1.40129	H/M	MS1
																			DDA	APOB	P04114	SILAC mix 2	MS1	M/L	57.2642		AAAR1_DIA_R1	Q9Y2V2	CARHSP1	DIA m1	SILAC mix 1	1.03253	H/M	MS1
																			DDA	APOBEC3B	Q9UH17	SILAC mix 1	MS1	H/L	71.7434		AAAR1_DIA_R2	Q9Y2V2	CARHSP1	DIA m1	SILAC mix 1	1.15091	H/M	MS1
																			DDA	APOBEC3B	Q9UH17	SILAC mix 1	MS1	H/M	61.6288		AAAR1_DIA_R3	Q9Y2V2	CARHSP1	DIA m1	SILAC mix 1	1.27805	H/M	MS1
																			DDA	APOBEC3B	Q9UH17	SILAC mix 1	MS1	M/L	12.7481		AAAR1_DIA_R1	Q86X55	CARM1	DIA m1	SILAC mix 1	1.80117	H/M	MS1
																			DDA	APOBEC3B	Q9UH17	SILAC mix 2	MS1	H/L	41.2899		AAAR1_DIA_R2	Q86X55	CARM1	DIA m1	SILAC mix 1	0.902066	H/M	MS1
																			DDA	APOBEC3B	Q9UH17	SILAC mix 2	MS1	H/M	5.41932		AAAR1_DIA_R3	Q86X55	CARM1	DIA m1	SILAC mix 1	1.94178	H/M	MS1
																			DDA	APOBEC3B	Q9UH17	SILAC mix 2	MS1	M/L	16.4413		AAAR1_DIA_R1	Q8N4J0	CARNMT1	DIA m1	SILAC mix 1	1.75907	H/M	MS1
																			DDA	APOBEC3C	Q9NRW3	SILAC mix 1	MS1	H/L	4.48616		AAAR1_DIA_R2	Q8N4J0	CARNMT1	DIA m1	SILAC mix 1	1.11612	H/M	MS1
																			DDA	APOBEC3C	Q9NRW3	SILAC mix 1	MS1	H/M	12.5687		AAAR1_DIA_R1	P49589	CARS1	DIA m1	SILAC mix 1	0.891937	H/M	MS1
																			DDA	APOBEC3C	Q9NRW3	SILAC mix 1	MS1	M/L	10.5854		AAAR1_DIA_R2	P49589	CARS1	DIA m1	SILAC mix 1	1.0706	H/M	MS1
																			DDA	APOBEC3C	Q9NRW3	SILAC mix 2	MS1	H/L	10.6538		AAAR1_DIA_R3	P49589	CARS1	DIA m1	SILAC mix 1	0.904127	H/M	MS1
																			DDA	APOBEC3C	Q9NRW3	SILAC mix 2	MS1	H/M	9.20355		AAAR1_DIA_R1	Q9HA77	CARS2	DIA m1	SILAC mix 1	1.14265	H/M	MS1
																			DDA	APOBEC3C	Q9NRW3	SILAC mix 2	MS1	M/L	10.5342		AAAR1_DIA_R2	Q9HA77	CARS2	DIA m1	SILAC mix 1	1.02269	H/M	MS1
																			DDA	APOC3	P02656	SILAC mix 2	MS1	H/L	NA		AAAR1_DIA_R1	P55210	CASP7	DIA m1	SILAC mix 1	1.00315	H/M	MS1
																			DDA	APOC3	P02656	SILAC mix 2	MS1	H/M	NA		AAAR1_DIA_R3	P55210	CASP7	DIA m1	SILAC mix 1	0.989591	H/M	MS1
																			DDA	APOC3	P02656	SILAC mix 2	MS1	M/L	NA		AAAR1_DIA_R1	P20810	CAST	DIA m1	SILAC mix 1	0.91251	H/M	MS1
																			DDA	APOL2	Q9BQE5	SILAC mix 1	MS1	H/L	9.08831		AAAR1_DIA_R2	P20810	CAST	DIA m1	SILAC mix 1	0.748457	H/M	MS1
																			DDA	APOL2	Q9BQE5	SILAC mix 1	MS1	H/M	21.1581		AAAR1_DIA_R3	P20810	CAST	DIA m1	SILAC mix 1	0.753007	H/M	MS1
																			DDA	APOL2	Q9BQE5	SILAC mix 1	MS1	M/L	12.1882		AAAR1_DIA_R1	P04040	CAT	DIA m1	SILAC mix 1	0.790051	H/M	MS1
																			DDA	APOO	Q9BUR5	SILAC mix 1	MS1	H/L	NA		AAAR1_DIA_R2	P04040	CAT	DIA m1	SILAC mix 1	0.882731	H/M	MS1
																			DDA	APOO	Q9BUR5	SILAC mix 1	MS1	H/M	NA		AAAR1_DIA_R3	P04040	CAT	DIA m1	SILAC mix 1	0.77623	H/M	MS1
																			DDA	APOO	Q9BUR5	SILAC mix 1	MS1	M/L	NA		AAAR1_DIA_R1	Q03135	CAV1	DIA m1	SILAC mix 1	1.69578	H/M	MS1
																			DDA	APOO	Q9BUR5	SILAC mix 2	MS1	H/L	78.78		AAAR1_DIA_R2	Q03135	CAV1	DIA m1	SILAC mix 1	1.50212	H/M	MS1
																			DDA	APOO	Q9BUR5	SILAC mix 2	MS1	H/M	37.6933		AAAR1_DIA_R3	Q03135	CAV1	DIA m1	SILAC mix 1	0.859135	H/M	MS1
																			DDA	APOO	Q9BUR5	SILAC mix 2	MS1	M/L	48.2483		AAAR1_DIA_R1	Q03135;P56539	CAV1	DIA m1	SILAC mix 1	0.944726	H/M	MS1
																			DDA	APPL1	Q9UKG1	SILAC mix 2	MS1	H/L	NA		AAAR1_DIA_R2	Q03135;P56539	CAV1	DIA m1	SILAC mix 1	1.04807	H/M	MS1
																			DDA	APPL1	Q9UKG1	SILAC mix 2	MS1	H/M	NA		AAAR1_DIA_R3	Q03135;P56539	CAV1	DIA m1	SILAC mix 1	1.04662	H/M	MS1
																			DDA	APPL1	Q9UKG1	SILAC mix 2	MS1	M/L	NA		AAAR1_DIA_R1	Q6NZI2	CAVIN1	DIA m1	SILAC mix 1	0.801962	H/M	MS1
																			DDA	APRT	P07741	SILAC mix 1	MS1	H/L	9.73628		AAAR1_DIA_R2	Q6NZI2	CAVIN1	DIA m1	SILAC mix 1	0.907748	H/M	MS1
																			DDA	APRT	P07741	SILAC mix 1	MS1	H/M	3.57627		AAAR1_DIA_R3	Q6NZI2	CAVIN1	DIA m1	SILAC mix 1	0.751244	H/M	MS1
																			DDA	APRT	P07741	SILAC mix 1	MS1	M/L	4.60806		AAAR1_DIA_R1	Q969G5	CAVIN3	DIA m1	SILAC mix 1	0.333987	H/M	MS1
																			DDA	APRT	P07741	SILAC mix 2	MS1	H/L	2.92667		AAAR1_DIA_R1	P16152	CBR1	DIA m1	SILAC mix 1	1.00774	H/M	MS1
																			DDA	APRT	P07741	SILAC mix 2	MS1	H/M	2.53523		AAAR1_DIA_R2	P16152	CBR1	DIA m1	SILAC mix 1	1.16582	H/M	MS1
																			DDA	APRT	P07741	SILAC mix 2	MS1	M/L	3.47201		AAAR1_DIA_R3	P16152	CBR1	DIA m1	SILAC mix 1	1.1872	H/M	MS1
																			DDA	APTX	Q7Z2E3	SILAC mix 1	MS1	M/L	NA		AAAR1_DIA_R1	P16152;O75828	CBR1;CBR3	DIA m1	SILAC mix 1	2.16047	H/M	MS1
																			DDA	AQR	O60306	SILAC mix 1	MS1	H/L	12.8274		AAAR1_DIA_R2	P16152;O75828	CBR1;CBR3	DIA m1	SILAC mix 1	1.67624	H/M	MS1
																			DDA	AQR	O60306	SILAC mix 1	MS1	H/M	7.03052		AAAR1_DIA_R3	P16152;O75828	CBR1;CBR3	DIA m1	SILAC mix 1	1.12306	H/M	MS1
																			DDA	AQR	O60306	SILAC mix 1	MS1	M/L	14.7426		AAAR1_DIA_R1	P35520;P0DN79	CBS;CBSL	DIA m1	SILAC mix 1	1.41463	H/M	MS1
																			DDA	AQR	O60306	SILAC mix 2	MS1	H/L	14.6314		AAAR1_DIA_R2	P35520;P0DN79	CBS;CBSL	DIA m1	SILAC mix 1	1.16585	H/M	MS1
																			DDA	AQR	O60306	SILAC mix 2	MS1	H/M	5.44205		AAAR1_DIA_R3	P35520;P0DN79	CBS;CBSL	DIA m1	SILAC mix 1	1.75892	H/M	MS1
																			DDA	AQR	O60306	SILAC mix 2	MS1	M/L	5.1539		AAAR1_DIA_R1	P83916	CBX1	DIA m1	SILAC mix 1	0.965364	H/M	MS1
																			DDA	ARCN1	P48444	SILAC mix 1	MS1	H/L	2.45047		AAAR1_DIA_R2	P83916	CBX1	DIA m1	SILAC mix 1	0.898714	H/M	MS1
																			DDA	ARCN1	P48444	SILAC mix 1	MS1	H/M	6.82071		AAAR1_DIA_R3	P83916	CBX1	DIA m1	SILAC mix 1	0.711587	H/M	MS1
																			DDA	ARCN1	P48444	SILAC mix 1	MS1	M/L	4.44937		AAAR1_DIA_R1	Q14781	CBX2	DIA m1	SILAC mix 1	0.745527	H/M	MS1
																			DDA	ARCN1	P48444	SILAC mix 2	MS1	H/L	3.76919		AAAR1_DIA_R2	Q14781	CBX2	DIA m1	SILAC mix 1	0.918923	H/M	MS1
																			DDA	ARCN1	P48444	SILAC mix 2	MS1	H/M	8.56488		AAAR1_DIA_R3	Q14781	CBX2	DIA m1	SILAC mix 1	1.29762	H/M	MS1
																			DDA	ARCN1	P48444	SILAC mix 2	MS1	M/L	0.450487		AAAR1_DIA_R1	Q13185	CBX3	DIA m1	SILAC mix 1	0.791454	H/M	MS1
																			DDA	ARF1	P84077	SILAC mix 1	MS1	H/L	2.59821		AAAR1_DIA_R2	Q13185	CBX3	DIA m1	SILAC mix 1	0.462554	H/M	MS1
																			DDA	ARF1	P84077	SILAC mix 1	MS1	H/M	2.64668		AAAR1_DIA_R3	Q13185	CBX3	DIA m1	SILAC mix 1	0.775003	H/M	MS1
																			DDA	ARF1	P84077	SILAC mix 1	MS1	M/L	5.7677		AAAR1_DIA_R1	P45973	CBX5	DIA m1	SILAC mix 1	0.929303	H/M	MS1
																			DDA	ARF1	P84077	SILAC mix 2	MS1	H/L	4.53936		AAAR1_DIA_R2	P45973	CBX5	DIA m1	SILAC mix 1	0.969838	H/M	MS1
																			DDA	ARF1	P84077	SILAC mix 2	MS1	H/M	0.638559		AAAR1_DIA_R3	P45973	CBX5	DIA m1	SILAC mix 1	0.814037	H/M	MS1
																			DDA	ARF1	P84077	SILAC mix 2	MS1	M/L	3.84317		AAAR1_DIA_R1	Q9HC52	CBX8	DIA m1	SILAC mix 1	0.932486	H/M	MS1
																			DDA	ARF4	P18085	SILAC mix 1	MS1	H/L	4.5264		AAAR1_DIA_R2	Q9HC52	CBX8	DIA m1	SILAC mix 1	0.148609	H/M	MS1
																			DDA	ARF4	P18085	SILAC mix 1	MS1	H/M	12.3288		AAAR1_DIA_R3	Q9HC52	CBX8	DIA m1	SILAC mix 1	0.366096	H/M	MS1
																			DDA	ARF4	P18085	SILAC mix 1	MS1	M/L	5.85886		AAAR1_DIA_R1	Q8IX12	CCAR1	DIA m1	SILAC mix 1	0.808179	H/M	MS1
																			DDA	ARF4	P18085	SILAC mix 2	MS1	H/L	10.3167		AAAR1_DIA_R2	Q8IX12	CCAR1	DIA m1	SILAC mix 1	0.684309	H/M	MS1
																			DDA	ARF4	P18085	SILAC mix 2	MS1	H/M	3.91258		AAAR1_DIA_R3	Q8IX12	CCAR1	DIA m1	SILAC mix 1	0.732318	H/M	MS1
																			DDA	ARF4	P18085	SILAC mix 2	MS1	M/L	8.20068		AAAR1_DIA_R1	Q8N163	CCAR2	DIA m1	SILAC mix 1	0.837807	H/M	MS1
																			DDA	ARF5	P84085	SILAC mix 1	MS1	H/L	23.5084		AAAR1_DIA_R2	Q8N163	CCAR2	DIA m1	SILAC mix 1	1.00712	H/M	MS1
																			DDA	ARF5	P84085	SILAC mix 1	MS1	H/M	15.5352		AAAR1_DIA_R3	Q8N163	CCAR2	DIA m1	SILAC mix 1	0.914024	H/M	MS1
																			DDA	ARF5	P84085	SILAC mix 1	MS1	M/L	28.9444		AAAR1_DIA_R1	Q96CT7	CCDC124	DIA m1	SILAC mix 1	1.06911	H/M	MS1
																			DDA	ARF5	P84085	SILAC mix 2	MS1	H/L	12.8067		AAAR1_DIA_R2	Q96CT7	CCDC124	DIA m1	SILAC mix 1	1.1565	H/M	MS1
																			DDA	ARF5	P84085	SILAC mix 2	MS1	H/M	12.0897		AAAR1_DIA_R3	Q96CT7	CCDC124	DIA m1	SILAC mix 1	2.29806	H/M	MS1
																			DDA	ARF5	P84085	SILAC mix 2	MS1	M/L	17.7513		AAAR1_DIA_R1	Q6PK04	CCDC137	DIA m1	SILAC mix 1	0.796908	H/M	MS1
																			DDA	ARF6	P62330	SILAC mix 1	MS1	H/L	21.8295		AAAR1_DIA_R2	Q6PK04	CCDC137	DIA m1	SILAC mix 1	0.847997	H/M	MS1
																			DDA	ARF6	P62330	SILAC mix 1	MS1	H/M	87.7041		AAAR1_DIA_R1	Q96A33	CCDC47	DIA m1	SILAC mix 1	0.976626	H/M	MS1
																			DDA	ARF6	P62330	SILAC mix 1	MS1	M/L	15.2717		AAAR1_DIA_R2	Q96A33	CCDC47	DIA m1	SILAC mix 1	1.14188	H/M	MS1
																			DDA	ARF6	P62330	SILAC mix 2	MS1	H/L	2.09703		AAAR1_DIA_R3	Q96A33	CCDC47	DIA m1	SILAC mix 1	0.91638	H/M	MS1
																			DDA	ARF6	P62330	SILAC mix 2	MS1	H/M	13.7469		AAAR1_DIA_R1	Q96ER9	CCDC51	DIA m1	SILAC mix 1	0.584047	H/M	MS1
																			DDA	ARF6	P62330	SILAC mix 2	MS1	M/L	11.0914		AAAR1_DIA_R2	Q96ER9	CCDC51	DIA m1	SILAC mix 1	0.915878	H/M	MS1
																			DDA	ARFGAP1	Q8N6T3	SILAC mix 1	MS1	H/L	11.1461		AAAR1_DIA_R3	Q96ER9	CCDC51	DIA m1	SILAC mix 1	0.484538	H/M	MS1
																			DDA	ARFGAP1	Q8N6T3	SILAC mix 1	MS1	H/M	31.7254		AAAR1_DIA_R1	Q4VC31	CCDC58	DIA m1	SILAC mix 1	0.255369	H/M	MS1
																			DDA	ARFGAP1	Q8N6T3	SILAC mix 1	MS1	M/L	21.3141		AAAR1_DIA_R2	Q4VC31	CCDC58	DIA m1	SILAC mix 1	0.411104	H/M	MS1
																			DDA	ARFGAP1	Q8N6T3	SILAC mix 2	MS1	H/L	15.3058		AAAR1_DIA_R3	Q4VC31	CCDC58	DIA m1	SILAC mix 1	0.777028	H/M	MS1
																			DDA	ARFGAP1	Q8N6T3	SILAC mix 2	MS1	H/M	23.7312		AAAR1_DIA_R1	Q16204	CCDC6	DIA m1	SILAC mix 1	0.622031	H/M	MS1
																			DDA	ARFGAP1	Q8N6T3	SILAC mix 2	MS1	M/L	13.4088		AAAR1_DIA_R2	Q16204	CCDC6	DIA m1	SILAC mix 1	1.15101	H/M	MS1
																			DDA	ARFGAP2	Q8N6H7	SILAC mix 2	MS1	H/L	NA		AAAR1_DIA_R3	Q16204	CCDC6	DIA m1	SILAC mix 1	1.10804	H/M	MS1
																			DDA	ARFGAP2	Q8N6H7	SILAC mix 2	MS1	H/M	NA		AAAR1_DIA_R1	Q9H6F5	CCDC86	DIA m1	SILAC mix 1	0.887904	H/M	MS1
																			DDA	ARFGAP2	Q8N6H7	SILAC mix 2	MS1	M/L	NA		AAAR1_DIA_R2	Q9H6F5	CCDC86	DIA m1	SILAC mix 1	0.831393	H/M	MS1
																			DDA	ARFGAP3	Q9NP61	SILAC mix 1	MS1	H/L	21.2442		AAAR1_DIA_R3	Q9H6F5	CCDC86	DIA m1	SILAC mix 1	0.878888	H/M	MS1
																			DDA	ARFGAP3	Q9NP61	SILAC mix 1	MS1	H/M	11.1323		AAAR1_DIA_R3	Q9GZT6	CCDC90B	DIA m1	SILAC mix 1	0.529373	H/M	MS1
																			DDA	ARFGAP3	Q9NP61	SILAC mix 1	MS1	M/L	29.7985		AAAR1_DIA_R2	P14635	CCNB1	DIA m1	SILAC mix 1	4.22344	H/M	MS1
																			DDA	ARFGAP3	Q9NP61	SILAC mix 2	MS1	H/L	21.5816		AAAR1_DIA_R1	P51946	CCNH	DIA m1	SILAC mix 1	1.86344	H/M	MS1
																			DDA	ARFGAP3	Q9NP61	SILAC mix 2	MS1	H/M	20.3558		AAAR1_DIA_R2	P51946	CCNH	DIA m1	SILAC mix 1	1.83519	H/M	MS1
																			DDA	ARFGAP3	Q9NP61	SILAC mix 2	MS1	M/L	4.63423		AAAR1_DIA_R3	P51946	CCNH	DIA m1	SILAC mix 1	2.88259	H/M	MS1
																			DDA	ARFGEF1	Q9Y6D6	SILAC mix 1	MS1	H/L	31.9489		AAAR1_DIA_R3	O75909	CCNK	DIA m1	SILAC mix 1	1.28098	H/M	MS1
																			DDA	ARFGEF1	Q9Y6D6	SILAC mix 1	MS1	H/M	39.8327		AAAR1_DIA_R1	P78371	CCT2	DIA m1	SILAC mix 1	0.94459	H/M	MS1
																			DDA	ARFGEF1	Q9Y6D6	SILAC mix 1	MS1	M/L	18.0865		AAAR1_DIA_R2	P78371	CCT2	DIA m1	SILAC mix 1	0.978861	H/M	MS1
																			DDA	ARFGEF2	Q9Y6D5	SILAC mix 1	MS1	M/L	NA		AAAR1_DIA_R3	P78371	CCT2	DIA m1	SILAC mix 1	0.940803	H/M	MS1
																			DDA	ARFIP1	P53367	SILAC mix 1	MS1	H/L	NA		AAAR1_DIA_R1	P49368	CCT3	DIA m1	SILAC mix 1	1.03705	H/M	MS1
																			DDA	ARFIP1	P53367	SILAC mix 1	MS1	H/M	NA		AAAR1_DIA_R2	P49368	CCT3	DIA m1	SILAC mix 1	0.941814	H/M	MS1
																			DDA	ARFIP1	P53367	SILAC mix 1	MS1	M/L	NA		AAAR1_DIA_R3	P49368	CCT3	DIA m1	SILAC mix 1	0.982966	H/M	MS1
																			DDA	ARFIP2	P53365	SILAC mix 1	MS1	H/L	13.0047		AAAR1_DIA_R1	P50991	CCT4	DIA m1	SILAC mix 1	0.849594	H/M	MS1
																			DDA	ARFIP2	P53365	SILAC mix 1	MS1	H/M	9.66665		AAAR1_DIA_R2	P50991	CCT4	DIA m1	SILAC mix 1	0.826713	H/M	MS1
																			DDA	ARFIP2	P53365	SILAC mix 1	MS1	M/L	16.2746		AAAR1_DIA_R3	P50991	CCT4	DIA m1	SILAC mix 1	0.877153	H/M	MS1
																			DDA	ARFIP2	P53365	SILAC mix 2	MS1	H/L	13.9184		AAAR1_DIA_R1	P48643	CCT5	DIA m1	SILAC mix 1	1.06765	H/M	MS1
																			DDA	ARFIP2	P53365	SILAC mix 2	MS1	H/M	17.4857		AAAR1_DIA_R2	P48643	CCT5	DIA m1	SILAC mix 1	1.09748	H/M	MS1
																			DDA	ARFIP2	P53365	SILAC mix 2	MS1	M/L	4.6996		AAAR1_DIA_R3	P48643	CCT5	DIA m1	SILAC mix 1	1.0478	H/M	MS1
																			DDA	ARGLU1	Q9NWB6	SILAC mix 1	MS1	H/L	6.19195		AAAR1_DIA_R1	P40227	CCT6A	DIA m1	SILAC mix 1	0.869796	H/M	MS1
																			DDA	ARGLU1	Q9NWB6	SILAC mix 1	MS1	H/M	21.4615		AAAR1_DIA_R2	P40227	CCT6A	DIA m1	SILAC mix 1	0.952845	H/M	MS1
																			DDA	ARGLU1	Q9NWB6	SILAC mix 1	MS1	M/L	18.3693		AAAR1_DIA_R3	P40227	CCT6A	DIA m1	SILAC mix 1	0.909973	H/M	MS1
																			DDA	ARGLU1	Q9NWB6	SILAC mix 2	MS1	H/L	5.5594		AAAR1_DIA_R1	P40227;Q92526	CCT6A;CCT6B	DIA m1	SILAC mix 1	0.806213	H/M	MS1
																			DDA	ARGLU1	Q9NWB6	SILAC mix 2	MS1	H/M	4.16434		AAAR1_DIA_R2	P40227;Q92526	CCT6A;CCT6B	DIA m1	SILAC mix 1	0.892918	H/M	MS1
																			DDA	ARGLU1	Q9NWB6	SILAC mix 2	MS1	M/L	1.39638		AAAR1_DIA_R3	P40227;Q92526	CCT6A;CCT6B	DIA m1	SILAC mix 1	0.723475	H/M	MS1
																			DDA	ARHGAP1	Q07960	SILAC mix 1	MS1	H/L	12.6958		AAAR1_DIA_R1	Q99832	CCT7	DIA m1	SILAC mix 1	0.892604	H/M	MS1
																			DDA	ARHGAP1	Q07960	SILAC mix 1	MS1	H/M	4.6764		AAAR1_DIA_R2	Q99832	CCT7	DIA m1	SILAC mix 1	0.920297	H/M	MS1
																			DDA	ARHGAP1	Q07960	SILAC mix 1	MS1	M/L	8.19969		AAAR1_DIA_R3	Q99832	CCT7	DIA m1	SILAC mix 1	0.94393	H/M	MS1
																			DDA	ARHGAP1	Q07960	SILAC mix 2	MS1	H/L	14.1161		AAAR1_DIA_R1	P50990	CCT8	DIA m1	SILAC mix 1	0.953396	H/M	MS1
																			DDA	ARHGAP1	Q07960	SILAC mix 2	MS1	H/M	17.4631		AAAR1_DIA_R2	P50990	CCT8	DIA m1	SILAC mix 1	0.927719	H/M	MS1
																			DDA	ARHGAP1	Q07960	SILAC mix 2	MS1	M/L	27.4045		AAAR1_DIA_R3	P50990	CCT8	DIA m1	SILAC mix 1	1.00108	H/M	MS1
																			DDA	ARHGAP17	Q68EM7	SILAC mix 1	MS1	H/L	125.024		AAAR1_DIA_R1	Q6YHK3	CD109	DIA m1	SILAC mix 1	0.693159	H/M	MS1
																			DDA	ARHGAP17	Q68EM7	SILAC mix 1	MS1	H/M	115.754		AAAR1_DIA_R2	Q6YHK3	CD109	DIA m1	SILAC mix 1	0.731309	H/M	MS1
																			DDA	ARHGAP17	Q68EM7	SILAC mix 1	MS1	M/L	33.5397		AAAR1_DIA_R3	Q6YHK3	CD109	DIA m1	SILAC mix 1	0.715806	H/M	MS1
																			DDA	ARHGAP17	Q68EM7	SILAC mix 2	MS1	H/L	26.7978		AAAR1_DIA_R1	P48509	CD151	DIA m1	SILAC mix 1	0.550217	H/M	MS1
																			DDA	ARHGAP17	Q68EM7	SILAC mix 2	MS1	H/M	45.1225		AAAR1_DIA_R2	P48509	CD151	DIA m1	SILAC mix 1	0.730202	H/M	MS1
																			DDA	ARHGAP17	Q68EM7	SILAC mix 2	MS1	M/L	14.0343		AAAR1_DIA_R3	P48509	CD151	DIA m1	SILAC mix 1	0.680028	H/M	MS1
																			DDA	ARHGDIA	P52565	SILAC mix 1	MS1	H/L	1.48877		AAAR1_DIA_R1	Q5ZPR3	CD276	DIA m1	SILAC mix 1	0.79443	H/M	MS1
																			DDA	ARHGDIA	P52565	SILAC mix 1	MS1	H/M	7.61856		AAAR1_DIA_R2	Q5ZPR3	CD276	DIA m1	SILAC mix 1	0.800775	H/M	MS1
																			DDA	ARHGDIA	P52565	SILAC mix 1	MS1	M/L	8.91866		AAAR1_DIA_R3	Q5ZPR3	CD276	DIA m1	SILAC mix 1	0.802615	H/M	MS1
																			DDA	ARHGDIA	P52565	SILAC mix 2	MS1	H/L	8.49513		AAAR1_DIA_R1	Q9Y5K6	CD2AP	DIA m1	SILAC mix 1	1.10446	H/M	MS1
																			DDA	ARHGDIA	P52565	SILAC mix 2	MS1	H/M	5.09267		AAAR1_DIA_R2	Q9Y5K6	CD2AP	DIA m1	SILAC mix 1	0.415514	H/M	MS1
																			DDA	ARHGDIA	P52565	SILAC mix 2	MS1	M/L	5.85427		AAAR1_DIA_R3	Q9Y5K6	CD2AP	DIA m1	SILAC mix 1	0.740981	H/M	MS1
																			DDA	ARHGEF1	Q92888	SILAC mix 1	MS1	M/L	NA		AAAR1_DIA_R1	O95400	CD2BP2	DIA m1	SILAC mix 1	1.023	H/M	MS1
																			DDA	ARHGEF16	Q5VV41	SILAC mix 1	MS1	H/L	NA		AAAR1_DIA_R2	O95400	CD2BP2	DIA m1	SILAC mix 1	1.02022	H/M	MS1
																			DDA	ARHGEF16	Q5VV41	SILAC mix 1	MS1	H/M	NA		AAAR1_DIA_R3	O95400	CD2BP2	DIA m1	SILAC mix 1	1.30927	H/M	MS1
																			DDA	ARHGEF16	Q5VV41	SILAC mix 1	MS1	M/L	NA		AAAR1_DIA_R1	P16070	CD44	DIA m1	SILAC mix 1	0.690475	H/M	MS1
																			DDA	ARHGEF2	Q92974	SILAC mix 1	MS1	H/L	4.22226		AAAR1_DIA_R2	P16070	CD44	DIA m1	SILAC mix 1	0.726049	H/M	MS1
																			DDA	ARHGEF2	Q92974	SILAC mix 1	MS1	H/M	11.4446		AAAR1_DIA_R3	P16070	CD44	DIA m1	SILAC mix 1	0.668176	H/M	MS1
																			DDA	ARHGEF2	Q92974	SILAC mix 1	MS1	M/L	22.0052		AAAR1_DIA_R1	P08174	CD55	DIA m1	SILAC mix 1	1.19921	H/M	MS1
																			DDA	ARHGEF2	Q92974	SILAC mix 2	MS1	H/L	23.7004		AAAR1_DIA_R2	P08174	CD55	DIA m1	SILAC mix 1	0.870855	H/M	MS1
																			DDA	ARHGEF2	Q92974	SILAC mix 2	MS1	H/M	3.89962		AAAR1_DIA_R3	P08174	CD55	DIA m1	SILAC mix 1	1.05932	H/M	MS1
																			DDA	ARHGEF2	Q92974	SILAC mix 2	MS1	M/L	17.7049		AAAR1_DIA_R1	P13987	CD59	DIA m1	SILAC mix 1	0.764097	H/M	MS1
																			DDA	ARID1A	O14497	SILAC mix 1	MS1	H/L	NA		AAAR1_DIA_R2	P13987	CD59	DIA m1	SILAC mix 1	0.817703	H/M	MS1
																			DDA	ARID1A	O14497	SILAC mix 1	MS1	H/M	NA		AAAR1_DIA_R3	P13987	CD59	DIA m1	SILAC mix 1	0.670776	H/M	MS1
																			DDA	ARID1A	O14497	SILAC mix 1	MS1	M/L	NA		AAAR1_DIA_R1	P08962	CD63	DIA m1	SILAC mix 1	0.956037	H/M	MS1
																			DDA	ARID1A	O14497	SILAC mix 2	MS1	H/L	NA		AAAR1_DIA_R2	P08962	CD63	DIA m1	SILAC mix 1	1.51121	H/M	MS1
																			DDA	ARID1A	O14497	SILAC mix 2	MS1	H/M	NA		AAAR1_DIA_R3	P08962	CD63	DIA m1	SILAC mix 1	1.17982	H/M	MS1
																			DDA	ARID1A	O14497	SILAC mix 2	MS1	M/L	NA		AAAR1_DIA_R1	P60033	CD81	DIA m1	SILAC mix 1	1.08008	H/M	MS1
																			DDA	ARID2	Q68CP9	SILAC mix 1	MS1	H/L	NA		AAAR1_DIA_R2	P60033	CD81	DIA m1	SILAC mix 1	1.0868	H/M	MS1
																			DDA	ARID2	Q68CP9	SILAC mix 1	MS1	H/M	NA		AAAR1_DIA_R3	P60033	CD81	DIA m1	SILAC mix 1	1.56601	H/M	MS1
																			DDA	ARID2	Q68CP9	SILAC mix 1	MS1	M/L	NA		AAAR1_DIA_R1	P21926	CD9	DIA m1	SILAC mix 1	1.58043	H/M	MS1
																			DDA	ARID4B	Q4LE39	SILAC mix 1	MS1	H/L	19.2182		AAAR1_DIA_R2	P21926	CD9	DIA m1	SILAC mix 1	1.34096	H/M	MS1
																			DDA	ARID4B	Q4LE39	SILAC mix 1	MS1	H/M	30.9169		AAAR1_DIA_R3	P21926	CD9	DIA m1	SILAC mix 1	1.32743	H/M	MS1
																			DDA	ARID4B	Q4LE39	SILAC mix 1	MS1	M/L	10.7102		AAAR1_DIA_R1	O75794	CDC123	DIA m1	SILAC mix 1	1.16936	H/M	MS1
																			DDA	ARIH1	Q9Y4X5	SILAC mix 1	MS1	H/L	14.7383		AAAR1_DIA_R2	O75794	CDC123	DIA m1	SILAC mix 1	1.05454	H/M	MS1
																			DDA	ARIH1	Q9Y4X5	SILAC mix 1	MS1	H/M	26.2649		AAAR1_DIA_R3	O75794	CDC123	DIA m1	SILAC mix 1	0.876251	H/M	MS1
																			DDA	ARIH1	Q9Y4X5	SILAC mix 1	MS1	M/L	17.5478		AAAR1_DIA_R1	Q13042	CDC16	DIA m1	SILAC mix 1	0.440148	H/M	MS1
																			DDA	ARL1	P40616	SILAC mix 1	MS1	H/L	21.0736		AAAR1_DIA_R2	Q13042	CDC16	DIA m1	SILAC mix 1	0.618904	H/M	MS1
																			DDA	ARL1	P40616	SILAC mix 1	MS1	H/M	7.49728		AAAR1_DIA_R3	Q13042	CDC16	DIA m1	SILAC mix 1	0.864814	H/M	MS1
																			DDA	ARL1	P40616	SILAC mix 1	MS1	M/L	12.6575		AAAR1_DIA_R1	Q12834	CDC20	DIA m1	SILAC mix 1	2.1969	H/M	MS1
																			DDA	ARL1	P40616	SILAC mix 2	MS1	H/L	1.08495		AAAR1_DIA_R3	Q12834	CDC20	DIA m1	SILAC mix 1	1.02672	H/M	MS1
																			DDA	ARL1	P40616	SILAC mix 2	MS1	H/M	3.7213		AAAR1_DIA_R1	Q9UJX2	CDC23	DIA m1	SILAC mix 1	0.55462	H/M	MS1
																			DDA	ARL1	P40616	SILAC mix 2	MS1	M/L	8.51229		AAAR1_DIA_R2	Q9UJX2	CDC23	DIA m1	SILAC mix 1	0.242603	H/M	MS1
																			DDA	ARL2	P36404	SILAC mix 1	MS1	H/L	11.2653		AAAR1_DIA_R3	Q9UJX2	CDC23	DIA m1	SILAC mix 1	1.12925	H/M	MS1
																			DDA	ARL2	P36404	SILAC mix 1	MS1	H/M	36.5404		AAAR1_DIA_R1	P30260	CDC27	DIA m1	SILAC mix 1	0.140845	H/M	MS1
																			DDA	ARL2	P36404	SILAC mix 1	MS1	M/L	34.5257		AAAR1_DIA_R1	Q16543	CDC37	DIA m1	SILAC mix 1	1.40266	H/M	MS1
																			DDA	ARL2	P36404	SILAC mix 2	MS1	H/L	6.22696		AAAR1_DIA_R2	Q16543	CDC37	DIA m1	SILAC mix 1	1.431	H/M	MS1
																			DDA	ARL2	P36404	SILAC mix 2	MS1	H/M	16.9174		AAAR1_DIA_R3	Q16543	CDC37	DIA m1	SILAC mix 1	1.48367	H/M	MS1
																			DDA	ARL2	P36404	SILAC mix 2	MS1	M/L	14.3421		AAAR1_DIA_R1	P60953	CDC42	DIA m1	SILAC mix 1	0.900174	H/M	MS1
																			DDA	ARL3	P36405	SILAC mix 1	MS1	H/L	1.72646		AAAR1_DIA_R2	P60953	CDC42	DIA m1	SILAC mix 1	0.891952	H/M	MS1
																			DDA	ARL3	P36405	SILAC mix 1	MS1	H/M	8.88336		AAAR1_DIA_R3	P60953	CDC42	DIA m1	SILAC mix 1	1.01289	H/M	MS1
																			DDA	ARL3	P36405	SILAC mix 1	MS1	M/L	24.96		AAAR1_DIA_R1	Q9Y5S2	CDC42BPB	DIA m1	SILAC mix 1	0.321078	H/M	MS1
																			DDA	ARL3	P36405	SILAC mix 2	MS1	H/L	18.1409		AAAR1_DIA_R2	Q9Y5S2	CDC42BPB	DIA m1	SILAC mix 1	0.484646	H/M	MS1
																			DDA	ARL3	P36405	SILAC mix 2	MS1	H/M	5.32192		AAAR1_DIA_R3	Q9Y5S2	CDC42BPB	DIA m1	SILAC mix 1	1.03621	H/M	MS1
																			DDA	ARL3	P36405	SILAC mix 2	MS1	M/L	22.7393		AAAR1_DIA_R1	Q99459	CDC5L	DIA m1	SILAC mix 1	0.941688	H/M	MS1
																			DDA	ARL6IP1	Q15041	SILAC mix 1	MS1	H/L	13.355		AAAR1_DIA_R2	Q99459	CDC5L	DIA m1	SILAC mix 1	0.840366	H/M	MS1
																			DDA	ARL6IP1	Q15041	SILAC mix 1	MS1	H/M	5.56291		AAAR1_DIA_R3	Q99459	CDC5L	DIA m1	SILAC mix 1	1.04555	H/M	MS1
																			DDA	ARL6IP1	Q15041	SILAC mix 1	MS1	M/L	18.4165		AAAR1_DIA_R1	Q6P1J9	CDC73	DIA m1	SILAC mix 1	0.936171	H/M	MS1
																			DDA	ARL6IP1	Q15041	SILAC mix 2	MS1	H/L	8.0757		AAAR1_DIA_R2	Q6P1J9	CDC73	DIA m1	SILAC mix 1	0.847203	H/M	MS1
																			DDA	ARL6IP1	Q15041	SILAC mix 2	MS1	H/M	9.38729		AAAR1_DIA_R3	Q6P1J9	CDC73	DIA m1	SILAC mix 1	0.948879	H/M	MS1
																			DDA	ARL6IP1	Q15041	SILAC mix 2	MS1	M/L	10.5791		AAAR1_DIA_R1	Q9Y6N8	CDH10	DIA m1	SILAC mix 1	0.685106	H/M	MS1
																			DDA	ARL6IP4	Q66PJ3	SILAC mix 1	MS1	M/L	NA		AAAR1_DIA_R2	Q9Y6N8	CDH10	DIA m1	SILAC mix 1	0.47567	H/M	MS1
																			DDA	ARL6IP4	Q66PJ3	SILAC mix 2	MS1	H/L	NA		AAAR1_DIA_R3	Q9Y6N8	CDH10	DIA m1	SILAC mix 1	0.497303	H/M	MS1
																			DDA	ARL6IP4	Q66PJ3	SILAC mix 2	MS1	H/M	NA		AAAR1_DIA_R1	O14735	CDIPT	DIA m1	SILAC mix 1	0.742353	H/M	MS1
																			DDA	ARL6IP4	Q66PJ3	SILAC mix 2	MS1	M/L	NA		AAAR1_DIA_R2	O14735	CDIPT	DIA m1	SILAC mix 1	1.18655	H/M	MS1
																			DDA	ARL6IP5	O75915	SILAC mix 1	MS1	H/L	21.2609		AAAR1_DIA_R3	O14735	CDIPT	DIA m1	SILAC mix 1	1.54288	H/M	MS1
																			DDA	ARL6IP5	O75915	SILAC mix 1	MS1	H/M	15.3284		AAAR1_DIA_R1	P06493	CDK1	DIA m1	SILAC mix 1	1.14886	H/M	MS1
																			DDA	ARL6IP5	O75915	SILAC mix 1	MS1	M/L	9.29823		AAAR1_DIA_R2	P06493	CDK1	DIA m1	SILAC mix 1	1.13779	H/M	MS1
																			DDA	ARL6IP5	O75915	SILAC mix 2	MS1	H/L	4.52029		AAAR1_DIA_R3	P06493	CDK1	DIA m1	SILAC mix 1	1.00226	H/M	MS1
																			DDA	ARL6IP5	O75915	SILAC mix 2	MS1	H/M	4.14796		AAAR1_DIA_R1	Q9UQ88;P21127	CDK11B	DIA m1	SILAC mix 1	1.07945	H/M	MS1
																			DDA	ARL6IP5	O75915	SILAC mix 2	MS1	M/L	2.14195		AAAR1_DIA_R2	Q9UQ88;P21127	CDK11B	DIA m1	SILAC mix 1	1.14243	H/M	MS1
																			DDA	ARL8A	Q96BM9	SILAC mix 1	MS1	H/L	NA		AAAR1_DIA_R3	Q9UQ88;P21127	CDK11B	DIA m1	SILAC mix 1	1.03588	H/M	MS1
																			DDA	ARL8A	Q96BM9	SILAC mix 1	MS1	H/M	NA		AAAR1_DIA_R1	Q9NYV4;Q14004	CDK12;CDK13	DIA m1	SILAC mix 1	0.0822138	H/M	MS1
																			DDA	ARL8A	Q96BM9	SILAC mix 1	MS1	M/L	NA		AAAR1_DIA_R2	Q9NYV4;Q14004	CDK12;CDK13	DIA m1	SILAC mix 1	0.437269	H/M	MS1
																			DDA	ARL8A	Q96BM9	SILAC mix 2	MS1	H/L	NA		AAAR1_DIA_R3	Q9NYV4;Q14004	CDK12;CDK13	DIA m1	SILAC mix 1	0.128168	H/M	MS1
																			DDA	ARL8A	Q96BM9	SILAC mix 2	MS1	H/M	NA		AAAR1_DIA_R1	P24941	CDK2	DIA m1	SILAC mix 1	1.19023	H/M	MS1
																			DDA	ARL8A	Q96BM9	SILAC mix 2	MS1	M/L	NA		AAAR1_DIA_R2	P24941	CDK2	DIA m1	SILAC mix 1	1.26876	H/M	MS1
																			DDA	ARL8B	Q9NVJ2	SILAC mix 1	MS1	H/L	24.3234		AAAR1_DIA_R3	P24941	CDK2	DIA m1	SILAC mix 1	1.23179	H/M	MS1
																			DDA	ARL8B	Q9NVJ2	SILAC mix 1	MS1	H/M	5.68761		AAAR1_DIA_R1	Q00526;P24941	CDK2	DIA m1	SILAC mix 1	1.0378	H/M	MS1
																			DDA	ARL8B	Q9NVJ2	SILAC mix 1	MS1	M/L	13.8487		AAAR1_DIA_R2	Q00526;P24941	CDK2	DIA m1	SILAC mix 1	0.571946	H/M	MS1
																			DDA	ARL8B	Q9NVJ2	SILAC mix 2	MS1	H/L	7.01916		AAAR1_DIA_R3	Q00526;P24941	CDK2	DIA m1	SILAC mix 1	0.756615	H/M	MS1
																			DDA	ARL8B	Q9NVJ2	SILAC mix 2	MS1	H/M	3.03065		AAAR1_DIA_R1	P11802	CDK4	DIA m1	SILAC mix 1	0.381085	H/M	MS1
																			DDA	ARL8B	Q9NVJ2	SILAC mix 2	MS1	M/L	4.814		AAAR1_DIA_R2	P11802	CDK4	DIA m1	SILAC mix 1	1.09441	H/M	MS1
																			DDA	ARMC1	Q9NVT9	SILAC mix 1	MS1	H/L	22.4145		AAAR1_DIA_R3	P11802	CDK4	DIA m1	SILAC mix 1	0.493216	H/M	MS1
																			DDA	ARMC1	Q9NVT9	SILAC mix 1	MS1	H/M	14.1254		AAAR1_DIA_R1	Q00535	CDK5	DIA m1	SILAC mix 1	1.0989	H/M	MS1
																			DDA	ARMC1	Q9NVT9	SILAC mix 1	MS1	M/L	12.0839		AAAR1_DIA_R2	Q00535	CDK5	DIA m1	SILAC mix 1	7.38599	H/M	MS1
																			DDA	ARMC1	Q9NVT9	SILAC mix 2	MS1	H/L	10.0885		AAAR1_DIA_R3	Q00535	CDK5	DIA m1	SILAC mix 1	0.567446	H/M	MS1
																			DDA	ARMC1	Q9NVT9	SILAC mix 2	MS1	H/M	4.05099		AAAR1_DIA_R1	Q96SZ6	CDK5RAP1	DIA m1	SILAC mix 1	0.613012	H/M	MS1
																			DDA	ARMC1	Q9NVT9	SILAC mix 2	MS1	M/L	9.54001		AAAR1_DIA_R2	Q96SZ6	CDK5RAP1	DIA m1	SILAC mix 1	1.79915	H/M	MS1
																			DDA	ARMC6	Q6NXE6	SILAC mix 2	MS1	H/L	18.3555		AAAR1_DIA_R3	Q96SZ6	CDK5RAP1	DIA m1	SILAC mix 1	0.921639	H/M	MS1
																			DDA	ARMC6	Q6NXE6	SILAC mix 2	MS1	H/M	13.0882		AAAR1_DIA_R1	Q96SN8	CDK5RAP2	DIA m1	SILAC mix 1	1.01263	H/M	MS1
																			DDA	ARMC6	Q6NXE6	SILAC mix 2	MS1	M/L	25.2772		AAAR1_DIA_R2	Q96SN8	CDK5RAP2	DIA m1	SILAC mix 1	1.34952	H/M	MS1
																			DDA	ARPC1A	Q92747	SILAC mix 1	MS1	H/L	119.352		AAAR1_DIA_R3	Q96SN8	CDK5RAP2	DIA m1	SILAC mix 1	0.942561	H/M	MS1
																			DDA	ARPC1A	Q92747	SILAC mix 1	MS1	H/M	115.594		AAAR1_DIA_R1	Q96JB5	CDK5RAP3	DIA m1	SILAC mix 1	1.13029	H/M	MS1
																			DDA	ARPC1A	Q92747	SILAC mix 1	MS1	M/L	7.16512		AAAR1_DIA_R2	Q96JB5	CDK5RAP3	DIA m1	SILAC mix 1	1.1035	H/M	MS1
																			DDA	ARPC1A	Q92747	SILAC mix 2	MS1	H/L	NA		AAAR1_DIA_R3	Q96JB5	CDK5RAP3	DIA m1	SILAC mix 1	0.685588	H/M	MS1
																			DDA	ARPC1A	Q92747	SILAC mix 2	MS1	H/M	NA		AAAR1_DIA_R1	P50750	CDK9	DIA m1	SILAC mix 1	1.12503	H/M	MS1
																			DDA	ARPC1A	Q92747	SILAC mix 2	MS1	M/L	NA		AAAR1_DIA_R2	P50750	CDK9	DIA m1	SILAC mix 1	1.15103	H/M	MS1
																			DDA	ARPC1B	O15143	SILAC mix 1	MS1	H/L	9.11601		AAAR1_DIA_R3	P50750	CDK9	DIA m1	SILAC mix 1	0.893095	H/M	MS1
																			DDA	ARPC1B	O15143	SILAC mix 1	MS1	H/M	14.8817		AAAR1_DIA_R1	P42771;P42772	CDKN2A	DIA m1	SILAC mix 1	0.872203	H/M	MS1
																			DDA	ARPC1B	O15143	SILAC mix 1	MS1	M/L	27.1474		AAAR1_DIA_R2	P42771;P42772	CDKN2A	DIA m1	SILAC mix 1	0.832069	H/M	MS1
																			DDA	ARPC1B	O15143	SILAC mix 2	MS1	H/L	10.4275		AAAR1_DIA_R3	P42771;P42772	CDKN2A	DIA m1	SILAC mix 1	1.58716	H/M	MS1
																			DDA	ARPC1B	O15143	SILAC mix 2	MS1	H/M	2.45147		AAAR1_DIA_R1	Q9NXV6	CDKN2AIP	DIA m1	SILAC mix 1	0.806991	H/M	MS1
																			DDA	ARPC1B	O15143	SILAC mix 2	MS1	M/L	18.0539		AAAR1_DIA_R2	Q9NXV6	CDKN2AIP	DIA m1	SILAC mix 1	0.783254	H/M	MS1
																			DDA	ARPC2	O15144	SILAC mix 1	MS1	H/L	4.40869		AAAR1_DIA_R3	Q9NXV6	CDKN2AIP	DIA m1	SILAC mix 1	1.08465	H/M	MS1
																			DDA	ARPC2	O15144	SILAC mix 1	MS1	H/M	5.52177		AAAR1_DIA_R2	O95674	CDS2	DIA m1	SILAC mix 1	3.55973	H/M	MS1
																			DDA	ARPC2	O15144	SILAC mix 1	MS1	M/L	9.26026		AAAR1_DIA_R1	Q9UKY7	CDV3	DIA m1	SILAC mix 1	1.58317	H/M	MS1
																			DDA	ARPC2	O15144	SILAC mix 2	MS1	H/L	10.6074		AAAR1_DIA_R2	Q9UKY7	CDV3	DIA m1	SILAC mix 1	1.54875	H/M	MS1
																			DDA	ARPC2	O15144	SILAC mix 2	MS1	H/M	7.53893		AAAR1_DIA_R3	Q9UKY7	CDV3	DIA m1	SILAC mix 1	5.18831	H/M	MS1
																			DDA	ARPC2	O15144	SILAC mix 2	MS1	M/L	3.75106		AAAR1_DIA_R1	Q9Y232	CDYL	DIA m1	SILAC mix 1	0.507737	H/M	MS1
																			DDA	ARPC3	O15145	SILAC mix 1	MS1	H/L	12.9555		AAAR1_DIA_R2	Q9Y232	CDYL	DIA m1	SILAC mix 1	4.1331	H/M	MS1
																			DDA	ARPC3	O15145	SILAC mix 1	MS1	H/M	13.3561		AAAR1_DIA_R3	Q9Y232	CDYL	DIA m1	SILAC mix 1	2.90036	H/M	MS1
																			DDA	ARPC3	O15145	SILAC mix 1	MS1	M/L	21.6073		AAAR1_DIA_R1	P17676	CEBPB	DIA m1	SILAC mix 1	0.223463	H/M	MS1
																			DDA	ARPC3	O15145	SILAC mix 2	MS1	H/L	12.9786		AAAR1_DIA_R2	P17676	CEBPB	DIA m1	SILAC mix 1	1.12709	H/M	MS1
																			DDA	ARPC3	O15145	SILAC mix 2	MS1	H/M	4.63626		AAAR1_DIA_R3	P17676	CEBPB	DIA m1	SILAC mix 1	0.76737	H/M	MS1
																			DDA	ARPC3	O15145	SILAC mix 2	MS1	M/L	6.54086		AAAR1_DIA_R1	Q03701	CEBPZ	DIA m1	SILAC mix 1	0.951238	H/M	MS1
																			DDA	ARPC4	P59998	SILAC mix 1	MS1	H/L	4.82023		AAAR1_DIA_R2	Q03701	CEBPZ	DIA m1	SILAC mix 1	0.751375	H/M	MS1
																			DDA	ARPC4	P59998	SILAC mix 1	MS1	H/M	9.8549		AAAR1_DIA_R3	Q03701	CEBPZ	DIA m1	SILAC mix 1	1.01387	H/M	MS1
																			DDA	ARPC4	P59998	SILAC mix 1	MS1	M/L	1.8526		AAAR1_DIA_R1	Q92879	CELF1	DIA m1	SILAC mix 1	1.10056	H/M	MS1
																			DDA	ARPC4	P59998	SILAC mix 2	MS1	H/L	8.20363		AAAR1_DIA_R2	Q92879	CELF1	DIA m1	SILAC mix 1	1.0774	H/M	MS1
																			DDA	ARPC4	P59998	SILAC mix 2	MS1	H/M	2.40355		AAAR1_DIA_R3	Q92879	CELF1	DIA m1	SILAC mix 1	0.997833	H/M	MS1
																			DDA	ARPC4	P59998	SILAC mix 2	MS1	M/L	2.97478		AAAR1_DIA_R1	Q7Z7K6	CENPV	DIA m1	SILAC mix 1	0.892139	H/M	MS1
																			DDA	ARPC5	O15511	SILAC mix 1	MS1	H/L	1.78236		AAAR1_DIA_R2	Q7Z7K6	CENPV	DIA m1	SILAC mix 1	0.55635	H/M	MS1
																			DDA	ARPC5	O15511	SILAC mix 1	MS1	H/M	12.9909		AAAR1_DIA_R3	Q7Z7K6	CENPV	DIA m1	SILAC mix 1	0.682062	H/M	MS1
																			DDA	ARPC5	O15511	SILAC mix 1	MS1	M/L	7.99469		AAAR1_DIA_R3	Q5SW79	CEP170	DIA m1	SILAC mix 1	0.739219	H/M	MS1
																			DDA	ARPC5	O15511	SILAC mix 2	MS1	H/L	130.021		AAAR1_DIA_R1	Q9Y6K0	CEPT1	DIA m1	SILAC mix 1	0.774103	H/M	MS1
																			DDA	ARPC5	O15511	SILAC mix 2	MS1	H/M	11.3116		AAAR1_DIA_R2	Q9Y6K0	CEPT1	DIA m1	SILAC mix 1	1.70301	H/M	MS1
																			DDA	ARPC5	O15511	SILAC mix 2	MS1	M/L	140.803		AAAR1_DIA_R3	Q9Y6K0	CEPT1	DIA m1	SILAC mix 1	1.0429	H/M	MS1
																			DDA	ARPC5L	Q9BPX5	SILAC mix 1	MS1	H/L	36.6033		AAAR1_DIA_R1	Q96G23	CERS2	DIA m1	SILAC mix 1	1.41949	H/M	MS1
																			DDA	ARPC5L	Q9BPX5	SILAC mix 1	MS1	H/M	24.5887		AAAR1_DIA_R2	Q96G23	CERS2	DIA m1	SILAC mix 1	3.38793	H/M	MS1
																			DDA	ARPC5L	Q9BPX5	SILAC mix 1	MS1	M/L	10.3397		AAAR1_DIA_R3	Q96G23	CERS2	DIA m1	SILAC mix 1	1.11691	H/M	MS1
																			DDA	ARPC5L	Q9BPX5	SILAC mix 2	MS1	H/L	10.0902		AAAR1_DIA_R1	P41208	CETN2	DIA m1	SILAC mix 1	0.589979	H/M	MS1
																			DDA	ARPC5L	Q9BPX5	SILAC mix 2	MS1	H/M	11.4883		AAAR1_DIA_R2	P41208	CETN2	DIA m1	SILAC mix 1	0.705185	H/M	MS1
																			DDA	ARPC5L	Q9BPX5	SILAC mix 2	MS1	M/L	9.81251		AAAR1_DIA_R3	P41208	CETN2	DIA m1	SILAC mix 1	0.349989	H/M	MS1
																			DDA	ASAH1	Q13510	SILAC mix 1	MS1	H/L	NA		AAAR1_DIA_R3	P57076	CFAP298	DIA m1	SILAC mix 1	0.163485	H/M	MS1
																			DDA	ASAH1	Q13510	SILAC mix 1	MS1	H/M	NA		AAAR1_DIA_R1	P23528	CFL1	DIA m1	SILAC mix 1	1.04557	H/M	MS1
																			DDA	ASAH1	Q13510	SILAC mix 1	MS1	M/L	NA		AAAR1_DIA_R2	P23528	CFL1	DIA m1	SILAC mix 1	1.0653	H/M	MS1
																			DDA	ASAH1	Q13510	SILAC mix 2	MS1	H/L	22.6121		AAAR1_DIA_R3	P23528	CFL1	DIA m1	SILAC mix 1	0.940785	H/M	MS1
																			DDA	ASAH1	Q13510	SILAC mix 2	MS1	H/M	16.2119		AAAR1_DIA_R1	P23528;Q9Y281	CFL1;CFL2	DIA m1	SILAC mix 1	1.12669	H/M	MS1
																			DDA	ASAH1	Q13510	SILAC mix 2	MS1	M/L	13.9977		AAAR1_DIA_R2	P23528;Q9Y281	CFL1;CFL2	DIA m1	SILAC mix 1	1.04064	H/M	MS1
																			DDA	ASCC3	Q8N3C0	SILAC mix 1	MS1	H/L	20.4663		AAAR1_DIA_R3	P23528;Q9Y281	CFL1;CFL2	DIA m1	SILAC mix 1	1.00079	H/M	MS1
																			DDA	ASCC3	Q8N3C0	SILAC mix 1	MS1	H/M	23.5979		AAAR1_DIA_R1	P23528;P60981;Q9Y281	CFL1;CFL2;DSTN	DIA m1	SILAC mix 1	0.715557	H/M	MS1
																			DDA	ASCC3	Q8N3C0	SILAC mix 1	MS1	M/L	20.8823		AAAR1_DIA_R2	P23528;P60981;Q9Y281	CFL1;CFL2;DSTN	DIA m1	SILAC mix 1	1.51694	H/M	MS1
																			DDA	ASCC3	Q8N3C0	SILAC mix 2	MS1	H/L	24.2001		AAAR1_DIA_R1	Q9Y281	CFL2	DIA m1	SILAC mix 1	0.928219	H/M	MS1
																			DDA	ASCC3	Q8N3C0	SILAC mix 2	MS1	H/M	9.81399		AAAR1_DIA_R3	Q9Y281	CFL2	DIA m1	SILAC mix 1	0.297412	H/M	MS1
																			DDA	ASCC3	Q8N3C0	SILAC mix 2	MS1	M/L	14.0459		AAAR1_DIA_R1	Q13111	CHAF1A	DIA m1	SILAC mix 1	0.615889	H/M	MS1
																			DDA	ASF1B	Q9NVP2	SILAC mix 1	MS1	H/L	22.5484		AAAR1_DIA_R1	Q13112	CHAF1B	DIA m1	SILAC mix 1	1.30837	H/M	MS1
																			DDA	ASF1B	Q9NVP2	SILAC mix 1	MS1	H/M	15.2053		AAAR1_DIA_R2	Q13112	CHAF1B	DIA m1	SILAC mix 1	0.76611	H/M	MS1
																			DDA	ASF1B	Q9NVP2	SILAC mix 1	MS1	M/L	11.0759		AAAR1_DIA_R3	Q13112	CHAF1B	DIA m1	SILAC mix 1	1.09315	H/M	MS1
																			DDA	ASF1B	Q9NVP2	SILAC mix 2	MS1	H/L	NA		AAAR1_DIA_R1	Q96JM3	CHAMP1	DIA m1	SILAC mix 1	1.95975	H/M	MS1
																			DDA	ASF1B	Q9NVP2	SILAC mix 2	MS1	H/M	NA		AAAR1_DIA_R3	Q96JM3	CHAMP1	DIA m1	SILAC mix 1	3.04167	H/M	MS1
																			DDA	ASF1B	Q9NVP2	SILAC mix 2	MS1	M/L	NA		AAAR1_DIA_R1	Q9NX63	CHCHD3	DIA m1	SILAC mix 1	1.10132	H/M	MS1
																			DDA	ASH2L	Q9UBL3	SILAC mix 1	MS1	H/L	8.88788		AAAR1_DIA_R2	Q9NX63	CHCHD3	DIA m1	SILAC mix 1	0.973351	H/M	MS1
																			DDA	ASH2L	Q9UBL3	SILAC mix 1	MS1	H/M	60.6969		AAAR1_DIA_R3	Q9NX63	CHCHD3	DIA m1	SILAC mix 1	0.810775	H/M	MS1
																			DDA	ASH2L	Q9UBL3	SILAC mix 1	MS1	M/L	12.0418		AAAR1_DIA_R2	O14646;O14647	CHD1;CHD2	DIA m1	SILAC mix 1	0.331152	H/M	MS1
																			DDA	ASNA1	O43681	SILAC mix 1	MS1	H/L	6.52984		AAAR1_DIA_R3	O14646;O14647	CHD1;CHD2	DIA m1	SILAC mix 1	0.32835	H/M	MS1
																			DDA	ASNA1	O43681	SILAC mix 1	MS1	H/M	10.7582		AAAR1_DIA_R1	Q12873	CHD3	DIA m1	SILAC mix 1	1.56195	H/M	MS1
																			DDA	ASNA1	O43681	SILAC mix 1	MS1	M/L	7.99999		AAAR1_DIA_R3	Q12873	CHD3	DIA m1	SILAC mix 1	2.06979	H/M	MS1
																			DDA	ASNA1	O43681	SILAC mix 2	MS1	H/L	5.54634		AAAR1_DIA_R1	Q14839;Q12873	CHD3;CHD4	DIA m1	SILAC mix 1	2.28413	H/M	MS1
																			DDA	ASNA1	O43681	SILAC mix 2	MS1	H/M	4.6756		AAAR1_DIA_R2	Q14839;Q12873	CHD3;CHD4	DIA m1	SILAC mix 1	3.12114	H/M	MS1
																			DDA	ASNA1	O43681	SILAC mix 2	MS1	M/L	7.87592		AAAR1_DIA_R3	Q14839;Q12873	CHD3;CHD4	DIA m1	SILAC mix 1	3.51107	H/M	MS1
																			DDA	ASNS	P08243	SILAC mix 1	MS1	H/L	4.76999		AAAR1_DIA_R1	Q14839;Q8TDI0;Q12873	CHD3;CHD4	DIA m1	SILAC mix 1	1.57216	H/M	MS1
																			DDA	ASNS	P08243	SILAC mix 1	MS1	H/M	4.47645		AAAR1_DIA_R2	Q14839;Q8TDI0;Q12873	CHD3;CHD4	DIA m1	SILAC mix 1	1.57156	H/M	MS1
																			DDA	ASNS	P08243	SILAC mix 1	MS1	M/L	3.11245		AAAR1_DIA_R3	Q14839;Q8TDI0;Q12873	CHD3;CHD4	DIA m1	SILAC mix 1	1.63239	H/M	MS1
																			DDA	ASNS	P08243	SILAC mix 2	MS1	H/L	10.1888		AAAR1_DIA_R1	Q14839	CHD4	DIA m1	SILAC mix 1	1.05278	H/M	MS1
																			DDA	ASNS	P08243	SILAC mix 2	MS1	H/M	1.47861		AAAR1_DIA_R2	Q14839	CHD4	DIA m1	SILAC mix 1	0.808657	H/M	MS1
																			DDA	ASNS	P08243	SILAC mix 2	MS1	M/L	8.41985		AAAR1_DIA_R3	Q14839	CHD4	DIA m1	SILAC mix 1	0.899651	H/M	MS1
																			DDA	ASPH	Q12797	SILAC mix 1	MS1	H/L	36.6256		AAAR1_DIA_R2	Q14839;Q8TDI0	CHD4	DIA m1	SILAC mix 1	0.375095	H/M	MS1
																			DDA	ASPH	Q12797	SILAC mix 1	MS1	H/M	12.5705		AAAR1_DIA_R1	Q9P2D1;Q9HCK8;Q3L8U1;Q8TD26	CHD6;CHD7;CHD8;CHD9	DIA m1	SILAC mix 1	0.704389	H/M	MS1
																			DDA	ASPH	Q12797	SILAC mix 1	MS1	M/L	12.9404		AAAR1_DIA_R2	Q9P2D1;Q9HCK8;Q3L8U1;Q8TD26	CHD6;CHD7;CHD8;CHD9	DIA m1	SILAC mix 1	1.05026	H/M	MS1
																			DDA	ASPH	Q12797	SILAC mix 2	MS1	H/L	15.9617		AAAR1_DIA_R3	Q9P2D1;Q9HCK8;Q3L8U1;Q8TD26	CHD6;CHD7;CHD8;CHD9	DIA m1	SILAC mix 1	2.67939	H/M	MS1
																			DDA	ASPH	Q12797	SILAC mix 2	MS1	H/M	3.67017		AAAR1_DIA_R1	Q9P2D1;Q9HCK8;Q3L8U1	CHD7;CHD8;CHD9	DIA m1	SILAC mix 1	0.944946	H/M	MS1
																			DDA	ASPH	Q12797	SILAC mix 2	MS1	M/L	7.79671		AAAR1_DIA_R2	Q8IWX8	CHERP	DIA m1	SILAC mix 1	0.501619	H/M	MS1
																			DDA	ASS1	P00966	SILAC mix 1	MS1	H/L	3.63786		AAAR1_DIA_R3	Q8IWX8	CHERP	DIA m1	SILAC mix 1	1.72369	H/M	MS1
																			DDA	ASS1	P00966	SILAC mix 1	MS1	H/M	1.59135		AAAR1_DIA_R1	Q7LBR1	CHMP1B	DIA m1	SILAC mix 1	0.984382	H/M	MS1
																			DDA	ASS1	P00966	SILAC mix 1	MS1	M/L	3.69664		AAAR1_DIA_R1	Q9Y3E7	CHMP3	DIA m1	SILAC mix 1	0.554984	H/M	MS1
																			DDA	ASS1	P00966	SILAC mix 2	MS1	H/L	0.947262		AAAR1_DIA_R2	Q9BY43	CHMP4A	DIA m1	SILAC mix 1	0.466306	H/M	MS1
																			DDA	ASS1	P00966	SILAC mix 2	MS1	H/M	0.94328		AAAR1_DIA_R1	Q9H444	CHMP4B	DIA m1	SILAC mix 1	1.25566	H/M	MS1
																			DDA	ASS1	P00966	SILAC mix 2	MS1	M/L	3.7349		AAAR1_DIA_R2	Q9H444	CHMP4B	DIA m1	SILAC mix 1	1.44001	H/M	MS1
																			DDA	ASUN	Q9NVM9	SILAC mix 1	MS1	H/L	54.3073		AAAR1_DIA_R3	Q9H444	CHMP4B	DIA m1	SILAC mix 1	1.28604	H/M	MS1
																			DDA	ASUN	Q9NVM9	SILAC mix 1	MS1	H/M	84.6803		AAAR1_DIA_R1	Q9NZZ3	CHMP5	DIA m1	SILAC mix 1	0.233617	H/M	MS1
																			DDA	ASUN	Q9NVM9	SILAC mix 1	MS1	M/L	69.0025		AAAR1_DIA_R2	Q9NZZ3	CHMP5	DIA m1	SILAC mix 1	0.868953	H/M	MS1
																			DDA	ASUN	Q9NVM9	SILAC mix 2	MS1	H/L	11.8964		AAAR1_DIA_R1	Q8WUX9	CHMP7	DIA m1	SILAC mix 1	1.22415	H/M	MS1
																			DDA	ASUN	Q9NVM9	SILAC mix 2	MS1	H/M	21.2577		AAAR1_DIA_R2	Q8WUX9	CHMP7	DIA m1	SILAC mix 1	1.05278	H/M	MS1
																			DDA	ASUN	Q9NVM9	SILAC mix 2	MS1	M/L	85.6409		AAAR1_DIA_R3	Q8WUX9	CHMP7	DIA m1	SILAC mix 1	1.50853	H/M	MS1
																			DDA	ATAD1	Q8NBU5	SILAC mix 1	MS1	H/L	5.11718		AAAR1_DIA_R1	Q9UHD1	CHORDC1	DIA m1	SILAC mix 1	0.972578	H/M	MS1
																			DDA	ATAD1	Q8NBU5	SILAC mix 1	MS1	H/M	18.8124		AAAR1_DIA_R2	Q9UHD1	CHORDC1	DIA m1	SILAC mix 1	0.929558	H/M	MS1
																			DDA	ATAD1	Q8NBU5	SILAC mix 1	MS1	M/L	3.53122		AAAR1_DIA_R3	Q9UHD1	CHORDC1	DIA m1	SILAC mix 1	0.884486	H/M	MS1
																			DDA	ATAD1	Q8NBU5	SILAC mix 2	MS1	H/L	5.64025		AAAR1_DIA_R1	Q9NRG0	CHRAC1	DIA m1	SILAC mix 1	0.838916	H/M	MS1
																			DDA	ATAD1	Q8NBU5	SILAC mix 2	MS1	H/M	6.9223		AAAR1_DIA_R2	Q9NRG0	CHRAC1	DIA m1	SILAC mix 1	0.589252	H/M	MS1
																			DDA	ATAD1	Q8NBU5	SILAC mix 2	MS1	M/L	6.20127		AAAR1_DIA_R3	Q9NRG0	CHRAC1	DIA m1	SILAC mix 1	0.622456	H/M	MS1
																			DDA	ATAD2	Q6PL18	SILAC mix 1	MS1	H/L	22.4346		AAAR1_DIA_R3	Q8WVB6	CHTF18	DIA m1	SILAC mix 1	0.245889	H/M	MS1
																			DDA	ATAD2	Q6PL18	SILAC mix 1	MS1	H/M	7.54575		AAAR1_DIA_R1	Q9Y3Y2	CHTOP	DIA m1	SILAC mix 1	0.750681	H/M	MS1
																			DDA	ATAD2	Q6PL18	SILAC mix 1	MS1	M/L	14.9331		AAAR1_DIA_R2	Q9Y3Y2	CHTOP	DIA m1	SILAC mix 1	0.934162	H/M	MS1
																			DDA	ATAD2	Q6PL18	SILAC mix 2	MS1	H/L	19.3609		AAAR1_DIA_R3	Q9Y3Y2	CHTOP	DIA m1	SILAC mix 1	0.801019	H/M	MS1
																			DDA	ATAD2	Q6PL18	SILAC mix 2	MS1	H/M	18.0015		AAAR1_DIA_R1	Q9H5X1	CIAO2A	DIA m1	SILAC mix 1	2.48819	H/M	MS1
																			DDA	ATAD2	Q6PL18	SILAC mix 2	MS1	M/L	9.82824		AAAR1_DIA_R2	Q9H5X1	CIAO2A	DIA m1	SILAC mix 1	1.30434	H/M	MS1
																			DDA	ATAD3A	Q9NVI7	SILAC mix 1	MS1	H/L	17.0238		AAAR1_DIA_R3	Q9H5X1	CIAO2A	DIA m1	SILAC mix 1	0.810459	H/M	MS1
																			DDA	ATAD3A	Q9NVI7	SILAC mix 1	MS1	H/M	8.88985		AAAR1_DIA_R1	Q6FI81	CIAPIN1	DIA m1	SILAC mix 1	0.550687	H/M	MS1
																			DDA	ATAD3A	Q9NVI7	SILAC mix 1	MS1	M/L	12.6441		AAAR1_DIA_R2	Q6FI81	CIAPIN1	DIA m1	SILAC mix 1	0.854262	H/M	MS1
																			DDA	ATAD3A	Q9NVI7	SILAC mix 2	MS1	H/L	6.13213		AAAR1_DIA_R3	Q6FI81	CIAPIN1	DIA m1	SILAC mix 1	0.923247	H/M	MS1
																			DDA	ATAD3A	Q9NVI7	SILAC mix 2	MS1	H/M	2.74708		AAAR1_DIA_R2	Q8TCG1	CIP2A	DIA m1	SILAC mix 1	0.71866	H/M	MS1
																			DDA	ATAD3A	Q9NVI7	SILAC mix 2	MS1	M/L	10.0704		AAAR1_DIA_R1	Q14011	CIRBP	DIA m1	SILAC mix 1	0.626415	H/M	MS1
																			DDA	ATF1	P18846	SILAC mix 1	MS1	H/L	15.1741		AAAR1_DIA_R2	Q14011	CIRBP	DIA m1	SILAC mix 1	0.683868	H/M	MS1
																			DDA	ATF1	P18846	SILAC mix 1	MS1	H/M	8.36625		AAAR1_DIA_R3	Q14011	CIRBP	DIA m1	SILAC mix 1	0.68255	H/M	MS1
																			DDA	ATF1	P18846	SILAC mix 1	MS1	M/L	51.2096		AAAR1_DIA_R1	Q9NZ45	CISD1	DIA m1	SILAC mix 1	1.16296	H/M	MS1
																			DDA	ATF1	P18846	SILAC mix 2	MS1	H/L	12.5254		AAAR1_DIA_R2	Q9NZ45	CISD1	DIA m1	SILAC mix 1	1.68304	H/M	MS1
																			DDA	ATF1	P18846	SILAC mix 2	MS1	H/M	9.36278		AAAR1_DIA_R3	Q9NZ45	CISD1	DIA m1	SILAC mix 1	1.91901	H/M	MS1
																			DDA	ATF1	P18846	SILAC mix 2	MS1	M/L	3.60459		AAAR1_DIA_R1	Q8N5K1	CISD2	DIA m1	SILAC mix 1	0.884898	H/M	MS1
																			DDA	ATF7	P17544	SILAC mix 1	MS1	H/L	25.5319		AAAR1_DIA_R2	Q8N5K1	CISD2	DIA m1	SILAC mix 1	1.23872	H/M	MS1
																			DDA	ATF7	P17544	SILAC mix 1	MS1	H/M	27.4742		AAAR1_DIA_R3	Q8N5K1	CISD2	DIA m1	SILAC mix 1	0.823458	H/M	MS1
																			DDA	ATF7	P17544	SILAC mix 1	MS1	M/L	8.4142		AAAR1_DIA_R1	Q8WWK9	CKAP2	DIA m1	SILAC mix 1	7.987	H/M	MS1
																			DDA	ATG3	Q9NT62	SILAC mix 1	MS1	H/L	28.6094		AAAR1_DIA_R2	Q8WWK9	CKAP2	DIA m1	SILAC mix 1	0.925311	H/M	MS1
																			DDA	ATG3	Q9NT62	SILAC mix 1	MS1	H/M	51.2892		AAAR1_DIA_R1	Q07065	CKAP4	DIA m1	SILAC mix 1	0.923051	H/M	MS1
																			DDA	ATG3	Q9NT62	SILAC mix 1	MS1	M/L	22.3874		AAAR1_DIA_R2	Q07065	CKAP4	DIA m1	SILAC mix 1	0.910739	H/M	MS1
																			DDA	ATG3	Q9NT62	SILAC mix 2	MS1	H/L	2.99078		AAAR1_DIA_R3	Q07065	CKAP4	DIA m1	SILAC mix 1	0.928294	H/M	MS1
																			DDA	ATG3	Q9NT62	SILAC mix 2	MS1	H/M	24.6611		AAAR1_DIA_R1	Q14008	CKAP5	DIA m1	SILAC mix 1	0.829847	H/M	MS1
																			DDA	ATG3	Q9NT62	SILAC mix 2	MS1	M/L	27.5482		AAAR1_DIA_R2	Q14008	CKAP5	DIA m1	SILAC mix 1	0.877384	H/M	MS1
																			DDA	ATG9A	Q7Z3C6	SILAC mix 1	MS1	H/L	NA		AAAR1_DIA_R3	Q14008	CKAP5	DIA m1	SILAC mix 1	0.801039	H/M	MS1
																			DDA	ATG9A	Q7Z3C6	SILAC mix 1	MS1	H/M	NA		AAAR1_DIA_R1	P12277	CKB	DIA m1	SILAC mix 1	1.0031	H/M	MS1
																			DDA	ATG9A	Q7Z3C6	SILAC mix 1	MS1	M/L	NA		AAAR1_DIA_R2	P12277	CKB	DIA m1	SILAC mix 1	1.07397	H/M	MS1
																			DDA	ATG9A	Q7Z3C6	SILAC mix 2	MS1	H/L	NA		AAAR1_DIA_R3	P12277	CKB	DIA m1	SILAC mix 1	0.991619	H/M	MS1
																			DDA	ATG9A	Q7Z3C6	SILAC mix 2	MS1	H/M	NA		AAAR1_DIA_R1	P12532	CKMT1A	DIA m1	SILAC mix 1	1.232	H/M	MS1
																			DDA	ATG9A	Q7Z3C6	SILAC mix 2	MS1	M/L	NA		AAAR1_DIA_R2	P12532	CKMT1A	DIA m1	SILAC mix 1	0.454734	H/M	MS1
																			DDA	ATIC	P31939	SILAC mix 1	MS1	H/L	7.39632		AAAR1_DIA_R1	P17540;P12532	CKMT1A	DIA m1	SILAC mix 1	0.648107	H/M	MS1
																			DDA	ATIC	P31939	SILAC mix 1	MS1	H/M	1.98515		AAAR1_DIA_R2	P17540;P12532	CKMT1A	DIA m1	SILAC mix 1	1.19916	H/M	MS1
																			DDA	ATIC	P31939	SILAC mix 1	MS1	M/L	6.297		AAAR1_DIA_R3	P17540;P12532	CKMT1A	DIA m1	SILAC mix 1	0.995659	H/M	MS1
																			DDA	ATIC	P31939	SILAC mix 2	MS1	H/L	4.7291		AAAR1_DIA_R1	Q7Z460	CLASP1	DIA m1	SILAC mix 1	1.37534	H/M	MS1
																			DDA	ATIC	P31939	SILAC mix 2	MS1	H/M	8.72729		AAAR1_DIA_R2	Q7Z460	CLASP1	DIA m1	SILAC mix 1	1.2138	H/M	MS1
																			DDA	ATIC	P31939	SILAC mix 2	MS1	M/L	5.52485		AAAR1_DIA_R3	Q7Z460	CLASP1	DIA m1	SILAC mix 1	1.2586	H/M	MS1
																			DDA	ATL2	Q8NHH9	SILAC mix 1	MS1	H/L	23.5576		AAAR1_DIA_R1	O75122	CLASP2	DIA m1	SILAC mix 1	1.40635	H/M	MS1
																			DDA	ATL2	Q8NHH9	SILAC mix 1	MS1	H/M	42.3822		AAAR1_DIA_R3	O75122	CLASP2	DIA m1	SILAC mix 1	0.905084	H/M	MS1
																			DDA	ATL2	Q8NHH9	SILAC mix 1	MS1	M/L	37.3088		AAAR1_DIA_R1	P51798	CLCN7	DIA m1	SILAC mix 1	0.27701	H/M	MS1
																			DDA	ATL2	Q8NHH9	SILAC mix 2	MS1	H/L	39.2922		AAAR1_DIA_R2	P51798	CLCN7	DIA m1	SILAC mix 1	0.272954	H/M	MS1
																			DDA	ATL2	Q8NHH9	SILAC mix 2	MS1	H/M	30.6021		AAAR1_DIA_R3	P51798	CLCN7	DIA m1	SILAC mix 1	0.546939	H/M	MS1
																			DDA	ATL2	Q8NHH9	SILAC mix 2	MS1	M/L	43.3836		AAAR1_DIA_R1	O00299	CLIC1	DIA m1	SILAC mix 1	0.877488	H/M	MS1
																			DDA	ATL3	Q6DD88	SILAC mix 1	MS1	H/L	9.8107		AAAR1_DIA_R2	O00299	CLIC1	DIA m1	SILAC mix 1	0.937389	H/M	MS1
																			DDA	ATL3	Q6DD88	SILAC mix 1	MS1	H/M	6.02788		AAAR1_DIA_R3	O00299	CLIC1	DIA m1	SILAC mix 1	0.843277	H/M	MS1
																			DDA	ATL3	Q6DD88	SILAC mix 1	MS1	M/L	3.78398		AAAR1_DIA_R1	Q9Y696	CLIC4	DIA m1	SILAC mix 1	2.14087	H/M	MS1
																			DDA	ATL3	Q6DD88	SILAC mix 2	MS1	H/L	2.27534		AAAR1_DIA_R2	Q9Y696	CLIC4	DIA m1	SILAC mix 1	1.19575	H/M	MS1
																			DDA	ATL3	Q6DD88	SILAC mix 2	MS1	H/M	3.45656		AAAR1_DIA_R3	Q9Y696	CLIC4	DIA m1	SILAC mix 1	1.20193	H/M	MS1
																			DDA	ATL3	Q6DD88	SILAC mix 2	MS1	M/L	2.53008		AAAR1_DIA_R1	Q14677	CLINT1	DIA m1	SILAC mix 1	1.48123	H/M	MS1
																			DDA	ATP10B	O94823	SILAC mix 1	MS1	H/L	NA		AAAR1_DIA_R2	Q14677	CLINT1	DIA m1	SILAC mix 1	1.10121	H/M	MS1
																			DDA	ATP10B	O94823	SILAC mix 1	MS1	H/M	NA		AAAR1_DIA_R3	Q14677	CLINT1	DIA m1	SILAC mix 1	2.10211	H/M	MS1
																			DDA	ATP10B	O94823	SILAC mix 1	MS1	M/L	NA		AAAR1_DIA_R2	P30622	CLIP1	DIA m1	SILAC mix 1	0.182811	H/M	MS1
																			DDA	ATP10B	O94823	SILAC mix 2	MS1	H/L	1.47668		AAAR1_DIA_R3	P30622	CLIP1	DIA m1	SILAC mix 1	1.15071	H/M	MS1
																			DDA	ATP10B	O94823	SILAC mix 2	MS1	H/M	1.65134		AAAR1_DIA_R1	P49761	CLK3	DIA m1	SILAC mix 1	0.65282	H/M	MS1
																			DDA	ATP10B	O94823	SILAC mix 2	MS1	M/L	1.11845		AAAR1_DIA_R2	P49761	CLK3	DIA m1	SILAC mix 1	0.554452	H/M	MS1
																			DDA	ATP11C	Q8NB49	SILAC mix 1	MS1	H/L	NA		AAAR1_DIA_R3	P49761	CLK3	DIA m1	SILAC mix 1	0.397353	H/M	MS1
																			DDA	ATP11C	Q8NB49	SILAC mix 1	MS1	H/M	NA		AAAR1_DIA_R1	Q13286	CLN3	DIA m1	SILAC mix 1	0.647724	H/M	MS1
																			DDA	ATP11C	Q8NB49	SILAC mix 1	MS1	M/L	NA		AAAR1_DIA_R2	Q13286	CLN3	DIA m1	SILAC mix 1	0.779324	H/M	MS1
																			DDA	ATP11C	Q8NB49	SILAC mix 2	MS1	H/L	NA		AAAR1_DIA_R3	Q13286	CLN3	DIA m1	SILAC mix 1	1.31605	H/M	MS1
																			DDA	ATP11C	Q8NB49	SILAC mix 2	MS1	H/M	NA		AAAR1_DIA_R1	P54105	CLNS1A	DIA m1	SILAC mix 1	0.596786	H/M	MS1
																			DDA	ATP11C	Q8NB49	SILAC mix 2	MS1	M/L	NA		AAAR1_DIA_R2	P54105	CLNS1A	DIA m1	SILAC mix 1	0.71715	H/M	MS1
																			DDA	ATP13A1	Q9HD20	SILAC mix 1	MS1	H/L	15.2842		AAAR1_DIA_R3	P54105	CLNS1A	DIA m1	SILAC mix 1	0.880509	H/M	MS1
																			DDA	ATP13A1	Q9HD20	SILAC mix 1	MS1	H/M	76.9833		AAAR1_DIA_R1	Q9H078	CLPB	DIA m1	SILAC mix 1	1.15635	H/M	MS1
																			DDA	ATP13A1	Q9HD20	SILAC mix 1	MS1	M/L	41.2889		AAAR1_DIA_R2	Q9H078	CLPB	DIA m1	SILAC mix 1	0.949388	H/M	MS1
																			DDA	ATP13A1	Q9HD20	SILAC mix 2	MS1	H/L	3.83867		AAAR1_DIA_R3	Q9H078	CLPB	DIA m1	SILAC mix 1	2.25795	H/M	MS1
																			DDA	ATP13A1	Q9HD20	SILAC mix 2	MS1	H/M	7.48536		AAAR1_DIA_R1	Q16740	CLPP	DIA m1	SILAC mix 1	0.359035	H/M	MS1
																			DDA	ATP13A1	Q9HD20	SILAC mix 2	MS1	M/L	9.39743		AAAR1_DIA_R2	Q16740	CLPP	DIA m1	SILAC mix 1	0.381923	H/M	MS1
																			DDA	ATP1A1	P05023	SILAC mix 1	MS1	H/L	1.08594		AAAR1_DIA_R3	Q16740	CLPP	DIA m1	SILAC mix 1	0.346025	H/M	MS1
																			DDA	ATP1A1	P05023	SILAC mix 1	MS1	H/M	5.72771		AAAR1_DIA_R1	O96005	CLPTM1	DIA m1	SILAC mix 1	1.17046	H/M	MS1
																			DDA	ATP1A1	P05023	SILAC mix 1	MS1	M/L	2.12397		AAAR1_DIA_R2	O96005	CLPTM1	DIA m1	SILAC mix 1	0.875079	H/M	MS1
																			DDA	ATP1A1	P05023	SILAC mix 2	MS1	H/L	3.54119		AAAR1_DIA_R3	O96005	CLPTM1	DIA m1	SILAC mix 1	1.39659	H/M	MS1
																			DDA	ATP1A1	P05023	SILAC mix 2	MS1	H/M	1.67505		AAAR1_DIA_R1	Q96KA5	CLPTM1L	DIA m1	SILAC mix 1	1.10365	H/M	MS1
																			DDA	ATP1A1	P05023	SILAC mix 2	MS1	M/L	2.35219		AAAR1_DIA_R2	Q96KA5	CLPTM1L	DIA m1	SILAC mix 1	1.12962	H/M	MS1
																			DDA	ATP1B1	P05026	SILAC mix 1	MS1	H/L	2.98924		AAAR1_DIA_R3	Q96KA5	CLPTM1L	DIA m1	SILAC mix 1	0.906506	H/M	MS1
																			DDA	ATP1B1	P05026	SILAC mix 1	MS1	H/M	8.93571		AAAR1_DIA_R1	O76031	CLPX	DIA m1	SILAC mix 1	1.1604	H/M	MS1
																			DDA	ATP1B1	P05026	SILAC mix 1	MS1	M/L	16.9945		AAAR1_DIA_R2	O76031	CLPX	DIA m1	SILAC mix 1	0.970124	H/M	MS1
																			DDA	ATP1B1	P05026	SILAC mix 2	MS1	H/L	3.83572		AAAR1_DIA_R3	O76031	CLPX	DIA m1	SILAC mix 1	0.945602	H/M	MS1
																			DDA	ATP1B1	P05026	SILAC mix 2	MS1	H/M	9.98108		AAAR1_DIA_R1	Q00610	CLTC	DIA m1	SILAC mix 1	0.97907	H/M	MS1
																			DDA	ATP1B1	P05026	SILAC mix 2	MS1	M/L	2.17023		AAAR1_DIA_R2	Q00610	CLTC	DIA m1	SILAC mix 1	1.04285	H/M	MS1
																			DDA	ATP1B3	P54709	SILAC mix 1	MS1	H/L	7.07231		AAAR1_DIA_R3	Q00610	CLTC	DIA m1	SILAC mix 1	0.97553	H/M	MS1
																			DDA	ATP1B3	P54709	SILAC mix 1	MS1	H/M	7.93296		AAAR1_DIA_R1	Q00610;P53675	CLTC;CLTCL1	DIA m1	SILAC mix 1	1.08215	H/M	MS1
																			DDA	ATP1B3	P54709	SILAC mix 1	MS1	M/L	6.59431		AAAR1_DIA_R2	Q00610;P53675	CLTC;CLTCL1	DIA m1	SILAC mix 1	1.11463	H/M	MS1
																			DDA	ATP1B3	P54709	SILAC mix 2	MS1	H/L	7.44031		AAAR1_DIA_R3	Q00610;P53675	CLTC;CLTCL1	DIA m1	SILAC mix 1	1.08012	H/M	MS1
																			DDA	ATP1B3	P54709	SILAC mix 2	MS1	H/M	6.38251		AAAR1_DIA_R1	P10909	CLU	DIA m1	SILAC mix 1	2.15773	H/M	MS1
																			DDA	ATP1B3	P54709	SILAC mix 2	MS1	M/L	13.1111		AAAR1_DIA_R2	P10909	CLU	DIA m1	SILAC mix 1	2.23678	H/M	MS1
																			DDA	ATP2A2	P16615	SILAC mix 1	MS1	H/L	9.50968		AAAR1_DIA_R3	P10909	CLU	DIA m1	SILAC mix 1	2.5235	H/M	MS1
																			DDA	ATP2A2	P16615	SILAC mix 1	MS1	H/M	5.5968		AAAR1_DIA_R1	O75153	CLUH	DIA m1	SILAC mix 1	1.16752	H/M	MS1
																			DDA	ATP2A2	P16615	SILAC mix 1	MS1	M/L	3.20575		AAAR1_DIA_R2	O75153	CLUH	DIA m1	SILAC mix 1	1.0032	H/M	MS1
																			DDA	ATP2A2	P16615	SILAC mix 2	MS1	H/L	0.920892		AAAR1_DIA_R3	O75153	CLUH	DIA m1	SILAC mix 1	0.935736	H/M	MS1
																			DDA	ATP2A2	P16615	SILAC mix 2	MS1	H/M	5.48546		AAAR1_DIA_R1	Q8NFW8	CMAS	DIA m1	SILAC mix 1	0.841699	H/M	MS1
																			DDA	ATP2A2	P16615	SILAC mix 2	MS1	M/L	2.21199		AAAR1_DIA_R2	Q8NFW8	CMAS	DIA m1	SILAC mix 1	1.05096	H/M	MS1
																			DDA	ATP2B1	P20020	SILAC mix 1	MS1	H/L	7.56052		AAAR1_DIA_R3	Q8NFW8	CMAS	DIA m1	SILAC mix 1	0.58656	H/M	MS1
																			DDA	ATP2B1	P20020	SILAC mix 1	MS1	H/M	10.6915		AAAR1_DIA_R1	Q96DG6	CMBL	DIA m1	SILAC mix 1	1.10542	H/M	MS1
																			DDA	ATP2B1	P20020	SILAC mix 1	MS1	M/L	10.0963		AAAR1_DIA_R2	Q96DG6	CMBL	DIA m1	SILAC mix 1	0.937164	H/M	MS1
																			DDA	ATP2B1	P20020	SILAC mix 2	MS1	H/L	8.2785		AAAR1_DIA_R3	Q96DG6	CMBL	DIA m1	SILAC mix 1	0.883797	H/M	MS1
																			DDA	ATP2B1	P20020	SILAC mix 2	MS1	H/M	12.9257		AAAR1_DIA_R1	P30085	CMPK1	DIA m1	SILAC mix 1	1.06386	H/M	MS1
																			DDA	ATP2B1	P20020	SILAC mix 2	MS1	M/L	2.03787		AAAR1_DIA_R2	P30085	CMPK1	DIA m1	SILAC mix 1	1.1697	H/M	MS1
																			DDA	ATP2B4	P23634	SILAC mix 1	MS1	H/L	44.5401		AAAR1_DIA_R3	P30085	CMPK1	DIA m1	SILAC mix 1	0.968509	H/M	MS1
																			DDA	ATP2B4	P23634	SILAC mix 1	MS1	H/M	25.4322		AAAR1_DIA_R2	Q9BQ75	CMSS1	DIA m1	SILAC mix 1	0.116498	H/M	MS1
																			DDA	ATP2B4	P23634	SILAC mix 1	MS1	M/L	4.29918		AAAR1_DIA_R2	Q8N1G2	CMTR1	DIA m1	SILAC mix 1	2.44044	H/M	MS1
																			DDA	ATP2B4	P23634	SILAC mix 2	MS1	H/L	NA		AAAR1_DIA_R3	Q8N1G2	CMTR1	DIA m1	SILAC mix 1	0.828664	H/M	MS1
																			DDA	ATP2B4	P23634	SILAC mix 2	MS1	H/M	NA		AAAR1_DIA_R1	P62633	CNBP	DIA m1	SILAC mix 1	0.413047	H/M	MS1
																			DDA	ATP2B4	P23634	SILAC mix 2	MS1	M/L	NA		AAAR1_DIA_R2	P62633	CNBP	DIA m1	SILAC mix 1	0.741203	H/M	MS1
																			DDA	ATP2C1	P98194	SILAC mix 1	MS1	H/L	18.2126		AAAR1_DIA_R3	P62633	CNBP	DIA m1	SILAC mix 1	1.29294	H/M	MS1
																			DDA	ATP2C1	P98194	SILAC mix 1	MS1	H/M	43.5319		AAAR1_DIA_R1	Q96KP4	CNDP2	DIA m1	SILAC mix 1	4.64604	H/M	MS1
																			DDA	ATP2C1	P98194	SILAC mix 1	MS1	M/L	59.3896		AAAR1_DIA_R2	Q96KP4	CNDP2	DIA m1	SILAC mix 1	7.01359	H/M	MS1
																			DDA	ATP2C1	P98194	SILAC mix 2	MS1	H/L	4.54454		AAAR1_DIA_R1	Q9P003	CNIH4	DIA m1	SILAC mix 1	0.81355	H/M	MS1
																			DDA	ATP2C1	P98194	SILAC mix 2	MS1	H/M	3.90052		AAAR1_DIA_R2	Q9P003	CNIH4	DIA m1	SILAC mix 1	0.657627	H/M	MS1
																			DDA	ATP2C1	P98194	SILAC mix 2	MS1	M/L	20.7201		AAAR1_DIA_R1	Q99439	CNN2	DIA m1	SILAC mix 1	0.938949	H/M	MS1
																			DDA	ATP5A1	P25705	SILAC mix 1	MS1	H/L	0.687216		AAAR1_DIA_R2	Q99439	CNN2	DIA m1	SILAC mix 1	1.71233	H/M	MS1
																			DDA	ATP5A1	P25705	SILAC mix 1	MS1	H/M	2.63964		AAAR1_DIA_R3	Q99439	CNN2	DIA m1	SILAC mix 1	1.47945	H/M	MS1
																			DDA	ATP5A1	P25705	SILAC mix 1	MS1	M/L	0.568492		AAAR1_DIA_R1	Q8NE01	CNNM3	DIA m1	SILAC mix 1	1.08513	H/M	MS1
																			DDA	ATP5A1	P25705	SILAC mix 2	MS1	H/L	1.66431		AAAR1_DIA_R2	Q8NE01	CNNM3	DIA m1	SILAC mix 1	1.16245	H/M	MS1
																			DDA	ATP5A1	P25705	SILAC mix 2	MS1	H/M	0.395172		AAAR1_DIA_R3	Q8NE01	CNNM3	DIA m1	SILAC mix 1	1.63585	H/M	MS1
																			DDA	ATP5A1	P25705	SILAC mix 2	MS1	M/L	1.40457		AAAR1_DIA_R1	A5YKK6	CNOT1	DIA m1	SILAC mix 1	0.895819	H/M	MS1
																			DDA	ATP5B	P06576	SILAC mix 1	MS1	H/L	0.698358		AAAR1_DIA_R2	A5YKK6	CNOT1	DIA m1	SILAC mix 1	0.810359	H/M	MS1
																			DDA	ATP5B	P06576	SILAC mix 1	MS1	H/M	0.999098		AAAR1_DIA_R3	A5YKK6	CNOT1	DIA m1	SILAC mix 1	0.826328	H/M	MS1
																			DDA	ATP5B	P06576	SILAC mix 1	MS1	M/L	3.47523		AAAR1_DIA_R1	Q9H9A5	CNOT10	DIA m1	SILAC mix 1	1.34105	H/M	MS1
																			DDA	ATP5B	P06576	SILAC mix 2	MS1	H/L	2.31189		AAAR1_DIA_R2	Q9H9A5	CNOT10	DIA m1	SILAC mix 1	0.810638	H/M	MS1
																			DDA	ATP5B	P06576	SILAC mix 2	MS1	H/M	0.511816		AAAR1_DIA_R3	Q9H9A5	CNOT10	DIA m1	SILAC mix 1	0.0830188	H/M	MS1
																			DDA	ATP5B	P06576	SILAC mix 2	MS1	M/L	1.10609		AAAR1_DIA_R3	Q9UKZ1	CNOT11	DIA m1	SILAC mix 1	0.311711	H/M	MS1
																			DDA	ATP5C1	P36542	SILAC mix 1	MS1	H/L	10.1706		AAAR1_DIA_R1	Q9NZN8	CNOT2	DIA m1	SILAC mix 1	4.47367	H/M	MS1
																			DDA	ATP5C1	P36542	SILAC mix 1	MS1	H/M	13.3685		AAAR1_DIA_R2	Q9NZN8	CNOT2	DIA m1	SILAC mix 1	2.17667	H/M	MS1
																			DDA	ATP5C1	P36542	SILAC mix 1	MS1	M/L	4.69319		AAAR1_DIA_R3	Q9NZN8	CNOT2	DIA m1	SILAC mix 1	2.24766	H/M	MS1
																			DDA	ATP5C1	P36542	SILAC mix 2	MS1	H/L	6.53405		AAAR1_DIA_R1	O75175	CNOT3	DIA m1	SILAC mix 1	3.64904	H/M	MS1
																			DDA	ATP5C1	P36542	SILAC mix 2	MS1	H/M	2.98816		AAAR1_DIA_R3	O75175	CNOT3	DIA m1	SILAC mix 1	1.92016	H/M	MS1
																			DDA	ATP5C1	P36542	SILAC mix 2	MS1	M/L	0.911067		AAAR1_DIA_R1	Q9UIV1	CNOT7	DIA m1	SILAC mix 1	1.02303	H/M	MS1
																			DDA	ATP5D	P30049	SILAC mix 1	MS1	H/L	22.2659		AAAR1_DIA_R1	Q92600	CNOT9	DIA m1	SILAC mix 1	0.76823	H/M	MS1
																			DDA	ATP5D	P30049	SILAC mix 1	MS1	H/M	41.3125		AAAR1_DIA_R2	Q92600	CNOT9	DIA m1	SILAC mix 1	0.800994	H/M	MS1
																			DDA	ATP5D	P30049	SILAC mix 1	MS1	M/L	60.2729		AAAR1_DIA_R3	Q92600	CNOT9	DIA m1	SILAC mix 1	1.11824	H/M	MS1
																			DDA	ATP5D	P30049	SILAC mix 2	MS1	H/L	29.515		AAAR1_DIA_R1	P09543	CNP	DIA m1	SILAC mix 1	0.849771	H/M	MS1
																			DDA	ATP5D	P30049	SILAC mix 2	MS1	H/M	26.3981		AAAR1_DIA_R2	P09543	CNP	DIA m1	SILAC mix 1	0.734325	H/M	MS1
																			DDA	ATP5D	P30049	SILAC mix 2	MS1	M/L	2.15429		AAAR1_DIA_R3	P09543	CNP	DIA m1	SILAC mix 1	1.04754	H/M	MS1
																			DDA	ATP5EP2	Q5VTU8	SILAC mix 1	MS1	H/L	10.2545		AAAR1_DIA_R1	Q9Y2B0	CNPY2	DIA m1	SILAC mix 1	0.775833	H/M	MS1
																			DDA	ATP5EP2	Q5VTU8	SILAC mix 1	MS1	H/M	17.1714		AAAR1_DIA_R2	Q9Y2B0	CNPY2	DIA m1	SILAC mix 1	0.942676	H/M	MS1
																			DDA	ATP5EP2	Q5VTU8	SILAC mix 1	MS1	M/L	27.8714		AAAR1_DIA_R3	Q9Y2B0	CNPY2	DIA m1	SILAC mix 1	0.846056	H/M	MS1
																			DDA	ATP5EP2	Q5VTU8	SILAC mix 2	MS1	H/L	2.67552		AAAR1_DIA_R2	Q6PJW8	CNST	DIA m1	SILAC mix 1	0.936384	H/M	MS1
																			DDA	ATP5EP2	Q5VTU8	SILAC mix 2	MS1	H/M	3.18814		AAAR1_DIA_R3	Q6PJW8	CNST	DIA m1	SILAC mix 1	2.79806	H/M	MS1
																			DDA	ATP5EP2	Q5VTU8	SILAC mix 2	MS1	M/L	4.56444		AAAR1_DIA_R1	Q9Y2R0	COA3	DIA m1	SILAC mix 1	1.69964	H/M	MS1
																			DDA	ATP5F1	P24539	SILAC mix 1	MS1	H/L	6.21061		AAAR1_DIA_R2	Q9Y2R0	COA3	DIA m1	SILAC mix 1	1.72895	H/M	MS1
																			DDA	ATP5F1	P24539	SILAC mix 1	MS1	H/M	9.78463		AAAR1_DIA_R3	Q9Y2R0	COA3	DIA m1	SILAC mix 1	1.08634	H/M	MS1
																			DDA	ATP5F1	P24539	SILAC mix 1	MS1	M/L	3.1786		AAAR1_DIA_R1	Q13057	COASY	DIA m1	SILAC mix 1	1.1102	H/M	MS1
																			DDA	ATP5F1	P24539	SILAC mix 2	MS1	H/L	2.19607		AAAR1_DIA_R2	Q13057	COASY	DIA m1	SILAC mix 1	1.09556	H/M	MS1
																			DDA	ATP5F1	P24539	SILAC mix 2	MS1	H/M	1.34864		AAAR1_DIA_R3	Q13057	COASY	DIA m1	SILAC mix 1	0.755388	H/M	MS1
																			DDA	ATP5F1	P24539	SILAC mix 2	MS1	M/L	7.37274		AAAR1_DIA_R1	Q9UP83	COG5	DIA m1	SILAC mix 1	0.134569	H/M	MS1
																			DDA	ATP5H	O75947	SILAC mix 1	MS1	H/L	14.2851		AAAR1_DIA_R3	Q96MW5	COG8	DIA m1	SILAC mix 1	0.430356	H/M	MS1
																			DDA	ATP5H	O75947	SILAC mix 1	MS1	H/M	26.0778		AAAR1_DIA_R1	P38432	COIL	DIA m1	SILAC mix 1	1.06641	H/M	MS1
																			DDA	ATP5H	O75947	SILAC mix 1	MS1	M/L	11.3723		AAAR1_DIA_R2	P38432	COIL	DIA m1	SILAC mix 1	1.27636	H/M	MS1
																			DDA	ATP5H	O75947	SILAC mix 2	MS1	H/L	8.58148		AAAR1_DIA_R3	P38432	COIL	DIA m1	SILAC mix 1	0.588224	H/M	MS1
																			DDA	ATP5H	O75947	SILAC mix 2	MS1	H/M	5.33038		AAAR1_DIA_R1	Q99715	COL12A1	DIA m1	SILAC mix 1	0.24944	H/M	MS1
																			DDA	ATP5H	O75947	SILAC mix 2	MS1	M/L	2.78292		AAAR1_DIA_R2	Q99715	COL12A1	DIA m1	SILAC mix 1	0.297958	H/M	MS1
																			DDA	ATP5I	P56385	SILAC mix 1	MS1	H/L	44.9059		AAAR1_DIA_R3	Q99715	COL12A1	DIA m1	SILAC mix 1	1.34588	H/M	MS1
																			DDA	ATP5I	P56385	SILAC mix 1	MS1	H/M	67.7407		AAAR1_DIA_R1	P02462	COL4A1	DIA m1	SILAC mix 1	0.934865	H/M	MS1
																			DDA	ATP5I	P56385	SILAC mix 1	MS1	M/L	36.2666		AAAR1_DIA_R1	P20908	COL5A1	DIA m1	SILAC mix 1	1.19193	H/M	MS1
																			DDA	ATP5I	P56385	SILAC mix 2	MS1	H/L	6.88814		AAAR1_DIA_R2	P20908	COL5A1	DIA m1	SILAC mix 1	41.3024	H/M	MS1
																			DDA	ATP5I	P56385	SILAC mix 2	MS1	H/M	15.6718		AAAR1_DIA_R3	P20908	COL5A1	DIA m1	SILAC mix 1	0.910255	H/M	MS1
																			DDA	ATP5I	P56385	SILAC mix 2	MS1	M/L	4.818		AAAR1_DIA_R1	Q8NBJ5	COLGALT1	DIA m1	SILAC mix 1	0.765064	H/M	MS1
																			DDA	ATP5J2	P56134	SILAC mix 1	MS1	H/L	14.7468		AAAR1_DIA_R2	Q8NBJ5	COLGALT1	DIA m1	SILAC mix 1	0.696603	H/M	MS1
																			DDA	ATP5J2	P56134	SILAC mix 1	MS1	H/M	2.39504		AAAR1_DIA_R3	Q8NBJ5	COLGALT1	DIA m1	SILAC mix 1	0.618863	H/M	MS1
																			DDA	ATP5J2	P56134	SILAC mix 1	MS1	M/L	0.717913		AAAR1_DIA_R1	Q8IYK4	COLGALT2	DIA m1	SILAC mix 1	1.60693	H/M	MS1
																			DDA	ATP5J2	P56134	SILAC mix 2	MS1	H/L	1.01238		AAAR1_DIA_R1	P21964	COMT	DIA m1	SILAC mix 1	0.762938	H/M	MS1
																			DDA	ATP5J2	P56134	SILAC mix 2	MS1	H/M	1.0496		AAAR1_DIA_R2	P21964	COMT	DIA m1	SILAC mix 1	0.761091	H/M	MS1
																			DDA	ATP5J2	P56134	SILAC mix 2	MS1	M/L	5.2787		AAAR1_DIA_R3	P21964	COMT	DIA m1	SILAC mix 1	0.797296	H/M	MS1
																			DDA	ATP5L	O75964	SILAC mix 1	MS1	H/L	17.6025		AAAR1_DIA_R2	Q86VU5	COMTD1	DIA m1	SILAC mix 1	2.32257	H/M	MS1
																			DDA	ATP5L	O75964	SILAC mix 1	MS1	H/M	5.7048		AAAR1_DIA_R3	Q86VU5	COMTD1	DIA m1	SILAC mix 1	0.847698	H/M	MS1
																			DDA	ATP5L	O75964	SILAC mix 1	MS1	M/L	33.2477		AAAR1_DIA_R1	P53621	COPA	DIA m1	SILAC mix 1	1.00945	H/M	MS1
																			DDA	ATP5L	O75964	SILAC mix 2	MS1	H/L	11.1446		AAAR1_DIA_R2	P53621	COPA	DIA m1	SILAC mix 1	0.904802	H/M	MS1
																			DDA	ATP5L	O75964	SILAC mix 2	MS1	H/M	0.751734		AAAR1_DIA_R3	P53621	COPA	DIA m1	SILAC mix 1	0.916586	H/M	MS1
																			DDA	ATP5L	O75964	SILAC mix 2	MS1	M/L	6.31301		AAAR1_DIA_R1	P53618	COPB1	DIA m1	SILAC mix 1	1.07552	H/M	MS1
																			DDA	ATP5O	P48047	SILAC mix 1	MS1	H/L	9.7208		AAAR1_DIA_R2	P53618	COPB1	DIA m1	SILAC mix 1	1.19965	H/M	MS1
																			DDA	ATP5O	P48047	SILAC mix 1	MS1	H/M	7.78331		AAAR1_DIA_R3	P53618	COPB1	DIA m1	SILAC mix 1	1.06421	H/M	MS1
																			DDA	ATP5O	P48047	SILAC mix 1	MS1	M/L	2.4843		AAAR1_DIA_R1	P35606	COPB2	DIA m1	SILAC mix 1	0.991391	H/M	MS1
																			DDA	ATP5O	P48047	SILAC mix 2	MS1	H/L	4.59727		AAAR1_DIA_R2	P35606	COPB2	DIA m1	SILAC mix 1	1.03592	H/M	MS1
																			DDA	ATP5O	P48047	SILAC mix 2	MS1	H/M	0.92998		AAAR1_DIA_R3	P35606	COPB2	DIA m1	SILAC mix 1	0.847593	H/M	MS1
																			DDA	ATP5O	P48047	SILAC mix 2	MS1	M/L	3.00752		AAAR1_DIA_R1	O14579	COPE	DIA m1	SILAC mix 1	0.947046	H/M	MS1
																			DDA	ATP6AP1	Q15904	SILAC mix 1	MS1	H/L	36.6563		AAAR1_DIA_R2	O14579	COPE	DIA m1	SILAC mix 1	0.843409	H/M	MS1
																			DDA	ATP6AP1	Q15904	SILAC mix 1	MS1	H/M	13.9399		AAAR1_DIA_R3	O14579	COPE	DIA m1	SILAC mix 1	1.04148	H/M	MS1
																			DDA	ATP6AP1	Q15904	SILAC mix 1	MS1	M/L	20.1796		AAAR1_DIA_R1	Q9Y678	COPG1	DIA m1	SILAC mix 1	1.15269	H/M	MS1
																			DDA	ATP6AP1	Q15904	SILAC mix 2	MS1	H/L	23.6255		AAAR1_DIA_R2	Q9Y678	COPG1	DIA m1	SILAC mix 1	0.894034	H/M	MS1
																			DDA	ATP6AP1	Q15904	SILAC mix 2	MS1	H/M	6.88746		AAAR1_DIA_R3	Q9Y678	COPG1	DIA m1	SILAC mix 1	1.07217	H/M	MS1
																			DDA	ATP6AP1	Q15904	SILAC mix 2	MS1	M/L	14.0148		AAAR1_DIA_R1	Q9Y678;Q9UBF2	COPG1;COPG2	DIA m1	SILAC mix 1	0.785316	H/M	MS1
																			DDA	ATP6AP2	O75787	SILAC mix 1	MS1	H/L	7.48904		AAAR1_DIA_R2	Q9Y678;Q9UBF2	COPG1;COPG2	DIA m1	SILAC mix 1	0.815107	H/M	MS1
																			DDA	ATP6AP2	O75787	SILAC mix 1	MS1	H/M	23.9645		AAAR1_DIA_R3	Q9Y678;Q9UBF2	COPG1;COPG2	DIA m1	SILAC mix 1	0.93781	H/M	MS1
																			DDA	ATP6AP2	O75787	SILAC mix 1	MS1	M/L	17.3046		AAAR1_DIA_R1	Q9UBF2	COPG2	DIA m1	SILAC mix 1	0.790187	H/M	MS1
																			DDA	ATP6AP2	O75787	SILAC mix 2	MS1	H/L	15.7412		AAAR1_DIA_R2	Q9UBF2	COPG2	DIA m1	SILAC mix 1	0.693498	H/M	MS1
																			DDA	ATP6AP2	O75787	SILAC mix 2	MS1	H/M	13.4996		AAAR1_DIA_R3	Q9UBF2	COPG2	DIA m1	SILAC mix 1	0.804114	H/M	MS1
																			DDA	ATP6AP2	O75787	SILAC mix 2	MS1	M/L	21.679		AAAR1_DIA_R1	P61201	COPS2	DIA m1	SILAC mix 1	0.713052	H/M	MS1
																			DDA	ATP6V0A1	Q93050	SILAC mix 1	MS1	H/L	15.3382		AAAR1_DIA_R2	P61201	COPS2	DIA m1	SILAC mix 1	0.852056	H/M	MS1
																			DDA	ATP6V0A1	Q93050	SILAC mix 1	MS1	H/M	19.1958		AAAR1_DIA_R3	P61201	COPS2	DIA m1	SILAC mix 1	0.769735	H/M	MS1
																			DDA	ATP6V0A1	Q93050	SILAC mix 1	MS1	M/L	12.2839		AAAR1_DIA_R1	Q9UNS2	COPS3	DIA m1	SILAC mix 1	0.724891	H/M	MS1
																			DDA	ATP6V0A1	Q93050	SILAC mix 2	MS1	H/L	1.17886		AAAR1_DIA_R2	Q9UNS2	COPS3	DIA m1	SILAC mix 1	0.997949	H/M	MS1
																			DDA	ATP6V0A1	Q93050	SILAC mix 2	MS1	H/M	15.8794		AAAR1_DIA_R3	Q9UNS2	COPS3	DIA m1	SILAC mix 1	0.892218	H/M	MS1
																			DDA	ATP6V0A1	Q93050	SILAC mix 2	MS1	M/L	6.49538		AAAR1_DIA_R1	Q9BT78	COPS4	DIA m1	SILAC mix 1	0.655406	H/M	MS1
																			DDA	ATP6V0A2	Q9Y487	SILAC mix 1	MS1	H/L	9.78001		AAAR1_DIA_R2	Q9BT78	COPS4	DIA m1	SILAC mix 1	0.677373	H/M	MS1
																			DDA	ATP6V0A2	Q9Y487	SILAC mix 1	MS1	H/M	24.5042		AAAR1_DIA_R3	Q9BT78	COPS4	DIA m1	SILAC mix 1	0.905449	H/M	MS1
																			DDA	ATP6V0A2	Q9Y487	SILAC mix 1	MS1	M/L	28.5012		AAAR1_DIA_R1	Q92905	COPS5	DIA m1	SILAC mix 1	1.06148	H/M	MS1
																			DDA	ATP6V0A2	Q9Y487	SILAC mix 2	MS1	H/L	58.1821		AAAR1_DIA_R2	Q92905	COPS5	DIA m1	SILAC mix 1	1.47908	H/M	MS1
																			DDA	ATP6V0A2	Q9Y487	SILAC mix 2	MS1	H/M	19.7667		AAAR1_DIA_R3	Q92905	COPS5	DIA m1	SILAC mix 1	1.19812	H/M	MS1
																			DDA	ATP6V0A2	Q9Y487	SILAC mix 2	MS1	M/L	49.7428		AAAR1_DIA_R1	Q7L5N1	COPS6	DIA m1	SILAC mix 1	1.11583	H/M	MS1
																			DDA	ATP6V0C	P27449	SILAC mix 1	MS1	H/L	5.2789		AAAR1_DIA_R2	Q7L5N1	COPS6	DIA m1	SILAC mix 1	0.816372	H/M	MS1
																			DDA	ATP6V0C	P27449	SILAC mix 1	MS1	H/M	4.43419		AAAR1_DIA_R3	Q7L5N1	COPS6	DIA m1	SILAC mix 1	1.02213	H/M	MS1
																			DDA	ATP6V0C	P27449	SILAC mix 1	MS1	M/L	6.79276		AAAR1_DIA_R1	Q9UBW8	COPS7A	DIA m1	SILAC mix 1	0.790271	H/M	MS1
																			DDA	ATP6V0C	P27449	SILAC mix 2	MS1	H/L	10.8103		AAAR1_DIA_R2	Q9UBW8	COPS7A	DIA m1	SILAC mix 1	1.10163	H/M	MS1
																			DDA	ATP6V0C	P27449	SILAC mix 2	MS1	H/M	2.97827		AAAR1_DIA_R3	Q9UBW8	COPS7A	DIA m1	SILAC mix 1	0.764803	H/M	MS1
																			DDA	ATP6V0C	P27449	SILAC mix 2	MS1	M/L	12.9956		AAAR1_DIA_R3	Q99627	COPS8	DIA m1	SILAC mix 1	0.673389	H/M	MS1
																			DDA	ATP6V0D1	P61421	SILAC mix 1	MS1	H/L	26.2501		AAAR1_DIA_R1	P61923	COPZ1	DIA m1	SILAC mix 1	0.613553	H/M	MS1
																			DDA	ATP6V0D1	P61421	SILAC mix 1	MS1	H/M	24.7434		AAAR1_DIA_R2	P61923	COPZ1	DIA m1	SILAC mix 1	0.808131	H/M	MS1
																			DDA	ATP6V0D1	P61421	SILAC mix 1	MS1	M/L	17.1728		AAAR1_DIA_R3	P61923	COPZ1	DIA m1	SILAC mix 1	0.976384	H/M	MS1
																			DDA	ATP6V0D1	P61421	SILAC mix 2	MS1	H/L	3.49004		AAAR1_DIA_R3	Q5HYK3	COQ5	DIA m1	SILAC mix 1	0.316007	H/M	MS1
																			DDA	ATP6V0D1	P61421	SILAC mix 2	MS1	H/M	6.68778		AAAR1_DIA_R1	Q9Y2Z9	COQ6	DIA m1	SILAC mix 1	0.917659	H/M	MS1
																			DDA	ATP6V0D1	P61421	SILAC mix 2	MS1	M/L	7.34387		AAAR1_DIA_R2	Q9Y2Z9	COQ6	DIA m1	SILAC mix 1	0.646689	H/M	MS1
																			DDA	ATP6V0D2	Q8N8Y2	SILAC mix 1	MS1	H/L	35.4683		AAAR1_DIA_R3	Q9Y2Z9	COQ6	DIA m1	SILAC mix 1	0.964984	H/M	MS1
																			DDA	ATP6V0D2	Q8N8Y2	SILAC mix 1	MS1	H/M	14.6776		AAAR1_DIA_R2	Q8NI60	COQ8A	DIA m1	SILAC mix 1	0.486219	H/M	MS1
																			DDA	ATP6V0D2	Q8N8Y2	SILAC mix 1	MS1	M/L	21.3462		AAAR1_DIA_R3	Q8NI60	COQ8A	DIA m1	SILAC mix 1	1.36199	H/M	MS1
																			DDA	ATP6V0D2	Q8N8Y2	SILAC mix 2	MS1	H/L	4.42287		AAAR1_DIA_R1	O75208	COQ9	DIA m1	SILAC mix 1	1.26673	H/M	MS1
																			DDA	ATP6V0D2	Q8N8Y2	SILAC mix 2	MS1	H/M	20.5147		AAAR1_DIA_R2	O75208	COQ9	DIA m1	SILAC mix 1	5.75671	H/M	MS1
																			DDA	ATP6V0D2	Q8N8Y2	SILAC mix 2	MS1	M/L	24.8195		AAAR1_DIA_R3	O75208	COQ9	DIA m1	SILAC mix 1	0.558739	H/M	MS1
																			DDA	ATP6V1A	P38606	SILAC mix 1	MS1	H/L	13.3872		AAAR1_DIA_R1	Q9BR76	CORO1B	DIA m1	SILAC mix 1	0.925032	H/M	MS1
																			DDA	ATP6V1A	P38606	SILAC mix 1	MS1	H/M	17.8478		AAAR1_DIA_R2	Q9BR76	CORO1B	DIA m1	SILAC mix 1	0.939419	H/M	MS1
																			DDA	ATP6V1A	P38606	SILAC mix 1	MS1	M/L	12.6553		AAAR1_DIA_R3	Q9BR76	CORO1B	DIA m1	SILAC mix 1	0.908713	H/M	MS1
																			DDA	ATP6V1A	P38606	SILAC mix 2	MS1	H/L	3.18857		AAAR1_DIA_R1	Q9ULV4	CORO1C	DIA m1	SILAC mix 1	0.797889	H/M	MS1
																			DDA	ATP6V1A	P38606	SILAC mix 2	MS1	H/M	8.23745		AAAR1_DIA_R2	Q9ULV4	CORO1C	DIA m1	SILAC mix 1	0.720973	H/M	MS1
																			DDA	ATP6V1A	P38606	SILAC mix 2	MS1	M/L	8.84639		AAAR1_DIA_R3	Q9ULV4	CORO1C	DIA m1	SILAC mix 1	0.992452	H/M	MS1
																			DDA	ATP6V1B2	P21281	SILAC mix 1	MS1	H/L	32.7057		AAAR1_DIA_R1	Q9ULV4;Q6QEF8	CORO1C	DIA m1	SILAC mix 1	1.58877	H/M	MS1
																			DDA	ATP6V1B2	P21281	SILAC mix 1	MS1	H/M	34.2463		AAAR1_DIA_R2	Q9ULV4;Q6QEF8	CORO1C	DIA m1	SILAC mix 1	1.37736	H/M	MS1
																			DDA	ATP6V1B2	P21281	SILAC mix 1	MS1	M/L	16.6424		AAAR1_DIA_R3	Q9ULV4;Q6QEF8	CORO1C	DIA m1	SILAC mix 1	1.34106	H/M	MS1
																			DDA	ATP6V1B2	P21281	SILAC mix 2	MS1	H/L	16.8759		AAAR1_DIA_R1	Q14019	COTL1	DIA m1	SILAC mix 1	1.02022	H/M	MS1
																			DDA	ATP6V1B2	P21281	SILAC mix 2	MS1	H/M	26.686		AAAR1_DIA_R2	Q14019	COTL1	DIA m1	SILAC mix 1	0.931121	H/M	MS1
																			DDA	ATP6V1B2	P21281	SILAC mix 2	MS1	M/L	44.8934		AAAR1_DIA_R3	Q14019	COTL1	DIA m1	SILAC mix 1	1.10902	H/M	MS1
																			DDA	ATP6V1C1	P21283	SILAC mix 1	MS1	H/L	41.1322		AAAR1_DIA_R1	Q7KZN9	COX15	DIA m1	SILAC mix 1	0.558868	H/M	MS1
																			DDA	ATP6V1C1	P21283	SILAC mix 1	MS1	H/M	25.6986		AAAR1_DIA_R2	Q7KZN9	COX15	DIA m1	SILAC mix 1	1.48328	H/M	MS1
																			DDA	ATP6V1C1	P21283	SILAC mix 1	MS1	M/L	25.4811		AAAR1_DIA_R3	Q7KZN9	COX15	DIA m1	SILAC mix 1	0.78	H/M	MS1
																			DDA	ATP6V1C1	P21283	SILAC mix 2	MS1	H/L	123.2		AAAR1_DIA_R1	Q5RI15	COX20	DIA m1	SILAC mix 1	0.336623	H/M	MS1
																			DDA	ATP6V1C1	P21283	SILAC mix 2	MS1	H/M	104.894		AAAR1_DIA_R2	Q5RI15	COX20	DIA m1	SILAC mix 1	0.451815	H/M	MS1
																			DDA	ATP6V1C1	P21283	SILAC mix 2	MS1	M/L	24.7482		AAAR1_DIA_R3	Q5RI15	COX20	DIA m1	SILAC mix 1	0.287484	H/M	MS1
																			DDA	ATP6V1D	Q9Y5K8	SILAC mix 1	MS1	H/L	16.9221		AAAR1_DIA_R1	P13073	COX4I1	DIA m1	SILAC mix 1	0.87431	H/M	MS1
																			DDA	ATP6V1D	Q9Y5K8	SILAC mix 1	MS1	H/M	61.9091		AAAR1_DIA_R2	P13073	COX4I1	DIA m1	SILAC mix 1	0.717573	H/M	MS1
																			DDA	ATP6V1D	Q9Y5K8	SILAC mix 1	MS1	M/L	56.8102		AAAR1_DIA_R3	P13073	COX4I1	DIA m1	SILAC mix 1	0.827586	H/M	MS1
																			DDA	ATP6V1D	Q9Y5K8	SILAC mix 2	MS1	H/L	NA		AAAR1_DIA_R1	P10606	COX5B	DIA m1	SILAC mix 1	0.678386	H/M	MS1
																			DDA	ATP6V1D	Q9Y5K8	SILAC mix 2	MS1	H/M	NA		AAAR1_DIA_R1	P09669	COX6C	DIA m1	SILAC mix 1	0.781043	H/M	MS1
																			DDA	ATP6V1D	Q9Y5K8	SILAC mix 2	MS1	M/L	NA		AAAR1_DIA_R2	P09669	COX6C	DIA m1	SILAC mix 1	1.48441	H/M	MS1
																			DDA	ATP6V1E1	P36543	SILAC mix 1	MS1	H/L	77.411		AAAR1_DIA_R3	P09669	COX6C	DIA m1	SILAC mix 1	3.34284	H/M	MS1
																			DDA	ATP6V1E1	P36543	SILAC mix 1	MS1	H/M	34.0349		AAAR1_DIA_R1	P14406	COX7A2	DIA m1	SILAC mix 1	0.907165	H/M	MS1
																			DDA	ATP6V1E1	P36543	SILAC mix 1	MS1	M/L	52.4637		AAAR1_DIA_R2	P14406	COX7A2	DIA m1	SILAC mix 1	0.939152	H/M	MS1
																			DDA	ATP6V1E1	P36543	SILAC mix 2	MS1	H/L	85.6406		AAAR1_DIA_R3	P14406	COX7A2	DIA m1	SILAC mix 1	1.07611	H/M	MS1
																			DDA	ATP6V1E1	P36543	SILAC mix 2	MS1	H/M	34.8959		AAAR1_DIA_R1	O75976	CPD	DIA m1	SILAC mix 1	0.684256	H/M	MS1
																			DDA	ATP6V1E1	P36543	SILAC mix 2	MS1	M/L	65.9556		AAAR1_DIA_R2	O75976	CPD	DIA m1	SILAC mix 1	2.40035	H/M	MS1
																			DDA	ATP6V1G1	O75348	SILAC mix 1	MS1	H/L	NA		AAAR1_DIA_R3	O75976	CPD	DIA m1	SILAC mix 1	0.449304	H/M	MS1
																			DDA	ATP6V1G1	O75348	SILAC mix 1	MS1	H/M	NA		AAAR1_DIA_R1	P14384	CPM	DIA m1	SILAC mix 1	1.37355	H/M	MS1
																			DDA	ATP6V1G1	O75348	SILAC mix 1	MS1	M/L	28.8222		AAAR1_DIA_R2	P14384	CPM	DIA m1	SILAC mix 1	0.643598	H/M	MS1
																			DDA	ATP6V1G1	O75348	SILAC mix 2	MS1	H/L	NA		AAAR1_DIA_R3	P14384	CPM	DIA m1	SILAC mix 1	1.25556	H/M	MS1
																			DDA	ATP6V1G1	O75348	SILAC mix 2	MS1	H/M	NA		AAAR1_DIA_R1	Q99829	CPNE1	DIA m1	SILAC mix 1	0.344523	H/M	MS1
																			DDA	ATP6V1G1	O75348	SILAC mix 2	MS1	M/L	NA		AAAR1_DIA_R2	Q99829	CPNE1	DIA m1	SILAC mix 1	0.591424	H/M	MS1
																			DDA	ATP6V1H	Q9UI12	SILAC mix 1	MS1	H/L	87.2728		AAAR1_DIA_R3	Q99829	CPNE1	DIA m1	SILAC mix 1	0.598816	H/M	MS1
																			DDA	ATP6V1H	Q9UI12	SILAC mix 1	MS1	H/M	48.2626		AAAR1_DIA_R1	O75131;Q86YQ8;Q9HCH3;Q96FN4;O95741;Q96A23;Q9UBL6;Q8IYJ1	CPNE2;CPNE3;CPNE8	DIA m1	SILAC mix 1	0.859684	H/M	MS1
																			DDA	ATP6V1H	Q9UI12	SILAC mix 1	MS1	M/L	49.8064		AAAR1_DIA_R2	O75131;Q86YQ8;Q9HCH3;Q96FN4;O95741;Q96A23;Q9UBL6;Q8IYJ1	CPNE2;CPNE3;CPNE8	DIA m1	SILAC mix 1	1.00844	H/M	MS1
																			DDA	ATP9A	O75110	SILAC mix 1	MS1	H/L	NA		AAAR1_DIA_R3	O75131;Q86YQ8;Q9HCH3;Q96FN4;O95741;Q96A23;Q9UBL6;Q8IYJ1	CPNE2;CPNE3;CPNE8	DIA m1	SILAC mix 1	0.843837	H/M	MS1
																			DDA	ATP9A	O75110	SILAC mix 1	MS1	H/M	NA		AAAR1_DIA_R1	O75131	CPNE3	DIA m1	SILAC mix 1	0.666482	H/M	MS1
																			DDA	ATP9A	O75110	SILAC mix 1	MS1	M/L	NA		AAAR1_DIA_R2	O75131	CPNE3	DIA m1	SILAC mix 1	0.655161	H/M	MS1
																			DDA	ATPAF1	Q5TC12	SILAC mix 1	MS1	H/L	52.6459		AAAR1_DIA_R3	O75131	CPNE3	DIA m1	SILAC mix 1	0.76674	H/M	MS1
																			DDA	ATPAF1	Q5TC12	SILAC mix 1	MS1	H/M	34.3508		AAAR1_DIA_R1	Q86YQ8	CPNE8	DIA m1	SILAC mix 1	0.86251	H/M	MS1
																			DDA	ATPAF1	Q5TC12	SILAC mix 1	MS1	M/L	14.3995		AAAR1_DIA_R2	Q86YQ8	CPNE8	DIA m1	SILAC mix 1	1.05554	H/M	MS1
																			DDA	ATPAF1	Q5TC12	SILAC mix 2	MS1	H/L	14.3598		AAAR1_DIA_R3	Q86YQ8	CPNE8	DIA m1	SILAC mix 1	1.59907	H/M	MS1
																			DDA	ATPAF1	Q5TC12	SILAC mix 2	MS1	H/M	20.8862		AAAR1_DIA_R1	Q86YQ8;Q9HCH3;Q8IYJ1	CPNE8	DIA m1	SILAC mix 1	0.930054	H/M	MS1
																			DDA	ATPAF1	Q5TC12	SILAC mix 2	MS1	M/L	24.456		AAAR1_DIA_R2	Q86YQ8;Q9HCH3;Q8IYJ1	CPNE8	DIA m1	SILAC mix 1	2.38849	H/M	MS1
																			DDA	ATPAF2	Q8N5M1	SILAC mix 1	MS1	H/L	9.22265		AAAR1_DIA_R3	Q86YQ8;Q9HCH3;Q8IYJ1	CPNE8	DIA m1	SILAC mix 1	0.56564	H/M	MS1
																			DDA	ATPAF2	Q8N5M1	SILAC mix 1	MS1	H/M	25.0809		AAAR1_DIA_R1	P36551	CPOX	DIA m1	SILAC mix 1	1.23397	H/M	MS1
																			DDA	ATPAF2	Q8N5M1	SILAC mix 1	MS1	M/L	19.0452		AAAR1_DIA_R2	P36551	CPOX	DIA m1	SILAC mix 1	1.3457	H/M	MS1
																			DDA	ATPAF2	Q8N5M1	SILAC mix 2	MS1	H/L	NA		AAAR1_DIA_R3	P36551	CPOX	DIA m1	SILAC mix 1	1.02229	H/M	MS1
																			DDA	ATPAF2	Q8N5M1	SILAC mix 2	MS1	H/M	NA		AAAR1_DIA_R1	P31327	CPS1	DIA m1	SILAC mix 1	0.914062	H/M	MS1
																			DDA	ATPAF2	Q8N5M1	SILAC mix 2	MS1	M/L	NA		AAAR1_DIA_R2	P31327	CPS1	DIA m1	SILAC mix 1	0.932829	H/M	MS1
																			DDA	ATPIF1	Q9UII2	SILAC mix 1	MS1	H/L	5.26425		AAAR1_DIA_R3	P31327	CPS1	DIA m1	SILAC mix 1	0.937644	H/M	MS1
																			DDA	ATPIF1	Q9UII2	SILAC mix 1	MS1	H/M	13.0859		AAAR1_DIA_R1	Q10570	CPSF1	DIA m1	SILAC mix 1	0.563844	H/M	MS1
																			DDA	ATPIF1	Q9UII2	SILAC mix 1	MS1	M/L	6.39583		AAAR1_DIA_R2	Q10570	CPSF1	DIA m1	SILAC mix 1	0.694438	H/M	MS1
																			DDA	ATPIF1	Q9UII2	SILAC mix 2	MS1	H/L	0.923353		AAAR1_DIA_R3	Q10570	CPSF1	DIA m1	SILAC mix 1	1.49042	H/M	MS1
																			DDA	ATPIF1	Q9UII2	SILAC mix 2	MS1	H/M	2.45734		AAAR1_DIA_R1	Q9P2I0	CPSF2	DIA m1	SILAC mix 1	0.46809	H/M	MS1
																			DDA	ATPIF1	Q9UII2	SILAC mix 2	MS1	M/L	9.76751		AAAR1_DIA_R2	Q9P2I0	CPSF2	DIA m1	SILAC mix 1	0.598912	H/M	MS1
																			DDA	ATR	Q13535	SILAC mix 1	MS1	H/L	1.35921		AAAR1_DIA_R3	Q9P2I0	CPSF2	DIA m1	SILAC mix 1	0.195718	H/M	MS1
																			DDA	ATR	Q13535	SILAC mix 1	MS1	H/M	11.6213		AAAR1_DIA_R1	Q9UKF6	CPSF3	DIA m1	SILAC mix 1	0.941419	H/M	MS1
																			DDA	ATR	Q13535	SILAC mix 1	MS1	M/L	10.2678		AAAR1_DIA_R2	Q9UKF6	CPSF3	DIA m1	SILAC mix 1	0.880835	H/M	MS1
																			DDA	ATRX	P46100	SILAC mix 1	MS1	H/L	34.4141		AAAR1_DIA_R3	Q9UKF6	CPSF3	DIA m1	SILAC mix 1	0.776357	H/M	MS1
																			DDA	ATRX	P46100	SILAC mix 1	MS1	H/M	38.9983		AAAR1_DIA_R1	O95639	CPSF4	DIA m1	SILAC mix 1	2.2607	H/M	MS1
																			DDA	ATRX	P46100	SILAC mix 1	MS1	M/L	34.4924		AAAR1_DIA_R1	Q16630	CPSF6	DIA m1	SILAC mix 1	0.991099	H/M	MS1
																			DDA	ATRX	P46100	SILAC mix 2	MS1	H/L	30.1139		AAAR1_DIA_R2	Q16630	CPSF6	DIA m1	SILAC mix 1	1.08354	H/M	MS1
																			DDA	ATRX	P46100	SILAC mix 2	MS1	H/M	31.3627		AAAR1_DIA_R3	Q16630	CPSF6	DIA m1	SILAC mix 1	0.890511	H/M	MS1
																			DDA	ATRX	P46100	SILAC mix 2	MS1	M/L	26.8178		AAAR1_DIA_R1	Q8N684	CPSF7	DIA m1	SILAC mix 1	0.863198	H/M	MS1
																			DDA	ATXN10	Q9UBB4	SILAC mix 1	MS1	H/L	13.9755		AAAR1_DIA_R2	Q8N684	CPSF7	DIA m1	SILAC mix 1	0.87802	H/M	MS1
																			DDA	ATXN10	Q9UBB4	SILAC mix 1	MS1	H/M	12.8201		AAAR1_DIA_R3	Q8N684	CPSF7	DIA m1	SILAC mix 1	1.01316	H/M	MS1
																			DDA	ATXN10	Q9UBB4	SILAC mix 1	MS1	M/L	17.7085		AAAR1_DIA_R1	P50416	CPT1A	DIA m1	SILAC mix 1	0.812255	H/M	MS1
																			DDA	ATXN10	Q9UBB4	SILAC mix 2	MS1	H/L	23.4115		AAAR1_DIA_R2	P50416	CPT1A	DIA m1	SILAC mix 1	0.87283	H/M	MS1
																			DDA	ATXN10	Q9UBB4	SILAC mix 2	MS1	H/M	3.47617		AAAR1_DIA_R3	P50416	CPT1A	DIA m1	SILAC mix 1	0.716757	H/M	MS1
																			DDA	ATXN10	Q9UBB4	SILAC mix 2	MS1	M/L	4.52527		AAAR1_DIA_R1	P23786	CPT2	DIA m1	SILAC mix 1	0.939491	H/M	MS1
																			DDA	ATXN2	Q99700	SILAC mix 1	MS1	H/L	63.8488		AAAR1_DIA_R2	P23786	CPT2	DIA m1	SILAC mix 1	0.921732	H/M	MS1
																			DDA	ATXN2	Q99700	SILAC mix 1	MS1	H/M	66.8578		AAAR1_DIA_R3	P23786	CPT2	DIA m1	SILAC mix 1	0.638046	H/M	MS1
																			DDA	ATXN2	Q99700	SILAC mix 1	MS1	M/L	19.4827		AAAR1_DIA_R1	O75629	CREG1	DIA m1	SILAC mix 1	1.37613	H/M	MS1
																			DDA	ATXN2	Q99700	SILAC mix 2	MS1	H/L	4.91832		AAAR1_DIA_R2	O75629	CREG1	DIA m1	SILAC mix 1	1.15099	H/M	MS1
																			DDA	ATXN2	Q99700	SILAC mix 2	MS1	H/M	23.6019		AAAR1_DIA_R3	O75629	CREG1	DIA m1	SILAC mix 1	0.713463	H/M	MS1
																			DDA	ATXN2	Q99700	SILAC mix 2	MS1	M/L	30.2333		AAAR1_DIA_R1	P52943	CRIP2	DIA m1	SILAC mix 1	0.193534	H/M	MS1
																			DDA	ATXN2L	Q8WWM7	SILAC mix 1	MS1	H/L	20.285		AAAR1_DIA_R2	P52943	CRIP2	DIA m1	SILAC mix 1	1.57721	H/M	MS1
																			DDA	ATXN2L	Q8WWM7	SILAC mix 1	MS1	H/M	16.9258		AAAR1_DIA_R3	P52943	CRIP2	DIA m1	SILAC mix 1	0.931633	H/M	MS1
																			DDA	ATXN2L	Q8WWM7	SILAC mix 1	MS1	M/L	7.92285		AAAR1_DIA_R1	P46108	CRK	DIA m1	SILAC mix 1	0.942164	H/M	MS1
																			DDA	ATXN2L	Q8WWM7	SILAC mix 2	MS1	H/L	5.51914		AAAR1_DIA_R3	P46108	CRK	DIA m1	SILAC mix 1	1.01791	H/M	MS1
																			DDA	ATXN2L	Q8WWM7	SILAC mix 2	MS1	H/M	9.20954		AAAR1_DIA_R1	P46109	CRKL	DIA m1	SILAC mix 1	1.29525	H/M	MS1
																			DDA	ATXN2L	Q8WWM7	SILAC mix 2	MS1	M/L	4.99651		AAAR1_DIA_R2	P46109	CRKL	DIA m1	SILAC mix 1	1.37767	H/M	MS1
																			DDA	AUP1	Q9Y679	SILAC mix 1	MS1	H/L	15.9253		AAAR1_DIA_R3	P46109	CRKL	DIA m1	SILAC mix 1	1.83057	H/M	MS1
																			DDA	AUP1	Q9Y679	SILAC mix 1	MS1	H/M	26.7326		AAAR1_DIA_R1	O75718	CRTAP	DIA m1	SILAC mix 1	0.695499	H/M	MS1
																			DDA	AUP1	Q9Y679	SILAC mix 1	MS1	M/L	34.908		AAAR1_DIA_R2	O75718	CRTAP	DIA m1	SILAC mix 1	1.05418	H/M	MS1
																			DDA	AUP1	Q9Y679	SILAC mix 2	MS1	H/L	20.9334		AAAR1_DIA_R3	O75718	CRTAP	DIA m1	SILAC mix 1	0.601917	H/M	MS1
																			DDA	AUP1	Q9Y679	SILAC mix 2	MS1	H/M	9.04392		AAAR1_DIA_R1	Q08257	CRYZ	DIA m1	SILAC mix 1	0.626255	H/M	MS1
																			DDA	AUP1	Q9Y679	SILAC mix 2	MS1	M/L	15.4609		AAAR1_DIA_R2	Q08257	CRYZ	DIA m1	SILAC mix 1	0.963233	H/M	MS1
																			DDA	AURKB	Q96GD4	SILAC mix 1	MS1	H/L	20.3342		AAAR1_DIA_R3	Q08257	CRYZ	DIA m1	SILAC mix 1	0.73107	H/M	MS1
																			DDA	AURKB	Q96GD4	SILAC mix 1	MS1	H/M	6.91775		AAAR1_DIA_R1	O75390	CS	DIA m1	SILAC mix 1	0.980036	H/M	MS1
																			DDA	AURKB	Q96GD4	SILAC mix 1	MS1	M/L	27.2024		AAAR1_DIA_R2	O75390	CS	DIA m1	SILAC mix 1	0.983176	H/M	MS1
																			DDA	AURKB	Q96GD4	SILAC mix 2	MS1	H/L	5.75087		AAAR1_DIA_R3	O75390	CS	DIA m1	SILAC mix 1	0.932874	H/M	MS1
																			DDA	AURKB	Q96GD4	SILAC mix 2	MS1	H/M	1.15031		AAAR1_DIA_R1	O75534	CSDE1	DIA m1	SILAC mix 1	1.27091	H/M	MS1
																			DDA	AURKB	Q96GD4	SILAC mix 2	MS1	M/L	1.96391		AAAR1_DIA_R2	O75534	CSDE1	DIA m1	SILAC mix 1	1.21891	H/M	MS1
																			DDA	AVEN	Q9NQS1	SILAC mix 2	MS1	H/L	NA		AAAR1_DIA_R3	O75534	CSDE1	DIA m1	SILAC mix 1	1.25501	H/M	MS1
																			DDA	AVEN	Q9NQS1	SILAC mix 2	MS1	H/M	NA		AAAR1_DIA_R1	P55060	CSE1L	DIA m1	SILAC mix 1	0.964446	H/M	MS1
																			DDA	AVEN	Q9NQS1	SILAC mix 2	MS1	M/L	NA		AAAR1_DIA_R2	P55060	CSE1L	DIA m1	SILAC mix 1	0.954035	H/M	MS1
																			DDA	AVIL	O75366	SILAC mix 2	MS1	H/L	NA		AAAR1_DIA_R3	P55060	CSE1L	DIA m1	SILAC mix 1	0.987958	H/M	MS1
																			DDA	AVIL	O75366	SILAC mix 2	MS1	H/M	NA		AAAR1_DIA_R2	P41240	CSK	DIA m1	SILAC mix 1	1.51432	H/M	MS1
																			DDA	AVIL	O75366	SILAC mix 2	MS1	M/L	NA		AAAR1_DIA_R3	P41240	CSK	DIA m1	SILAC mix 1	0.723442	H/M	MS1
																			DDA	AXL	P30530	SILAC mix 1	MS1	H/L	2.01376		AAAR1_DIA_R1	P48729	CSNK1A1	DIA m1	SILAC mix 1	0.804269	H/M	MS1
																			DDA	AXL	P30530	SILAC mix 1	MS1	H/M	51.2123		AAAR1_DIA_R2	P48729	CSNK1A1	DIA m1	SILAC mix 1	0.781861	H/M	MS1
																			DDA	AXL	P30530	SILAC mix 1	MS1	M/L	52.951		AAAR1_DIA_R3	P48729	CSNK1A1	DIA m1	SILAC mix 1	0.784098	H/M	MS1
																			DDA	AXL	P30530	SILAC mix 2	MS1	H/L	28.5078		AAAR1_DIA_R1	P48729;Q8N752	CSNK1A1	DIA m1	SILAC mix 1	0.999094	H/M	MS1
																			DDA	AXL	P30530	SILAC mix 2	MS1	H/M	47.6804		AAAR1_DIA_R2	P48729;Q8N752	CSNK1A1	DIA m1	SILAC mix 1	0.870014	H/M	MS1
																			DDA	AXL	P30530	SILAC mix 2	MS1	M/L	86.81		AAAR1_DIA_R3	P48729;Q8N752	CSNK1A1	DIA m1	SILAC mix 1	0.951496	H/M	MS1
																			DDA	B2M	P61769	SILAC mix 1	MS1	H/L	10.6349		AAAR1_DIA_R1	P49674;P48730	CSNK1D;CSNK1E	DIA m1	SILAC mix 1	0.824379	H/M	MS1
																			DDA	B2M	P61769	SILAC mix 1	MS1	H/M	7.97158		AAAR1_DIA_R2	P49674;P48730	CSNK1D;CSNK1E	DIA m1	SILAC mix 1	0.908393	H/M	MS1
																			DDA	B2M	P61769	SILAC mix 1	MS1	M/L	5.97897		AAAR1_DIA_R1	P68400;Q8NEV1	CSNK2A1	DIA m1	SILAC mix 1	0.686039	H/M	MS1
																			DDA	B2M	P61769	SILAC mix 2	MS1	H/L	13.7539		AAAR1_DIA_R2	P68400;Q8NEV1	CSNK2A1	DIA m1	SILAC mix 1	0.76979	H/M	MS1
																			DDA	B2M	P61769	SILAC mix 2	MS1	H/M	3.03928		AAAR1_DIA_R3	P68400;Q8NEV1	CSNK2A1	DIA m1	SILAC mix 1	0.831724	H/M	MS1
																			DDA	B2M	P61769	SILAC mix 2	MS1	M/L	9.76458		AAAR1_DIA_R1	P19784	CSNK2A2	DIA m1	SILAC mix 1	1.02673	H/M	MS1
																			DDA	B4GALT1	P15291	SILAC mix 1	MS1	H/L	1.75065		AAAR1_DIA_R2	P19784	CSNK2A2	DIA m1	SILAC mix 1	1.20256	H/M	MS1
																			DDA	B4GALT1	P15291	SILAC mix 1	MS1	H/M	18.1148		AAAR1_DIA_R3	P19784	CSNK2A2	DIA m1	SILAC mix 1	0.851725	H/M	MS1
																			DDA	B4GALT1	P15291	SILAC mix 1	MS1	M/L	11.7399		AAAR1_DIA_R1	P67870	CSNK2B	DIA m1	SILAC mix 1	2.88373	H/M	MS1
																			DDA	B4GALT1	P15291	SILAC mix 2	MS1	H/L	NA		AAAR1_DIA_R2	P67870	CSNK2B	DIA m1	SILAC mix 1	1.30743	H/M	MS1
																			DDA	B4GALT1	P15291	SILAC mix 2	MS1	H/M	NA		AAAR1_DIA_R3	P67870	CSNK2B	DIA m1	SILAC mix 1	1.05924	H/M	MS1
																			DDA	B4GALT1	P15291	SILAC mix 2	MS1	M/L	NA		AAAR1_DIA_R1	Q6UVK1	CSPG4	DIA m1	SILAC mix 1	1.23785	H/M	MS1
																			DDA	B4GALT5	O43286	SILAC mix 1	MS1	H/L	11.1279		AAAR1_DIA_R2	Q6UVK1	CSPG4	DIA m1	SILAC mix 1	1.04429	H/M	MS1
																			DDA	B4GALT5	O43286	SILAC mix 1	MS1	H/M	7.27256		AAAR1_DIA_R3	Q6UVK1	CSPG4	DIA m1	SILAC mix 1	1.09798	H/M	MS1
																			DDA	B4GALT5	O43286	SILAC mix 1	MS1	M/L	4.85194		AAAR1_DIA_R1	P21291	CSRP1	DIA m1	SILAC mix 1	0.985277	H/M	MS1
																			DDA	B4GALT5	O43286	SILAC mix 2	MS1	H/L	7.32201		AAAR1_DIA_R2	P21291	CSRP1	DIA m1	SILAC mix 1	0.964031	H/M	MS1
																			DDA	B4GALT5	O43286	SILAC mix 2	MS1	H/M	7.65579		AAAR1_DIA_R3	P21291	CSRP1	DIA m1	SILAC mix 1	0.904204	H/M	MS1
																			DDA	B4GALT5	O43286	SILAC mix 2	MS1	M/L	8.82728		AAAR1_DIA_R1	P04080	CSTB	DIA m1	SILAC mix 1	2.78153	H/M	MS1
																			DDA	BAG1	Q99933	SILAC mix 1	MS1	H/L	16.1003		AAAR1_DIA_R2	P04080	CSTB	DIA m1	SILAC mix 1	0.662053	H/M	MS1
																			DDA	BAG1	Q99933	SILAC mix 1	MS1	H/M	16.5451		AAAR1_DIA_R3	P04080	CSTB	DIA m1	SILAC mix 1	1.62072	H/M	MS1
																			DDA	BAG1	Q99933	SILAC mix 1	MS1	M/L	5.6685		AAAR1_DIA_R1	Q05048	CSTF1	DIA m1	SILAC mix 1	0.594094	H/M	MS1
																			DDA	BAG1	Q99933	SILAC mix 2	MS1	H/L	7.46251		AAAR1_DIA_R2	Q05048	CSTF1	DIA m1	SILAC mix 1	0.578752	H/M	MS1
																			DDA	BAG1	Q99933	SILAC mix 2	MS1	H/M	2.44305		AAAR1_DIA_R3	Q05048	CSTF1	DIA m1	SILAC mix 1	0.861873	H/M	MS1
																			DDA	BAG1	Q99933	SILAC mix 2	MS1	M/L	17.7934		AAAR1_DIA_R2	Q9H0L4;P33240	CSTF2;CSTF2T	DIA m1	SILAC mix 1	0.630704	H/M	MS1
																			DDA	BAG2	O95816	SILAC mix 1	MS1	H/L	19.3151		AAAR1_DIA_R3	Q9H0L4;P33240	CSTF2;CSTF2T	DIA m1	SILAC mix 1	0.402452	H/M	MS1
																			DDA	BAG2	O95816	SILAC mix 1	MS1	H/M	2.84186		AAAR1_DIA_R1	Q12996	CSTF3	DIA m1	SILAC mix 1	0.646331	H/M	MS1
																			DDA	BAG2	O95816	SILAC mix 1	MS1	M/L	13.2253		AAAR1_DIA_R2	Q12996	CSTF3	DIA m1	SILAC mix 1	0.475125	H/M	MS1
																			DDA	BAG2	O95816	SILAC mix 2	MS1	H/L	4.87947		AAAR1_DIA_R3	Q12996	CSTF3	DIA m1	SILAC mix 1	0.709503	H/M	MS1
																			DDA	BAG2	O95816	SILAC mix 2	MS1	H/M	3.00155		AAAR1_DIA_R2	Q13363	CTBP1	DIA m1	SILAC mix 1	0.799263	H/M	MS1
																			DDA	BAG2	O95816	SILAC mix 2	MS1	M/L	5.78724		AAAR1_DIA_R3	Q13363	CTBP1	DIA m1	SILAC mix 1	1.32063	H/M	MS1
																			DDA	BAG3	O95817	SILAC mix 1	MS1	H/L	30.9196		AAAR1_DIA_R1	Q13363;P56545	CTBP1;CTBP2	DIA m1	SILAC mix 1	0.673109	H/M	MS1
																			DDA	BAG3	O95817	SILAC mix 1	MS1	H/M	13.6907		AAAR1_DIA_R2	Q13363;P56545	CTBP1;CTBP2	DIA m1	SILAC mix 1	0.858541	H/M	MS1
																			DDA	BAG3	O95817	SILAC mix 1	MS1	M/L	13.0179		AAAR1_DIA_R3	Q13363;P56545	CTBP1;CTBP2	DIA m1	SILAC mix 1	1.13683	H/M	MS1
																			DDA	BAG3	O95817	SILAC mix 2	MS1	H/L	5.50767		AAAR1_DIA_R1	P56545	CTBP2	DIA m1	SILAC mix 1	0.734256	H/M	MS1
																			DDA	BAG3	O95817	SILAC mix 2	MS1	H/M	6.42137		AAAR1_DIA_R2	P56545	CTBP2	DIA m1	SILAC mix 1	1.52744	H/M	MS1
																			DDA	BAG3	O95817	SILAC mix 2	MS1	M/L	6.70103		AAAR1_DIA_R3	P56545	CTBP2	DIA m1	SILAC mix 1	0.634638	H/M	MS1
																			DDA	BAG6	P46379	SILAC mix 1	MS1	H/L	2.98696		AAAR1_DIA_R1	Q05D32	CTDSPL2	DIA m1	SILAC mix 1	0.690581	H/M	MS1
																			DDA	BAG6	P46379	SILAC mix 1	MS1	H/M	0.69378		AAAR1_DIA_R2	Q05D32	CTDSPL2	DIA m1	SILAC mix 1	0.633953	H/M	MS1
																			DDA	BAG6	P46379	SILAC mix 1	MS1	M/L	18.5412		AAAR1_DIA_R3	Q05D32	CTDSPL2	DIA m1	SILAC mix 1	0.691886	H/M	MS1
																			DDA	BAG6	P46379	SILAC mix 2	MS1	H/L	10.786		AAAR1_DIA_R1	P35221	CTNNA1	DIA m1	SILAC mix 1	1.18527	H/M	MS1
																			DDA	BAG6	P46379	SILAC mix 2	MS1	H/M	3.40854		AAAR1_DIA_R2	P35221	CTNNA1	DIA m1	SILAC mix 1	1.0747	H/M	MS1
																			DDA	BAG6	P46379	SILAC mix 2	MS1	M/L	10.5712		AAAR1_DIA_R3	P35221	CTNNA1	DIA m1	SILAC mix 1	0.975025	H/M	MS1
																			DDA	BAIAP2L1	Q9UHR4	SILAC mix 1	MS1	H/L	17.0648		AAAR1_DIA_R1	P26232;P35221	CTNNA1;CTNNA2	DIA m1	SILAC mix 1	0.885216	H/M	MS1
																			DDA	BAIAP2L1	Q9UHR4	SILAC mix 1	MS1	H/M	24.9159		AAAR1_DIA_R2	P26232;P35221	CTNNA1;CTNNA2	DIA m1	SILAC mix 1	0.940806	H/M	MS1
																			DDA	BAIAP2L1	Q9UHR4	SILAC mix 1	MS1	M/L	12.6835		AAAR1_DIA_R3	P26232;P35221	CTNNA1;CTNNA2	DIA m1	SILAC mix 1	1.45031	H/M	MS1
																			DDA	BAIAP2L1	Q9UHR4	SILAC mix 2	MS1	H/L	3.73186		AAAR1_DIA_R1	Q9UBT7	CTNNAL1	DIA m1	SILAC mix 1	0.285857	H/M	MS1
																			DDA	BAIAP2L1	Q9UHR4	SILAC mix 2	MS1	H/M	8.10471		AAAR1_DIA_R2	Q9UBT7	CTNNAL1	DIA m1	SILAC mix 1	0.818479	H/M	MS1
																			DDA	BAIAP2L1	Q9UHR4	SILAC mix 2	MS1	M/L	4.38344		AAAR1_DIA_R1	P35222	CTNNB1	DIA m1	SILAC mix 1	0.573348	H/M	MS1
																			DDA	BAK1	Q16611	SILAC mix 1	MS1	H/L	16.8173		AAAR1_DIA_R2	P35222	CTNNB1	DIA m1	SILAC mix 1	3.25679	H/M	MS1
																			DDA	BAK1	Q16611	SILAC mix 1	MS1	H/M	42.6146		AAAR1_DIA_R1	P14923;P35222	CTNNB1;JUP	DIA m1	SILAC mix 1	0.924373	H/M	MS1
																			DDA	BAK1	Q16611	SILAC mix 1	MS1	M/L	28.9654		AAAR1_DIA_R2	P14923;P35222	CTNNB1;JUP	DIA m1	SILAC mix 1	0.82017	H/M	MS1
																			DDA	BAK1	Q16611	SILAC mix 2	MS1	H/L	22.9202		AAAR1_DIA_R3	P14923;P35222	CTNNB1;JUP	DIA m1	SILAC mix 1	0.756959	H/M	MS1
																			DDA	BAK1	Q16611	SILAC mix 2	MS1	H/M	1.32239		AAAR1_DIA_R1	Q8WYA6	CTNNBL1	DIA m1	SILAC mix 1	1.20685	H/M	MS1
																			DDA	BAK1	Q16611	SILAC mix 2	MS1	M/L	3.3039		AAAR1_DIA_R2	Q8WYA6	CTNNBL1	DIA m1	SILAC mix 1	0.810287	H/M	MS1
																			DDA	BANF1	O75531	SILAC mix 1	MS1	H/L	45.2752		AAAR1_DIA_R3	Q8WYA6	CTNNBL1	DIA m1	SILAC mix 1	0.980329	H/M	MS1
																			DDA	BANF1	O75531	SILAC mix 1	MS1	H/M	39.7752		AAAR1_DIA_R1	O60716	CTNND1	DIA m1	SILAC mix 1	0.843838	H/M	MS1
																			DDA	BANF1	O75531	SILAC mix 1	MS1	M/L	10.4414		AAAR1_DIA_R2	O60716	CTNND1	DIA m1	SILAC mix 1	1.19907	H/M	MS1
																			DDA	BANF1	O75531	SILAC mix 2	MS1	H/L	1.74926		AAAR1_DIA_R3	O60716	CTNND1	DIA m1	SILAC mix 1	0.849329	H/M	MS1
																			DDA	BANF1	O75531	SILAC mix 2	MS1	H/M	15.8968		AAAR1_DIA_R1	P17812	CTPS1	DIA m1	SILAC mix 1	1.14067	H/M	MS1
																			DDA	BANF1	O75531	SILAC mix 2	MS1	M/L	15.6925		AAAR1_DIA_R2	P17812	CTPS1	DIA m1	SILAC mix 1	1.30208	H/M	MS1
																			DDA	BANP	Q8N9N5	SILAC mix 1	MS1	M/L	NA		AAAR1_DIA_R3	P17812	CTPS1	DIA m1	SILAC mix 1	1.20947	H/M	MS1
																			DDA	BANP	Q8N9N5	SILAC mix 2	MS1	H/L	NA		AAAR1_DIA_R1	Q9NRF8;P17812	CTPS1;CTPS2	DIA m1	SILAC mix 1	1.07947	H/M	MS1
																			DDA	BANP	Q8N9N5	SILAC mix 2	MS1	H/M	NA		AAAR1_DIA_R2	Q9NRF8;P17812	CTPS1;CTPS2	DIA m1	SILAC mix 1	2.12287	H/M	MS1
																			DDA	BANP	Q8N9N5	SILAC mix 2	MS1	M/L	NA		AAAR1_DIA_R3	Q9NRF8;P17812	CTPS1;CTPS2	DIA m1	SILAC mix 1	1.2135	H/M	MS1
																			DDA	BASP1	P80723	SILAC mix 1	MS1	H/L	1.79199		AAAR1_DIA_R3	Q9NRF8	CTPS2	DIA m1	SILAC mix 1	0.899877	H/M	MS1
																			DDA	BASP1	P80723	SILAC mix 1	MS1	H/M	2.13845		AAAR1_DIA_R1	Q6PD62	CTR9	DIA m1	SILAC mix 1	0.104268	H/M	MS1
																			DDA	BASP1	P80723	SILAC mix 1	MS1	M/L	2.7813		AAAR1_DIA_R2	Q6PD62	CTR9	DIA m1	SILAC mix 1	0.713532	H/M	MS1
																			DDA	BASP1	P80723	SILAC mix 2	MS1	H/L	0.977803		AAAR1_DIA_R3	Q6PD62	CTR9	DIA m1	SILAC mix 1	0.102954	H/M	MS1
																			DDA	BASP1	P80723	SILAC mix 2	MS1	H/M	0.966422		AAAR1_DIA_R1	P10619	CTSA	DIA m1	SILAC mix 1	0.926166	H/M	MS1
																			DDA	BASP1	P80723	SILAC mix 2	MS1	M/L	1.61129		AAAR1_DIA_R2	P10619	CTSA	DIA m1	SILAC mix 1	1.56471	H/M	MS1
																			DDA	BAX	Q07812	SILAC mix 1	MS1	H/L	120.914		AAAR1_DIA_R3	P10619	CTSA	DIA m1	SILAC mix 1	1.25742	H/M	MS1
																			DDA	BAX	Q07812	SILAC mix 1	MS1	H/M	90.7403		AAAR1_DIA_R3	P07858	CTSB	DIA m1	SILAC mix 1	0.760332	H/M	MS1
																			DDA	BAX	Q07812	SILAC mix 1	MS1	M/L	41.5524		AAAR1_DIA_R1	P53634	CTSC	DIA m1	SILAC mix 1	0.866068	H/M	MS1
																			DDA	BAZ1A	Q9NRL2	SILAC mix 1	MS1	H/L	6.22352		AAAR1_DIA_R2	P53634	CTSC	DIA m1	SILAC mix 1	0.998376	H/M	MS1
																			DDA	BAZ1A	Q9NRL2	SILAC mix 1	MS1	H/M	32.9509		AAAR1_DIA_R3	P53634	CTSC	DIA m1	SILAC mix 1	0.846754	H/M	MS1
																			DDA	BAZ1A	Q9NRL2	SILAC mix 1	MS1	M/L	21.2467		AAAR1_DIA_R1	P07339	CTSD	DIA m1	SILAC mix 1	1.10003	H/M	MS1
																			DDA	BAZ1A	Q9NRL2	SILAC mix 2	MS1	H/L	6.6754		AAAR1_DIA_R2	P07339	CTSD	DIA m1	SILAC mix 1	1.0646	H/M	MS1
																			DDA	BAZ1A	Q9NRL2	SILAC mix 2	MS1	H/M	22.189		AAAR1_DIA_R3	P07339	CTSD	DIA m1	SILAC mix 1	1.13762	H/M	MS1
																			DDA	BAZ1A	Q9NRL2	SILAC mix 2	MS1	M/L	21.8216		AAAR1_DIA_R1	Q9UBR2	CTSZ	DIA m1	SILAC mix 1	1.27173	H/M	MS1
																			DDA	BAZ1B	Q9UIG0	SILAC mix 1	MS1	H/L	33.128		AAAR1_DIA_R2	Q9UBR2	CTSZ	DIA m1	SILAC mix 1	1.23047	H/M	MS1
																			DDA	BAZ1B	Q9UIG0	SILAC mix 1	MS1	H/M	16.301		AAAR1_DIA_R3	Q9UBR2	CTSZ	DIA m1	SILAC mix 1	0.97497	H/M	MS1
																			DDA	BAZ1B	Q9UIG0	SILAC mix 1	MS1	M/L	18.1606		AAAR1_DIA_R1	Q14247	CTTN	DIA m1	SILAC mix 1	0.93021	H/M	MS1
																			DDA	BAZ1B	Q9UIG0	SILAC mix 2	MS1	H/L	13.0821		AAAR1_DIA_R2	Q14247	CTTN	DIA m1	SILAC mix 1	0.98972	H/M	MS1
																			DDA	BAZ1B	Q9UIG0	SILAC mix 2	MS1	H/M	5.61249		AAAR1_DIA_R3	Q14247	CTTN	DIA m1	SILAC mix 1	0.728913	H/M	MS1
																			DDA	BAZ1B	Q9UIG0	SILAC mix 2	MS1	M/L	5.22329		AAAR1_DIA_R1	Q13616	CUL1	DIA m1	SILAC mix 1	0.870697	H/M	MS1
																			DDA	BAZ2A	Q9UIF9	SILAC mix 1	MS1	H/L	4.7963		AAAR1_DIA_R2	Q13616	CUL1	DIA m1	SILAC mix 1	1.37172	H/M	MS1
																			DDA	BAZ2A	Q9UIF9	SILAC mix 1	MS1	H/M	31.0004		AAAR1_DIA_R3	Q13616	CUL1	DIA m1	SILAC mix 1	1.21407	H/M	MS1
																			DDA	BAZ2A	Q9UIF9	SILAC mix 1	MS1	M/L	32.1085		AAAR1_DIA_R1	Q13617	CUL2	DIA m1	SILAC mix 1	1.03179	H/M	MS1
																			DDA	BCAP29	Q9UHQ4	SILAC mix 1	MS1	H/L	NA		AAAR1_DIA_R2	Q13617	CUL2	DIA m1	SILAC mix 1	0.89592	H/M	MS1
																			DDA	BCAP29	Q9UHQ4	SILAC mix 1	MS1	H/M	NA		AAAR1_DIA_R3	Q13617	CUL2	DIA m1	SILAC mix 1	0.820121	H/M	MS1
																			DDA	BCAP29	Q9UHQ4	SILAC mix 1	MS1	M/L	108.374		AAAR1_DIA_R1	Q13618	CUL3	DIA m1	SILAC mix 1	0.794601	H/M	MS1
																			DDA	BCAP31	P51572	SILAC mix 1	MS1	H/L	9.20325		AAAR1_DIA_R1	Q13619	CUL4A	DIA m1	SILAC mix 1	1.73985	H/M	MS1
																			DDA	BCAP31	P51572	SILAC mix 1	MS1	H/M	10.1897		AAAR1_DIA_R2	Q13619	CUL4A	DIA m1	SILAC mix 1	1.4474	H/M	MS1
																			DDA	BCAP31	P51572	SILAC mix 1	MS1	M/L	6.84564		AAAR1_DIA_R3	Q13619	CUL4A	DIA m1	SILAC mix 1	1.37636	H/M	MS1
																			DDA	BCAP31	P51572	SILAC mix 2	MS1	H/L	8.5979		AAAR1_DIA_R1	Q13620;Q13619	CUL4A;CUL4B	DIA m1	SILAC mix 1	0.685281	H/M	MS1
																			DDA	BCAP31	P51572	SILAC mix 2	MS1	H/M	1.35523		AAAR1_DIA_R2	Q13620;Q13619	CUL4A;CUL4B	DIA m1	SILAC mix 1	0.852599	H/M	MS1
																			DDA	BCAP31	P51572	SILAC mix 2	MS1	M/L	2.33518		AAAR1_DIA_R3	Q13620;Q13619	CUL4A;CUL4B	DIA m1	SILAC mix 1	0.906772	H/M	MS1
																			DDA	BCAS2	O75934	SILAC mix 1	MS1	H/L	17.1542		AAAR1_DIA_R1	Q13620	CUL4B	DIA m1	SILAC mix 1	0.701514	H/M	MS1
																			DDA	BCAS2	O75934	SILAC mix 1	MS1	H/M	16.012		AAAR1_DIA_R2	Q13620	CUL4B	DIA m1	SILAC mix 1	0.529841	H/M	MS1
																			DDA	BCAS2	O75934	SILAC mix 1	MS1	M/L	14.1722		AAAR1_DIA_R3	Q13620	CUL4B	DIA m1	SILAC mix 1	0.386228	H/M	MS1
																			DDA	BCAS2	O75934	SILAC mix 2	MS1	H/L	3.63075		AAAR1_DIA_R1	Q96C57	CUSTOS	DIA m1	SILAC mix 1	3.23694	H/M	MS1
																			DDA	BCAS2	O75934	SILAC mix 2	MS1	H/M	12.0392		AAAR1_DIA_R2	Q96C57	CUSTOS	DIA m1	SILAC mix 1	4.52608	H/M	MS1
																			DDA	BCAS2	O75934	SILAC mix 2	MS1	M/L	26.5517		AAAR1_DIA_R3	Q96C57	CUSTOS	DIA m1	SILAC mix 1	3.59243	H/M	MS1
																			DDA	BCAT2	O15382	SILAC mix 1	MS1	H/L	15.7451		AAAR1_DIA_R1	Q9NTM9	CUTC	DIA m1	SILAC mix 1	0.450837	H/M	MS1
																			DDA	BCAT2	O15382	SILAC mix 1	MS1	H/M	11.3336		AAAR1_DIA_R2	Q9NTM9	CUTC	DIA m1	SILAC mix 1	1.12224	H/M	MS1
																			DDA	BCAT2	O15382	SILAC mix 1	MS1	M/L	15.1127		AAAR1_DIA_R3	Q9NTM9	CUTC	DIA m1	SILAC mix 1	0.731415	H/M	MS1
																			DDA	BCAT2	O15382	SILAC mix 2	MS1	H/L	14.1348		AAAR1_DIA_R1	Q9HCG8	CWC22	DIA m1	SILAC mix 1	0.39848	H/M	MS1
																			DDA	BCAT2	O15382	SILAC mix 2	MS1	H/M	6.86665		AAAR1_DIA_R2	Q9HCG8	CWC22	DIA m1	SILAC mix 1	0.943598	H/M	MS1
																			DDA	BCAT2	O15382	SILAC mix 2	MS1	M/L	8.46468		AAAR1_DIA_R3	Q9HCG8	CWC22	DIA m1	SILAC mix 1	0.649591	H/M	MS1
																			DDA	BCCIP	Q9P287	SILAC mix 1	MS1	H/L	2.54685		AAAR1_DIA_R3	Q69YN2	CWF19L1	DIA m1	SILAC mix 1	1.86559	H/M	MS1
																			DDA	BCCIP	Q9P287	SILAC mix 1	MS1	H/M	1.48761		AAAR1_DIA_R2	P78310	CXADR	DIA m1	SILAC mix 1	0.840844	H/M	MS1
																			DDA	BCCIP	Q9P287	SILAC mix 1	MS1	M/L	5.67283		AAAR1_DIA_R3	P78310	CXADR	DIA m1	SILAC mix 1	0.226455	H/M	MS1
																			DDA	BCCIP	Q9P287	SILAC mix 2	MS1	H/L	0.528278		AAAR1_DIA_R3	P61073	CXCR4	DIA m1	SILAC mix 1	0.228257	H/M	MS1
																			DDA	BCCIP	Q9P287	SILAC mix 2	MS1	H/M	7.13514		AAAR1_DIA_R1	Q9H5V9	CXorf56	DIA m1	SILAC mix 1	0.176418	H/M	MS1
																			DDA	BCCIP	Q9P287	SILAC mix 2	MS1	M/L	5.75574		AAAR1_DIA_R2	Q9H5V9	CXorf56	DIA m1	SILAC mix 1	0.413237	H/M	MS1
																			DDA	BCKDHA	P12694	SILAC mix 1	MS1	H/L	14.5173		AAAR1_DIA_R3	Q9H5V9	CXorf56	DIA m1	SILAC mix 1	0.504302	H/M	MS1
																			DDA	BCKDHA	P12694	SILAC mix 1	MS1	H/M	2.93339		AAAR1_DIA_R1	O43169	CYB5B	DIA m1	SILAC mix 1	1.19998	H/M	MS1
																			DDA	BCKDHA	P12694	SILAC mix 1	MS1	M/L	18.122		AAAR1_DIA_R2	O43169	CYB5B	DIA m1	SILAC mix 1	2.04245	H/M	MS1
																			DDA	BCKDHA	P12694	SILAC mix 2	MS1	H/L	18.1232		AAAR1_DIA_R3	O43169	CYB5B	DIA m1	SILAC mix 1	1.30695	H/M	MS1
																			DDA	BCKDHA	P12694	SILAC mix 2	MS1	H/M	11.8757		AAAR1_DIA_R1	Q9UHQ9	CYB5R1	DIA m1	SILAC mix 1	0.984728	H/M	MS1
																			DDA	BCKDHA	P12694	SILAC mix 2	MS1	M/L	16.9187		AAAR1_DIA_R2	Q9UHQ9	CYB5R1	DIA m1	SILAC mix 1	1.134	H/M	MS1
																			DDA	BCKDHB	P21953	SILAC mix 1	MS1	H/L	79.3965		AAAR1_DIA_R3	Q9UHQ9	CYB5R1	DIA m1	SILAC mix 1	0.820747	H/M	MS1
																			DDA	BCKDHB	P21953	SILAC mix 1	MS1	H/M	7.28748		AAAR1_DIA_R1	P00387	CYB5R3	DIA m1	SILAC mix 1	0.915744	H/M	MS1
																			DDA	BCKDHB	P21953	SILAC mix 1	MS1	M/L	74.2554		AAAR1_DIA_R2	P00387	CYB5R3	DIA m1	SILAC mix 1	0.826164	H/M	MS1
																			DDA	BCKDHB	P21953	SILAC mix 2	MS1	H/L	42.5651		AAAR1_DIA_R3	P00387	CYB5R3	DIA m1	SILAC mix 1	0.825703	H/M	MS1
																			DDA	BCKDHB	P21953	SILAC mix 2	MS1	H/M	33.1916		AAAR1_DIA_R1	P08574	CYC1	DIA m1	SILAC mix 1	0.867194	H/M	MS1
																			DDA	BCKDHB	P21953	SILAC mix 2	MS1	M/L	10.0855		AAAR1_DIA_R2	P08574	CYC1	DIA m1	SILAC mix 1	0.873168	H/M	MS1
																			DDA	BCKDK	O14874	SILAC mix 1	MS1	H/L	29.438		AAAR1_DIA_R3	P08574	CYC1	DIA m1	SILAC mix 1	0.819252	H/M	MS1
																			DDA	BCKDK	O14874	SILAC mix 1	MS1	H/M	5.97633		AAAR1_DIA_R1	P99999	CYCS	DIA m1	SILAC mix 1	0.767316	H/M	MS1
																			DDA	BCKDK	O14874	SILAC mix 1	MS1	M/L	37.8465		AAAR1_DIA_R2	P99999	CYCS	DIA m1	SILAC mix 1	0.841837	H/M	MS1
																			DDA	BCKDK	O14874	SILAC mix 2	MS1	H/L	68.3068		AAAR1_DIA_R3	P99999	CYCS	DIA m1	SILAC mix 1	0.788729	H/M	MS1
																			DDA	BCKDK	O14874	SILAC mix 2	MS1	H/M	15.996		AAAR1_DIA_R1	Q7L576	CYFIP1	DIA m1	SILAC mix 1	1.11222	H/M	MS1
																			DDA	BCKDK	O14874	SILAC mix 2	MS1	M/L	54.3155		AAAR1_DIA_R2	Q7L576	CYFIP1	DIA m1	SILAC mix 1	0.897751	H/M	MS1
																			DDA	BCL2L13	Q9BXK5	SILAC mix 1	MS1	H/L	29.8782		AAAR1_DIA_R3	Q7L576	CYFIP1	DIA m1	SILAC mix 1	0.7322	H/M	MS1
																			DDA	BCL2L13	Q9BXK5	SILAC mix 1	MS1	H/M	54.7197		AAAR1_DIA_R1	Q96F07;Q7L576	CYFIP1	DIA m1	SILAC mix 1	1.16205	H/M	MS1
																			DDA	BCL2L13	Q9BXK5	SILAC mix 1	MS1	M/L	12.1984		AAAR1_DIA_R2	Q96F07;Q7L576	CYFIP1	DIA m1	SILAC mix 1	0.852916	H/M	MS1
																			DDA	BCL2L13	Q9BXK5	SILAC mix 2	MS1	H/L	11.2142		AAAR1_DIA_R3	Q96F07;Q7L576	CYFIP1	DIA m1	SILAC mix 1	0.954421	H/M	MS1
																			DDA	BCL2L13	Q9BXK5	SILAC mix 2	MS1	H/M	9.75561		AAAR1_DIA_R1	Q96SQ9	CYP2S1	DIA m1	SILAC mix 1	1.61342	H/M	MS1
																			DDA	BCL2L13	Q9BXK5	SILAC mix 2	MS1	M/L	42.1941		AAAR1_DIA_R1	Q16850	CYP51A1	DIA m1	SILAC mix 1	0.843398	H/M	MS1
																			DDA	BCLAF1	Q9NYF8	SILAC mix 1	MS1	H/L	14.0344		AAAR1_DIA_R2	Q16850	CYP51A1	DIA m1	SILAC mix 1	0.880921	H/M	MS1
																			DDA	BCLAF1	Q9NYF8	SILAC mix 1	MS1	H/M	5.28961		AAAR1_DIA_R3	Q16850	CYP51A1	DIA m1	SILAC mix 1	1.11155	H/M	MS1
																			DDA	BCLAF1	Q9NYF8	SILAC mix 1	MS1	M/L	11.2588		AAAR1_DIA_R1	Q9NUQ9	CYRIB	DIA m1	SILAC mix 1	0.681255	H/M	MS1
																			DDA	BCLAF1	Q9NYF8	SILAC mix 2	MS1	H/L	6.59884		AAAR1_DIA_R2	Q9NUQ9	CYRIB	DIA m1	SILAC mix 1	0.896294	H/M	MS1
																			DDA	BCLAF1	Q9NYF8	SILAC mix 2	MS1	H/M	3.75572		AAAR1_DIA_R3	Q9NUQ9	CYRIB	DIA m1	SILAC mix 1	0.838363	H/M	MS1
																			DDA	BCLAF1	Q9NYF8	SILAC mix 2	MS1	M/L	1.13014		AAAR1_DIA_R1	Q9NUQ9;Q9H0Q0	CYRIB	DIA m1	SILAC mix 1	0.251517	H/M	MS1
																			DDA	BCS1L	Q9Y276	SILAC mix 1	MS1	H/L	3.35553		AAAR1_DIA_R2	Q9NUQ9;Q9H0Q0	CYRIB	DIA m1	SILAC mix 1	0.438049	H/M	MS1
																			DDA	BCS1L	Q9Y276	SILAC mix 1	MS1	H/M	12.1091		AAAR1_DIA_R3	Q9NUQ9;Q9H0Q0	CYRIB	DIA m1	SILAC mix 1	0.378615	H/M	MS1
																			DDA	BCS1L	Q9Y276	SILAC mix 1	MS1	M/L	12.1252		AAAR1_DIA_R1	P98082	DAB2	DIA m1	SILAC mix 1	1.70133	H/M	MS1
																			DDA	BCS1L	Q9Y276	SILAC mix 2	MS1	H/L	15.0666		AAAR1_DIA_R2	P98082	DAB2	DIA m1	SILAC mix 1	1.97196	H/M	MS1
																			DDA	BCS1L	Q9Y276	SILAC mix 2	MS1	H/M	11.8509		AAAR1_DIA_R3	P98082	DAB2	DIA m1	SILAC mix 1	3.04399	H/M	MS1
																			DDA	BCS1L	Q9Y276	SILAC mix 2	MS1	M/L	6.36203		AAAR1_DIA_R1	P61803	DAD1	DIA m1	SILAC mix 1	0.673913	H/M	MS1
																			DDA	BDH2	Q9BUT1	SILAC mix 1	MS1	H/L	NA		AAAR1_DIA_R2	P61803	DAD1	DIA m1	SILAC mix 1	0.393069	H/M	MS1
																			DDA	BDH2	Q9BUT1	SILAC mix 1	MS1	H/M	NA		AAAR1_DIA_R3	P61803	DAD1	DIA m1	SILAC mix 1	0.720512	H/M	MS1
																			DDA	BDH2	Q9BUT1	SILAC mix 1	MS1	M/L	NA		AAAR1_DIA_R1	Q14118	DAG1	DIA m1	SILAC mix 1	0.613067	H/M	MS1
																			DDA	BDH2	Q9BUT1	SILAC mix 2	MS1	H/L	NA		AAAR1_DIA_R2	Q14118	DAG1	DIA m1	SILAC mix 1	0.548014	H/M	MS1
																			DDA	BDH2	Q9BUT1	SILAC mix 2	MS1	H/M	NA		AAAR1_DIA_R3	Q14118	DAG1	DIA m1	SILAC mix 1	0.703916	H/M	MS1
																			DDA	BDH2	Q9BUT1	SILAC mix 2	MS1	M/L	NA		AAAR1_DIA_R1	Q8NCG7	DAGLB	DIA m1	SILAC mix 1	1.59582	H/M	MS1
																			DDA	BET1	O15155	SILAC mix 1	MS1	H/L	1.16959		AAAR1_DIA_R2	Q8NCG7	DAGLB	DIA m1	SILAC mix 1	0.229678	H/M	MS1
																			DDA	BET1	O15155	SILAC mix 1	MS1	H/M	33.9273		AAAR1_DIA_R3	Q8NCG7	DAGLB	DIA m1	SILAC mix 1	1.69701	H/M	MS1
																			DDA	BET1	O15155	SILAC mix 1	MS1	M/L	35.0273		AAAR1_DIA_R1	P51398	DAP3	DIA m1	SILAC mix 1	0.753859	H/M	MS1
																			DDA	BICD2	Q8TD16	SILAC mix 1	MS1	H/L	42.2433		AAAR1_DIA_R2	P51398	DAP3	DIA m1	SILAC mix 1	0.785705	H/M	MS1
																			DDA	BICD2	Q8TD16	SILAC mix 1	MS1	H/M	133.817		AAAR1_DIA_R3	P51398	DAP3	DIA m1	SILAC mix 1	1.10743	H/M	MS1
																			DDA	BICD2	Q8TD16	SILAC mix 1	MS1	M/L	105.655		AAAR1_DIA_R1	P14868	DARS1	DIA m1	SILAC mix 1	1.04061	H/M	MS1
																			DDA	BICD2	Q8TD16	SILAC mix 2	MS1	H/L	NA		AAAR1_DIA_R2	P14868	DARS1	DIA m1	SILAC mix 1	1.0273	H/M	MS1
																			DDA	BICD2	Q8TD16	SILAC mix 2	MS1	H/M	NA		AAAR1_DIA_R3	P14868	DARS1	DIA m1	SILAC mix 1	0.946286	H/M	MS1
																			DDA	BICD2	Q8TD16	SILAC mix 2	MS1	M/L	NA		AAAR1_DIA_R1	Q6PI48	DARS2	DIA m1	SILAC mix 1	0.618745	H/M	MS1
																			DDA	BIN1	O00499	SILAC mix 1	MS1	H/L	NA		AAAR1_DIA_R2	Q6PI48	DARS2	DIA m1	SILAC mix 1	0.77175	H/M	MS1
																			DDA	BIN1	O00499	SILAC mix 1	MS1	H/M	NA		AAAR1_DIA_R3	Q6PI48	DARS2	DIA m1	SILAC mix 1	0.4394	H/M	MS1
																			DDA	BIN1	O00499	SILAC mix 1	MS1	M/L	NA		AAAR1_DIA_R1	Q9UER7	DAXX	DIA m1	SILAC mix 1	1.36098	H/M	MS1
																			DDA	BIN1	O00499	SILAC mix 2	MS1	H/L	2.4617		AAAR1_DIA_R1	Q96EP5	DAZAP1	DIA m1	SILAC mix 1	1.62955	H/M	MS1
																			DDA	BIN1	O00499	SILAC mix 2	MS1	H/M	9.61137		AAAR1_DIA_R2	Q96EP5	DAZAP1	DIA m1	SILAC mix 1	1.13966	H/M	MS1
																			DDA	BIN1	O00499	SILAC mix 2	MS1	M/L	7.1576		AAAR1_DIA_R3	Q96EP5	DAZAP1	DIA m1	SILAC mix 1	1.02554	H/M	MS1
																			DDA	BIRC6	Q9NR09	SILAC mix 1	MS1	M/L	NA		AAAR1_DIA_R1	Q16643	DBN1	DIA m1	SILAC mix 1	0.802129	H/M	MS1
																			DDA	BIRC6	Q9NR09	SILAC mix 2	MS1	H/L	40.5843		AAAR1_DIA_R2	Q16643	DBN1	DIA m1	SILAC mix 1	1.09776	H/M	MS1
																			DDA	BIRC6	Q9NR09	SILAC mix 2	MS1	H/M	4.19523		AAAR1_DIA_R3	Q16643	DBN1	DIA m1	SILAC mix 1	1.09201	H/M	MS1
																			DDA	BIRC6	Q9NR09	SILAC mix 2	MS1	M/L	44.4044		AAAR1_DIA_R1	Q9UJU6	DBNL	DIA m1	SILAC mix 1	0.314787	H/M	MS1
																			DDA	BLM	P54132	SILAC mix 1	MS1	H/L	8.22482		AAAR1_DIA_R2	Q9UJU6	DBNL	DIA m1	SILAC mix 1	0.637019	H/M	MS1
																			DDA	BLM	P54132	SILAC mix 1	MS1	H/M	21.8245		AAAR1_DIA_R3	Q9UJU6	DBNL	DIA m1	SILAC mix 1	0.510768	H/M	MS1
																			DDA	BLM	P54132	SILAC mix 1	MS1	M/L	5.01889		AAAR1_DIA_R1	Q9UK59	DBR1	DIA m1	SILAC mix 1	1.02863	H/M	MS1
																			DDA	BLM	P54132	SILAC mix 2	MS1	H/L	9.42644		AAAR1_DIA_R1	P11182	DBT	DIA m1	SILAC mix 1	0.749205	H/M	MS1
																			DDA	BLM	P54132	SILAC mix 2	MS1	H/M	7.51918		AAAR1_DIA_R2	P11182	DBT	DIA m1	SILAC mix 1	0.595975	H/M	MS1
																			DDA	BLM	P54132	SILAC mix 2	MS1	M/L	9.22328		AAAR1_DIA_R3	P11182	DBT	DIA m1	SILAC mix 1	0.893185	H/M	MS1
																			DDA	BLMH	Q13867	SILAC mix 1	MS1	H/L	24.6852		AAAR1_DIA_R1	Q9Y4B6	DCAF1	DIA m1	SILAC mix 1	3.59569	H/M	MS1
																			DDA	BLMH	Q13867	SILAC mix 1	MS1	H/M	21.6825		AAAR1_DIA_R2	Q9Y4B6	DCAF1	DIA m1	SILAC mix 1	1.6243	H/M	MS1
																			DDA	BLMH	Q13867	SILAC mix 1	MS1	M/L	7.92303		AAAR1_DIA_R3	Q9Y4B6	DCAF1	DIA m1	SILAC mix 1	1.83738	H/M	MS1
																			DDA	BLMH	Q13867	SILAC mix 2	MS1	H/L	14.9286		AAAR1_DIA_R1	Q9NV06	DCAF13	DIA m1	SILAC mix 1	0.340865	H/M	MS1
																			DDA	BLMH	Q13867	SILAC mix 2	MS1	H/M	7.60275		AAAR1_DIA_R2	Q9NV06	DCAF13	DIA m1	SILAC mix 1	0.749734	H/M	MS1
																			DDA	BLMH	Q13867	SILAC mix 2	MS1	M/L	10.0875		AAAR1_DIA_R3	Q9NV06	DCAF13	DIA m1	SILAC mix 1	0.671007	H/M	MS1
																			DDA	BLVRA	P53004	SILAC mix 1	MS1	H/L	39.9368		AAAR1_DIA_R1	Q5TAQ9	DCAF8	DIA m1	SILAC mix 1	0.688613	H/M	MS1
																			DDA	BLVRA	P53004	SILAC mix 1	MS1	H/M	8.03647		AAAR1_DIA_R2	Q5TAQ9	DCAF8	DIA m1	SILAC mix 1	0.943521	H/M	MS1
																			DDA	BLVRA	P53004	SILAC mix 1	MS1	M/L	18.4826		AAAR1_DIA_R3	Q5TAQ9	DCAF8	DIA m1	SILAC mix 1	0.997299	H/M	MS1
																			DDA	BLVRA	P53004	SILAC mix 2	MS1	H/L	14.9687		AAAR1_DIA_R1	Q96C86	DCPS	DIA m1	SILAC mix 1	1.22284	H/M	MS1
																			DDA	BLVRA	P53004	SILAC mix 2	MS1	H/M	10.2841		AAAR1_DIA_R2	Q96C86	DCPS	DIA m1	SILAC mix 1	1.61626	H/M	MS1
																			DDA	BLVRA	P53004	SILAC mix 2	MS1	M/L	10.5125		AAAR1_DIA_R3	Q96C86	DCPS	DIA m1	SILAC mix 1	1.50557	H/M	MS1
																			DDA	BLVRB	P30043	SILAC mix 1	MS1	H/L	6.85499		AAAR1_DIA_R1	Q14203	DCTN1	DIA m1	SILAC mix 1	0.897558	H/M	MS1
																			DDA	BLVRB	P30043	SILAC mix 1	MS1	H/M	10.3727		AAAR1_DIA_R2	Q14203	DCTN1	DIA m1	SILAC mix 1	0.949801	H/M	MS1
																			DDA	BLVRB	P30043	SILAC mix 1	MS1	M/L	10.8673		AAAR1_DIA_R3	Q14203	DCTN1	DIA m1	SILAC mix 1	0.898984	H/M	MS1
																			DDA	BLVRB	P30043	SILAC mix 2	MS1	H/L	1.86114		AAAR1_DIA_R1	Q13561	DCTN2	DIA m1	SILAC mix 1	0.954236	H/M	MS1
																			DDA	BLVRB	P30043	SILAC mix 2	MS1	H/M	1.27567		AAAR1_DIA_R2	Q13561	DCTN2	DIA m1	SILAC mix 1	0.836714	H/M	MS1
																			DDA	BLVRB	P30043	SILAC mix 2	MS1	M/L	8.94774		AAAR1_DIA_R3	Q13561	DCTN2	DIA m1	SILAC mix 1	0.726924	H/M	MS1
																			DDA	BMS1	Q14692	SILAC mix 1	MS1	H/L	10.1445		AAAR1_DIA_R1	Q9UJW0	DCTN4	DIA m1	SILAC mix 1	0.388538	H/M	MS1
																			DDA	BMS1	Q14692	SILAC mix 1	MS1	H/M	27.6248		AAAR1_DIA_R2	Q9UJW0	DCTN4	DIA m1	SILAC mix 1	0.38995	H/M	MS1
																			DDA	BMS1	Q14692	SILAC mix 1	MS1	M/L	25.7612		AAAR1_DIA_R3	Q9UJW0	DCTN4	DIA m1	SILAC mix 1	0.671009	H/M	MS1
																			DDA	BMS1	Q14692	SILAC mix 2	MS1	H/L	14.0548		AAAR1_DIA_R1	Q9H773	DCTPP1	DIA m1	SILAC mix 1	0.0739969	H/M	MS1
																			DDA	BMS1	Q14692	SILAC mix 2	MS1	H/M	12.5156		AAAR1_DIA_R2	Q9H773	DCTPP1	DIA m1	SILAC mix 1	0.0517723	H/M	MS1
																			DDA	BMS1	Q14692	SILAC mix 2	MS1	M/L	10.4378		AAAR1_DIA_R3	Q9H773	DCTPP1	DIA m1	SILAC mix 1	0.561514	H/M	MS1
																			DDA	BOD1L1	Q8NFC6	SILAC mix 1	MS1	H/L	57.7474		AAAR1_DIA_R3	Q96GG9	DCUN1D1	DIA m1	SILAC mix 1	1.77055	H/M	MS1
																			DDA	BOD1L1	Q8NFC6	SILAC mix 1	MS1	H/M	50.4153		AAAR1_DIA_R1	Q9BTE7	DCUN1D5	DIA m1	SILAC mix 1	1.05175	H/M	MS1
																			DDA	BOD1L1	Q8NFC6	SILAC mix 1	MS1	M/L	45.5757		AAAR1_DIA_R2	Q9BTE7	DCUN1D5	DIA m1	SILAC mix 1	1.63859	H/M	MS1
																			DDA	BOD1L1	Q8NFC6	SILAC mix 2	MS1	H/L	NA		AAAR1_DIA_R3	Q9BTE7	DCUN1D5	DIA m1	SILAC mix 1	0.184603	H/M	MS1
																			DDA	BOD1L1	Q8NFC6	SILAC mix 2	MS1	H/M	NA		AAAR1_DIA_R1	Q7Z4W1	DCXR	DIA m1	SILAC mix 1	0.713022	H/M	MS1
																			DDA	BOD1L1	Q8NFC6	SILAC mix 2	MS1	M/L	NA		AAAR1_DIA_R2	Q7Z4W1	DCXR	DIA m1	SILAC mix 1	0.55602	H/M	MS1
																			DDA	BOLA2	Q9H3K6	SILAC mix 1	MS1	H/L	27.8757		AAAR1_DIA_R3	Q7Z4W1	DCXR	DIA m1	SILAC mix 1	0.514934	H/M	MS1
																			DDA	BOLA2	Q9H3K6	SILAC mix 1	MS1	H/M	28.7782		AAAR1_DIA_R1	O94760	DDAH1	DIA m1	SILAC mix 1	1.5625	H/M	MS1
																			DDA	BOLA2	Q9H3K6	SILAC mix 1	MS1	M/L	30.7457		AAAR1_DIA_R1	Q16531	DDB1	DIA m1	SILAC mix 1	0.953411	H/M	MS1
																			DDA	BOLA2	Q9H3K6	SILAC mix 2	MS1	H/L	13.0241		AAAR1_DIA_R2	Q16531	DDB1	DIA m1	SILAC mix 1	0.855061	H/M	MS1
																			DDA	BOLA2	Q9H3K6	SILAC mix 2	MS1	H/M	0.870683		AAAR1_DIA_R3	Q16531	DDB1	DIA m1	SILAC mix 1	1.00704	H/M	MS1
																			DDA	BOLA2	Q9H3K6	SILAC mix 2	MS1	M/L	9.25588		AAAR1_DIA_R1	Q92466	DDB2	DIA m1	SILAC mix 1	0.13037	H/M	MS1
																			DDA	BOP1	Q14137	SILAC mix 1	MS1	H/L	0.787125		AAAR1_DIA_R1	Q5TDH0	DDI2	DIA m1	SILAC mix 1	1.43186	H/M	MS1
																			DDA	BOP1	Q14137	SILAC mix 1	MS1	H/M	9.81374		AAAR1_DIA_R3	Q5TDH0	DDI2	DIA m1	SILAC mix 1	0.35962	H/M	MS1
																			DDA	BOP1	Q14137	SILAC mix 1	MS1	M/L	12.5051		AAAR1_DIA_R1	P39656	DDOST	DIA m1	SILAC mix 1	0.734002	H/M	MS1
																			DDA	BOP1	Q14137	SILAC mix 2	MS1	H/L	6.13035		AAAR1_DIA_R2	P39656	DDOST	DIA m1	SILAC mix 1	0.770267	H/M	MS1
																			DDA	BOP1	Q14137	SILAC mix 2	MS1	H/M	5.93492		AAAR1_DIA_R3	P39656	DDOST	DIA m1	SILAC mix 1	0.899173	H/M	MS1
																			DDA	BOP1	Q14137	SILAC mix 2	MS1	M/L	8.22284		AAAR1_DIA_R1	Q96HY6	DDRGK1	DIA m1	SILAC mix 1	0.53356	H/M	MS1
																			DDA	BPNT1	O95861	SILAC mix 1	MS1	H/L	18.9474		AAAR1_DIA_R2	Q96HY6	DDRGK1	DIA m1	SILAC mix 1	0.644085	H/M	MS1
																			DDA	BPNT1	O95861	SILAC mix 1	MS1	H/M	29.9417		AAAR1_DIA_R3	Q96HY6	DDRGK1	DIA m1	SILAC mix 1	0.472178	H/M	MS1
																			DDA	BPNT1	O95861	SILAC mix 1	MS1	M/L	24.9571		AAAR1_DIA_R1	P30046	DDT	DIA m1	SILAC mix 1	1.04487	H/M	MS1
																			DDA	BPNT1	O95861	SILAC mix 2	MS1	H/L	41.2552		AAAR1_DIA_R1	Q92499	DDX1	DIA m1	SILAC mix 1	0.881566	H/M	MS1
																			DDA	BPNT1	O95861	SILAC mix 2	MS1	H/M	6.97485		AAAR1_DIA_R2	Q92499	DDX1	DIA m1	SILAC mix 1	0.945665	H/M	MS1
																			DDA	BPNT1	O95861	SILAC mix 2	MS1	M/L	64.0983		AAAR1_DIA_R3	Q92499	DDX1	DIA m1	SILAC mix 1	0.943383	H/M	MS1
																			DDA	BPTF	Q12830	SILAC mix 1	MS1	H/L	NA		AAAR1_DIA_R1	Q13206	DDX10	DIA m1	SILAC mix 1	0.998026	H/M	MS1
																			DDA	BPTF	Q12830	SILAC mix 1	MS1	H/M	NA		AAAR1_DIA_R2	Q13206	DDX10	DIA m1	SILAC mix 1	1.20744	H/M	MS1
																			DDA	BPTF	Q12830	SILAC mix 1	MS1	M/L	NA		AAAR1_DIA_R3	Q13206	DDX10	DIA m1	SILAC mix 1	1.86956	H/M	MS1
																			DDA	BPTF	Q12830	SILAC mix 2	MS1	H/L	NA		AAAR1_DIA_R1	Q92771;Q96FC9	DDX11	DIA m1	SILAC mix 1	1.08696	H/M	MS1
																			DDA	BPTF	Q12830	SILAC mix 2	MS1	H/M	NA		AAAR1_DIA_R2	Q92771;Q96FC9	DDX11	DIA m1	SILAC mix 1	1.70947	H/M	MS1
																			DDA	BPTF	Q12830	SILAC mix 2	MS1	M/L	NA		AAAR1_DIA_R3	Q92771;Q96FC9	DDX11	DIA m1	SILAC mix 1	1.89571	H/M	MS1
																			DDA	BRAT1	Q6PJG6	SILAC mix 1	MS1	H/L	66.3844		AAAR1_DIA_R1	Q92841	DDX17	DIA m1	SILAC mix 1	0.950855	H/M	MS1
																			DDA	BRAT1	Q6PJG6	SILAC mix 1	MS1	H/M	28.2287		AAAR1_DIA_R2	Q92841	DDX17	DIA m1	SILAC mix 1	0.941811	H/M	MS1
																			DDA	BRAT1	Q6PJG6	SILAC mix 1	MS1	M/L	36.7807		AAAR1_DIA_R3	Q92841	DDX17	DIA m1	SILAC mix 1	0.854795	H/M	MS1
																			DDA	BRAT1	Q6PJG6	SILAC mix 2	MS1	H/L	48.0445		AAAR1_DIA_R1	O00571;O15523;P17844;Q92841	DDX17;DDX3X;DDX5	DIA m1	SILAC mix 1	0.722564	H/M	MS1
																			DDA	BRAT1	Q6PJG6	SILAC mix 2	MS1	H/M	20.0404		AAAR1_DIA_R2	O00571;O15523;P17844;Q92841	DDX17;DDX3X;DDX5	DIA m1	SILAC mix 1	1.10506	H/M	MS1
																			DDA	BRAT1	Q6PJG6	SILAC mix 2	MS1	M/L	59.7315		AAAR1_DIA_R3	O00571;O15523;P17844;Q92841	DDX17;DDX3X;DDX5	DIA m1	SILAC mix 1	0.766852	H/M	MS1
																			DDA	BRCC3	P46736	SILAC mix 1	MS1	H/L	7.89422		AAAR1_DIA_R1	P17844;Q92841	DDX17;DDX5	DIA m1	SILAC mix 1	0.873568	H/M	MS1
																			DDA	BRCC3	P46736	SILAC mix 1	MS1	H/M	9.19145		AAAR1_DIA_R2	P17844;Q92841	DDX17;DDX5	DIA m1	SILAC mix 1	0.906355	H/M	MS1
																			DDA	BRCC3	P46736	SILAC mix 1	MS1	M/L	1.30465		AAAR1_DIA_R3	P17844;Q92841	DDX17;DDX5	DIA m1	SILAC mix 1	0.840276	H/M	MS1
																			DDA	BRCC3	P46736	SILAC mix 2	MS1	H/L	17.2975		AAAR1_DIA_R1	Q9NVP1	DDX18	DIA m1	SILAC mix 1	0.787401	H/M	MS1
																			DDA	BRCC3	P46736	SILAC mix 2	MS1	H/M	9.84316		AAAR1_DIA_R2	Q9NVP1	DDX18	DIA m1	SILAC mix 1	0.725947	H/M	MS1
																			DDA	BRCC3	P46736	SILAC mix 2	MS1	M/L	22.2065		AAAR1_DIA_R3	Q9NVP1	DDX18	DIA m1	SILAC mix 1	0.790765	H/M	MS1
																			DDA	BRD2	P25440	SILAC mix 1	MS1	H/L	23.6394		AAAR1_DIA_R1	Q9NUU7;Q9UMR2	DDX19A;DDX19B	DIA m1	SILAC mix 1	0.874133	H/M	MS1
																			DDA	BRD2	P25440	SILAC mix 1	MS1	H/M	6.94346		AAAR1_DIA_R2	Q9NUU7;Q9UMR2	DDX19A;DDX19B	DIA m1	SILAC mix 1	0.797447	H/M	MS1
																			DDA	BRD2	P25440	SILAC mix 1	MS1	M/L	12.7675		AAAR1_DIA_R3	Q9NUU7;Q9UMR2	DDX19A;DDX19B	DIA m1	SILAC mix 1	1.03547	H/M	MS1
																			DDA	BRD2	P25440	SILAC mix 2	MS1	H/L	17.881		AAAR1_DIA_R1	Q9UHI6	DDX20	DIA m1	SILAC mix 1	1.04255	H/M	MS1
																			DDA	BRD2	P25440	SILAC mix 2	MS1	H/M	12.5883		AAAR1_DIA_R2	Q9UHI6	DDX20	DIA m1	SILAC mix 1	1.19451	H/M	MS1
																			DDA	BRD2	P25440	SILAC mix 2	MS1	M/L	10.2716		AAAR1_DIA_R3	Q9UHI6	DDX20	DIA m1	SILAC mix 1	1.1527	H/M	MS1
																			DDA	BRD3	Q15059	SILAC mix 1	MS1	H/L	26.7052		AAAR1_DIA_R1	Q9NR30	DDX21	DIA m1	SILAC mix 1	0.828811	H/M	MS1
																			DDA	BRD3	Q15059	SILAC mix 1	MS1	H/M	43.5377		AAAR1_DIA_R2	Q9NR30	DDX21	DIA m1	SILAC mix 1	0.853321	H/M	MS1
																			DDA	BRD3	Q15059	SILAC mix 1	MS1	M/L	17.7421		AAAR1_DIA_R3	Q9NR30	DDX21	DIA m1	SILAC mix 1	0.793774	H/M	MS1
																			DDA	BRD3	Q15059	SILAC mix 2	MS1	H/L	NA		AAAR1_DIA_R1	Q9BQ39;Q9NR30	DDX21;DDX50	DIA m1	SILAC mix 1	0.713756	H/M	MS1
																			DDA	BRD3	Q15059	SILAC mix 2	MS1	H/M	NA		AAAR1_DIA_R2	Q9BQ39;Q9NR30	DDX21;DDX50	DIA m1	SILAC mix 1	0.763288	H/M	MS1
																			DDA	BRD3	Q15059	SILAC mix 2	MS1	M/L	NA		AAAR1_DIA_R3	Q9BQ39;Q9NR30	DDX21;DDX50	DIA m1	SILAC mix 1	0.603783	H/M	MS1
																			DDA	BRD4	O60885	SILAC mix 1	MS1	H/L	93.2008		AAAR1_DIA_R1	Q9BUQ8	DDX23	DIA m1	SILAC mix 1	0.826502	H/M	MS1
																			DDA	BRD4	O60885	SILAC mix 1	MS1	H/M	92.8408		AAAR1_DIA_R2	Q9BUQ8	DDX23	DIA m1	SILAC mix 1	1.34858	H/M	MS1
																			DDA	BRD4	O60885	SILAC mix 1	MS1	M/L	79.1246		AAAR1_DIA_R3	Q9BUQ8	DDX23	DIA m1	SILAC mix 1	1.16585	H/M	MS1
																			DDA	BRD4	O60885	SILAC mix 2	MS1	H/L	79.0867		AAAR1_DIA_R1	Q9GZR7	DDX24	DIA m1	SILAC mix 1	0.952302	H/M	MS1
																			DDA	BRD4	O60885	SILAC mix 2	MS1	H/M	7.8286		AAAR1_DIA_R2	Q9GZR7	DDX24	DIA m1	SILAC mix 1	1.39181	H/M	MS1
																			DDA	BRD4	O60885	SILAC mix 2	MS1	M/L	75.5855		AAAR1_DIA_R3	Q9GZR7	DDX24	DIA m1	SILAC mix 1	1.02161	H/M	MS1
																			DDA	BRD7	Q9NPI1	SILAC mix 1	MS1	H/L	NA		AAAR1_DIA_R1	Q96GQ7	DDX27	DIA m1	SILAC mix 1	1.27612	H/M	MS1
																			DDA	BRD7	Q9NPI1	SILAC mix 1	MS1	H/M	NA		AAAR1_DIA_R2	Q96GQ7	DDX27	DIA m1	SILAC mix 1	1.22342	H/M	MS1
																			DDA	BRD7	Q9NPI1	SILAC mix 1	MS1	M/L	NA		AAAR1_DIA_R3	Q96GQ7	DDX27	DIA m1	SILAC mix 1	1.18881	H/M	MS1
																			DDA	BRI3BP	Q8WY22	SILAC mix 1	MS1	H/L	8.50005		AAAR1_DIA_R1	Q9NUL7	DDX28	DIA m1	SILAC mix 1	28.139	H/M	MS1
																			DDA	BRI3BP	Q8WY22	SILAC mix 1	MS1	H/M	27.2204		AAAR1_DIA_R3	Q9NUL7	DDX28	DIA m1	SILAC mix 1	1.97636	H/M	MS1
																			DDA	BRI3BP	Q8WY22	SILAC mix 1	MS1	M/L	25.0465		AAAR1_DIA_R1	Q9H8H2	DDX31	DIA m1	SILAC mix 1	1.09232	H/M	MS1
																			DDA	BRI3BP	Q8WY22	SILAC mix 2	MS1	H/L	39.0285		AAAR1_DIA_R2	Q9H8H2	DDX31	DIA m1	SILAC mix 1	1.3474	H/M	MS1
																			DDA	BRI3BP	Q8WY22	SILAC mix 2	MS1	H/M	17.342		AAAR1_DIA_R3	Q9H8H2	DDX31	DIA m1	SILAC mix 1	0.487474	H/M	MS1
																			DDA	BRI3BP	Q8WY22	SILAC mix 2	MS1	M/L	43.894		AAAR1_DIA_R1	O00148	DDX39A	DIA m1	SILAC mix 1	0.843909	H/M	MS1
																			DDA	BRIX1	Q8TDN6	SILAC mix 1	MS1	H/L	5.21431		AAAR1_DIA_R2	O00148	DDX39A	DIA m1	SILAC mix 1	0.535125	H/M	MS1
																			DDA	BRIX1	Q8TDN6	SILAC mix 1	MS1	H/M	1.67805		AAAR1_DIA_R3	O00148	DDX39A	DIA m1	SILAC mix 1	0.879757	H/M	MS1
																			DDA	BRIX1	Q8TDN6	SILAC mix 1	MS1	M/L	5.10404		AAAR1_DIA_R1	Q13838;O00148	DDX39A;DDX39B	DIA m1	SILAC mix 1	0.930767	H/M	MS1
																			DDA	BRIX1	Q8TDN6	SILAC mix 2	MS1	H/L	2.27747		AAAR1_DIA_R2	Q13838;O00148	DDX39A;DDX39B	DIA m1	SILAC mix 1	0.844025	H/M	MS1
																			DDA	BRIX1	Q8TDN6	SILAC mix 2	MS1	H/M	2.59569		AAAR1_DIA_R3	Q13838;O00148	DDX39A;DDX39B	DIA m1	SILAC mix 1	1.00693	H/M	MS1
																			DDA	BRIX1	Q8TDN6	SILAC mix 2	MS1	M/L	4.81569		AAAR1_DIA_R1	Q13838	DDX39B	DIA m1	SILAC mix 1	0.852999	H/M	MS1
																			DDA	BROX	Q5VW32	SILAC mix 1	MS1	H/L	14.4607		AAAR1_DIA_R2	Q13838	DDX39B	DIA m1	SILAC mix 1	0.988652	H/M	MS1
																			DDA	BROX	Q5VW32	SILAC mix 1	MS1	H/M	31.7268		AAAR1_DIA_R3	Q13838	DDX39B	DIA m1	SILAC mix 1	0.850847	H/M	MS1
																			DDA	BROX	Q5VW32	SILAC mix 1	MS1	M/L	23.8472		AAAR1_DIA_R1	O00571	DDX3X	DIA m1	SILAC mix 1	1.05758	H/M	MS1
																			DDA	BROX	Q5VW32	SILAC mix 2	MS1	H/L	6.70891		AAAR1_DIA_R2	O00571	DDX3X	DIA m1	SILAC mix 1	1.01782	H/M	MS1
																			DDA	BROX	Q5VW32	SILAC mix 2	MS1	H/M	29.42		AAAR1_DIA_R3	O00571	DDX3X	DIA m1	SILAC mix 1	1.09795	H/M	MS1
																			DDA	BROX	Q5VW32	SILAC mix 2	MS1	M/L	9.47116		AAAR1_DIA_R1	O00571;O15523	DDX3X	DIA m1	SILAC mix 1	0.86527	H/M	MS1
																			DDA	BSG	P35613	SILAC mix 1	MS1	H/L	4.53486		AAAR1_DIA_R2	O00571;O15523	DDX3X	DIA m1	SILAC mix 1	0.926807	H/M	MS1
																			DDA	BSG	P35613	SILAC mix 1	MS1	H/M	4.4415		AAAR1_DIA_R3	O00571;O15523	DDX3X	DIA m1	SILAC mix 1	0.877872	H/M	MS1
																			DDA	BSG	P35613	SILAC mix 1	MS1	M/L	10.6749		AAAR1_DIA_R1	O00571;O15523;Q9NQI0	DDX3X	DIA m1	SILAC mix 1	2.74106	H/M	MS1
																			DDA	BSG	P35613	SILAC mix 2	MS1	H/L	3.41985		AAAR1_DIA_R2	O00571;O15523;Q9NQI0	DDX3X	DIA m1	SILAC mix 1	0.997568	H/M	MS1
																			DDA	BSG	P35613	SILAC mix 2	MS1	H/M	1.066		AAAR1_DIA_R3	O00571;O15523;Q9NQI0	DDX3X	DIA m1	SILAC mix 1	1.90579	H/M	MS1
																			DDA	BSG	P35613	SILAC mix 2	MS1	M/L	2.15559		AAAR1_DIA_R1	Q9UJV9	DDX41	DIA m1	SILAC mix 1	3.49573	H/M	MS1
																			DDA	BST2	Q10589	SILAC mix 1	MS1	H/L	15.1825		AAAR1_DIA_R2	Q9UJV9	DDX41	DIA m1	SILAC mix 1	1.35322	H/M	MS1
																			DDA	BST2	Q10589	SILAC mix 1	MS1	H/M	22.1928		AAAR1_DIA_R1	Q86XP3	DDX42	DIA m1	SILAC mix 1	1.11783	H/M	MS1
																			DDA	BST2	Q10589	SILAC mix 1	MS1	M/L	6.22658		AAAR1_DIA_R2	Q86XP3	DDX42	DIA m1	SILAC mix 1	0.930678	H/M	MS1
																			DDA	BST2	Q10589	SILAC mix 2	MS1	H/L	1.08489		AAAR1_DIA_R3	Q86XP3	DDX42	DIA m1	SILAC mix 1	0.82747	H/M	MS1
																			DDA	BST2	Q10589	SILAC mix 2	MS1	H/M	1.2398		AAAR1_DIA_R1	Q7L014	DDX46	DIA m1	SILAC mix 1	0.842027	H/M	MS1
																			DDA	BST2	Q10589	SILAC mix 2	MS1	M/L	3.35389		AAAR1_DIA_R2	Q7L014	DDX46	DIA m1	SILAC mix 1	0.907047	H/M	MS1
																			DDA	BTAF1	O14981	SILAC mix 1	MS1	H/L	14.2964		AAAR1_DIA_R3	Q7L014	DDX46	DIA m1	SILAC mix 1	0.944603	H/M	MS1
																			DDA	BTAF1	O14981	SILAC mix 1	MS1	H/M	7.67663		AAAR1_DIA_R1	Q9H0S4	DDX47	DIA m1	SILAC mix 1	0.790255	H/M	MS1
																			DDA	BTAF1	O14981	SILAC mix 1	MS1	M/L	22.3596		AAAR1_DIA_R2	Q9H0S4	DDX47	DIA m1	SILAC mix 1	0.769082	H/M	MS1
																			DDA	BTAF1	O14981	SILAC mix 2	MS1	H/L	34.585		AAAR1_DIA_R3	Q9H0S4	DDX47	DIA m1	SILAC mix 1	0.818843	H/M	MS1
																			DDA	BTAF1	O14981	SILAC mix 2	MS1	H/M	15.7185		AAAR1_DIA_R1	Q9Y6V7	DDX49	DIA m1	SILAC mix 1	2.43102	H/M	MS1
																			DDA	BTAF1	O14981	SILAC mix 2	MS1	M/L	45.3738		AAAR1_DIA_R2	Q9Y6V7	DDX49	DIA m1	SILAC mix 1	0.232567	H/M	MS1
																			DDA	BTF3	P20290	SILAC mix 1	MS1	H/L	2.66109		AAAR1_DIA_R3	Q9Y6V7	DDX49	DIA m1	SILAC mix 1	2.54214	H/M	MS1
																			DDA	BTF3	P20290	SILAC mix 1	MS1	H/M	8.34426		AAAR1_DIA_R1	P17844	DDX5	DIA m1	SILAC mix 1	0.866037	H/M	MS1
																			DDA	BTF3	P20290	SILAC mix 1	MS1	M/L	5.86056		AAAR1_DIA_R2	P17844	DDX5	DIA m1	SILAC mix 1	0.911702	H/M	MS1
																			DDA	BTF3	P20290	SILAC mix 2	MS1	H/L	5.03914		AAAR1_DIA_R3	P17844	DDX5	DIA m1	SILAC mix 1	0.889589	H/M	MS1
																			DDA	BTF3	P20290	SILAC mix 2	MS1	H/M	6.36621		AAAR1_DIA_R1	Q9BQ39	DDX50	DIA m1	SILAC mix 1	0.950688	H/M	MS1
																			DDA	BTF3	P20290	SILAC mix 2	MS1	M/L	3.44746		AAAR1_DIA_R2	Q9BQ39	DDX50	DIA m1	SILAC mix 1	1.00861	H/M	MS1
																			DDA	BTF3L4	Q96K17	SILAC mix 1	MS1	H/L	20.4161		AAAR1_DIA_R3	Q9BQ39	DDX50	DIA m1	SILAC mix 1	1.53113	H/M	MS1
																			DDA	BTF3L4	Q96K17	SILAC mix 1	MS1	H/M	37.8921		AAAR1_DIA_R1	Q8N8A6	DDX51	DIA m1	SILAC mix 1	0.360879	H/M	MS1
																			DDA	BTF3L4	Q96K17	SILAC mix 1	MS1	M/L	22.0904		AAAR1_DIA_R2	Q8N8A6	DDX51	DIA m1	SILAC mix 1	0.58486	H/M	MS1
																			DDA	BTF3L4	Q96K17	SILAC mix 2	MS1	H/L	10.3457		AAAR1_DIA_R3	Q8N8A6	DDX51	DIA m1	SILAC mix 1	1.01997	H/M	MS1
																			DDA	BTF3L4	Q96K17	SILAC mix 2	MS1	H/M	8.05343		AAAR1_DIA_R1	Q9Y2R4	DDX52	DIA m1	SILAC mix 1	1.11073	H/M	MS1
																			DDA	BTF3L4	Q96K17	SILAC mix 2	MS1	M/L	9.99937		AAAR1_DIA_R2	Q9Y2R4	DDX52	DIA m1	SILAC mix 1	1.20628	H/M	MS1
																			DDA	BUB3	O43684	SILAC mix 1	MS1	H/L	4.99224		AAAR1_DIA_R3	Q9Y2R4	DDX52	DIA m1	SILAC mix 1	1.46941	H/M	MS1
																			DDA	BUB3	O43684	SILAC mix 1	MS1	H/M	10.2287		AAAR1_DIA_R1	Q8TDD1	DDX54	DIA m1	SILAC mix 1	0.815995	H/M	MS1
[truncated: 389,571+ more rows]

## Sheet: Figure 5
Figure 5B				Figure 5C						Figure 5D					Figure 5E							Figure 5F
replicate	time point	n		Gene_names	Protein.Group	time point	ratio	CV [%]		PC1	PC2	replicate	time point		Protein.Ids	Gene_names	log2FC (IFNg/BSA)	adj. P-value	AveExpr	time point [h]		ONTOLOGY	ID	Description	p.adjust	qvalue	geneID	Count	direction	name	time point	FoldEnrichment	richFactor
24h_R1	24h	6620		A4GALT	Q9NPC4	24h	H/M	NA		-0.272267	9.67198	24h_R1	24h		A0A096LP01	SMIM26	0.098504	0.654044	18.4989	2		BP	GO:0045087	innate immune response	0.000409524	0.000302293	O15162/P05362/P42224/Q16666/Q7Z2W4/Q86WV6/Q92692	7	up	innate immune response - GO:0045087	4h	9.79725	0.024055
24h_R2	24h	6694		AAAS	Q9NRG9	24h	H/M	8.4492		2.55847	12.4126	24h_R2	24h		A0AV96	RBM47	-0.131861	0.425042	19.0647	2		BP	GO:0045087	innate immune response	9.95946e-09	8.88725e-09	O14545/O15162/O75582/P05362/P09871/P13747/P23497/P42224/P80217/Q16666/Q6K0P9/Q7Z2W4/Q92692/Q9BRZ2/Q9Y5A7/Q9Y6K5	16	up	innate immune response - GO:0045087	9h	8.31312	0.0535117
24h_R3	24h	6651		AAGAB	Q6PD74	24h	H/M	7.28714		-4.15178	11.8691	24h_R3	24h		A0AVF1	TTC26	-0.00217895	0.996097	16.9265	2		BP	GO:0045087	innate immune response	1.85665e-10	1.7111e-10	O00635/O14545/O15162/O75582/P01024/P04439/P05362/P09871/P10321/P13284/P13747/P15941/P17693/P19525/P23497/P29590/P42224/P46108/P61769/P80217/Q01629/Q06323/Q08722/Q10589/Q13287/Q14258/Q15646/Q16666/Q6K0P9/Q7Z2W4/Q86WV6/Q92692/Q9BRZ2/Q9BYX4/Q9H1D9/Q9NX57/Q9UL46/Q9Y5A7/Q9Y6K5	39	up	innate immune response - GO:0045087	24h	3.7237	0.133106
2h_R1	2h	6340		AAK1	Q2M2I8	24h	H/M	8.61117		-7.99331	-9.05807	2h_R1	2h		A0AVT1	UBA6	0.387445	0.590822	16.8755	2		BP	GO:0060333	interferon-gamma-mediated signaling pathway	0.00470483	0.00419534	P05362/P13747/P19474/P42224	4	up	interferon-gamma-mediated signaling pathway - GO:0060333	6h	23.4645	0.137931
2h_R2	2h	6589		AAMDC	Q9H7C9	24h	H/M	23.6512		-1.09522	-6.56626	2h_R2	2h		A0FGR8	ESYT2	0.117901	0.308234	19.3027	2		BP	GO:0060333	interferon-gamma-mediated signaling pathway	7.34755e-05	6.55653e-05	P05362/P13747/P23497/P42224/Q9Y6K5	5	up	interferon-gamma-mediated signaling pathway - GO:0060333	9h	26.7847	0.172414
2h_R3	2h	6580		AAMP	Q13685	24h	H/M	15.2554		3.83648	-8.26416	2h_R3	2h		A0JLT2	MED19	0.479123	0.406184	16.6177	2		BP	GO:0060333	interferon-gamma-mediated signaling pathway	1.34927e-10	1.24349e-10	O00635/P04439/P05362/P10321/P13284/P13747/P17693/P23497/P29590/P42224/P61769/Q13287/Q14258/Q15646/Q9Y6K5	15	up	interferon-gamma-mediated signaling pathway - GO:0060333	24h	12.7161	0.454545
4h_R1	4h	6608		AAR2	Q9Y312	24h	H/M	3.75808		-2.69056	-3.74703	4h_R1	4h		A0MZ66	SHTN1	-0.0232484	0.981702	17.6345	2		BP	GO:0034341	response to interferon-gamma	0.000215088	0.000191932	P05362/P13747/P23497/P42224/Q9Y5A7/Q9Y6K5	6	up	response to interferon-gamma - GO:0034341	9h	14.1229	0.0909091
4h_R2	4h	6645		AARS1	P49588	24h	H/M	4.85932		4.66853	-2.63293	4h_R2	4h		A0PJW6	TMEM223	-0.0323273	0.962961	17.1458	2		BP	GO:0034341	response to interferon-gamma	1.34927e-10	1.24349e-10	O00635/P04439/P05362/P10321/P13284/P13747/P17693/P23497/P29590/P42224/P61769/Q01629/Q08722/Q10589/Q13287/Q14258/Q15646/Q9NX57/Q9Y5A7/Q9Y6K5	20	up	response to interferon-gamma - GO:0034341	24h	7.993	0.285714
4h_R3	4h	6759		AARS2	Q5JTZ9	24h	H/M	10.3702		20.8891	-3.20659	4h_R3	4h		A0PJZ3	GXYLT2	0.134242	0.683311	16.6184	2		NA	top 500 upreg. RNA - GSE150196	top 500 upreg. RNA - GSE150196	0.0101936	0.00447087	P05362/P42224	2	up	top 500 upreg. RNA - GSE150196	2h	20.4906	0.0377358
6h_R1	6h	6812		AARSD1	Q9BTE6	24h	H/M	11.1982		1.625	-2.6768	6h_R1	6h		A1L0T0	ILVBL	-0.00137052	0.995001	18.8239	2		NA	top 500 upreg. RNA - GSE150196	top 500 upreg. RNA - GSE150196	3.69261e-08	2.45492e-08	O15162/O75558/P05362/P42224/Q03518/Q16666/Q9BQE5	7	up	top 500 upreg. RNA - GSE150196	4h	24.7356	0.134615
6h_R2	6h	6717		AASDHPPT	Q9NRN7	24h	H/M	7.69283		-13.1617	-1.99677	6h_R2	6h		A1L390	PLEKHG3	-0.107712	0.877224	17.531	2		NA	top 500 upreg. RNA - GSE150196	top 500 upreg. RNA - GSE150196	2.91216e-09	1.93606e-09	P05362/P13747/P19474/P23381/P42224/Q03518/Q03519/Q9BQE5	8	up	top 500 upreg. RNA - GSE150196	6h	24.6	0.166667
6h_R3	6h	6784		AATF	Q9NY61	24h	H/M	8.49661		-6.31315	-3.23376	6h_R3	6h		A1X283	SH3PXD2B	-0.0464295	0.94249	17.4853	2		NA	top 500 upreg. RNA - GSE150196	top 500 upreg. RNA - GSE150196	1.57684e-18	1.29098e-18	O15162/P05362/P09871/P13747/P23381/P23497/P28838/P42224/P80217/Q03518/Q03519/Q16666/Q8IZH2/Q9BQE5/Q9HB58/Q9Y6K5	16	up	top 500 upreg. RNA - GSE150196	9h	23.0902	0.313725
9h_R1	9h	6758		ABCA2	Q9BZC7	24h	H/M	NA		-3.67442	2.68418	9h_R1	9h		A2RRP1	NBAS	0.00122404	0.999515	16.1415	2		NA	top 500 upreg. RNA - GSE150196	top 500 upreg. RNA - GSE150196	7.13714e-30	6.01022e-30	O00635/O15162/O75558/P01024/P05362/P09871/P10321/P13747/P15941/P19971/P23381/P23497/P28838/P29590/P42224/P80217/Q03518/Q03519/Q06323/Q13287/Q14764/Q15646/Q16666/Q5K651/Q5T5P2/Q63HN8/Q8IZH2/Q9BQE5/Q9BWW8/Q9BYX4/Q9HBL0/Q9UL46/Q9Y6K5	33	up	top 500 upreg. RNA - GSE150196	24h	12.2111	0.611111
9h_R2	9h	6674		ABCB10	Q9NRK6	24h	H/M	6.98274		0.572744	3.39309	9h_R2	9h		A2VDF0	FUOM	-0.0628755	0.902439	16.1429	2		NA	top 500 STAT1 ChIPseq peaks - ENCFF039MZH	top 500 STAT1 ChIPseq peaks - ENCFF039MZH	0.00796156	0.00349191	P05362/P42224/Q7Z2W4	3	up	top 500 STAT1 ChIPseq peaks - ENCFF039MZH	2h	10.5779	0.0194805
9h_R3	9h	6638		ABCB10;ABCB8;TAP2	Q03519;Q9NRK6;Q9NUT2	24h	H/M	5.09395		5.2021	1.35138	9h_R3	9h		A2VDJ0	TMEM131L	0.0382159	0.891926	17.4858	2		NA	top 500 STAT1 ChIPseq peaks - ENCFF039MZH	top 500 STAT1 ChIPseq peaks - ENCFF039MZH	0.000450527	0.000299519	O15162/P05362/P40261/P42224/Q16666/Q7Z2W4	6	up	top 500 STAT1 ChIPseq peaks - ENCFF039MZH	4h	7.1129	0.0387097
				ABCB6	Q9NP58	24h	H/M	6.07022							A3KMH1	VWA8	-0.0555968	0.506802	18.4026	2		NA	top 500 STAT1 ChIPseq peaks - ENCFF039MZH	top 500 STAT1 ChIPseq peaks - ENCFF039MZH	0.0529877	0.0352273	P05362/P19474/P42224/Q7Z2W4	4	up	top 500 STAT1 ChIPseq peaks - ENCFF039MZH	6h	3.78462	0.025641
				ABCB7	O75027	24h	H/M	2.44693							A3KN83	SBNO1	0.0769837	0.43524	18.3907	2		NA	top 500 STAT1 ChIPseq peaks - ENCFF039MZH	top 500 STAT1 ChIPseq peaks - ENCFF039MZH	0.00429369	0.0035153	O15162/P05362/P40261/P42224/P48507/Q16666/Q687X5/Q7Z2W4	8	up	top 500 STAT1 ChIPseq peaks - ENCFF039MZH	9h	3.77436	0.0512821
				ABCB8	Q9NUT2	24h	H/M	NA							A4D1B5	GSAP	0.0501048	0.858996	19.6897	2		NA	top 500 STAT1 ChIPseq peaks - ENCFF039MZH	top 500 STAT1 ChIPseq peaks - ENCFF039MZH	3.17415e-10	2.67297e-10	O00139/O00311/O15162/P01024/P05362/P13995/P15941/P27105/P31949/P32970/P40261/P40763/P42224/P43003/P48507/Q02818/Q08380/Q10589/Q14258/Q16666/Q4KMQ1/Q63HN8/Q7Z2W4/Q86SQ0/Q8IWV7/Q8TEH3/Q9BUQ8/Q9BWW8/Q9HBL0/Q9Y6N8	30	up	top 500 STAT1 ChIPseq peaks - ENCFF039MZH	24h	3.74659	0.1875
				ABCC1	P33527	24h	H/M	6.69617							A4D1E9	GTPBP10	0.111835	0.434705	18.7166	2		NA	HALLMARK_INTERFERON_GAMMA_RESPONSE	HALLMARK_INTERFERON_GAMMA_RESPONSE	0.00170818	0.000749203	P04179/P05362/P42224	3	up	Hallmark Interferon gamma response - M5913	2h	22.3151	0.0410959
				ABCC2	Q92887	24h	H/M	7.63411							A4D1P6	WDR91	0.318202	0.450533	19.5336	2		NA	HALLMARK_INTERFERON_GAMMA_RESPONSE	HALLMARK_INTERFERON_GAMMA_RESPONSE	0.000232918	0.000154848	O15162/P04179/P05362/P42224/Q03518	5	up	Hallmark Interferon gamma response - M5913	4h	12.4155	0.0675676
				ABCC4	O15439	24h	H/M	5.23471							A4FU01	MTMR11	0.00295478	0.99505	22.8322	2		NA	HALLMARK_INTERFERON_GAMMA_RESPONSE	HALLMARK_INTERFERON_GAMMA_RESPONSE	2.22033e-05	1.47612e-05	P04179/P05362/P19474/P23381/P42224/Q03518	6	up	Hallmark Interferon gamma response - M5913	6h	12.4732	0.084507
				ABCC5	O15440	24h	H/M	27.3309							A5D8V6	VPS37C	0.0604889	0.842583	19.2731	2		NA	HALLMARK_INTERFERON_GAMMA_RESPONSE	HALLMARK_INTERFERON_GAMMA_RESPONSE	1.33867e-11	1.09598e-11	O14545/O15162/O15533/P04179/P05362/P09871/P23381/P28838/P42224/P80217/Q03518/Q9HB58/Q9Y6K5	13	up	Hallmark Interferon gamma response - M5913	9h	13.4761	0.183099
				ABCC6	O95255	24h	H/M	13.8586							A5PLL7	PEDS1	-0.124315	0.881623	18.0405	2		NA	HALLMARK_INTERFERON_GAMMA_RESPONSE	HALLMARK_INTERFERON_GAMMA_RESPONSE	3.99619e-27	3.36522e-27	O14545/O15162/O15533/P04179/P04439/P05362/P09871/P13284/P13995/P17693/P19525/P23381/P28838/P29590/P40763/P42224/P43490/P61769/P80217/Q01629/Q03518/Q06323/Q08380/Q10589/Q13287/Q14258/Q14764/Q15646/Q63HN8/Q96A46/Q9BWW8/Q9BYX4/Q9H0J9/Q9UL46/Q9Y6K5	35	up	Hallmark Interferon gamma response - M5913	24h	9.58032	0.479452
				ABCD1	P33897	24h	H/M	7.1749							A5YKK6	CNOT1	-0.0624402	0.392905	19.1597	2
				ABCD1	P33897;Q9UBJ2	24h	H/M	NA							A6ND36	FAM83G	0.222796	0.414675	17.8648	2
				ABCD3	P28288	24h	H/M	2.87189							A6NDG6	PGP	0.49891	0.355362	19.8872	2
				ABCE1	P61221	24h	H/M	11.5683							A6NDU8	C5orf51	-0.0822105	0.865072	17.0461	2
				ABCF1	Q8NE71	24h	H/M	2.51472							A6NHL2	TUBAL3	-0.178712	0.553006	17.8983	2
				ABCF2	Q9UG63	24h	H/M	5.36612							A6NHQ2	FBLL1	0.0211611	0.954376	21.481	2
				ABCF3	Q9NUQ8	24h	H/M	9.03662							A6NHR9	SMCHD1	0.0154217	0.901123	18.5411	2
				ABCG2	Q9UNQ0	24h	H/M	17.4395							A6NHX0	CASTOR2	-0.0315945	0.975345	17.0813	2
				ABHD10	Q9NUJ1	24h	H/M	12.7801							A6NI28	ARHGAP42	-0.0217327	0.974061	17.7538	2
				ABHD11	Q8NFV4	24h	H/M	6.06791							A6NJ78	METTL15	-0.797866	0.138871	16.8639	2
				ABHD12	Q8N2K0	24h	H/M	10.9546							A6NJI1	C11orf86	-0.089055	0.752456	17.97	2
				ABHD14B	Q96IU4	24h	H/M	15.8591							A6ZKI3	RTL8C	2.85855	0.138871	18.581	2
				ABHD16A	O95870	24h	H/M	6.35809							A7E2V4	ZSWIM8	0.0995291	0.843336	17.0917	2
				ABHD17B	Q5VST6	24h	H/M	2.5901							A8MT69	CENPX	0.0894229	0.848576	19.7045	2
				ABHD2	P08910	24h	H/M	NA							A8MTT3	CEBPZOS	0.393301	0.293679	17.4539	2
				ABHD3	Q8WU67	24h	H/M	7.97918							A8MXV4	NUDT19	-0.11493	0.631092	17.8751	2
				ABHD4	Q8TB40	24h	H/M	1.13743							B0YJ81	HACD1	0.13107	0.64645	19.4486	2
				ABI1	Q8IZP0	24h	H/M	15.0562							E9PRG8	C11orf98	0.147651	0.43896	20.3764	2
				ABI1;ABI2	Q9NYB9;Q8IZP0	24h	H/M	7.76772							L0R6Q1	SLC35A4	0.174111	0.783302	19.0077	2
				ABI2	Q9NYB9	24h	H/M	3.67309							O00115	DNASE2	-0.507066	0.361679	19.8963	2
				ABL1	P00519	24h	H/M	21.282							O00116	AGPS	-0.185514	0.371631	18.1921	2
				ABL2	P42684	24h	H/M	38.7739							O00124	UBXN8	-0.379439	0.467696	17.025	2
				ABLIM1	O14639	24h	H/M	3.54116							O00139	KIF2A	0.14612	0.282524	19.0139	2
				ABR	Q12979	24h	H/M	NA							O00141	SGK1	-0.177038	0.366543	19.985	2
				ABRAXAS2	Q15018	24h	H/M	7.3998							O00142	TK2	0.15938	0.779324	18.29	2
				ABT1	Q9ULW3	24h	H/M	80.2446							O00148	DDX39A	-0.0385752	0.900355	19.1872	2
				ABTB2	Q8N961	24h	H/M	13.8574							O00151	PDLIM1	-0.114131	0.411776	19.1729	2
				ACAA1	P09110	24h	H/M	4.08034							O00154	ACOT7	-0.27953	0.186082	19.2116	2
				ACAA2	P42765	24h	H/M	14.2734							O00159	MYO1C	-0.0991384	0.392179	19.7408	2
				ACACA	Q13085	24h	H/M	15.8362							O00161	SNAP23	-0.137129	0.559101	18.5542	2
				ACACA	Q13085;O00763	24h	H/M	28.8949							O00165	HAX1	-0.0346108	0.898374	19.9798	2
				ACAD10	Q6JQN1	24h	H/M	18.0817							O00170	AIP	-0.0323494	0.928023	19.3044	2
				ACAD9	Q9H845	24h	H/M	14.6848							O00178	GTPBP1	-0.0453896	0.923143	18.7807	2
				ACADM	P11310	24h	H/M	11.1441							O00186	STXBP3	-0.085264	0.63645	18.6036	2
				ACADVL	P49748	24h	H/M	2.85487							O00194	RAB27B	0.201624	0.639151	18.4842	2
				ACAP2	Q15057	24h	H/M	12.4246							O00203	AP3B1	0.0222974	0.855235	19.1289	2
				ACAT1	P24752	24h	H/M	5.79918							O00217	NDUFS8	0.054737	0.903903	20.3963	2
				ACAT2	Q9BWD1	24h	H/M	8.77676							O00231	PSMD11	-0.142313	0.219171	19.9084	2
				ACBD3	Q9H3P7	24h	H/M	1.81993							O00232	PSMD12	-0.148256	0.247109	19.4537	2
				ACBD5	Q5T8D3	24h	H/M	10.1483							O00233	PSMD9	-0.0713729	0.793694	19.0383	2
				ACBD5	Q5T8D3;Q8NC06	24h	H/M	36.206							O00255	MEN1	-0.187728	0.789212	18.8693	2
				ACD	Q96AP0	24h	H/M	21.5154							O00257	CBX4	-0.167553	0.296259	19.6607	2
				ACIN1	Q9UKV3	24h	H/M	8.50864							O00258	GET1	0.398426	0.525646	17.4527	2
				ACKR3	P25106	24h	H/M	18.1513							O00264	PGRMC1	0.155951	0.450533	19.4039	2
				ACLY	P53396	24h	H/M	3.00493							O00267	SUPT5H	-0.0309707	0.79378	19.3693	2
				ACO1	P21399	24h	H/M	1.76934							O00268	TAF4	0.493796	0.252826	17.3779	2
				ACO1	P21399;O00408	24h	H/M	14.9505							O00273	DFFA	-0.12503	0.736358	16.9551	2
				ACO2	Q99798	24h	H/M	0.968188							O00291	HIP1	0.163215	0.583801	18.9441	2
				ACOT1	Q86TX2;P49753	24h	H/M	9.39618							O00299	CLIC1	-0.0900137	0.628586	20.4406	2
				ACOT13	Q9NPJ3	24h	H/M	2.12887							O00303	EIF3F	-0.0392131	0.651914	20.3117	2
				ACOT7	O00154	24h	H/M	15.2183							O00308	WWP2	0.0325451	0.949107	17.7781	2
				ACOT8	O14734	24h	H/M	5.43309							O00311	CDC7	0.409151	0.218028	17.3364	2
				ACOT9	Q9Y305	24h	H/M	13.3212							O00330	PDHX	-0.0249456	0.844364	19.3247	2
				ACOX1	Q15067	24h	H/M	2.79041							O00391	QSOX1	0.255646	0.278699	18.4673	2
				ACP1	P24666	24h	H/M	9.4093							O00399	DCTN6	0.0396703	0.954376	19.0218	2
				ACP2	P11117	24h	H/M	5.82444							O00400	SLC33A1	0.0618273	0.766668	18.121	2
				ACSF2	Q96CM8	24h	H/M	25.3226							O00401	WASL	-0.446133	0.548865	17.7769	2
				ACSF3	Q4G176	24h	H/M	11.5787							O00410	IPO5	-0.125304	0.276682	19.4643	2
				ACSL3	O95573	24h	H/M	2.22008							O00411	POLRMT	0.0278621	0.847661	18.8639	2
				ACSL3;ACSL4	O60488;O95573	24h	H/M	11.6202							O00422	SAP18	0.0460345	0.756348	19.4921	2
				ACSL4	O60488	24h	H/M	9.33295							O00425	IGF2BP3	0.0231281	0.889135	18.9558	2
				ACSL5	Q9ULC5	24h	H/M	107.448							O00429	DNM1L	-0.125521	0.247109	19.0777	2
				ACTA2	P62736;P68032;P68133	24h	H/M	24.0824							O00442	RTCA	0.339144	0.371165	17.4865	2
				ACTA2;ACTB;ACTG1	P60709;P62736;P63261;P68032;P68133;P63267	24h	H/M	2.59682							O00443	PIK3C2A	0.0608946	0.760397	17.3947	2
				ACTB;ACTG1	P60709;P63261	24h	H/M	3.94655							O00458	IFRD1	0.0744961	0.709667	17.5953	2
				ACTB;ACTG1	Q6S8J3;P60709;P63261	24h	H/M	NA							O00461	GOLIM4	0.00208623	0.993306	18.4071	2
				ACTBL2	P60709;P62736;P63261;P68032;Q562R1;P68133;P63267	24h	H/M	7.47215							O00462	MANBA	0.137946	0.610951	18.5833	2
				ACTBL2	Q562R1	24h	H/M	16.8188							O00468	AGRN	0.121772	0.579959	17.8172	2
				ACTBL2;POTEF	Q6S8J3;A5A3E0;P60709;P62736;P63261;P68032;Q562R1;P68133;Q9BYX7;P63267	24h	H/M	2.16523							O00469	PLOD2	0.0843918	0.43524	20.4574	2
				ACTL6A	O96019	24h	H/M	12.683							O00471	EXOC5	0.0388947	0.892748	19.2956	2
				ACTL6A	O96019;O94805	24h	H/M	12.6117							O00472	ELL2	0.334502	0.186815	17.6213	2
				ACTL8	Q9H568	24h	H/M	NA							O00483	NDUFA4	0.113459	0.551048	23.1007	2
				ACTN1	P12814	24h	H/M	4.99276							O00487	PSMD14	0.288845	0.186082	19.3381	2
				ACTN1;ACTN2	P12814;P35609	24h	H/M	2.52677							O00488	ZNF593	0.321267	0.352741	19.8935	2
				ACTN1;ACTN2	Q08043;P12814;P35609	24h	H/M	8.40062							O00499	BIN1	-0.145315	0.425042	19.0657	2
				ACTN1;ACTN2;ACTN4	P12814;P35609;O43707	24h	H/M	8.00185							O00505	KPNA3	0.0512123	0.791145	18.5814	2
				ACTN1;ACTN2;ACTN4	Q08043;P12814;P35609;O43707	24h	H/M	8.05268							O00512	BCL9	-0.624859	0.215924	17.1925	2
				ACTN1;ACTN4	P12814;O43707	24h	H/M	5.57658							O00522	KRIT1	-0.167176	0.655148	18.258	2
				ACTN1;ACTN4	Q08043;P12814;O43707	24h	H/M	2.19406							O00534	VWA5A	-0.342971	0.262922	17.744	2
				ACTN2	P35609	24h	H/M	NA							O00541	PES1	0.0416533	0.791145	20.0649	2
				ACTN4	O43707	24h	H/M	2.06887							O00559	EBAG9	-0.520396	0.315744	17.166	2
				ACTN4	Q9H254;O43707	24h	H/M	1.90677							O00560	SDCBP	-0.0072984	0.979022	19.7085	2
				ACTR10	Q9NZ32	24h	H/M	32.5628							O00566	MPHOSPH10	0.0114956	0.979022	18.3106	2
				ACTR1A	P61163	24h	H/M	6.39016							O00567	NOP56	0.0615463	0.423957	19.544	2
				ACTR1A;ACTR1B	P61163;P42025	24h	H/M	2.70746							O00571	DDX3X	-0.124524	0.37046	21.1889	2
				ACTR1B	P42025	24h	H/M	NA							O00592	PODXL	0.10338	0.401093	20.3162	2
				ACTR2	P61160	24h	H/M	2.05055							O00622	CCN1	-0.0223414	0.955433	20.9103	2
				ACTR3	P61158	24h	H/M	11.7264							O00623	PEX12	0.0784997	0.7409	19.2356	2
				ACTR3	P61158;Q9P1U1	24h	H/M	3.92326							O00625	PIR	0.0252997	0.951472	19.0262	2
				ACTR3	P61158;Q9P1U1;Q9C0K3	24h	H/M	NA							O00629	KPNA4	0.0608434	0.834534	17.4542	2
				ACVR2A	P27037	24h	H/M	25.6062							O00712	NFIB	-0.000843484	0.999515	19.7134	2
				ACY1	Q03154	24h	H/M	22.9434							O00716	E2F3	0.386647	0.552717	17.3921	2
				ACYP2	P14621	24h	H/M	12.2249							O00743	PPP6C	-0.0148918	0.969707	17.5932	2
				ADAM10	O14672	24h	H/M	4.15035							O00750	PIK3C2B	0.144808	0.510206	18.2467	2
				ADAM15	Q13444	24h	H/M	5.62819							O00754	MAN2B1	-0.0424643	0.880509	18.3337	2
				ADAM17	P78536	24h	H/M	5.58423							O00762	UBE2C	-0.105799	0.593154	20.3229	2
				ADAM9	Q13443	24h	H/M	1.92686							O00764	PDXK	-0.261608	0.481044	19.2338	2
				ADAMTS5	Q9UNA0	24h	H/M	NA							O00767	SCD	-0.219111	0.749879	20.7379	2
				ADAR	P55265	24h	H/M	4.92244							O14494	PLPP1	0.068798	0.890904	15.7638	2
				ADARB1	P78563	24h	H/M	6.82702							O14495	PLPP3	0.925436	0.186082	19.3909	2
				ADARB2	Q9NS39	24h	H/M	10.1566							O14497	ARID1A	-0.0459267	0.756348	18.5761	2
				ADCK2	Q7Z695	24h	H/M	14.8273							O14503	BHLHE40	0.0748727	0.716172	19.8769	2
				ADD1	P35611	24h	H/M	6.97905							O14519	CDK2AP1	-0.513537	0.566909	16.9198	2
				ADD3	Q9UEY8	24h	H/M	1.10169							O14521	SDHD	-0.0915548	0.843336	19.9509	2
				ADGRE5	P48960	24h	H/M	2.82374							O14530	TXNDC9	0.0322811	0.822007	19.1513	2
				ADGRG1	Q9Y653	24h	H/M	8.94726							O14545	TRAFD1	-0.128861	0.439432	18.3985	2
				ADGRG6	Q86SQ4	24h	H/M	3.00011							O14548	COX7A2L	-0.0281043	0.923143	20.5995	2
				ADH5	P11766	24h	H/M	60.4579							O14561	NDUFAB1	0.379934	0.268487	18.9845	2
				ADI1	Q9BV57	24h	H/M	6.68812							O14562	UBFD1	0.0960073	0.687147	19.5791	2
				ADIPOR1	Q96A54	24h	H/M	21.4914							O14569	CYB561D2	0.0337243	0.914646	18.8338	2
				ADIRF	Q15847	24h	H/M	8.25155							O14578	CIT	-0.00831424	0.992105	17.8861	2
				ADK	P55263	24h	H/M	17.7636							O14579	COPE	-0.0876677	0.777733	18.9595	2
[truncated: 36,749 more rows]

## Sheet: Figure 6
Figure 6A												Figure 6B
[truncated: 461 more rows]

## Sheet: Suppl. Figure 2
Supplementary Figure 2A							Supplementary Figure 2B										Supplementary Figure 2C				Supplementary Figure 2D				Supplementary Figure 2E & F
[truncated: 107,921 more rows]

[truncated: 7 more sheets: Suppl. Figure 3, Suppl. Figure 4, Suppl. Figure 5, Suppl. Figure 6, Suppl. Figure 7, Suppl. Figure 8, Suppl. Figure 9]
